# Supplementary material for: Analysis of Spatio-Temporal Transcriptome Profiles of Soybean (Glycine max) Tissues during Early Seed Development
Source: Int J Mol Sci. 2020 Oct 14;21(20):7603. doi: 10.3390/ijms21207603 (PMC7589660; doi:10.3390/ijms21207603)
Supplement: Supplementary file 1 [file ijms-21-07603-s001.zip]

Archive with 13 entries (12 files):
- supplementary_files/
- supplementary_files/Dataset S1.xlsx
- supplementary_files/Dataset S2.xlsx
- supplementary_files/Dataset S3.xlsx
- supplementary_files/Dataset S4.xlsx
- supplementary_files/Figure S1.jpg
- supplementary_files/Table S1.xlsx
- supplementary_files/Table S2.xlsx
- supplementary_files/Table S3.xlsx
- supplementary_files/Table S4.xlsx
- supplementary_files/Table S5.xlsx
- supplementary_files/Table S6.xlsx
- supplementary_files/Table S7.xlsx
