# Supplementary material for: Analysis of Spatio-Temporal Transcriptome Profiles of Soybean (Glycine max) Tissues during Early Seed Development
Source: Int J Mol Sci. 2020 Oct 14;21(20):7603. doi: 10.3390/ijms21207603 (PMC7589660; doi:10.3390/ijms21207603)
Supplement: Supplementary file 1 [file ijms-21-07603-s001.zip › supplementary_files/Dataset S1.xlsx]

## Sheet: Sheet1
Dataset S1. Table of 25,433 significantly DEGs identified when samples were compared with the globular stage sample from the same tissue (p < 0.05, FDR < 0.05). Numerical values are log2 fold-change vs. the reference sample. S1 - heart stage vs globular stage, S2 - cotyledon stage vs globular stage. Supports Figure 2.
		Comparison - relative to globular stage sample from cognate tissue
Gene_description	Identifier	Embryo Proper		Endosperm		Endothelium		Epidermis		Hilum		Inner Integument		Outer Integument		Suspensor
		S1	S2	S1	S2	S1	S2	S1	S2	S1	S2	S1	S2	S1	S2	S1	S2
magnesium ion binding;thiamin pyrophosphate binding;hydro-lyases;catalytics;2-succinyl-5-enolpyruvyl-6-hydroxy-3-cyclohexene-1-carboxylic-acid synthases	Glyma.01G000100	-0.456248	-0.46838	-1.02782	-0.708125	0.358308	0.0247606	-0.541738	-0.874082	-0.919804	-0.817003	-0.156429	-0.0556851	-0.779897	-1.14223	0.484979	0.671255
unknown function	Glyma.01G000137	-0.62358	-1.15219	-1.64128	-0.9229	0.228729	-0.207193	0.122732	-0.711729	-0.565878	0.0278226	-0.144698	0.074542	0.116538	-1.37682	-0.253806	-1.55922
photosystem II stability/assembly factor, chloroplast (HCF136)	Glyma.01G000174	-0.411774	-1.01858	-1.5918	-0.695034	-0.623935	-0.717236	0.0527762	-0.0614838	-0.0682478	0.0412922	0.23078	-0.355329	0.339968	-3.26738	0.652822	-1.27748
unknown function	Glyma.01G000359	0.164767	0.629146	1.04195	1.12062	-0.585048	-0.113061	-0.647014	-0.248192	-0.0382015	-0.382745	0.233564	-0.0697462	-0.563661	0.330565	0.508845	0.658333
FAR1-related sequence 9	Glyma.01G000400	0.316174	0.80879	0.47984	0.51814	0.233045	0.320777	-0.00588254	0.126864	0.851051	1.29584	-0.254947	0.0149388	-0.319529	-0.342392	0.653536	0.516589
chaperone binding;ATPase activators	Glyma.01G001000	0.393485	0.117173	-0.682375	-1.36073	-0.0590755	-0.403941	-0.368936	-0.0692867	-0.326174	-0.642414	0.513406	0.0447142	-0.118434	-0.206776	0.606755	0.498201
CemA-like proton extrusion protein-related	Glyma.01G001100	-0.140124	-1.04539	-1.00482	-0.828019	0.0987631	-0.0605015	0.355663	-0.211443	0.281067	0.632598	-0.0532828	-0.0844386	0.175905	-0.668785	0.381355	0.276736
ARM repeat superfamily protein	Glyma.01G001200	0.625856	0.48359	1.56672	1.8548	-0.307163	-0.116106	0.0596125	0.044088	-0.0572806	-1.16877	-0.637134	-0.304944	-0.537127	-2.71913	-0.830186	0.452163
cycloartenol synthase 1	Glyma.01G001300	-0.118461	0.195386	-0.101208	0.348065	0.524172	0.13926	-0.0839411	0.170736	0.84447	1.39657	0.358701	-0.0866534	0.108262	1.03394	0.0659141	0.576011
Protein of unknown function (DUF581)	Glyma.01G002000	0.97072	0	0	1.14687	0	1.60367	1.01608	0	0	0	-1.58217	-0.910019	0.89112	1.94073	1.42242	0.862515
Transcriptional factor B3 family protein / auxin-responsive factor AUX/IAA-related	Glyma.01G002100	-0.0540648	-0.989758	0.84017	1.27967	-0.787852	-0.213468	0.199164	-0.0517264	0.799463	1.14661	-0.770253	-1.5836	-0.984685	-3.17293	-0.228729	-0.644925
Phospholipase A2 family protein	Glyma.01G002400	1.78058	7.92763	1.24811	-1.37526	-0.589435	-1.34235	-0.891476	1.67221	-2.25692	-2.85907	-4.06853	-3.0966	-0.0118959	-0.961858	1.32502	0
Alkaline-phosphatase-like family protein	Glyma.01G002600	0.748786	0.703354	0.526334	-0.0104374	0.689416	1.91181	0.0168764	0.301007	-0.314996	0.0739189	-0.845165	-0.63583	0.540314	0.713391	1.37189	0.574753
atypical CYS HIS rich thioredoxin 2	Glyma.01G002700	-1.29165	-1.18074	-1.99955	-2.31783	-0.449078	-0.363164	-0.398972	-0.516696	-0.631605	-0.713681	-0.389551	-0.301157	-0.6935	-0.2123	-2.27182	-1.32453
Tetratricopeptide repeat (TPR)-like superfamily protein	Glyma.01G003400	-0.586941	-1.3974	1.54931	1.73193	-0.420786	-0.632218	-0.0492438	0.255948	-0.27017	0.0131746	-1.12149	-0.25508	-0.425404	0.101052	0.269535	-0.117045
unknown function	Glyma.01G003600	0.582305	0.20537	1.053	1.28235	0.261457	0.275581	0.197729	-0.292663	-0.145321	-0.457213	0.698743	0.0134862	-0.165238	-0.575123	1.08187	0.255782
unknown function	Glyma.01G003700	0.723633	1.09563	-0.280983	0.044467	0.556075	0.319879	-0.192376	0.203291	0.235337	-0.350262	0.606847	0.345036	-0.0301385	0.631309	0.069098	-0.469444
arginine methyltransferase 11	Glyma.01G003800	0.848098	-0.275392	1.66873	1.20033	0.156463	0.108547	-0.129482	0.124922	-0.250812	-0.928503	0.14945	-0.182115	0.115443	-0.229059	1.24486	0.899016
Phospholipase A2 family protein	Glyma.01G004000	0	0	0.35661	2.72671	1.78495	3.16791	-1.42481	-1.42481	0	0	0	3.37944	-2.10761	0.314195	2.94389	3.50819
S-adenosyl-L-methionine-dependent methyltransferases superfamily protein	Glyma.01G004200	-0.994919	-1.51537	2.34126	2.23746	1.6659	1.93431	0	2.49084	1.03677	1.91891	0	0	1.71737	0	0.578711	1.85969
Ribosomal protein L31e family protein	Glyma.01G004300	0.205725	-0.0987113	0.907571	0.718218	0.407882	0.313552	0.322823	0.201178	0.226643	-0.188963	0.440997	-0.3368	0.511495	-0.029741	1.04342	0.869636
arabinogalactan protein 20	Glyma.01G004600	0.193404	1.44319	2.16944	1.1805	-0.623669	0.417365	-0.347216	-0.2181	-0.410463	-0.299863	-0.133168	-0.677917	-0.632709	-1.00076	-1.54381	-0.257943
Mnd1 family protein	Glyma.01G004700	0.480592	0.427539	1.02581	0.66422	-0.0843498	-0.43716	0.107685	0.412979	-0.0227775	-0.817685	-0.369319	-1.34164	0.0776503	-1.65671	0.814058	1.46519
CCCH-type zinc finger family protein	Glyma.01G005000	-1.26475	-1.96523	-2.0872	-0.95413	-0.822815	-0.400696	-0.946422	-1.66375	-0.205999	-0.217877	0.339936	1.145	-1.1474	-2.46665	-0.516345	-0.254112
gamma-glutamyl transpeptidase 4	Glyma.01G005200	-1.08166	0.705808	-1.26445	0.774944	-0.273948	0.439087	0.304589	0.0811337	1.90323	2.40791	-0.961886	2.1401	-0.630301	-0.410229	-1.0144	-2.04188
SNARE-like superfamily protein	Glyma.01G005300	0.547848	1.35175	-0.0972062	-0.0700303	0.21386	0.034542	-0.110645	0.566533	-0.566792	-0.711219	-0.0579125	0.290911	-0.0178794	0.258835	0.236221	0.687431
phosphofructokinase 3	Glyma.01G005400	0.276597	0.0268545	-0.84961	-0.331532	0.165293	0.631678	-0.0694566	-0.0331972	0.680099	1.42574	-0.609645	-0.159098	-0.120592	-0.983858	-0.19929	-0.125209
Leucine-rich repeat (LRR) family protein	Glyma.01G005600	1.75134	3.33506	-0.428929	0.537833	0.284629	-0.653301	0.487416	0.735024	1.61752	2.71966	-0.404122	-1.49185	0.277645	-0.217883	1.65176	1.94176
Protein of unknown function (DUF1005)	Glyma.01G005800	0	0.395741	-1.30964	-1.15627	-0.676982	-3.9052	0.653827	0.514882	3.21788	3.66324	0.253042	-1.76795	-1.01305	0.935283	0	0
oxidative stress 3	Glyma.01G006000	2.53711	0.681382	-2.43273	-2.50263	1.71566	-0.435028	1.56027	-0.0210629	-0.125593	0.321637	0.0547557	0.355552	2.86736	1.87343	-2.56361	-2.56361
unknown function	Glyma.01G006200	-2.05114	-3.28984	-2.6816	-2.10082	-0.94837	-1.47974	-1.0164	-1.17357	-1.2249	-1.31193	-0.596443	-0.708158	-0.0740352	0.426061	-2.5938	-2.77846
Arginyl-tRNA synthetase, class Ic	Glyma.01G006400	0.0453896	-0.889187	0.057463	-0.541703	0.0993383	-0.201782	0.302647	-0.0105188	0.131942	-0.0373521	-0.0852322	-0.30218	0.377928	-0.451121	0.793672	0.482184
Peptidase M28 family protein	Glyma.01G006700	-0.786462	-1.11771	-2.25486	-2.07916	1.45861	-0.283458	0.155964	0.927654	-0.677904	0.157177	-0.572675	-0.503289	-0.586577	-0.684886	-1.37331	-3.41548
Pectin lyase-like superfamily protein	Glyma.01G006800	3.46935	5.26344	0	0	0	0	-1.74128	-1.38422	-2.07252	-2.91183	0	0	-1.09823	-3.14003	0	0
IQ-domain 26	Glyma.01G007000	0.415596	3.4421	4.18218	2.09342	0.334068	0.346882	-0.587459	-1.17465	1.01543	0.0315752	-2.08172	-2.90732	-0.231612	0.510348	0.500571	1.6155
MATE efflux family protein	Glyma.01G007100	-0.541102	0.314342	-1.35318	-1.37763	-1.51464	-2.15798	-1.62857	-1.20797	-0.0658443	1.91276	-1.0891	-1.81083	-0.0979233	-0.337242	0.924562	-0.00773061
hexokinase 2	Glyma.01G007200	-0.20413	-0.585456	-0.24576	-0.191579	0.143339	-0.257797	-0.382995	-0.840987	-0.282564	-0.582602	-0.881101	-0.917165	-0.0378804	-1.06368	-0.129976	0.807149
translocase inner membrane subunit 17-2	Glyma.01G007700	0.187675	1.1578	-0.451863	0.333861	0.667041	0.259425	0.171314	0.437891	-0.0415227	0.164612	-0.0365341	-0.0109778	0.226284	0.756127	1.46275	1.17118
chromomethylase 3	Glyma.01G007800	0.43402	-0.0976085	1.397	0.88823	-0.162794	0.0831161	0.11092	-0.0488121	-0.626718	-1.82338	-0.665695	-0.590435	-0.0867466	-1.96169	0.404449	0.916771
cytochrome B5-like protein	Glyma.01G008000	0.0835736	0.863637	0.792292	0.0496404	-0.717616	-0.429497	-0.105458	0.122142	-0.178588	-0.345403	-0.777684	0.786134	-0.387178	0.434942	0.507245	0.889647
ABC transporter family protein	Glyma.01G008200	0	0	0	0	2.34337	2.90538	0	0	0	0	0	2.35895	0	0	0	0
HPT phosphotransmitter 4	Glyma.01G008300	0	0	-1.62934	-2.40271	-1.81558	-4.11596	-2.06151	0.707482	2.46484	2.1992	-1.96212	-0.994456	0	0	0	0
2-oxoglutarate (2OG) and Fe(II)-dependent oxygenase superfamily protein	Glyma.01G008400	-0.7822	-0.439027	-0.960872	-0.0650551	0.0381136	-0.447121	-1.34869	-0.253377	0.554997	0.541961	-0.0656075	1.04552	-0.00372135	-0.233784	0.148712	0.424539
NADP-malic enzyme 4	Glyma.01G008500	0.763361	2.73024	-0.000571152	0.281837	3.30218	3.039	-0.045704	0.682514	2.09707	4.56386	-2.53659	-0.221017	0.621907	2.03178	-0.881735	-0.0435449
chromatin protein family	Glyma.01G008600	-0.228714	-1.02044	0.172343	0.264355	-0.0275201	-0.428829	-0.289928	-0.42801	-0.389675	-0.116033	0.117863	0.164361	0.163865	-0.232625	0.530501	0.463184
Translation elongation factor EF1B/ribosomal protein S6 family protein	Glyma.01G008800	-0.0911426	-0.645283	-0.111601	-0.324454	0.299243	0.466535	0.0326984	0.190635	0.157126	0.128039	-0.0205447	-0.33629	0.133808	0.183633	0.771569	0.617778
Polyketide cyclase/dehydrase and lipid transport superfamily protein	Glyma.01G009200	0.354246	0.19013	-0.124681	-0.264865	-0.636808	1.87422	-0.473034	-0.629744	-0.258053	1.74159	0.440749	-0.772488	-0.513042	-1.97702	0.30226	0
staurosporin and temperature sensitive 3-like A	Glyma.01G009300	0.419398	0.272228	0.876473	0.900553	0.158874	0.383613	0.0280157	-0.0225204	0.483847	0.647867	0.00282857	-0.428817	0.149849	0.0502683	0.715676	0.779631
pinoresinol reductase 1	Glyma.01G009500	3.36591	7.06614	0	0	0.828259	2.07038	0.385653	-2.45002	-0.221953	-0.442204	-0.587026	-0.587026	-0.693566	-1.0994	3.66578	4.54853
Homeodomain-like superfamily protein	Glyma.01G009600	0	4.82211	-1.09928	-0.362661	1.44519	2.03839	0.196292	2.87417	-1.68805	-0.446065	-2.78556	-1.28059	-0.302887	-0.00366121	-1.33294	-1.33294
unknown function	Glyma.01G009700	0.436829	0.440417	0.159787	2.52836	-0.826851	-1.67973	0.058961	0.475626	-0.333733	-0.554439	-1.25908	-1.52508	0.204057	-0.751663	0.684175	1.9729
membrane protein, putative	Glyma.01G009900	-0.635415	2.52176	1.45662	4.09893	-0.247787	1.01029	-1.54545	-0.0381043	-0.717357	1.11789	0.484568	0.629172	-0.575189	-0.34325	0	0
AMP-dependent synthetase and ligase family protein	Glyma.01G010000	-0.435243	-0.636769	0.262801	0.620987	-0.542851	-0.436429	0.331165	0.0662313	0.0442781	-0.206289	-0.28484	-0.819723	-0.0600183	-1.05166	0.131523	-0.303411
early-responsive to dehydration stress protein (ERD4)	Glyma.01G010100	-1.69509	0.336355	-0.949273	-1.09981	-0.32114	0.483857	0.10089	0.0638074	0.39664	0.276158	-0.0436558	0.0873751	0.0817874	0.104994	-1.14211	-1.36494
phosphoribulokinase	Glyma.01G010200	1.43333	1.90909	-3.59368	-3.59368	-0.993381	-2.49133	0.682479	1.0863	1.3227	2.25976	-2.15742	-3.19566	0.454825	-2.2279	0	0
SCAMP family protein	Glyma.01G010300	0.844787	1.60511	2.27453	2.1452	0.0397646	0.175177	0.344112	0.980893	0.348064	0.0675095	0.459882	-0.369635	0.313329	0.0989048	1.3198	1.5811
DEA(D/H)-box RNA helicase family protein	Glyma.01G010400	0.107262	-0.323901	0.0710056	-0.729308	-0.107198	-0.511947	0.0928065	-0.206679	0.108271	-0.130647	-0.340991	-0.386248	-0.135864	-1.23776	1.10046	0.377285
NB-ARC domain-containing disease resistance protein	Glyma.01G010500	-0.934067	2.73047	-1.62171	0.26792	-1.37994	-0.952783	-0.934824	-0.0587974	-5.02695	-4.03669	-4.51636	-2.67349	-0.674475	-2.22237	4.47733	5.02833
unknown function	Glyma.01G010900	-0.36016	0.10188	-0.258957	1.37002	0.855486	0.166448	0.0320592	-0.89816	-0.126328	-0.100331	0.547879	1.24501	-0.769811	-1.13993	1.64414	1.8394
extra-large GTP-binding protein 3	Glyma.01G011200	-0.904091	-0.738067	-0.322645	-1.59932	-0.516835	-0.912184	-0.392161	-0.625068	-0.475412	-0.286385	-0.368481	-0.126391	-0.416277	-0.926103	0.0970903	0.526415
Tetratricopeptide repeat (TPR)-like superfamily protein	Glyma.01G011300	0.530379	0.226535	-3.27763	-3.01633	0.0593698	-0.85384	0.76182	0.156237	0.0548777	0.356879	-1.30417	-2.62766	0.621288	-1.2441	0.526446	1.7463
E2F/DP family winged-helix DNA-binding domain	Glyma.01G011400	1.01684	-0.0893864	1.22824	1.06112	0.0423083	-0.168142	-0.163138	-0.0339797	0.268275	0.214043	-0.32889	-0.390978	1.41996	0.490289	1.23218	1.24679
Protein of unknown function (DUF760)	Glyma.01G012400	0.425125	0.706259	-0.787284	-1.58588	-0.502479	-0.559593	0.309052	0.123975	0.425689	-0.158202	0.172245	0.707237	0.269067	0.451868	-0.353056	0.60212
Transcription elongation factor (TFIIS) family protein	Glyma.01G012500	-0.101844	-0.672308	-0.727003	-1.1503	0.126363	0.108514	-0.00430194	-0.273596	-0.302152	-0.183878	-0.316998	-0.235272	0.18067	-0.236266	0.0501364	-0.327673
phragmoplast-associated kinesin-related protein, putative	Glyma.01G012700	-0.189863	-0.180964	-1.20786	-2.17959	-0.0738412	0.284749	-0.902693	-0.896919	-0.836951	-1.50006	0.188231	0.365334	-0.56906	-1.64239	-0.13449	0.409771
cysteine-rich RLK (RECEPTOR-like protein kinase) 29	Glyma.01G013500	0	0	-5.07647	-5.07647	0.185948	-1.07462	2.81053	2.79599	3.43135	4.73773	-1.30173	-1.79064	0.337981	0.517956	0	0.223882
basic region/leucine zipper transcription factor 16	Glyma.01G013600	0.0434453	-0.345354	-1.37146	-1.6084	-0.239374	-0.502111	-0.148791	-0.411013	0.179226	0.271316	-0.232292	-0.602082	-0.366548	-1.04368	-0.293695	-0.655561
xyloglucan endotransglucosylase/hydrolase 30	Glyma.01G013900	0	0	-4.33526	-6.29879	1.11414	-0.154344	0	0.393368	-1.70786	-0.942503	0.027576	-0.553024	2.10369	4.76683	0.126916	-0.0233956
cellulose synthase-like D3	Glyma.01G014000	-2.47149	-2.0305	-1.13842	0.250145	-1.23925	-0.415778	-1.28568	-0.0141346	-2.37456	-1.89635	-0.888339	-0.326479	0.356676	0.866515	1.11822	2.04573
alpha/beta-Hydrolases superfamily protein	Glyma.01G014100	1.00909	-0.75431	4.00499	4.6094	-0.587138	-0.0144024	-0.954107	-1.44678	1.6733	1.65662	0.869268	1.80175	-1.96304	-3.20755	0.9456	1.85324
NAD(P)-binding Rossmann-fold superfamily protein	Glyma.01G014400	0.155973	0.429384	2.1423	2.25648	0.381962	0.514797	-0.316591	0.130548	-1.1941	-1.27457	0.772697	0.596308	0.250348	0.491571	0.433787	0.846387
homeobox-7	Glyma.01G014600	0.813354	0.140482	2.70465	3.83306	-1.89789	-2.38382	-0.830907	-2.55522	0.136406	-0.187256	-1.02177	-1.52823	-1.21918	0.394592	0.367101	0.811373
Transcription factor jumonji (jmj) family protein / zinc finger (C5HC2 type) family protein	Glyma.01G014700	-0.0259173	0.462255	-0.540006	0.35103	-0.297849	-0.128328	-0.0731649	-0.362864	-0.721665	-0.145728	-1.27579	-0.779971	-0.693942	-1.55403	0.142814	0.117315
Homeodomain-like superfamily protein	Glyma.01G014800	-0.748404	0.0448935	2.10384	2.25451	-1.30484	-4.21729	-2.22957	-1.39182	-0.529962	-1.37313	0	0	-0.965476	-0.767484	1.15686	1.5658
shikimate kinase like 2	Glyma.01G014900	-0.494959	-0.568234	0.411086	1.32341	0.0026808	-0.180408	-0.102683	0.134283	-1.06223	-1.35942	-0.409377	-0.221119	-0.597815	-0.46333	0.195564	0.350795
WWE protein-protein interaction domain protein family	Glyma.01G015000	0.452459	-0.406239	0.295692	0.564335	0.336239	-0.339318	-0.297084	0.0474543	-0.227653	0.182762	-0.117151	-0.107566	-0.30738	-0.394498	1.54686	1.06093
unknown function	Glyma.01G015400	2.99624	3.44203	1.98016	3.2075	-1.67012	-0.335289	0.0622186	-0.0608683	-1.42431	-1.10644	-0.465079	-1.6149	-0.323938	-0.326417	3.44978	4.90405
RNA-binding (RRM/RBD/RNP motifs) family protein	Glyma.01G015500	0.191069	0.266765	-0.736784	0.0492307	-0.13261	0.105362	-0.190439	-0.356884	-0.107391	-0.703843	0.140985	-0.071479	-0.119312	-0.235811	0.690604	1.03678
unknown function	Glyma.01G016400	-0.401924	0.02259	-0.812856	-0.432928	0.227305	0.486473	0.0573628	0.430667	1.05064	1.86606	0.502249	0.0119237	0.354833	0.918969	-0.0265805	-0.296352
P-glycoprotein 2	Glyma.01G016500	-0.00638737	-0.852348	-4.25126	-2.90024	0.50294	0.26676	0.804664	0.677061	2.08503	2.90523	0.600864	-0.838031	1.92599	4.60314	1.80083	2.15959
SNARE associated Golgi protein family	Glyma.01G016800	-0.808067	-0.177255	-1.46417	-1.65505	-0.581935	-0.382528	-0.502544	-0.832959	-0.779095	-0.712623	-0.66118	-0.636215	-0.890305	-0.828812	-0.758466	-1.116
RNA-binding (RRM/RBD/RNP motifs) family protein	Glyma.01G016900	0.162528	-0.357146	-0.315831	-0.640199	-0.228449	-0.169785	0.0356347	-0.533238	-0.17258	-1.00175	-0.168378	-0.342321	0.0363704	-0.108355	0.78403	0.419894
Tetratricopeptide repeat (TPR)-like superfamily protein	Glyma.01G017000	1.00055	2.36945	-5.82421	-4.13769	0.477001	-0.405833	-1.70534	-1.1232	-0.650228	0.824801	-0.510076	-0.2271	-1.40194	1.16791	-0.280215	0.312151
NAD(P)-binding Rossmann-fold superfamily protein	Glyma.01G017100	-0.315568	-0.534552	-0.71963	-1.92305	0.317437	-0.0767536	0.582985	0.935428	0.577937	1.52041	-0.168397	-0.688705	0.527203	0.804625	3.17124	3.5626
PLATZ transcription factor family protein	Glyma.01G017700	-1.59837	-1.27477	0.408092	1.74109	1.24491	1.70752	-1.4917	-2.34821	-1.01079	-2.93494	0.136377	1.86078	1.54238	-1.75392	0.224767	0.397798
AIG2-like (avirulence induced gene) family protein	Glyma.01G017900	1.23835	0.863895	-2.38237	-2.08267	-0.151772	-0.106247	0.70502	0.993527	-0.0474619	0.194142	0.291688	-0.0964498	0.324826	0.450479	1.58343	-0.209138
unknown function	Glyma.01G018200	0.612791	0.703391	1.38422	0.794849	0.000669693	-0.0773085	1.00799	0.657028	0.517237	-0.183087	1.34456	1.65068	-0.0495441	-2.35475	-1.77755	-0.527186
Basic helix-loop-helix (bHLH) DNA-binding family protein	Glyma.01G018400	-0.22675	-0.240669	3.45417	4.96258	-0.17049	0.0665275	-0.635616	-1.24421	-2.28418	-1.91162	-1.49015	-1.99436	0.254797	1.19692	0.573641	0.807019
unknown function	Glyma.01G018600	0.519987	1.16967	0.706783	1.35464	-0.286886	-0.351276	-0.498256	-0.30886	-0.736885	-0.818379	0.117954	0.0375561	-0.755569	-0.70418	1.0935	2.12663
hydroxyproline-rich glycoprotein family protein	Glyma.01G018700	-0.224263	-0.71627	-0.0239736	-0.243743	0.225927	0.320011	0.194315	-0.584709	0.124874	0.59106	-0.0410008	-0.0728903	0.127732	-0.262167	1.6127	1.0916
PYR1-like 1	Glyma.01G018800	-1.27495	-1.21426	-3.40355	-3.55928	-1.29478	-1.85765	0.191651	-0.758837	-0.0492202	0.188515	-0.510424	-1.47495	0.958509	1.25079	0.829035	1.78629
Mitochondrial substrate carrier family protein	Glyma.01G019000	1.04822	0.816975	2.43859	2.89124	0.0342808	1.55152	0.465703	1.76723	-0.431762	0.362248	0.968433	2.2296	0.000918687	2.52307	0.521863	1.32508
UDP-Glycosyltransferase superfamily protein	Glyma.01G019100	-0.0511782	0.269086	0.404538	-0.0435787	-0.198446	-1.16146	-0.328187	-0.682739	-1.20828	-1.93804	-1.26114	-2.52658	0.160687	-1.66254	-1.32391	-1.85449
phosphoenolpyruvate carboxykinase 1	Glyma.01G019200	-0.898265	-1.07075	-1.03012	-2.22602	0.214998	0.860527	0	0.217636	0.537358	1.11731	-1.61126	-2.79442	-1.69367	-2.21912	0.812589	0.666963
Zinc finger (C3HC4-type RING finger) family protein	Glyma.01G019300	-0.482696	-1.30547	-1.97512	-1.09027	-0.466754	0.00308766	-1.10308	-1.77272	-0.65041	-0.67987	-0.674889	-0.321989	-0.168016	-0.561867	-1.4874	-2.11302
indole-3-acetic acid inducible 9	Glyma.01G019400	0.794343	0.237331	-1.4117	-1.79585	-0.00246703	-0.028154	-0.157199	0.332978	-0.0471798	-0.189154	0.20931	0.430934	-0.0191428	-0.303295	0.914217	1.36581
hydroxyproline-rich glycoprotein family protein	Glyma.01G019500	0	0	0	0	0	3.43137	-0.00303394	-0.142851	0	0	1.77113	2.15418	1.91377	2.41263	0	0
Homeodomain-like superfamily protein	Glyma.01G019600	-0.809824	-0.544438	-0.393791	-0.311876	-0.311242	-0.621752	-0.0123211	-0.59471	-0.689529	-1.55426	-0.204791	-0.286901	-0.399769	-2.53686	-0.538851	-0.244539
beta HLH protein 93	Glyma.01G019700	4.75186	5.48932	-1.36053	-1.11132	-0.745804	-0.886373	1.53275	2.02087	0.0221169	-0.0577211	-1.38414	-2.4268	-0.133113	-0.0863396	-4.40076	-2.31439
Protein of unknown function (duplicated DUF1399)	Glyma.01G019800	2.09086	2.52684	-1.60835	-0.678207	-0.751467	-0.152914	-1.70242	-0.308154	-0.898248	-0.0424086	-1.51248	-0.0699847	-2.01555	-0.923914	-1.6769	-1.25838
unknown function	Glyma.01G019900	-0.753283	-0.15205	-0.494645	-0.855932	-0.672039	-0.103303	-0.317847	-0.813877	0.053293	-0.684246	-1.56069	-1.09247	-0.811874	-1.70065	-1.26411	-1.03266
BRICK1, putative	Glyma.01G020200	-0.857734	-0.107414	-0.403797	0.304826	-0.804255	-0.916793	0.0241649	-0.205665	-0.0914909	0.16942	-1.96026	-2.95328	-0.357735	-0.770309	-0.0562342	-0.567009
Zincin-like metalloproteases family protein	Glyma.01G020300	-0.271452	-0.990914	-0.130892	-0.114519	0.178828	0.197737	-0.55873	-0.20997	-0.0928515	-0.192459	-0.532507	-0.282022	-0.182397	-0.489014	1.18448	0.977209
Concanavalin A-like lectin protein kinase family protein	Glyma.01G020700	0	0	4.1571	1.19619	0.659598	0	0	0	-0.38238	-0.38238	0.735427	-0.354129	0	0	0	0
Rhamnogalacturonate lyase family protein	Glyma.01G020800	0	0	-6.41992	-6.41992	-1.78462	-1.78462	0	0	0	0	0	0	0	0	5.23716	6.7862
elicitor-activated gene 3-1	Glyma.01G020900	2.89292	4.57237	-0.202834	-0.805237	-2.75709	-2.00606	0	0	0	0	-1.59197	-1.59197	0	0	-1.16431	0.126093
Dof-type zinc finger DNA-binding family protein	Glyma.01G021100	-0.696047	1.20681	0.23307	0.25035	0.840165	-0.483194	-0.246116	-4.4247	2.79536	3.04085	0	0.437214	0.536737	-0.500641	-0.454676	-0.454676
Di-glucose binding protein with Kinesin motor domain	Glyma.01G021200	0.0616813	-0.340688	0.381705	-0.200749	-0.38803	0.498397	-0.19661	-0.0457571	-0.0871321	-0.673436	-0.813547	-0.328619	-0.751177	-3.3322	-0.428747	0.430243
RNA-binding KH domain-containing protein	Glyma.01G021400	-0.233069	-0.346472	-2.61758	-2.82067	-0.63956	-0.643432	-0.433783	-0.730762	-1.05647	-1.21265	-1.49247	-1.00653	-0.362832	-1.02582	-0.0128656	0.896693
unknown function	Glyma.01G021600	-0.881972	-1.67638	-0.755913	-0.979248	-0.0227476	-0.24201	-0.226654	-0.549239	-0.264938	-0.10947	-0.764021	-0.699495	-0.251662	-0.80751	-0.562961	-0.598743
histone H2A 10	Glyma.01G022100	-0.0546996	1.32143	0.00211373	0.640442	-0.580633	-0.236129	-0.0870929	0.125172	-0.331008	-1.60807	-0.627281	-0.447876	-0.342441	-0.790101	-0.722956	-0.196559
Protein kinase superfamily protein	Glyma.01G022400	-1.08253	-3.2197	-2.4612	-3.69983	0.249433	-2.31925	2.33116	0.609432	-2.50404	-3.34223	0.737043	2.56426	0.709309	0.105716	-1.58197	-1.6291
AINTEGUMENTA-like 6	Glyma.01G022500	-0.180383	-1.48995	4.06584	3.7123	1.88401	1.61721	3.46062	-0.00500822	1.53314	1.01586	0.615985	-0.924101	-0.40574	0.489584	2.94075	3.49268
Xanthine/uracil permease family protein	Glyma.01G022700	-0.376771	-0.0915918	2.56763	3.6669	-0.107569	0.330654	-0.0163298	0.107429	0.636395	1.71786	-0.429638	-0.296527	-0.234639	-0.331763	0.222006	-0.110807
unknown function	Glyma.01G022800	0.065527	-0.878421	1.15397	0.65066	0.390513	0.411859	0.731761	-0.276801	0.155523	-0.415544	0.711154	1.10139	0.497991	0.0194565	1.32183	1.08482
unknown function	Glyma.01G023000	-0.534559	-0.888241	1.2368	0.832009	-0.659424	-0.798782	-0.221429	0.197551	-0.92809	-0.943955	-0.633609	0.269005	0.143591	-0.642227	0.467876	0.727763
O-fucosyltransferase family protein	Glyma.01G023300	2.81041	3.8316	-1.59866	-0.221138	-0.531278	-0.774777	0.037455	-0.0130174	-0.679898	-0.541083	0.181741	-0.145058	0.226056	-0.601836	3.54374	4.77154
K-box region and MADS-box transcription factor family protein	Glyma.01G023500	4.77293	4.90258	0	0.951025	0	0	1.0062	0	0	0	0	0	0	0	0	0
Chaperone DnaJ-domain superfamily protein	Glyma.01G023767	-1.01419	-1.25263	1.83879	1.32656	-1.30841	-0.45912	-0.558733	-0.929137	-0.801991	-1.15123	-0.799574	0.569984	0.189495	-1.50113	0.603794	0.696289
basic helix-loop-helix (bHLH) DNA-binding superfamily protein	Glyma.01G023833	1.43065	0.392559	2.12899	2.00899	-2.3109	-0.771086	1.56352	-1.21246	1.71713	0.990635	0.159185	-0.921028	0.939192	0.871262	-1.62234	-2.74425
uncoupling protein 5	Glyma.01G024000	-1.91705	-0.624421	-2.57234	-1.31446	-0.476569	1.32773	-0.714874	0.318258	-1.62728	-0.201321	-0.658912	2.03105	0.632922	1.31175	1.59096	1.71644
unknown function	Glyma.01G024500	1.24163	1.9301	-0.888861	0.296502	-1.58824	-2.07834	-0.899176	-0.618758	-1.95602	-2.78019	-3.58685	-2.00804	-0.826638	-3.99155	2.49501	1.37073
unknown function	Glyma.01G024600	-0.121841	-0.832857	0.83342	0.566126	-0.0186795	-0.274099	-0.595279	-0.786237	-0.466631	-0.908363	0.0345357	-0.194366	0.170428	-0.247101	0.640921	0.507717
CYCLIN D4;1	Glyma.01G024700	-0.183244	-0.727011	1.47837	1.09142	0.0679835	0.158821	-0.392482	-0.0520437	-2.53158	-2.17463	-0.0395587	0.0463531	-0.188616	-0.0474179	0.189618	0.495424
phosphofructokinase 5	Glyma.01G024800	0	0	0.777856	2.09174	0.345221	0.617694	0	0	0	0	0	0	0	0	1.24743	0.677776
homeobox protein 22	Glyma.01G025000	1.96468	3.27442	2.14846	4.63011	0.441881	1.55421	-3.55546	-5.77179	-6.67836	-3.80311	-2.70574	-1.09979	-1.17749	-3.29125	1.50229	2.09802
unknown function	Glyma.01G025100	-1.91677	1.51123	-3.76326	-3.44021	0.127542	-0.239755	-0.853599	0.0720249	0.394806	0.623714	-0.505348	-1.24321	0.516159	0.432168	2.1705	3.53209
MATE efflux family protein	Glyma.01G025200	3.49205	8.28909	2.51432	1.87594	1.19408	0	0	0	-1.29699	-2.14982	0	0	-1.00001	-1.00001	0	0
DORNROSCHEN-like	Glyma.01G025400	-3.64386	-5.22851	0.287009	-0.273698	0.177736	-0.376827	-0.98679	-0.98679	3.36219	3.12538	-1.22825	-1.22825	-1.06595	-1.06595	-1.28565	-2.14566
2-oxoglutarate (2OG) and Fe(II)-dependent oxygenase superfamily protein	Glyma.01G025500	0	1.59793	-1.28685	1.56036	1.42698	0.924018	0.778478	1.52511	1.92536	2.70785	0.0748989	-0.125735	0.39131	1.0319	-1.59162	-3.30929
plant intracellular ras group-related LRR 3	Glyma.01G025600	-0.919534	-0.623468	-3.52646	-3.26708	-0.137035	0.028008	-0.168654	0.449867	-0.0850381	0.597987	0.0400171	0.242642	0.110896	0.114586	-1.11003	-0.679258
Ribosomal protein L18e/L15 superfamily protein	Glyma.01G026100	-1.02504	-0.388653	-0.265843	-0.366105	-0.232948	0.217187	0.240668	0.43333	0.72309	0.0526569	-0.109716	-0.732531	0.125993	0.346343	-0.591243	-0.579321
MATE efflux family protein	Glyma.01G026200	0	3.15839	3.31791	0.428054	-0.741361	-0.741361	-0.737683	-0.737683	-2.04752	-2.04752	0	0	-2.50173	-2.50173	0	0
F-box family protein	Glyma.01G026500	-1.46297	-1.20796	-0.264384	-0.101349	-0.194649	0.0627702	-0.48282	-1.12297	-1.18858	-0.563638	-1.16287	-0.614354	0.239028	0.335864	0.765255	0.368276
phosphoribosyl pyrophosphate (PRPP) synthase 3	Glyma.01G026800	0.203253	0.816336	-0.171718	0.469966	0.0364544	0.212981	0.147555	0.418865	0.631323	1.20551	-0.687693	-0.856361	-0.269767	-0.088553	0.410481	0.326503
Putative thiol-disulphide oxidoreductase DCC	Glyma.01G026900	-0.219569	-1.11712	3.71731	3.00028	0.36423	0.971278	-0.726956	-1.38764	-0.357495	-0.337105	0.0159954	0.0656133	0.753494	0.845595	-1.56305	-0.738375
Clathrin adaptor complexes medium subunit family protein	Glyma.01G027300	0.457835	0.468116	-0.58257	-0.871685	0.454941	0.14008	0.0488807	0.58316	0.216328	0.460827	0.207867	0.015148	0.0325597	0.131671	0.55749	0.945089
tryptophan aminotransferase of Arabidopsis 1	Glyma.01G027400	-2.22831	-1.30144	-3.59519	-4.82949	-2.32978	-1.62703	0	0	0	0	0.885113	0	0	1.23735	-0.357391	-1.83745
alpha/beta-Hydrolases superfamily protein	Glyma.01G027500	-1.60737	-2.43598	-0.429212	-0.913292	-0.282985	-0.783842	-0.116117	-0.604178	0.128564	0.0928492	0.0804256	0.25123	-0.154671	-0.486376	-0.434843	-0.991609
unknown function	Glyma.01G027700	0.495088	-0.174072	0.989278	0.597032	-0.263459	-0.680463	-0.564199	-0.324502	-0.169863	-1.18752	-0.423763	-0.0573469	-0.375536	-0.745962	0.660804	0.381621
Protein of Unknown Function (DUF239)	Glyma.01G027800	0.982007	3.04117	-0.201855	-0.682027	-0.376648	-0.749797	0.616915	1.15972	-0.444926	1.76863	-0.0321854	-0.384334	-0.360066	-0.126274	0.869829	0.996233
cysteine-rich RLK (RECEPTOR-like protein kinase) 3	Glyma.01G027967	0	0	-4.45815	-4.96802	2.16362	3.19311	0	0.205643	0	0.435124	-0.732841	2.6159	1.72248	6.59093	1.088	2.0733
cysteine-rich RLK (RECEPTOR-like protein kinase) 42	Glyma.01G028033	0	0	0	0	0	0	0	0	0	0	-1.21256	-1.21256	0	5.60941	0	0
S-adenosyl-L-methionine-dependent methyltransferases superfamily protein	Glyma.01G028200	1.44913	1.01766	-2.06067	-1.03622	0.765152	0.546883	0.316759	0.840888	-0.672895	-0.492858	0.0913365	-0.189608	-0.428134	0.235106	3.27743	3.00387
KNOTTED1-like homeobox gene 6	Glyma.01G028300	-1.60521	-2.48416	4.40183	3.82134	0.709477	0.358306	0.345055	-1.45021	0	0	0	0	0	0	2.27044	1.83164
NSP-interacting kinase 3	Glyma.01G028700	0.251987	1.32671	-0.438004	0.95385	-0.137154	1.17044	0.0433174	0.00251116	-0.847624	-0.429653	0.244038	-0.246084	0.0924962	-0.213526	1.4328	1.66305
Kelch repeat-containing F-box family protein	Glyma.01G028800	-1.76691	-3.31205	-0.940262	-1.10045	-1.07632	-0.123007	-1.55047	-2.63877	-1.45586	-0.780182	-0.716285	-0.268573	-0.821674	-1.17192	-0.279086	0.248381
ATP-citrate lyase A-1	Glyma.01G028900	0.746381	0.788092	-1.10658	-1.42254	-0.102921	-0.168567	0.758485	0.95932	0.701188	1.21551	0.446258	0.101414	0.136227	0.158793	0.227088	0.0140744
unknown function	Glyma.01G029100	-0.86918	-0.684412	-1.13991	-0.891296	-0.0454607	-0.166174	-0.48309	-0.855172	-0.180998	0.137389	-0.230988	0.0403828	-0.0367678	-0.116822	0.233531	-0.300545
Ribosomal protein S27a / Ubiquitin family protein	Glyma.01G029200	-0.800034	-0.273773	-0.167144	0.210337	-0.405559	-0.472458	0.258764	-0.0843582	0.757494	-0.0174129	0.338447	-0.677634	0.262498	0.201595	-0.347619	0.364339
RNA polymerases N / 8 kDa subunit	Glyma.01G029400	0.390107	0.051315	1.47142	1.47313	0.331289	0.180911	-0.312149	-0.533909	-0.107144	-0.934276	0.673344	0.453587	0.112951	0.372275	0.252346	0.658127
Transducin/WD40 repeat-like superfamily protein	Glyma.01G029600	0.256965	-0.198707	0.619273	0.149958	0.341635	0.180126	-0.158423	0.127403	-0.0289099	-0.321617	0.16058	-0.177524	0.000166316	0.351182	0.798227	0.705213
ADP-ribosylation factor A1B	Glyma.01G029800	0.559056	0.123426	1.09691	1.05501	-0.321933	-0.633686	0.168098	0.346199	0.442168	0.343789	0.590708	-0.057301	0.475112	0.88059	0.841304	1.15257
unknown function	Glyma.01G030000	0.96694	3.13964	-0.541765	-0.541765	0.606408	0	-0.688429	-0.688429	-1.91251	-2.5491	0	0	0.805917	0.975521	0	0.354508
associated molecule with the SH3 domain of STAM 2	Glyma.01G030400	-0.0696039	-1.52841	-4.52065	-4.52065	0	1.5143	0.802944	-0.538552	0.683204	2.31762	-1.22728	-2.05369	0.694433	1.39833	0.232074	1.15579
carbonic anhydrase 2	Glyma.01G030500	-0.566372	-2.00987	-4.73471	-5.03242	0	2.50866	1.89215	0	0	0	0.284866	0.370734	0.561288	4.15396	-0.121285	-0.845713
Nucleic acid-binding, OB-fold-like protein	Glyma.01G030600	0.570752	0.337024	0.941159	1.07034	0.344259	0.100921	-0.0413953	0.135479	0.183652	0.0379801	0.310009	0.122961	0.463674	0.421585	1.04221	1.05383
Nucleic acid-binding, OB-fold-like protein	Glyma.01G030800	0.0473159	0.11428	-0.146507	0.425656	-0.106428	-0.0281282	-0.143913	0.00206718	0.0227751	-0.202715	0.056899	-0.0930366	0.113605	0.35347	0.870501	1.03911
polygalacturonase 2	Glyma.01G030900	-0.398105	0.318235	-0.773657	-0.290652	0.168307	-1.08554	-0.736663	-1.28954	0.153526	1.00283	0.0125477	-2.07848	-0.592544	-1.03508	3.089	3.6554
Plant protein of unknown function (DUF936)	Glyma.01G031300	0.765167	1.14866	2.92255	3.98416	-0.381706	0.638694	0.0157138	0.885792	-0.1557	-0.893133	-1.90455	-0.196411	-0.749688	-2.89899	0.368776	1.90668
splicing factor PWI domain-containing protein / RNA recognition motif (RRM)-containing protein	Glyma.01G031400	-0.902999	-0.663269	-1.05903	-0.76198	0.0891431	0.258013	-0.341036	-0.846327	-0.430747	-0.92711	-0.290822	0.144201	-0.655127	-1.38396	-0.344811	-0.55128
aldehyde dehydrogenase 2B7	Glyma.01G031500	-2.06765	-3.72015	-0.309001	-3.34061	0.807738	-0.112318	-0.747403	0.737037	0.287209	2.01152	-0.896391	-0.495776	-0.3302	0.855448	-1.18613	-2.04403
K+ uptake permease 6	Glyma.01G031800	-1.29571	-1.03933	-1.52394	-2.01754	0.776445	-0.694924	-1.51481	-3.07488	-1.39966	-1.89255	-3.97554	-3.06074	-1.77248	-1.14256	-0.62141	-0.144718
trehalose-phosphatase/synthase 9	Glyma.01G031900	-0.625944	-1.80182	-5.52809	-7.04864	-0.702094	-1.75301	-0.657231	-1.2333	-2.26567	-1.90347	-0.957416	-1.68687	0.405655	0.0338204	-0.159283	-0.641134
NHL domain-containing protein	Glyma.01G032000	0.204974	0.380647	2.27405	1.90216	0.060125	0.61792	-0.659077	-1.08217	-0.131059	0.0913054	-0.320284	-0.621378	0.0535741	-0.227585	0.600273	1.19495
RING/U-box superfamily protein	Glyma.01G032200	2.15689	4.38334	2.37289	1.96605	-0.454614	-1.24476	-0.587952	1.00198	1.83478	2.42319	-1.34575	-1.19697	-0.784193	0.239521	2.37767	3.27389
Threonyl-tRNA synthetase	Glyma.01G032500	0.00559319	-0.708707	-0.0876256	-0.410259	0.105318	-0.0603868	-0.127947	-0.259963	0.250672	-0.20696	0.864522	0.337872	0.0274994	-0.483033	1.04454	0.850574
Serine/threonine-protein kinase WNK (With No Lysine)-related	Glyma.01G032600	0	7.0518	-2.19088	-1.50575	-2.4188	-0.987896	-1.06374	-2.07571	3.44123	2.86392	-1.00058	-0.776557	-1.78833	-2.045	-0.361132	-1.89271
unknown function	Glyma.01G032700	0	2.65124	0	0	-0.996593	-0.996593	-1.66009	-1.66009	0	0	-1.38317	-0.340674	-4.02044	-5.15544	-4.4586	-4.4586
disease resistance protein (TIR-NBS-LRR class), putative	Glyma.01G033300	-1.3117	-1.31293	-3.9906	-3.41772	0.838294	0.897212	-0.94721	-1.54018	1.32973	3.22335	-0.809573	-0.301352	0.240809	0.158085	0.525718	-0.402785
unknown function	Glyma.01G033400	1.59289	2.10684	-5.48688	-4.11198	1.7886	0	0	0	0	0	0.361848	0.38933	0.91724	3.07479	0.493799	1.05074
nodulin MtN21 /EamA-like transporter family protein	Glyma.01G033500	0	0	0	0	0	0	3.71592	3.25735	0	2.03893	0	3.58533	0.957539	6.96091	0	2.17889
nodulin MtN21 /EamA-like transporter family protein	Glyma.01G033700	6.64785	7.15504	-0.674022	-0.674022	-2.66582	-0.285288	-0.801862	-2.43509	-0.227386	-1.54186	-0.511033	-2.80236	-0.0331796	-0.50575	0	0
MLP-like protein 423	Glyma.01G034000	1.05178	0	0.91227	-1.95287	1.39618	-3.84713	-1.05797	-1.28739	6.31074	6.83575	1.30842	-3.06709	0	0	0	0
TRICHOME BIREFRINGENCE-LIKE 27	Glyma.01G034600	0.230289	-2.45008	-4.38133	-4.33784	1.80185	-0.0804718	0	0	0.0318871	0.0487642	-1.21012	-2.53228	-0.372638	-3.18407	0.119858	-0.788596
TRICHOME BIREFRINGENCE-LIKE 27	Glyma.01G034900	0.853714	4.30872	-1.28854	-2.49048	0	2.3795	-1.69289	-4.44873	-4.98093	-3.50752	-1.76251	-4.89654	-0.473199	-3.77381	-0.912955	-0.912955
nucleobase-ascorbate transporter 7	Glyma.01G035000	0.890649	-0.72624	0.689967	1.13382	0.104896	0.217728	0.012436	-0.838196	-0.154957	-0.54051	1.0463	0.168558	-0.0444084	0.157628	1.21768	1.6275
sterol 4-alpha-methyl-oxidase 2-1	Glyma.01G035100	1.45011	1.83917	1.34481	0.620818	0.749209	0.680088	-0.41571	-0.307025	-1.14932	-0.216303	0.759817	-0.486892	0.0152827	-0.742335	2.24516	2.23706
unknown function	Glyma.01G035300	-2.42506	-1.6292	0	0	0	2.46985	-2.76083	-2.47484	-1.23829	-1.06832	-2.15999	-0.0460161	-1.94206	-4.63656	1.15844	2.09631
unknown function	Glyma.01G035500	5.21851	6.74546	0	2.50768	1.61166	0.0795783	-0.919752	-4.37784	2.75226	5.22483	-2.41668	-1.35022	0.363502	0.0119387	8.15761	9.3515
CYCLIN D1;1	Glyma.01G035600	1.05872	1.02654	0	1.90001	-0.982988	-0.982988	0	0	0	0.797162	0	0	-0.782296	-1.18918	3.55097	4.67859
UDP-glucosyl transferase 74B1	Glyma.01G036000	0.425613	2.32165	1.8324	2.00607	1.12488	1.39988	-2.16508	-2.04106	-2.68047	-3.50924	-1.23695	-0.1922	0.0097829	1.39152	1.99595	3.09616
ARG1-like 1	Glyma.01G036500	1.16884	1.09526	-0.488877	-0.940951	-0.139124	-0.200495	0.164736	-0.094721	-0.508031	-1.05513	0.0795183	-0.448088	-0.140965	-0.295452	-0.0654607	0.406541
unknown function	Glyma.01G036751	0	5.94712	0	0	0	0	-2.02702	-2.02702	2.10658	3.90318	0	0	-1.55601	1.0833	0	0
Transducin/WD40 repeat-like superfamily protein	Glyma.01G036800	0.504064	0.513241	-1.6974	-0.236211	4.37026	0.184242	-1.02188	0.692584	-1.78029	-1.5143	-3.05819	-1.58127	0.153585	-1.8971	2.09837	1.7388
unknown function	Glyma.01G037300	0.372459	0.433756	-0.550289	-1.02799	0.208407	0.30986	-0.163327	-0.106852	-0.13153	0.456013	-0.107441	0.0199746	-0.288567	0.380244	0.00694755	-0.299327
response regulator 3	Glyma.01G037500	-3.61042	-3.32586	-2.01704	-1.79515	-0.834179	-0.834179	0	0	-2.66198	-1.53139	-0.934889	-2.16194	1.63706	1.80645	0.107379	-0.599384
formin 8	Glyma.01G037600	-1.8386	-4.01692	2.18851	1.91424	1.36829	0.448254	-1.32051	-1.15603	-1.54731	-4.12556	-0.509884	-0.509884	0.47403	0.537252	0.795169	0.139236
unknown function	Glyma.01G037700	0.361625	0.686296	3.05418	2.78524	1.89945	2.06218	-0.168882	0.423066	-1.27287	-1.74977	-0.260668	-0.766444	-0.543336	1.51909	0.391812	0.446142
glucosyl transferase family 8	Glyma.01G037900	-0.400353	0.375492	-0.862777	-0.0784298	-1.39391	-1.14802	-0.275601	-0.834882	-1.53615	-1.75187	-1.27351	-1.3925	0.168496	-0.527419	3.10284	3.06447
pyruvate dehydrogenase complex E1 alpha subunit	Glyma.01G038002	3.05392	4.17533	1.22346	1.4128	-1.12741	0.529794	-0.0145414	-0.228215	-0.281193	-0.310178	0.0109523	0.458663	0.366294	-0.600921	2.86975	2.93946
unknown function	Glyma.01G038350	0	6.52486	2.45229	1.46672	0	0	-0.560156	1.62059	2.10321	4.23179	-2.53989	-4.60509	0	0	0	2.55992
Domain of unknown function (DUF23)	Glyma.01G038500	-2.12666	-1.26894	-1.72936	-1.36888	-0.911853	-0.389673	-2.02194	-2.93918	-2.08775	-2.25739	-1.08134	-0.483299	-0.352576	-1.13274	-0.839103	-2.12627
myb-like transcription factor family protein	Glyma.01G038600	3.10535	3.36244	-0.000909006	-0.640389	-0.707869	0.17761	-1.7247	-2.32498	0.112428	-0.311965	0.108894	1.48289	-0.67111	-1.25949	3.56568	4.29602
unknown function	Glyma.01G038700	-0.153832	1.51677	0.283051	0.617366	8.43e-05	-0.251334	-0.567924	0.226946	0.210815	-0.166718	0.751014	0.457791	0.133554	0.396933	1.21502	1.39268
CLAVATA3/ESR-RELATED 26	Glyma.01G038900	0	5.57237	0.0611448	1.33692	-0.576512	0.550364	-1.4877	-1.17003	0	1.26965	0	1.76029	-0.375019	-0.902609	0.380694	0.0693704
short hypocotyl in white light1	Glyma.01G039100	-0.120568	0.0111987	-0.408201	-0.508865	-0.777184	-0.812097	-0.767332	0.326839	-0.757129	-0.851025	-1.18059	-0.344812	0.0938607	1.29932	1.0926	1.0098
Protein of unknown function (DUF1336)	Glyma.01G039500	-0.553326	-0.772105	-1.17697	-1.67964	-0.266823	-0.182309	-0.691879	-1.84354	-0.726174	-0.640084	-0.332251	0.605711	-0.369482	-0.914774	-0.044673	1.22269
Galactosyltransferase family protein	Glyma.01G039800	-0.399009	-0.38241	-1.67804	-2.28979	-0.310069	-0.186905	-0.590489	-0.702607	-0.658127	-0.56675	-0.208181	-0.396459	-0.321772	-0.834456	0.0935967	0.244223
Putative membrane lipoprotein	Glyma.01G039900	0.732125	1.955	-2.97319	-3.49726	0.884454	-0.963363	-0.22102	0.852432	-0.25195	1.11669	-0.383513	-0.788103	1.71312	1.27405	0.668647	1.46349
glutathione S-transferase TAU 18	Glyma.01G040000	3.36218	4.68189	-0.775589	-0.50876	0.367037	-0.106274	-0.358118	0.485332	-1.16282	-0.854713	-0.54144	-1.29687	0.588063	1.07862	1.88061	2.72577
glutathione S-transferase TAU 18	Glyma.01G040200	2.26794	1.02645	-1.94459	-1.09835	-0.662943	-2.75833	0.43247	-0.266742	-2.33555	-0.930205	1.18702	0	-0.0348766	-3.24911	5.61674	5.11552
Tetratricopeptide repeat (TPR)-like superfamily protein	Glyma.01G040300	-2.84068	-2.22857	0.347536	0.0807648	-0.169699	-0.283684	-0.179464	-0.504316	0.403704	0.668857	-1.59879	-2.46232	0.0375678	-0.34798	-2.28496	-1.58157
Actin cross-linking protein	Glyma.01G040400	-1.12584	0.936782	-3.45976	-3.74795	0.0148665	-0.583995	-0.208001	-0.547469	-0.269751	0.364293	0.0555424	-0.095459	0.461022	1.1424	0.389924	0.957626
unknown function	Glyma.01G040500	0.132589	-0.200759	1.71243	1.32325	-0.235728	-0.729519	-0.178696	0.198018	-0.254626	-0.714963	0.904174	-0.283487	0.0174212	0.176835	0.0503125	0.518458
DNAJ heat shock family protein	Glyma.01G040600	0.0736168	0.519843	-5.65998	-4.80816	-1.48341	-2.61394	0.556885	0.751987	2.28384	3.78423	-1.31947	-0.520013	-0.283868	-0.245793	2.14406	2.83484
RNA helicase family protein	Glyma.01G040900	-1.84664	-3.34873	1.00591	0.798434	1.98636	1.46341	-2.56672	-3.86297	0.187642	0.0413491	-0.667986	-0.22482	0.223465	-0.855528	1.72525	1.23924
glycine-rich protein	Glyma.01G041300	-0.36762	-1.14095	0.283608	-0.0491707	-0.164927	-0.239918	-0.333132	-0.492682	-0.0612327	-0.296493	-0.243173	-0.328674	0.0270626	-0.583423	0.17489	0.0818887
nitrate transporter 1.7	Glyma.01G041400	0	0	0	0	0	0	0	0	-2.62248	-3.08477	0	0	0.401933	1.31336	0	0
homeobox protein 54	Glyma.01G041651	-0.404229	0.343939	-0.169816	-0.347169	-0.128987	-0.256977	-0.0481443	-0.312387	-0.74921	-0.945186	-0.388888	-0.828438	-0.380627	-0.629089	-0.0674905	0.252524
homeobox 1	Glyma.01G041700	-0.599404	1.20258	-0.036693	-0.528693	-1.83034	-1.99811	-1.37264	-1.96133	-1.225	-2.22479	-0.316131	-1.04129	-0.657171	-1.35815	-0.353925	-0.770266
nitrate transporter 1:2	Glyma.01G042100	0.119679	0.246454	1.6304	1.29937	1.12564	-1.04528	0	0	4.68889	5.75774	0	0.553475	0	0.745343	0.485767	-0.556542
Protein kinase superfamily protein	Glyma.01G042400	-0.618964	-0.798189	-0.325026	-0.225365	-0.689656	-0.59543	-0.18344	-0.288151	-0.112242	-0.0347427	-0.682762	-1.16598	-0.575068	-0.583825	-1.10066	-1.09655
Cystathionine beta-synthase (CBS) protein	Glyma.01G043400	-1.46212	0.636359	-2.52102	-0.0579785	-0.0667977	3.87482	-0.671763	-0.247681	0.748705	2.20977	0.520053	2.35059	-0.620593	2.5771	1.54839	2.37877
ubiquiting-conjugating enzyme 2	Glyma.01G043600	-0.99999	-0.99999	2.91392	2.10203	0	1.22602	0	0.882062	0	0	2.47252	3.43374	2.19536	1.15853	2.01916	3.92206
IQ-domain 28	Glyma.01G043800	-0.106326	0.15573	1.1206	1.56793	-0.257669	-0.52791	-0.504055	-1.18562	-0.661066	-0.862893	-0.118875	-0.70488	0.0243641	-0.727791	-0.465588	-0.203449
cation exchanger 1	Glyma.01G043925	0.0583521	-0.315191	0.663405	0.596692	-1.64833	1.148	0	0	-5.9098	-4.14192	-4.5444	-2.78525	-4.63081	-4.08082	-0.478673	-0.193383
SEC14-like 3	Glyma.01G043951	0	0	3.31536	3.30043	-0.58175	0.560291	0	0	0	0	1.36254	1.89598	-0.677913	-0.677913	-0.364436	0.894163
SOUL heme-binding family protein	Glyma.01G044000	1.93373	2.97208	-0.381672	-0.195644	0.501339	0.525743	-0.446289	0.77119	0.0319929	0.502023	-0.16219	-0.320018	0.502515	0.594504	0.132743	-0.224817
protein kinase 2B	Glyma.01G044100	-0.00956001	0.0917305	-2.12535	-1.44528	-0.907628	-1.27683	-0.507696	-1.15647	-1.53591	-1.80496	-3.69157	-3.50489	-0.876555	-2.48581	2.13254	3.25298
myb domain protein 88	Glyma.01G044300	0.252683	1.45449	0.359112	0.200029	0.179039	0.103075	0.888749	-0.0364745	0.205082	-0.458593	-0.127269	-1.06622	0.308853	-1.30967	0.649035	1.09387
Homeobox-leucine zipper protein family	Glyma.01G044600	0	0	-1.50373	-1.50373	0	0	0	0	1.16772	-2.5456	-4.88522	-5.31623	-0.135832	0.376223	-1.16237	-1.16237
basic helix-loop-helix (bHLH) DNA-binding superfamily protein	Glyma.01G044800	-1.33394	-2.77383	0	0	-1.62816	-1.62816	0	0	0	0	0	0	0	0	0	0
unknown function	Glyma.01G045200	-1.4793	-2.44894	-3.70495	-2.71644	-0.905684	-1.87842	-1.31502	-3.64048	-1.11725	-1.74111	-1.18254	-0.60782	-2.30901	-0.895199	-0.9694	-1.17871
Mog1/PsbP/DUF1795-like photosystem II reaction center PsbP family protein	Glyma.01G045700	0.317522	-0.398685	0.953326	0.166689	0.809587	0.389819	0.666834	0.266518	0.22477	0.615173	0.369891	0.244295	0.334062	0.174817	1.81988	1.17426
peroxisomal adenine nucleotide carrier 1	Glyma.01G045800	-1.20153	-1.29025	-1.43973	-0.925816	0.108411	-0.236681	0.746537	0.925608	0.570746	1.30597	-0.654601	0.283483	-0.066844	-0.323779	-0.68418	-1.11605
Fatty acid/sphingolipid desaturase	Glyma.01G046000	0.404052	1.24206	2.56884	1.61432	-0.540069	-0.25773	-0.0618259	-0.147072	0.489006	0.563693	0.0141355	-0.348735	-0.0111453	0.142187	1.26153	1.89888
unknown function	Glyma.01G046100	-0.538056	0.0948368	-0.710618	-3.93088	-2.92871	-3.25149	-1.1871	0.094402	-0.677997	-0.677997	-0.956635	0.327468	0	0	1.16547	0
Haloacid dehalogenase-like hydrolase (HAD) superfamily protein	Glyma.01G046200	0.986387	1.71126	-0.413023	-1.36378	0.490786	0.307755	-0.601558	0.710744	-0.301624	-0.0835377	0.362889	0.850296	0.049413	0.931163	0.12515	0.671702
UDP-glucosyl transferase 73B5	Glyma.01G046300	-0.360226	0.467457	0.00716118	0.372663	-0.547519	-1.56391	-2.12915	-5.62857	-0.612264	0.516484	0	0.286487	-0.492947	-3.17396	0.152265	-0.202604
origin recognition complex protein 6	Glyma.01G046400	0.040172	0.0411308	1.70192	1.20512	-0.056331	0.579363	0.260382	0.728736	0.0382906	-1.12392	0.231516	0.84173	-0.245783	-0.822208	-0.278193	0.728674
sphingoid base hydroxylase 2	Glyma.01G046500	0.495005	1.17642	-0.831768	-0.425225	-0.268865	-0.110163	-0.394827	0.00204366	-0.530848	0.0199493	0.40701	1.43988	-0.175667	0.0559433	-0.0144862	0.366019
S-adenosyl-L-methionine-dependent methyltransferases superfamily protein	Glyma.01G046700	0.466778	0.128463	-0.00438925	-0.114892	0.366801	0.439235	0.0983064	-0.266803	0.46416	0.976902	0.336311	0.00156519	0.105092	0.0996346	0.280018	-0.305387
NAC (No Apical Meristem) domain transcriptional regulator superfamily protein	Glyma.01G046800	1.06521	2.7021	0	0	0	0	0	0	0	0	0	0	0	0	1.5786	2.31108
Ribosomal protein L34e superfamily protein	Glyma.01G047000	-0.575443	-0.195911	0.594065	0.402068	0.0621272	-0.0747127	0.0931451	0.237315	0.11733	-0.729925	0.276514	-0.291965	0.213468	0.186824	-0.0491291	0.279755
GDA1/CD39 nucleoside phosphatase family protein	Glyma.01G047100	0.332329	-0.0665566	-0.900353	-1.21532	0.227807	-0.186017	-0.35732	0.0299877	-0.786221	-0.277462	-0.224879	-0.101901	-0.133478	0.0667922	0.675328	0.595413
RING/FYVE/PHD zinc finger superfamily protein	Glyma.01G047400	-0.164207	-0.472122	2.5342	3.23079	0.55529	0.684107	-0.305533	-0.559206	-0.398333	-0.660844	0.0995377	-0.23442	-0.230371	-0.822765	-0.450577	0.416064
homeobox protein 22	Glyma.01G047900	-0.192334	0.421422	-3.37497	-2.38039	0.419325	0.0924095	-0.250373	-0.965568	-0.884838	0.910613	0.317786	0	-0.381392	-2.21427	-1.59313	1.18431
galactosyltransferase1	Glyma.01G048500	-0.0477104	0.829146	-1.09958	-1.0739	-0.322863	-0.198668	0.283138	0.07568	-1.1497	-0.502258	-0.228508	-0.176434	-0.231186	-0.711976	0.649747	0.814595
RING/U-box superfamily protein	Glyma.01G048700	-1.00072	-3.87357	0.296719	-1.76061	-0.555692	-2.81013	-3.41235	-4.84666	-1.51189	-2.12223	-1.75794	-3.82815	-0.699597	-1.91712	-0.532135	-1.01979
myb domain protein 105	Glyma.01G049600	0	2.69532	-1.21829	-1.21829	-3.03498	-5.65829	-0.97269	-0.97269	0	0	-0.598428	-0.859242	-0.244257	-2.36509	0	0
structural maintenance of chromosomes 2	Glyma.01G049800	0.319847	0.330146	1.06284	0.438091	-0.067695	0.0558832	0.385939	0.0249384	-0.944442	-2.30969	-0.591645	0.096241	-0.585595	-2.56581	0.925618	1.14409
expansin A1	Glyma.01G050100	3.45287	5.54718	-1.91341	-1.29172	-0.305807	-0.596158	0.712149	1.38435	-0.990785	0.509015	0.240586	-1.17841	-0.114752	0.14992	-2.45227	-0.682423
cAMP-regulated phosphoprotein 19-related protein	Glyma.01G050500	0.0437303	-0.591296	0.139373	-0.162046	0.371238	0.300437	0.177734	0.825895	0.956962	0.334128	1.17646	1.16916	0.390953	1.25086	0.738706	0.777553
ATP/GTP-binding protein family	Glyma.01G051400	-0.29571	-0.469769	-0.0641137	-0.273391	-0.0382496	0.074518	0.0167654	-0.249768	-0.200791	-0.776875	-0.240628	-0.148059	-0.357596	-1.18223	0.198239	-0.0852418
unknown function	Glyma.01G052200	0.436938	0.137261	-0.0412581	-0.423344	0.163419	0.511359	-0.0525661	0.147696	-0.207233	-0.785819	0.428905	-0.109475	0.106174	-0.679397	0.460112	0.379792
O-fucosyltransferase family protein	Glyma.01G052500	0.134797	0.275643	-0.353805	-1.74782	0.464482	0.351338	-0.502191	0.25594	0.607564	1.12526	0.324731	-0.287765	0.695914	1.0894	-0.88621	-0.808302
unknown function	Glyma.01G052700	-0.465456	-0.264128	-0.650603	-0.7327	-0.477332	-0.389612	-1.01373	-0.771081	-1.28906	-1.23286	-1.47808	0.762767	1.24923	0	1.70693	2.32801
Argonaute family protein	Glyma.01G053100	1.67914	1.49181	-0.58904	-0.172866	1.33057	1.20493	0.668234	-1.4748	-2.76899	-3.25745	-0.815189	-1.05992	-0.996105	-2.86603	1.25842	-0.72588
Prefoldin chaperone subunit family protein	Glyma.01G053200	0.53729	-0.168346	0.862357	0.328097	-0.0843941	-0.0432139	0.0139236	0.155483	-0.330473	-0.53436	0.140728	0.324903	0.0281637	0.252247	0.359208	0.419106
PNAS-3 related	Glyma.01G053700	0.429334	-0.383715	1.05969	0.706566	0.191367	-0.156673	0.0313076	-0.447935	-0.572737	-0.380954	-0.250088	-0.100006	0.14185	-0.118389	-0.163741	-0.220684
eukaryotic elongation factor 5A-1	Glyma.01G054000	0.227702	0.595715	-2.9923	-4.01576	-0.7417	-1.36639	-0.023411	0.50086	0.384992	0.503126	-2.44799	-2.74938	-0.0739053	-1.08274	-0.155639	0.40956
Transducin/WD40 repeat-like superfamily protein	Glyma.01G054100	-0.32991	-0.220638	0.576382	1.05403	0.00283075	1.45467	0.471145	0.363139	-0.00951273	-0.651804	1.47169	2.03631	-0.801991	-4.69809	-1.64603	-1.28894
Protein of unknown function, DUF538	Glyma.01G054400	0.752139	1.05678	-0.419234	-1.0512	-0.338441	-1.14925	0.496511	0.510693	-0.105329	-0.172638	-0.304334	-0.79576	-0.641689	-0.380934	0.745839	1.19384
unknown function	Glyma.01G054601	0	0	4.87082	5.88951	0	2.11771	0	0	0	0	0	0.538137	0	0	1.10781	1.14743
Plant protein of unknown function (DUF863)	Glyma.01G054800	-0.531727	-0.242853	-1.26951	-1.82474	-0.295873	-0.986417	-1.17831	-1.66058	-0.482222	-0.288538	-0.521292	-0.506832	-0.962459	-0.966285	-1.15115	-0.889776
unknown function	Glyma.01G055400	1.53623	0.824379	-4.74425	-5.45958	0.844022	0.446421	-0.134863	-0.624717	-1.1107	-1.20699	-1.69186	-2.68404	-1.62367	-0.933176	0	0
Ankyrin repeat family protein	Glyma.01G055500	0.17768	-0.350013	1.12585	0.502642	0.556457	0.696621	-0.399151	0.218128	0.28179	-0.068431	0.67086	0.5273	0.235611	0.184233	0.214838	0.162173
senescence-related gene 1	Glyma.01G056100	3.63244	5.26496	5.28702	1.89164	2.03057	1.94254	0.38868	0.14504	0.658811	1.02359	2.43484	1.6884	0.916755	1.46389	0.41151	0.920404
Leucine-rich repeat (LRR) family protein	Glyma.01G056300	-0.0221632	0.00795022	-1.1093	-1.07066	-0.119702	0.277242	0.157381	0.0535704	0.371847	0.884478	-0.181022	-0.147647	-0.0920043	0.12469	0.782201	0.389383
CLAVATA3/ESR-RELATED 9	Glyma.01G056400	0	0	-3.32698	-4.35942	-0.256355	-1.77419	-1.57716	-1.10816	0.72826	1.32183	0	0.95147	0	0	-0.974187	-0.262412
WRKY DNA-binding protein 57	Glyma.01G056800	0	0	0.694348	-0.314036	-0.443224	-0.470122	-0.138462	-1.33811	2.89118	3.77564	-0.124775	0.730405	0	0	1.26329	2.3687
C2H2-like zinc finger protein	Glyma.01G056900	-0.736417	-1.32902	-1.20392	-0.668235	-0.437597	0.700801	0.319019	0.953368	2.28506	3.29513	0.888537	0.647688	-0.667085	-1.65688	2.1651	1.71277
UDP-glucose 6-dehydrogenase family protein	Glyma.01G057100	0.760373	3.56957	1.06085	1.99216	0.00466297	0.183639	0.134754	0.832316	0.930343	1.57022	0.652664	0.153225	-0.126894	0.42658	0.967223	1.49102
Cobalamin biosynthesis CobW-like protein	Glyma.01G057400	0.769388	0.127031	0.502434	-0.21129	0.53368	0.368476	0.178482	0.427875	-0.30185	-0.581473	0.773038	0.63405	0.856532	1.48734	1.58378	1.60948
QUASIMODO2 LIKE 1	Glyma.01G057500	2.05045	3.69573	-1.142	-0.925419	-0.0715372	0.150497	-0.723144	-0.364767	-0.0365045	-0.407906	0.477681	0.556051	0.288943	-0.518651	1.11375	2.35754
Pentatricopeptide repeat (PPR) superfamily protein	Glyma.01G057600	-0.800833	-1.26055	0.895478	1.09	0.0638202	-0.175969	-0.511769	-1.18967	-0.438236	-0.545242	-0.266461	-0.305457	-0.625378	-2.23623	-1.11029	-1.42491
general regulatory factor 12	Glyma.01G058000	-0.446948	-0.266295	1.84174	1.53123	-0.137006	0.0407572	0.353136	-0.172585	-0.0754315	-0.578644	0.112426	-0.180621	-0.471554	-0.774435	-0.59506	-0.902335
unknown function	Glyma.01G058100	-0.386129	-1.48091	0.570123	0.481362	-0.660399	-0.65124	0.0689607	-0.225314	-0.88205	-1.40442	0.376065	-0.144771	0.139352	-0.479213	1.67547	1.5165
plasmodesmata callose-binding protein 3	Glyma.01G058300	-0.859419	-0.402472	0.542421	1.6694	-1.15675	-0.679395	-0.94915	-1.01096	-1.17613	-0.367997	-0.782773	-1.53451	-0.554544	-1.00929	0.462454	0.902058
alpha/beta-Hydrolases superfamily protein	Glyma.01G058400	5.72138	5.73254	1.29841	0.876473	-0.318813	0.701394	-0.545954	-2.35786	0	0.641923	0.982151	1.63346	0.77524	-0.336767	2.74353	3.76338
ureide permease 2	Glyma.01G058500	3.16795	2.71762	-3.91838	-4.66801	-0.31126	-0.327937	1.27498	0.634918	2.45212	2.65166	-0.71469	0.00896005	-0.29123	-0.870297	-0.770579	-1.43255
photosynthetic electron transfer B	Glyma.01G058600	0.730083	-0.295584	-1.75057	-1.73822	0.618892	-0.33353	1.41218	0.728895	0.951543	1.71715	-0.0831732	-0.898256	0.731862	0.312932	0.523785	-0.358727
Pentatricopeptide repeat (PPR) superfamily protein	Glyma.01G059100	-0.532182	-0.122573	0.0581369	0.618005	0.0524739	0.0876132	0.217462	-0.406897	-0.302837	-0.220888	-0.0364868	0.220815	-0.228123	-1.53391	-1.46241	-0.783519
UDP-Glycosyltransferase superfamily protein	Glyma.01G059450	1.82663	2.06875	4.95232	6.25673	1.89516	4.69425	0.191475	-2.12183	0.300397	0.652269	0.777457	0.37733	0.914699	0.400967	1.3834	3.5788
ABI five binding protein 3	Glyma.01G060300	-0.029272	1.11699	3.12029	2.94252	0.7057	0.390101	-0.241967	0.0593587	0	0.42981	-0.160124	-0.823876	-0.517505	1.19666	0.49173	0.870645
HMG (high mobility group) box protein	Glyma.01G060600	-0.156676	-0.30467	-0.0019336	-0.213193	-0.653611	0.532697	0.0588344	0.0697053	-0.692215	-2.11069	-3.8086	-0.733778	-1.2156	-4.62969	0.514877	1.65349
unknown function	Glyma.01G060800	-1.03717	-1.90906	-2.48292	-1.77233	-0.657719	-0.204173	-0.129543	-1.23476	-0.0416919	0.371619	-0.22064	0.075854	-1.24974	-1.72938	0.13242	-2.32774
SPIRAL1-like1	Glyma.01G060900	-0.874928	0.541676	-0.30282	0.036058	-0.0534388	0.081282	-0.456522	0.124017	0.463215	0.577224	0.648848	0.372414	-0.0382322	0.818214	-0.98431	-0.195247
unknown function	Glyma.01G061000	0.55632	4.72019	1.26652	-0.617072	-0.566212	-1.83809	-2.96832	-2.56656	-2.54113	-1.43514	-4.4075	-9.90122	-1.30139	-5.71706	0.716117	1.18075
cytochrome P450, family 78, subfamily A, polypeptide 5	Glyma.01G061100	-0.571166	1.06539	-2.09752	-2.29426	-2.47527	-2.85179	2.06591	1.6365	1.38493	1.88922	-1.79922	-0.977991	1.08979	3.65932	-1.97131	-3.66057
Protein kinase superfamily protein	Glyma.01G061500	-0.629719	-0.820429	-1.54333	-1.53011	-0.130853	-0.239816	-0.334014	-0.877941	-0.0765021	0.320335	-0.422555	-0.331757	-0.385022	-1.19022	0.0246816	-0.443944
auxin-like 1 protein	Glyma.01G061700	-0.610827	-0.29761	0.515608	0.0149221	-0.0467023	-0.706811	-0.333342	-0.601674	-0.140324	-0.611956	-0.934559	-0.522913	-0.287399	-1.06477	1.24856	1.63259
Uncharacterised conserved protein UCP015417, vWA	Glyma.01G061800	-1.31919	-2.48606	-1.06249	-1.51572	0.648795	-0.472855	-0.599043	-0.729656	1.14893	1.78035	0.0328075	0.691669	0.0367601	0.00240863	3.18492	2.05222
Uncharacterised protein family UPF0090	Glyma.01G061900	0	0.837626	0	0	0	0	2.49669	2.28342	5.89101	5.97805	0	1.91796	0	0	0	0
6-phosphogluconolactonase 1	Glyma.01G062000	-0.289228	-0.0958969	-0.291919	-0.686823	0.0134663	0.176895	0.191087	-0.0359422	1.10875	1.6359	0.35383	0.744223	0.550659	0.611515	0.143354	-0.174996
fructokinase-like 2	Glyma.01G062100	-0.513558	-0.955191	0.804219	0.472428	0.164835	0.618408	0.140122	0.273548	0.0616528	-0.396771	-0.0849778	1.00543	-0.635366	-1.3649	0.317307	0.749747
Copper amine oxidase family protein	Glyma.01G062400	0	1.21338	-4.06669	-4.06669	-0.722667	-0.722667	-0.621066	0.861285	0	0.319377	-0.0932758	-2.21116	0.250071	-3.06867	0	0
Leucine-rich repeat receptor-like protein kinase family protein	Glyma.01G062900	0	1.87477	5.70559	6.55813	2.08452	3.46483	0	0	0	0	0.282703	0.687978	0	0.348924	0	0
reversibly glycosylated polypeptide 3	Glyma.01G063000	0.84451	0.827286	1.38835	2.06975	-0.0932989	0.0989675	0.156468	0.320538	0.584689	0.347618	1.19572	1.36829	-0.0489093	0.871997	1.25799	1.43646
S-adenosyl-L-methionine-dependent methyltransferases superfamily protein	Glyma.01G063100	2.23337	2.24449	-1.95042	-0.799679	4.15404	4.67115	0	0	-3.32184	-1.44079	5.53365	6.78908	-0.0273732	3.24392	0	0
unknown function	Glyma.01G063250	0	0	0	0	0	0	0	0	0	0	0	1.53064	0	4.30372	0	0
Squamosa promoter-binding protein-like (SBP domain) transcription factor family protein	Glyma.01G063700	0.167679	0.00855214	2.53766	3.77535	-1.74262	-1.74262	-1.85536	-1.55292	-2.06557	-2.50705	-1.99287	-2.60925	-0.305361	-0.448406	-0.642439	0.421722
unknown function	Glyma.01G064000	0	0	0	0	0	0	0	0	0	1.56181	0	4.12026	-1.07164	4.02474	0	2.48678
K-box region and MADS-box transcription factor family protein	Glyma.01G064100	0	0	-3.91127	-5.83759	-0.709677	-0.992344	-0.102698	0.128401	0.0663504	-0.663464	-0.932225	-1.26544	-0.346218	-0.365241	-2.85195	-2.85195
Chaperone DnaJ-domain superfamily protein	Glyma.01G064400	-0.162527	-0.182503	-0.97123	-0.530876	-0.0354785	-0.147824	-0.0289535	-0.374536	-0.491111	-0.567613	-0.407331	-0.158759	-0.374485	-0.785205	0.547298	-0.207175
ACT domain repeat 4	Glyma.01G064600	-1.78787	-3.11447	-1.2863	-0.988873	-2.91281	-1.32376	-0.282028	-0.815374	-1.30662	-1.90729	0.797236	-0.455063	-1.25578	-2.87376	1.15675	-0.389836
histone-lysine N-methyltransferase ASHH3	Glyma.01G064800	0.966762	0.76346	3.5438	2.35352	-0.761661	-1.95532	-0.671006	-1.89368	-0.0183623	0.843322	0	0	-1.50129	-2.08591	0	1.17618
18S pre-ribosomal assembly protein gar2-related	Glyma.01G064900	0.277456	-0.425356	0.368738	-1.24424	-0.345018	-0.453764	-0.142024	-0.63409	1.19404	0.95115	-0.722518	0.512024	-0.143234	0.963479	0.31796	-0.359398
Serine carboxypeptidase S28 family protein	Glyma.01G065400	0	0	-2.34726	-0.674793	0.0388473	0.381037	-2.16668	-1.09588	1.16657	5.75872	2.0236	2.35778	0	0	0	0
O-fucosyltransferase family protein	Glyma.01G066500	0.457399	0	-3.56292	-3.73011	-0.300011	-0.137113	1.13012	-0.974625	0	0	0.165442	0.217128	-1.59119	-0.227658	-1.46532	-0.665068
phosphoinositide 4-kinase gamma 7	Glyma.01G067000	0.00319658	-0.103742	-1.02009	-0.795491	-0.35896	-0.949032	0.0133262	-0.520556	-2.24847	-1.45198	-0.221519	-0.42797	-0.0929688	-1.09862	0.913866	0.131023
UDP-Glycosyltransferase superfamily protein	Glyma.01G067100	-0.479492	-0.631916	1.60406	0.673048	-0.145641	-0.206582	-1.12354	-0.573206	-3.35366	-3.45298	-2.99638	-1.72576	-0.31301	-2.37031	1.3852	1.06985
GDSL-like Lipase/Acylhydrolase superfamily protein	Glyma.01G067200	-0.409958	0.76754	3.23253	6.18288	1.16274	2.73731	0	2.38062	-1.90055	1.04272	-0.934075	0.00105884	-1.31269	0.810541	-0.59028	0.806157
RNA polymerase II large subunit	Glyma.01G067300	0.466621	-0.291209	-0.141964	-2.72026	0	1.16106	0.281484	-0.124227	-2.01623	-3.19851	-0.0549024	-0.473872	-1.07216	-3.60379	-2.00138	-2.58914
sugar transporter 1	Glyma.01G067600	-0.576387	-1.7027	-1.82894	-3.00289	0.998013	1.02224	-0.895338	-0.0293799	-1.20214	-0.268745	1.05315	1.78471	0.0847134	1.06062	0.314661	0.110399
unknown function	Glyma.01G067700	0	0	0	0.756759	0	0	0	0	0	0	0	0	0	0	3.7761	3.74719
Chaperone protein htpG family protein	Glyma.01G068000	-0.609318	-1.53784	-0.361179	-0.909052	-0.10863	-0.409409	0.258195	-0.111599	-0.764735	-1.40153	-0.565659	-1.07789	-0.00693721	-1.10694	0.177119	-0.348568
basic helix-loop-helix (bHLH) DNA-binding superfamily protein	Glyma.01G068600	0.743584	1.15129	0.283304	-0.335656	-0.113246	-0.569505	0.362708	-0.659794	0.674108	0.706456	-0.621403	-0.43944	-0.546343	-1.3466	-0.524444	-0.826604
WPP domain-interacting protein 2	Glyma.01G068800	-0.155811	-0.362533	0.504295	-0.314388	0.525507	0.614482	0.06008	-0.451181	0.849995	0.592528	0.493767	-0.118326	-0.199705	-1.41986	-0.15168	-0.183971
unknown function	Glyma.01G068900	0.16013	-0.737505	-1.26698	-1.33412	-0.563629	-0.99199	0.528257	0.425963	0.12443	0.515136	-0.239499	-0.732622	-0.614277	-0.434183	1.68891	0.620519
unknown function	Glyma.01G069150	0.0474226	-0.983332	0.771503	0.376679	0.338653	0.276338	0.82838	0.721221	0.965739	-0.209959	0.712913	-0.764363	0.910323	1.11825	0.201252	1.0056
phytosulfokine 1 precursor	Glyma.01G069400	-0.0738131	0.538092	-1.43713	1.54911	-3.92956	-4.56426	1.97139	0.757376	0	0	0	0	0	0	-0.804599	-0.779345
unknown function	Glyma.01G070150	-0.853997	0.237361	0.731464	0.800652	-0.138321	0.204035	-0.179104	0.220471	-0.00479557	-0.330984	0.129861	-0.199397	-0.0251776	-0.256905	-0.67003	0.0613816
Phosphoribulokinase / Uridine kinase family	Glyma.01G070300	-0.663354	-0.978861	-0.681714	-1.76915	-1.14768	-0.524078	0.0499401	0.207459	0.762624	0.50787	-1.80233	-1.12068	-0.275221	-1.69734	-0.899118	-0.532925
transferases;folic acid binding	Glyma.01G070400	-0.186284	2.93162	-1.92927	-2.30965	-0.554446	0.119041	-1.74664	0.468957	-1.45918	-2.23056	0.204404	-0.115526	0.260332	1.23624	-1.35906	-1.35906
Adenosylmethionine decarboxylase family protein	Glyma.01G071300	0.994763	-0.395156	-0.587559	-1.59018	-0.0612533	-0.339799	-0.430685	-0.962463	-1.50202	-2.14831	0.179347	-0.638538	-0.0548496	-1.10858	2.20282	2.90554
conserved peptide upstream open reading frame 9	Glyma.01G071400	0.433104	-0.0659195	-2.56753	-2.30157	-0.738997	-1.6712	0.277404	-1.64586	0.419761	0.0516772	-0.858194	-1.43373	0.55474	-1.45588	0.498105	-0.265577
NSP-interacting kinase 2	Glyma.01G071700	2.12237	4.74086	0	0	1.00187	0	0	0.700648	-1.81142	-1.81142	-0.339118	-0.281902	-0.29701	-1.03662	0	0
Protein kinase superfamily protein	Glyma.01G072900	0.367157	1.76148	-2.20515	-1.39698	0.665891	1.33867	-0.565763	-0.429951	-0.630748	0.419487	-5.02581	-5.02581	-0.608822	-1.4331	0	4.66628
unknown function	Glyma.01G072950	1.03348	-1.15873	-1.56726	-1.72721	-0.277349	-0.658755	2.26594	-0.31477	1.63537	-0.3692	-2.0733	-0.164248	1.6163	1.23993	3.44251	1.98696
FAD-linked oxidases family protein	Glyma.01G073000	-0.412894	-0.535506	-2.39478	-1.90862	0.0614216	-0.241857	-0.829933	-0.971427	0.235257	0.588538	-0.0415223	-0.888296	-0.314393	-1.10422	-0.16526	-0.443518
SNF2 domain-containing protein / helicase domain-containing protein	Glyma.01G073400	-1.22369	-0.887904	-0.743714	-0.161939	1.04233	1.27081	-0.657931	-0.547167	-0.0914393	-1.49429	-0.751403	1.14318	-1.0657	-3.33284	-0.246206	0.593971
histone mono-ubiquitination 1	Glyma.01G074000	-0.264128	-0.219458	-0.935687	-0.874	0.0913769	-0.00973293	-0.0886162	-0.394485	-0.159077	0.113962	-0.544636	-0.359295	-0.243334	-0.988049	-0.284423	-0.605877
unknown function	Glyma.01G074400	0.539937	-0.234202	-0.959774	-0.668798	0.270702	-0.643083	-0.53231	0.16129	1.38541	1.64599	0.15851	0.100649	0.621819	0.0234698	1.32728	1.65651
UDP-Glycosyltransferase superfamily protein	Glyma.01G074600	-0.497294	1.73624	0.502583	-1.24611	-0.392841	-2.82512	0.335491	-0.943945	-0.649686	-1.56616	-1.56819	-1.66775	1.51038	0.5071	0.806436	-0.3141
Translation elongation factor EFG/EF2 protein	Glyma.01G075300	-0.436005	-0.390827	-1.68437	-1.45756	0.334968	1.0372	-0.386194	-1.52437	-0.183741	0.359542	-0.621358	-0.154413	0.00828214	-0.74682	1.1019	-0.544951
DNA-directed RNA polymerase family protein	Glyma.01G076000	0.0678788	-1.50465	-0.492568	-0.811987	0.253865	-0.49888	0.490261	-0.0593329	0.120816	0.683355	-0.304933	-1.27314	0.480949	-0.228004	0.772799	-0.349144
unknown function	Glyma.01G076200	1.91605	1.63543	-2.74159	-1.26744	0.0355945	0.733535	1.74777	0.269837	0.276524	-0.383984	-0.696049	-0.548699	-0.368178	-0.0118332	-3.05394	0.203233
5\'-3\' exonuclease family protein	Glyma.01G077200	-0.0462434	-0.609733	-0.364007	-0.431438	0.790423	0.310761	-0.381218	-0.443554	-0.410825	-0.565431	0.176966	1.05318	-0.343376	-0.960411	0.415107	-0.510902
transferases;sulfuric ester hydrolases;catalytics;transferases	Glyma.01G077400	-0.347179	-0.601229	0.122894	-0.182083	0.116423	0.195878	0.228292	-0.248353	0.508519	0.862527	0.0387105	-0.063681	-0.101871	-0.766847	-0.409238	-0.188977
PLATZ transcription factor family protein	Glyma.01G078600	-1.94035	-2.58967	-0.342836	-2.22223	-1.33077	-0.745317	0	0	-0.823534	-0.823534	0	0	0.612057	0	1.1092	0.560919
unknown function	Glyma.01G078650	-0.768722	-4.41233	1.95346	0	0	0	0	0	0	0	0	0	0	0	0	0
unknown function	Glyma.01G078700	0.849934	1.25255	2.70963	1.80704	-0.678963	-1.44307	-3.93701	-3.93701	0	0	0	0.869428	0	0	6.00243	5.49541
Protein kinase superfamily protein	Glyma.01G079100	-0.442722	-0.761751	-4.3435	-4.06835	0.133436	-0.169018	0.390407	-0.493001	-0.632761	-0.577405	-1.99169	-0.662617	-0.633655	-1.30691	-0.996333	-1.00119
unknown function	Glyma.01G079300	0.734792	0.878911	-0.885638	-0.888247	-0.383117	-0.428684	-0.24815	-0.340159	0.0532659	0.462176	-0.00577421	0.259345	-0.401139	0.249502	0.586856	1.00874
Thioesterase superfamily protein	Glyma.01G080400	-0.822643	1.30638	-0.523414	-0.194447	0.264181	0.815762	-0.484711	-0.253422	-0.0926976	0.250316	0.51971	-0.032034	-0.01493	0.217303	0.617476	0.48965
unknown function	Glyma.01G080500	0.584836	-0.69545	-0.671178	-0.849364	0.242452	-1.26107	0.275651	-1.943	0.422723	-0.767422	0.0865915	-1.27297	1.13736	-1.06809	2.08882	1.83228
alpha/beta-Hydrolases superfamily protein	Glyma.01G080600	-1.23982	-1.77588	1.06548	1.62203	0.335338	0.562773	-0.205544	-0.215485	-0.0103971	0.598861	-1.06998	-0.801568	-0.80693	-1.55966	0.862241	0.990981
NAD(P)-binding Rossmann-fold superfamily protein	Glyma.01G080700	0.729469	0.96571	1.36016	1.37569	0.194596	0.150896	-0.225775	-0.346046	0.658944	0.843501	-0.484671	-0.43945	-0.285247	-1.23846	1.12051	0.935898
unknown function	Glyma.01G080750	0.410894	0.067572	-0.960426	-1.02799	-1.09624	-0.558701	1.35649	1.76458	1.71748	1.70293	0.68312	0.0161391	1.54651	1.7685	0.0382651	-0.0406529
Protein of unknown function (DUF1218)	Glyma.01G080900	-0.724765	0.463437	2.10699	2.31905	0.00828641	0.239656	0.14017	-0.122234	-0.56266	-1.20373	-0.469432	-0.585861	0.409397	0.109571	0.237965	0.635565
unknown function	Glyma.01G081000	0	0	8.24394	9.87112	3.69678	6.18268	0	0	0	0	0	3.61662	0	2.12372	0	0.622678
unknown function	Glyma.01G081050	3.87065	5.45904	-0.985819	-2.02735	-0.652646	-0.826545	1.07204	1.23708	0.111696	1.07797	-1.13636	-1.71025	0.210595	0.457499	-6.3637	-6.3637
Integrase-type DNA-binding superfamily protein	Glyma.01G081100	2.21919	2.26491	-0.16568	-1.05169	-0.129825	-0.321172	0.158472	0.840082	0.508992	1.08863	-0.56989	-1.3071	0.336153	0.305044	0.274591	0.433848
alpha-xylosidase 1	Glyma.01G081300	-0.0606511	0.231518	0.232596	1.33876	0.0533395	0.26383	0.349808	0.610171	0.378208	0.833237	-1.23082	-1.25683	-0.827899	-1.47891	0.126144	1.33304
xyloglucan endotransglucosylase/hydrolase 8	Glyma.01G081400	0	2.33643	3.58484	5.30263	1.26133	3.74928	0	0	0	0	1.20325	1.35382	0	0	3.45875	4.9752
Major facilitator superfamily protein	Glyma.01G081600	0	0	0	0	0	1.07538	-1.03186	-0.600353	0	0	0	1.28587	-2.39341	-4.86558	0	0
2-oxoacid dehydrogenases acyltransferase family protein	Glyma.01G081900	1.142	2.51526	2.90375	1.4841	1.47663	2.45514	-0.28585	-1.11704	1.00834	1.3279	0	0	0	0	1.70491	2.32469
dehydroquinate dehydratase, putative / shikimate dehydrogenase, putative	Glyma.01G082200	0.643813	0.210592	-0.464901	-0.944007	0.431191	0.33761	0.0458688	0.370895	-0.0512959	0.18828	0.203738	0.0271784	-0.133025	-0.0829713	-0.21774	-0.0725675
agenet domain-containing protein / bromo-adjacent homology (BAH) domain-containing protein	Glyma.01G082400	-0.548955	0.10657	-1.16175	-0.424384	-0.224329	-0.157383	0.105646	-0.194496	-0.581588	-0.495014	-1.28168	-1.05578	-0.275025	-1.4619	0.450861	0.650251
unknown function	Glyma.01G082500	3.03408	3.99225	3.66594	0.826594	0.873844	0	-0.752534	-2.10719	-2.01366	-3.70197	0	0	-0.215073	-2.41104	0	0
Protein kinase superfamily protein	Glyma.01G082700	-0.860935	0.13267	-1.25327	-0.282101	0.147262	0.573383	-0.153268	-0.585545	0.0654411	0.0658093	-0.190832	0.323568	-0.479032	-1.01788	-0.674305	-0.909837
Arabidopsis Hop2 homolog	Glyma.01G083100	0.551567	0.569199	3.24065	2.792	0.439257	1.20916	0.572769	1.38897	-0.184523	-1.15959	0.729041	0.508054	0.620576	0.025118	1.00816	1.71218
unknown function	Glyma.01G083400	-1.16768	-0.867951	-1.02668	-0.922128	-0.300314	0.0821049	-0.0998951	-0.66131	0.881558	1.44572	-0.554198	-0.00806087	-0.264536	-0.864073	-0.630161	-0.51753
unknown function	Glyma.01G083500	0.79511	1.12398	-2.14676	-1.42894	0.641031	1.30762	0.667102	0.255276	0.17316	1.04824	0.0867304	0.839003	-0.0354257	-0.430919	1.1179	0.88865
unknown function	Glyma.01G083600	1.02299	2.2728	-4.05554	-3.46256	-0.051541	-0.758757	3.94277	2.96583	0.69948	2.41671	1.67319	0.843004	0.367492	0.612023	0	0
zinc ion binding;nucleic acid binding	Glyma.01G084300	-0.482125	-0.528816	-0.605907	-0.294895	-0.104133	0.280468	0.11803	-0.408149	0.495768	0.585192	-0.591194	0.188658	-0.893855	-1.66626	-1.39981	-2.47551
Plasma-membrane choline transporter family protein	Glyma.01G084500	0.157844	0.548322	-0.720778	-1.19554	0.12564	-0.140425	-0.527039	-0.9712	-0.563001	-0.139446	0.0540935	-0.212259	-0.398771	-0.922071	-1.46843	-1.19957
Eukaryotic aspartyl protease family protein	Glyma.01G084600	0.150023	1.73343	2.40323	1.62672	0.354477	0.748724	-0.202044	0.477954	-0.598594	-0.813461	-2.37492	-2.81678	-0.723577	-0.0348364	-2.98762	-3.40661
Transmembrane amino acid transporter family protein	Glyma.01G084800	0.0937476	-1.34434	1.42001	0.295816	0.627329	2.43376	3.27619	0	0.998324	4.04282	0.431235	1.9201	-2.93245	1.25867	1.67637	1.83424
unknown function	Glyma.01G085000	2.36839	2.00417	6.59755	8.31521	3.52415	4.75445	0	0	0	0	0.685031	0	0	1.36849	0	0.658926
hydroxyproline-rich glycoprotein family protein	Glyma.01G085200	1.98849	1.41245	4.69366	5.35771	-3.83441	0.72733	1.81338	4.02437	-0.0619969	-1.00078	0	1.19365	-3.10013	-3.10013	0	2.10807
UDP-Glycosyltransferase superfamily protein	Glyma.01G085800	4.36754	5.71018	0	0	-1.98694	-1.98694	-2.52492	-1.75874	0.115565	0.171775	-3.15146	-1.33654	-1.05024	0.151261	0	0
Transducin/WD40 repeat-like superfamily protein	Glyma.01G086000	-0.0344906	-0.942899	1.06911	0.663595	-0.014978	0.216321	-0.0675158	-0.440322	-0.289991	-0.793448	0.160931	-0.134974	0.142515	-0.283231	0.716688	0.260621
phytochrome and flowering time regulatory protein (PFT1)	Glyma.01G086600	-0.200831	-0.538769	0.929978	0.157471	1.50725	1.42804	-0.634098	-0.420229	-0.330251	0.194682	0.190418	0.254866	-0.334404	-0.425309	-0.381281	1.60591
myb-like transcription factor family protein	Glyma.01G086700	-2.40008	-1.73372	-0.834369	0.148085	-0.0474384	-0.173741	-0.446929	-1.16721	-1.39883	-1.45857	0.034945	0.912159	0.0654206	-1.0634	-0.459957	-0.400971
allene oxide cyclase 4	Glyma.01G086900	0	3.57556	-1.16215	-1.85193	-1.51741	-2.4841	-0.71489	0.487973	0.270206	1.34982	-2.08766	-2.08766	0.998125	-2.03231	-1.57901	-1.38364
methionine aminopeptidase 1B	Glyma.01G087000	0.381976	-0.905283	1.22728	0.671647	0.568702	0.264308	-0.820586	-0.197804	-0.357794	-1.13259	-0.398504	-0.200207	0.636514	0.0517228	0.670132	-0.0593855
unknown function	Glyma.01G087050	-1.14754	-2.51176	-0.600875	-0.331986	0.143246	0.336192	0.0872013	-1.07827	0.0874412	0.20368	-0.532234	-0.201473	0.241762	-0.878816	0.263752	-1.15362
unknown function	Glyma.01G087300	-1.82341	-4.03444	-0.651008	-0.547246	0.22602	-0.107451	-0.189841	-0.921964	0.585511	0.92476	0.328757	-2.37912	0.724477	-2.06402	-0.785508	-1.59536
AP2/B3 transcription factor family protein	Glyma.01G087500	-3.20349	-4.20567	-2.49972	-4.03684	-1.37967	-2.66321	-2.64533	-3.99155	-0.976424	-0.949153	-3.96397	-3.54003	-0.382149	-3.11366	-2.0087	-1.16715
Di-glucose binding protein with Leucine-rich repeat domain	Glyma.01G087700	0.68461	0.59884	0.386609	-0.77017	-0.342233	0.685514	-1.3927	-1.59037	-1.11795	-0.556902	-0.816429	-0.877258	0.0132374	-0.151923	-0.0292037	0.190852
galacturonosyltransferase-like 3	Glyma.01G087800	-0.14912	1.59551	-1.9332	-0.814895	0.218938	-0.145953	-0.390696	0.177575	-0.463319	0.0383899	-0.38825	-0.666075	0.354017	0.478714	2.2625	2.81355
ROTUNDIFOLIA like 15	Glyma.01G088000	0.353481	1.42869	0	0	1.29563	1.4813	1.17746	-1.10152	1.65564	-0.936307	3.28701	3.50694	2.2367	3.60704	0	0
NAC (No Apical Meristem) domain transcriptional regulator superfamily protein	Glyma.01G088200	0.339279	0.61844	1.46248	0.869968	-0.53408	-0.438374	-0.4004	-0.313128	-0.314981	-0.902707	-0.645299	-0.597994	0.0496736	-0.708714	0.533687	1.12245
basic helix-loop-helix (bHLH) DNA-binding superfamily protein	Glyma.01G088300	-3.38214	-3.03632	0	0	-2.10931	-2.10931	0	0	-3.63771	-1.3299	0	0	0	1.70637	0	0
enoyl-CoA hydratase/isomerase A	Glyma.01G088700	0.822616	1.48981	-0.363618	-0.312382	1.20296	-0.31503	-0.729328	-0.0742441	-2.36269	-2.97421	0.255058	-0.195473	-2.27472	-1.8113	1.05345	0.931141
Nucleic acid-binding, OB-fold-like protein	Glyma.01G089000	0.688809	0.477704	-0.135999	-1.05094	0.23379	-0.195191	-0.234053	-0.391272	-0.443777	-0.672362	-0.168613	-0.638825	-0.115745	-0.556354	0.125302	0.211072
Family of unknown function (DUF572)	Glyma.01G089100	-0.386577	-0.620378	-0.592954	-1.05818	0.20941	0.0381992	-0.480806	-0.756998	-0.331426	-0.42263	-0.290711	-0.368271	0.0675063	-0.585113	-0.107315	-0.598248
Cytochrome b561/ferric reductase transmembrane protein family	Glyma.01G089700	0	0	0	0	0	0	0	3.49	-2.17062	-0.337505	1.52788	2.02823	0.941866	2.5083	0	0
decapping 5	Glyma.01G089900	0.272403	-2.20765	-2.38773	-0.433428	-0.225736	-0.380079	0.624289	0.608681	0.0290627	-0.019036	0.189092	-0.192288	-0.526282	-1.46474	-0.293148	-0.5282
nuclear matrix constituent protein-related	Glyma.01G090002	-1.16046	-0.752803	-0.775423	-0.528346	0.0870365	0.445607	0.14986	-0.109033	-0.309245	-1.25153	-0.826563	-0.526195	-0.821625	-1.96896	-1.0467	-1.40897
Leucine-rich repeat (LRR) family protein	Glyma.01G090200	1.94211	1.28429	0	0	0.406545	-0.608628	3.33587	1.35195	-2.27796	-2.7042	0	0	-1.00193	-0.461103	0	0
Protein of unknown function, DUF617	Glyma.01G090700	-0.247345	-0.803067	-0.240879	-0.531665	0.221743	1.90854	-0.434072	-3.14128	-2.22012	-2.62403	-0.0428498	-0.430997	0.721785	-1.96946	0.509311	0.533191
nudix hydrolase 1	Glyma.01G090900	0.893342	-1.39809	-0.845283	-1.14746	-0.784579	-1.14425	-0.604056	-0.259688	-0.332757	-1.17778	-1.15171	-0.843501	-0.423122	-1.14403	0.555902	0.395717
ABC-2 type transporter family protein	Glyma.01G091100	0	0.902015	-0.243335	0.0768631	0.577331	-0.0900245	0	0	0	0	-0.200588	-0.804543	0.841053	3.12542	0	0
EXS (ERD1/XPR1/SYG1) family protein	Glyma.01G091800	-0.520702	-0.520702	0	1.10082	0	0.190724	1.24449	4.4361	0	0	-1.36937	-1.10627	-0.342001	2.39001	0	1.20479
tRNA arginine adenosine deaminase	Glyma.01G092400	-0.315341	-0.494234	-0.646983	-0.603991	0.243501	0.119028	-0.335461	-0.781985	-0.158142	-0.467886	-0.374255	-0.443578	-0.301447	-1.17769	-0.31811	-0.718147
ATPase E1-E2 type family protein / haloacid dehalogenase-like hydrolase family protein	Glyma.01G092900	-0.499254	-0.246413	-3.02226	-3.05108	-0.632198	-0.858887	-0.411274	-1.07248	-0.07812	0.486344	-1.62204	-0.912031	0.405584	0.418339	-0.164536	-0.48211
RNA-binding CRS1 / YhbY (CRM) domain-containing protein	Glyma.01G093000	-0.356521	-0.60733	-0.246913	-0.531422	-0.0825934	-0.720482	0.0987261	-0.175968	-0.256021	0.0549826	-1.46676	-1.19593	-0.423647	-1.41064	-0.0754032	-0.683533
Protein kinase superfamily protein	Glyma.01G093100	-1.73262	-1.32785	-4.33782	-3.26296	-1.41477	-1.29298	-0.50887	-0.922286	-2.25609	-2.00023	-1.50147	-0.468676	-0.604016	-1.10799	1.61581	1.44119
eukaryotic translation initiation factor 4G	Glyma.01G094200	-0.563039	-0.762334	-0.854447	-0.644616	-0.176388	-0.138457	0.133781	-0.474182	-0.100528	0.136924	-0.857138	-0.657882	-0.238863	-0.997644	0.177809	-0.453823
carbonic anhydrase 2	Glyma.01G094651	-2.27641	-0.167096	3.96093	3.0045	0.44303	-0.103285	-1.14751	-0.950345	2.43685	0	0	1.7684	1.39521	0	0	0
Histone H3 K4-specific methyltransferase SET7/9 family protein	Glyma.01G094800	-0.419111	-0.370167	-1.08349	-1.38164	-0.218917	0.115528	0.0075556	-0.873192	0.469171	0.780947	0.0182342	0.0606757	-0.0694583	-0.469967	-0.71917	-1.11391
AP2/B3-like transcriptional factor family protein	Glyma.01G095166	0	0	0	0	0	0	0	0	0	0	0	0	0	0	-3.34026	-5.4761
kunitz trypsin inhibitor 1	Glyma.01G095232	0	0	-2.46355	-2.46355	0	0.60461	-0.761492	3.0851	0	0.606997	0.12262	-3.20042	-0.00790898	1.5122	-0.980211	-1.65829
unknown function	Glyma.01G095298	0	0	3.36102	3.41366	1.356	2.14995	0	0	0	2.12053	1.99736	1.7235	0	0	1.54956	1.72447
RING/U-box superfamily protein	Glyma.01G095300	0	0	0	0	0	0	1.01752	-0.811775	-0.206249	-1.19819	-0.402096	-0.402096	-0.572733	-3.39257	0	0
basic helix-loop-helix (bHLH) DNA-binding superfamily protein	Glyma.01G095500	5.3132	7.62157	-4.04584	-4.04584	-3.0186	-4.41687	-1.14476	-0.0123976	-0.258893	-0.258893	-3.09917	-5.17557	-0.523152	-2.80212	0	0
YCF9	Glyma.01G095900	1.16942	1.03135	-2.07091	-2.30548	0.482391	-0.130373	1.26237	1.36986	0.499699	1.28577	-0.100421	-0.116116	0.401088	0.16766	0.57683	0.465242
unknown function	Glyma.01G095966	1.16892	1.03148	-2.07087	-2.30547	0.483735	-0.128947	1.26245	1.36999	0.499643	1.2857	-0.09907	-0.11572	0.402141	0.168841	0.576866	0.465658
PLATZ transcription factor family protein	Glyma.01G096000	-1.63921	-1.629	-0.0470842	0.307751	1.09956	-1.35938	-0.694473	-2.13327	-2.16851	-4.15044	-1.07151	-1.50152	0.843784	-0.503009	1.10279	1.03332
UDP-Glycosyltransferase superfamily protein	Glyma.01G096700	-0.313214	1.16198	4.17947	3.45842	-0.929796	0.920708	1.18807	0.66818	-2.26693	-3.17541	-0.598502	0.498116	-0.0986981	-2.14814	-1.21722	-1.47672
VQ motif-containing protein	Glyma.01G096800	-0.24566	-0.609259	0.30279	0.619335	0.422081	0.342772	0.623681	-0.286355	0.0800328	-0.0967952	-0.614303	0.225989	-0.315254	-1.55974	0.202225	-0.264068
Polyketide cyclase/dehydrase and lipid transport superfamily protein	Glyma.01G097000	1.10338	2.31309	1.0913	1.71884	-1.11091	-0.620484	0.325384	-0.437923	-0.726545	-1.79784	-2.07654	-3.25648	-0.884646	-3.75499	-0.993862	1.87869
SPT2 chromatin protein	Glyma.01G097200	-0.157188	-0.123057	0.0885192	-0.0146553	0.143926	0.454013	0.28061	-0.390928	-0.331654	-0.138562	0.0871505	-0.0185122	-0.21159	-0.687268	0.638461	0.279462
unknown function	Glyma.01G097350	-3.94813	-0.649111	-2.74244	-0.181777	-0.507237	0.790303	-0.865095	-0.964744	-0.27904	-0.50497	-0.664236	-0.591366	-0.3132	-1.77038	1.80605	0.512857
indole-3-acetic acid inducible 9	Glyma.01G098000	1.50524	0.607997	0.619329	0.0400195	-0.922742	-0.946496	-1.13149	0.280714	-0.77222	-0.912192	0.76151	-1.10957	-0.444852	-1.01505	-0.379452	-0.363005
Protein kinase superfamily protein	Glyma.01G098400	-0.207679	-0.653915	-0.615524	-0.136698	-0.170465	-1.07272	-0.0470362	-0.826762	1.43901	1.44949	-0.629536	-0.434813	-2.23265	-2.62713	-0.0591655	0.732405
Haloacid dehalogenase-like hydrolase (HAD) superfamily protein	Glyma.01G098700	0	0	0	0.422046	-0.824059	-1.9508	-1.50022	-1.4581	2.93385	2.65031	-1.69878	-3.46514	-0.234572	-0.431767	0.992051	0.76037
delta 1-pyrroline-5-carboxylate synthase 2	Glyma.01G099800	1.307	0.363248	-2.55325	-3.8253	2.01294	1.3778	0.438019	-0.246069	3.94672	4.45038	2.96914	3.71248	0.912898	1.37089	0.248147	-0.45793
AtGCP3 interacting protein 1	Glyma.01G100100	-0.424719	1.16759	0.289258	1.49601	0.0486098	0.210471	-0.381982	0.0159035	0.175541	0.206338	0.424692	0.198279	0.220733	0.51935	0.223557	0.638824
RNI-like superfamily protein	Glyma.01G100400	0	0	1.84085	1.31486	0.142019	1.84951	0	0	0	0	-0.404627	-0.997684	0	0	-0.161092	0.470748
Metal-dependent protein hydrolase	Glyma.01G100900	0.850167	0.102515	1.11762	0.541917	0.282804	-0.196904	0.0330765	-0.114566	-0.288539	-0.679984	0.352948	-0.158492	-0.0891058	-0.707738	1.22504	1.20126
Concanavalin A-like lectin protein kinase family protein	Glyma.01G101000	0.0475873	0.334318	-0.0595808	0.329089	0.230009	0.320578	0.214268	0.504613	0.134615	0.582074	0.0280591	-0.298818	0.122759	0.10196	3.06596	3.33154
Protein of unknown function (DUF668)	Glyma.01G101100	0	0.12582	-3.92276	-5.15855	0.82745	0.692509	1.07026	1.9296	-1.59565	-1.61492	-2.82278	-1.95889	-0.625303	-1.78241	1.24408	0.957172
zinc-finger protein 10	Glyma.01G101800	0	1.22894	-0.559303	-0.559303	-0.680076	-0.326712	-0.959945	0.0707569	1.11264	1.8256	0.444502	-0.518709	-2.13831	-3.83289	0	0
Uncharacterised protein family (UPF0497)	Glyma.01G102400	0.126963	-0.0466386	-2.41948	-2.6369	-0.354005	-1.22228	0.216182	0.369751	-0.0267612	0.314045	-1.00222	-0.886595	-0.291605	0.11806	-0.603029	-0.229627
NAD(P)-linked oxidoreductase superfamily protein	Glyma.01G102600	1.89481	4.49436	0.393886	0.512856	-0.128858	0.446106	-0.601072	-0.0912947	0.269978	0.362329	0.00852026	0.563598	0.362989	2.00265	0.368755	1.11444
NAD(P)-linked oxidoreductase superfamily protein	Glyma.01G102900	-1.42082	-1.16402	-0.668063	-2.64633	-0.562738	1.60323	0.70554	0.634252	0	0	0	3.83511	0	4.34559	-0.902065	-1.183
Fes1A	Glyma.01G103200	-1.01424	-1.31431	-1.19883	-1.31569	-1.06247	-1.20386	-0.195717	-0.873253	-0.0760178	-0.00182452	-1.36282	-1.35362	-0.317641	-0.780608	-0.624298	-1.07524
ATPase subunit 6-1	Glyma.01G103450	-0.412842	-1.80275	0.231016	-0.531031	0.409797	-0.431923	0.981378	-0.55958	0.499052	0.877496	-0.0454877	-0.628299	0.403483	-0.31787	1.43049	-0.193538
auxin response factor 9	Glyma.01G103500	0.478638	0.18884	0.138808	0.408852	-0.938189	-0.898899	-0.348908	-3.05141	-0.558548	-1.23961	-2.32558	-2.28521	-1.20194	-3.56095	0.642611	0.324322
isochorismate synthase 2	Glyma.01G104100	4.21288	4.04079	0	1.26786	-0.454004	-2.13893	-0.29702	-1.3795	-2.62085	-2.62085	-2.04743	-3.60957	-0.128383	-2.07094	-0.93411	-0.93411
POX (plant homeobox) family protein	Glyma.01G104200	3.61804	3.70499	0.789797	0.566481	0.642924	2.92571	0.585016	0.827255	0	0	1.21474	1.93279	0.886698	2.94943	1.07495	1.9021
glyoxal oxidase-related protein	Glyma.01G104800	0.0571281	-0.0103255	-2.40793	-2.40818	-0.16718	-0.739446	0.411999	-0.0921789	2.72442	3.60586	-0.0122759	-1.14569	-0.030005	-0.580166	1.29288	0.866531
Major facilitator superfamily protein	Glyma.01G105000	0	0	2.35156	-3.20245	0.409357	-1.97941	-0.841631	-0.841631	-2.4906	-4.32417	-1.8934	-1.8934	-1.05834	-0.686783	-0.899613	-0.376352
Arabidopsis thaliana gibberellin 2-oxidase 1	Glyma.01G105200	0.46461	1.4419	-1.97301	0.330642	2.35033	4.43717	0	1.80989	-4.11714	-3.08755	-1.07527	2.29155	-2.3178	2.12308	0.593054	0.848686
unknown function	Glyma.01G105400	0	0	0	0	-1.227	0.759581	-2.43154	-1.29816	0	1.6074	-1.50257	-0.946425	1.35153	2.33571	0	0
unknown function	Glyma.01G105600	1.64762	1.04358	0.54218	2.28369	-1.5467	-0.0441829	1.82398	4.46556	-0.642387	0.285385	0	0	2.17375	2.77774	2.62396	3.23369
RHO guanyl-nucleotide exchange factor 7	Glyma.01G105900	0.271684	0	2.65805	3.39801	1.07695	2.41976	0.0872948	-0.44475	5.13041	5.56578	0	0.467832	-2.80554	-3.46815	-0.701755	-0.166191
glutathione S-transferase TAU 8	Glyma.01G106000	1.05592	2.80806	0.977307	1.70787	-0.301576	-0.617512	1.05147	1.80258	0.460343	0.90715	-1.45377	-1.61202	0.642061	-0.603235	-0.16319	-0.553028
glutathione S-transferase TAU 8	Glyma.01G106100	0.477508	-2.61706	-2.72928	-2.1756	-0.282418	0.907211	0.78264	0.798359	4.0354	5.01004	-1.96695	-0.607239	-1.66211	-0.776342	1.16694	1.46776
Adenine nucleotide alpha hydrolases-like superfamily protein	Glyma.01G106200	1.7677	1.89668	0.590263	0.882907	2.19588	1.70986	0.286726	1.6974	-0.666006	-0.586504	1.29106	1.64602	1.04785	2.04955	3.00554	4.81808
unknown function	Glyma.01G106500	0.574228	0.968803	0.436891	-0.147686	0.0772895	0.567146	0.480593	1.11194	0.143679	-0.935277	0.483943	0.197366	0.198427	0.889126	-0.183131	1.23133
FKBP-type peptidyl-prolyl cis-trans isomerase family protein	Glyma.01G106600	0.0336048	-0.409673	-0.353171	-0.58638	-0.315144	-0.809956	0.200522	-0.37699	1.26533	1.36043	0.521653	0.365577	-0.178166	-1.02016	1.26085	0.635408
unknown function	Glyma.01G106650	0	0	-1.60443	-1.60443	-2.78892	-1.52998	-1.74128	0.679623	0.661569	-2.79551	-2.70025	-1.04732	-0.792724	-3.15538	0	0
Protein of unknown function (DUF3527)	Glyma.01G107000	-1.29319	-0.498257	1.28927	2.62617	-0.654577	-1.46896	-0.716559	-1.2141	-1.08875	-0.740513	-1.06022	-0.259092	-0.585169	-0.982797	-0.651276	-0.100731
myb domain protein 1	Glyma.01G107500	-0.142263	-0.807965	1.27789	1.22625	-0.153877	-0.59679	-0.339519	-0.202405	-1.17454	-2.12938	0.183881	-0.385694	-0.0501169	-0.25698	-0.363729	0.301385
RING/FYVE/PHD zinc finger superfamily protein	Glyma.01G107700	-0.576593	-1.59431	-0.0159036	-1.93792	1.89514	0.902801	-0.692062	0.223292	0.850091	-0.5244	0.533481	1.23798	2.00943	2.86127	-0.500269	0.0926496
Protein kinase protein with tetratricopeptide repeat domain	Glyma.01G107850	1.13252	3.21185	1.9478	1.9935	-0.613283	0.136927	-0.430782	-0.171598	-2.88192	-3.26204	-2.59795	-1.45288	-1.54376	-2.07841	-0.560949	-0.470484
Protein kinase protein with tetratricopeptide repeat domain	Glyma.01G107901	0.758043	3.18273	0	3.46788	0	0	-0.153295	0.479503	-2.08742	-2.35938	0	0	-1.03731	-4.64571	0	0
Protein kinase protein with tetratricopeptide repeat domain	Glyma.01G107951	-0.291752	1.70076	0.971864	2.79536	0	0	-0.144492	-1.50487	-2.24459	-3.33894	0	0	0	0	0.726064	0
Arabidopsis Inositol phosphorylceramide synthase 1	Glyma.01G108000	0.0168495	1.15304	-0.422829	-0.440947	-0.567194	-0.692306	-0.369313	0.0454245	-2.3559	-1.57878	-0.878913	-0.0548444	-0.624003	-0.41612	0.700745	0.300988
PAR1 protein	Glyma.01G108700	-1.14841	5.86056	1.61072	3.0108	-0.862484	0.202558	3.62901	2.45583	-5.93221	-4.93226	0.67346	0.900748	-3.26455	-1.4781	3.13773	3.84729
plastid transcriptionally active 13	Glyma.01G109100	-0.475792	-0.682218	-2.09707	-1.9402	-0.687065	-0.991148	0.131368	0.257981	-0.120001	-0.213356	-0.939551	-0.51719	0.0753028	-0.342826	-0.952325	-0.700881
Concanavalin A-like lectin family protein	Glyma.01G109200	0.891939	0.744969	-0.638407	-0.347172	0.234659	-0.0418748	-0.10579	0.429944	-0.237307	0.135473	0.21291	0.0786151	-0.218001	0.493941	-0.463251	-0.541911
tubulin beta chain 3	Glyma.01G109300	0.0967249	0.890884	0.840142	0.373557	0.0626962	0.379599	-0.214806	-0.0529457	-0.442827	-0.992848	0.193024	-0.171433	-0.256098	-1.10126	0.291183	0.980914
SOUL heme-binding family protein	Glyma.01G109500	-0.303852	-1.59782	-0.630259	-1.16047	0.00643951	-1.26794	-0.198208	-0.706077	-0.542103	-0.661499	0.149138	-0.410872	1.50721	0.112669	0.373137	-0.34081
Yos1-like protein	Glyma.01G109600	0.3187	1.73006	1.28127	0.929622	-0.163347	-0.561587	-1.5429	-0.233794	-0.0935899	-0.18031	0.54468	-0.104625	-0.0972337	0.87589	-0.675391	1.80156
fructokinase-like 1	Glyma.01G109700	0.0828131	-0.992367	-0.0227395	-0.546523	0.739107	0.920592	0.672321	0.219915	0.239027	-0.37621	-0.038614	-0.277736	0.00527825	-1.69886	1.84094	0.420881
O-fucosyltransferase family protein	Glyma.01G109800	-0.502138	0.643079	-1.79518	-3.45713	-2.19706	-1.14945	-1.23807	-2.0839	-3.30677	-2.7976	-1.37214	-2.23501	-1.62489	-0.0118879	2.77571	2.91417
Protein of unknown function (DUF674)	Glyma.01G110100	0	2.05177	-0.846001	-0.0239593	0	0	0	0	0	0	-5.27067	-6.57737	-1.85412	-2.30565	0	0
golgi nucleotide sugar transporter 3	Glyma.01G110200	0.502323	0.470924	1.32045	0.887325	0.0461177	-0.0765589	0.966773	0.66006	0.0863291	0.512253	0.102679	-0.78636	0.136159	-0.384716	-0.106684	-0.126046
plant uncoupling mitochondrial protein 1	Glyma.01G110400	2.16982	2.40317	1.52123	0.894995	0.434394	0.040697	0.577817	0.785907	0.0269069	0.436916	-0.0558494	0.853478	-0.0871463	0.577107	2.22898	1.58717
mRNA capping enzyme family protein	Glyma.01G111200	-0.121814	-1.12281	0.370515	-0.193574	0.127462	-0.152223	0.284077	0.506889	0.0729674	-0.113929	0.277562	-0.198959	-0.00258064	-0.376154	0.734744	0.815597
Protein of unknown function (DUF740)	Glyma.01G111900	0.612369	0.75041	0.842546	1.06156	-0.873386	-0.204826	-0.0722716	-0.457877	-2.11445	-1.73117	0.967897	1.04906	-0.267015	-1.12142	1.09724	1.2923
Duplicated homeodomain-like superfamily protein	Glyma.01G112700	-0.96994	-2.35294	1.15767	0.182375	2.0348	1.77677	-1.44713	-0.6307	1.11739	0	0.282456	0.292402	0.141886	-0.132059	-0.362721	-1.66503
HXXXD-type acyl-transferase family protein	Glyma.01G112900	-1.26281	-2.04725	-5.11679	-4.15721	-2.22129	-2.64811	0.0491591	-1.09435	0.970982	0.870595	-0.988884	-1.47979	-1.01133	-1.37089	0.958787	1.22292
sulfoquinovosyldiacylglycerol 2	Glyma.01G113000	0.319158	2.50085	-1.63583	-1.60299	0.965874	1.47162	0.466408	0.429437	-0.103583	0.253295	1.98604	1.79222	-0.176086	-0.848336	0.896187	1.78568
unknown function	Glyma.01G113100	1.72348	4.08721	0	0	0	0	0	0	0.0028588	-0.206386	-0.250871	-0.250871	-0.218839	0.287171	0	0
unknown function	Glyma.01G113901	0.309467	0.60102	3.88303	3.32095	0.0757172	1.54834	-0.037501	-0.127807	-0.184403	-1.77581	-1.94026	-1.94026	-1.01553	-4.28319	1.90444	2.8967
Transmembrane amino acid transporter family protein	Glyma.01G114000	-1.3498	-1.3498	-0.855183	-1.27828	-0.598856	-4.22232	0.217031	-0.42696	1.61915	1.73737	-0.475024	-0.475024	0.897869	0.224102	0	0
Ycf1 protein	Glyma.01G114300	0.260111	-0.0144351	-0.683494	-1.30713	0.424746	-0.00431582	1.18769	0.434197	0.154861	0.0990502	-0.252341	-0.891755	0.19273	-0.91892	0.562546	-0.394323
glucose-6-phosphate/phosphate translocator 2	Glyma.01G114500	0	4.47457	0	0	0	0	0	0	1.827	5.15464	0	0	0	2.59907	0	0
plastid-specific ribosomal protein 4	Glyma.01G114800	-0.745959	0.449148	-0.231538	0.706315	0.277934	0.558439	-0.464568	0.39058	-0.620696	-0.269265	-0.612908	-0.871489	-0.340322	0.384609	-2.00655	-1.68827
Carbohydrate-binding-like fold	Glyma.01G115000	0.567313	1.23936	3.25679	3.98454	-1.97356	-1.90225	0.00959379	-1.04096	-0.179538	-1.06368	0.36	0.632609	1.1954	0.980532	-0.170167	0.673086
light harvesting complex photosystem II	Glyma.01G115900	0.870884	2.06614	-4.945	-5.59052	-2.16618	-2.55287	-0.378198	0.107447	-0.0934137	1.49462	-3.11754	-3.19105	-0.376694	-1.92953	-1.0108	-0.405621
high mobility group B1	Glyma.01G116000	-0.129662	0.433344	-0.00148006	0.0914027	0.589309	0.844111	-0.138485	0.538074	-0.415121	-0.846551	0.660489	0.200424	0.323905	0.571264	0.19642	0.531028
pyridoxine biosynthesis 2	Glyma.01G116100	0.661566	-0.300137	1.39682	0.521544	0.742462	0.125513	-0.569672	-0.341363	-0.604007	-0.899867	0.606123	0.744934	0.441137	0.438304	0.428131	0.980423
STAS domain / Sulfate transporter family	Glyma.01G117401	-0.18491	-0.713809	-0.973766	-0.81062	0.123887	0.124424	0.716548	0.212618	0.424971	0.549079	-0.611077	-0.412563	-0.379898	-1.44854	-0.357449	-0.849384
Thiamine pyrophosphate dependent pyruvate decarboxylase family protein	Glyma.01G118000	4.54848	6.10308	2.27768	1.06162	1.00874	0.691233	0	0	0.321543	-0.845867	1.59866	-0.121455	-1.12479	-1.12479	-1.36889	-2.11953
Leucine-rich repeat transmembrane protein kinase	Glyma.01G118350	0.366429	0.767448	-2.0626	-2.88529	0.00487527	-0.295421	0.0905514	-0.327182	-0.872561	-0.0455397	-0.365009	-0.347164	-0.379987	-0.817358	-0.0919525	-0.128011
Leucine-rich repeat transmembrane protein kinase	Glyma.01G118800	0.7566	0.877402	-1.50903	-2.59352	0.0194987	-0.0759922	0.15239	-0.126287	-0.648931	0.16473	-0.234173	-0.466488	-0.339601	-0.825868	-0.214748	-0.217883
Leucine-rich repeat transmembrane protein kinase	Glyma.01G118900	0.464375	1.00519	-1.91844	-2.84731	-0.0924789	-0.189845	0.0600926	-0.261067	-0.823754	-0.191902	-0.0889042	-0.294995	-0.43773	-0.853148	-0.142631	-0.321363
unknown function	Glyma.01G119000	-0.937572	-1.37024	-1.0893	-0.0994574	0.250625	0.540475	-0.458352	-1.97172	-0.797635	-0.742911	-0.235578	0.0750757	0.0925705	-1.01183	1.04724	1.46412
RAN binding protein 1	Glyma.01G119300	-0.359162	0.25565	-2.8561	-3.88021	1.21791	-1.40782	-0.726715	-0.726715	0	0	0	0	1.90923	1.87393	-2.70312	-2.49726
metallopeptidase M24 family protein	Glyma.01G119400	0.588847	-0.030284	0.987775	0.715788	0.0937486	0.0462576	0.335563	0.0556819	0.259948	0.227611	0.320973	-0.0514381	0.42252	-0.166714	1.58234	1.07342
AMP deaminase, putative / myoadenylate deaminase, putative	Glyma.01G119500	-0.88295	-0.947268	-1.49732	-1.81954	0.88478	0.319937	-0.595604	-0.178016	-0.658592	-0.194206	-1.34109	-1.4309	-0.112363	0.292105	-1.33319	-0.840942
ALC-interacting protein 1	Glyma.01G120800	-1.6217	0.75526	-0.671829	-2.41813	-0.246382	-2.87866	-2.18674	-2.88483	-3.19574	-6.32185	-4.00316	-2.91094	-1.49315	-4.83793	1.5679	2.28309
Homeodomain-like superfamily protein	Glyma.01G121000	0	0	-0.0113085	-0.256533	3.24396	1.62489	-0.214706	-0.446551	-2.04231	-3.74822	-0.585855	-0.585855	-0.12095	-2.80727	3.40564	4.91947
BCL-2-associated athanogene 6	Glyma.01G121200	-1.56156	1.10229	2.08936	1.33358	-1.10319	0.156076	-3.18064	-5.59925	-0.684446	-1.63942	-1.41507	-1.59728	-2.54356	-3.5975	-0.77957	-1.57351
alfin-like 1	Glyma.01G121218	1.14772	1.48148	0.524962	-0.253599	-0.160543	-0.852825	-0.205552	-0.181118	0.529365	0.465285	0.077279	-0.574298	-0.305822	-1.03059	0.828287	0.648089
DNAJ heat shock family protein	Glyma.01G121300	0.0908704	0.0538383	-0.98009	-1.72268	0.22005	-0.701139	0.122473	-0.00701973	0.366979	0.520926	0.0430283	-0.202978	0.0561495	-0.323508	0.512727	0.00981787
Rhodanese/Cell cycle control phosphatase superfamily protein	Glyma.01G121700	4.31094	5.11391	-6.51933	-7.47714	-2.26068	-3.90321	-0.820266	1.16495	3.02397	2.465	-3.56672	-0.769986	-1.0403	-1.01788	0.300053	0
glycine-rich protein	Glyma.01G122300	-0.526027	-0.428632	1.02601	2.44686	-0.373743	0.0169369	-0.674025	0.000793225	0.0144039	-0.028535	0.0394942	-0.289733	-0.655345	-1.52302	-0.497252	0.199224
cation exchanger 3	Glyma.01G122800	1.33409	3.3019	0.285065	-2.32028	1.26642	0.184437	-0.946911	2.96661	1.48972	1.24401	-1.11547	-2.02498	1.135	2.09206	-2.97333	-0.176803
PEBP (phosphatidylethanolamine-binding protein) family protein	Glyma.01G123100	0	0	0	2.89259	0	0	0	0	2.35055	6.29901	0	0	0	0.575049	0	2.34954
unknown function	Glyma.01G123201	0	0	5.14253	5.24147	0	2.3691	0	0	0	0	0	0	0	0	0	0.733476
BCL-2-associated athanogene 4	Glyma.01G123300	0.00807211	-0.424718	-0.570394	-0.914967	0.137884	-0.127101	-0.435175	-0.469722	-0.0856366	-0.0958418	-0.232105	-0.830254	-0.363239	-0.184865	0.218054	0.123752
ammonium transporter 2	Glyma.01G123400	0.5998	-0.39607	-1.50644	-2.01823	0.432847	0.679577	1.10987	1.72373	1.327	3.72431	1.4576	1.55483	-0.461584	-1.25302	1.66044	1.26051
unknown function	Glyma.01G123800	1.20544	0	7.10766	7.11509	2.70645	4.38613	0	1.37595	0	0	0	1.2756	0	0	0	2.91667
tetratricopeptide repeat (TPR)-containing protein	Glyma.01G123900	-0.39256	-0.890213	-1.60785	-1.07525	-0.330981	-0.061213	0.360253	-0.763697	-0.143068	0.562271	-0.225977	0.327793	-0.382293	-0.524327	1.01483	0.958622
gamma interferon responsive lysosomal thiol (GILT) reductase family protein	Glyma.01G124100	1.88931	2.01627	-1.07412	-1.06397	-2.96569	-2.75898	-0.915015	-2.5596	0	0.256015	-0.795029	-0.560938	0.296586	0	0	0
Ribosomal protein S4 (RPS4A) family protein	Glyma.01G124300	-0.65506	-0.420961	0.0587813	0.170224	0.0906212	0.146123	-0.680274	-0.646738	0.0154339	-0.26275	-0.22997	-0.283983	-0.0429107	-0.321274	-0.00202803	-0.097577
ferretin 1	Glyma.01G124500	0.65807	-5.23011	2.79142	-0.27662	1.07624	-0.580756	-0.0602374	-0.516609	-1.52568	-2.31426	2.67938	-1.05391	-0.881052	-0.809498	1.64915	4.41257
PYR1-like 4	Glyma.01G124700	-3.85766	-3.21398	-1.03595	-0.988577	0.687942	0	-0.156896	-1.7749	-1.97383	-1.41335	-1.17545	-1.52296	-0.235013	-0.956701	0.213217	0.242321
20S proteasome alpha subunit C1	Glyma.01G124900	-0.00819479	0.0325102	0.194622	0.699003	-0.0671723	0.00746792	0.0410011	0.138117	0.300992	-0.524392	-0.0628574	-0.120477	-0.12961	-0.0334067	1.19705	1.3994
TRICHOME BIREFRINGENCE-LIKE 35	Glyma.01G125000	0.40277	0.67	0.0201258	-0.106903	-0.800794	-1.27067	0.277985	-0.0446221	-0.0585219	-0.805864	-0.561008	-1.31763	-0.612705	-2.30227	0.0030894	0.890027
Nucleic acid-binding, OB-fold-like protein	Glyma.01G125100	-0.155883	0.0851213	-1.18977	-0.694132	0.213077	0.231222	-0.569164	0.008224	0.186378	0.161959	0.0436758	0.282891	0.352338	0.438571	-0.431671	-0.36356
Leucine-rich repeat protein kinase family protein	Glyma.01G125200	-0.091177	-1.57796	-2.0864	-2.65192	0.421308	0.209968	0.117558	-0.606366	0.751784	-0.63533	-0.392404	0.401656	-0.170316	-1.13519	-2.40873	-1.84646
inflorescence meristem receptor-like kinase 2	Glyma.01G125800	0.676091	1.79459	2.64939	3.51832	-0.120114	0.478673	0.165746	0.0569761	0.303901	0.231525	-1.64142	-0.457036	-1.00111	-3.82962	0.559671	1.55531
Tautomerase/MIF superfamily protein	Glyma.01G126200	0	0	-4.1061	-3.3186	2.23448	0	0	2.26918	-0.928534	-0.928534	2.67399	3.67716	3.88292	7.2143	-0.218747	0.0167866
Disease resistance-responsive (dirigent-like protein) family protein	Glyma.01G127200	-1.77795	-2.35952	-5.81601	-6.52331	-0.396797	-0.772403	0.300815	1.07025	0	0	0.69478	1.7067	0	0	0.889652	1.5696
Disease resistance-responsive (dirigent-like protein) family protein	Glyma.01G127400	4.68703	6.67769	1.30028	1.43894	0.613741	0.888426	3.60469	3.68316	1.25122	2.34555	1.44767	1.30494	0.932713	0.873749	-0.304808	0.441884
SEC14 cytosolic factor family protein / phosphoglyceride transfer family protein	Glyma.01G127500	0.110064	-0.706798	2.99537	4.22544	-0.546044	0.405887	-0.179334	-1.28804	-0.531584	-1.12997	-0.912565	-0.988516	-0.0909186	-1.71665	0.255745	0.531881
methyltransferases	Glyma.01G127900	-0.0937002	0.696852	0.777182	1.92065	1.40215	1.43418	1.58665	2.16619	4.70514	6.44009	1.79374	1.7539	0.469178	0.810567	0.931934	2.5103
WRKY DNA-binding protein 33	Glyma.01G128100	-1.90626	-0.467331	-0.436864	-2.34348	-3.84735	-3.05304	-0.651434	-3.79265	-0.386348	-2.45203	-1.65099	-1.26169	-1.6165	-2.3292	-0.58225	-1.19141
RNI-like superfamily protein	Glyma.01G128200	-0.267026	-0.457919	0.426331	0.786352	-0.304748	-1.04413	-0.0308529	-1.07943	-0.345668	-0.204588	-1.63166	-1.10386	-0.241299	-2.07647	0.153147	-0.823514
iron regulated 1	Glyma.01G128300	-3.11908	-2.62975	5.81588	6.34404	1.35256	2.01363	0	0.592506	0	0.439734	0	0.480778	0	1.6938	-0.0150129	-0.795593
unknown function	Glyma.01G128500	0.846422	0.170128	1.25072	0.819289	0.801606	0.312607	-0.092439	0.347098	-0.517396	-0.379518	0.449073	0.826681	-0.112355	-0.27094	0.907595	0.701779
Protein of unknown function (DUF567)	Glyma.01G129000	-1.87139	-1.87139	0	0	0	0	1.20677	0	0	0	0	0	0	0	2.02089	3.38173
Protein of unknown function (DUF567)	Glyma.01G129100	-0.253023	-3.753	0	0	-0.86352	-0.86352	0	0	0	0	0	0	0	0	1.85348	2.80048
alanine:glyoxylate aminotransferase 3	Glyma.01G129400	-1.97183	0.210137	-1.44286	-1.98462	0.0388804	-2.14536	0.785185	-0.329577	-2.06048	-0.775629	-1.77926	-3.18566	1.24968	0.421226	-1.85343	-1.38709
2-oxoglutarate-dependent dioxygenase family protein	Glyma.01G129600	-2.6858	-5.83474	-1.64546	-2.84429	1.79221	1.80839	-1.05368	-0.501878	0	0	0.242713	3.71266	-0.717412	-0.717412	-2.56264	-3.09263
unknown function	Glyma.01G129700	0.951978	6.7042	0	0	0	2.46937	0	0	0	0	-3.07632	-2.10908	-0.428251	0.00302613	0	0
lipid transfer protein 3	Glyma.01G130000	0	0	-0.616277	-0.616277	-1.04243	-1.04243	0	0	0	0	0	0	0	0	0.153665	-1.51209
lipid transfer protein 2	Glyma.01G130200	-1.58886	-1.60936	0	0	0	0	0	0	0	0	0	0	0	0	-2.9145	-2.81369
aspartate aminotransferase 1	Glyma.01G131100	-2.33011	-2.44264	-3.66611	-1.23964	-2.52326	2.09025	0	0.789622	-1.02706	-1.02706	0.259822	0.578093	0	0	-2.30299	-2.59848
unknown function	Glyma.01G131200	-1.8175	-2.60421	-1.81762	-2.40252	-0.752952	-1.83634	0.777948	0.518632	3.6796	4.88555	-0.468202	-0.199	-0.774806	-0.652038	-1.03292	-0.69003
Plant protein of unknown function (DUF827)	Glyma.01G131300	0.863641	0.37798	1.23088	0.602851	-0.0795683	-0.152011	0.231724	0.0616722	-0.440048	-0.997348	0.661848	-0.165908	-0.607551	-1.69496	0.199911	0.256297
SOS3-interacting protein 1	Glyma.01G131500	2.53927	3.68266	0.931354	2.18023	-0.0680257	0.399415	-0.846294	0.192564	-0.0678818	-0.15193	0.481222	-0.374173	-0.35728	-0.125366	1.37009	2.24525
ARM repeat superfamily protein	Glyma.01G131800	0.851152	0.993696	0.471417	0.811972	-0.402971	-0.19015	-0.242496	-0.305694	0.500186	1.08409	-0.48495	0.49739	-0.0461933	-1.1667	1.42778	1.68759
ovate family protein 2	Glyma.01G131900	0.285913	0.174316	2.02539	0.973439	-0.106262	-0.265467	-0.591012	-1.3967	3.30262	3.56414	-0.712454	-0.281697	-0.551661	-1.66827	-0.748825	-0.620842
Protein kinase superfamily protein	Glyma.01G132300	-1.32042	-1.56631	-0.56959	-0.532619	0.197493	0.707131	-0.0701605	-0.754003	-0.453272	-0.250691	-0.343633	-0.885133	-0.397008	0.15612	0.0527372	-0.261848
lipid transfer protein 1	Glyma.01G132500	-2.77979	-4.34863	-1.85977	-0.179214	-0.722835	0.465188	0.26188	0.344744	1.09191	1.26418	-0.522952	0.843919	-4.00454	-0.794568	-0.561567	-0.511679
lipid transfer protein 1	Glyma.01G132600	1.07198	1.72121	-2.07106	-2.44584	-4.39991	-4.61037	-1.03821	-0.841181	2.03155	4.09118	-3.06641	-2.46761	-2.40892	1.84217	0.0188587	1.11709
Leucine-rich repeat protein kinase family protein	Glyma.01G133300	0.98799	2.72244	0.120279	0.23774	-0.405857	0.331816	-0.677851	-0.677851	-0.6967	0.0999493	0.831167	-0.0967001	-0.0291939	0.0134679	0	0
Preprotein translocase Sec, Sec61-beta subunit protein	Glyma.01G133400	-0.351722	1.66487	0.049387	1.57569	-1.03918	0.223945	-0.709378	0.37362	0.524932	0.508872	-0.322969	-0.296667	-0.455742	1.82349	0.341559	1.08795
cyclin p3;2	Glyma.01G133900	-2.74975	-2.11705	0.855409	0.865217	-0.945526	-0.945526	-1.44247	-0.143912	0	0	-0.832119	-0.832119	2.21076	4.36161	-0.0653147	-0.254164
C2H2-like zinc finger protein	Glyma.01G134200	-0.204747	-0.0220021	-3.03747	-2.3911	-0.722636	-0.765458	1.76228	1.20487	0.372607	2.9479	-1.06237	-0.655668	-0.350169	0.142603	-0.622613	0.549554
unknown function	Glyma.01G134400	-0.520824	-1.23576	-0.36574	-0.0834039	-0.338068	-0.264133	0.00648257	-0.431765	-0.258793	-0.444147	-0.247811	-0.365427	-0.317632	-0.788602	0.246635	0.0328253
SPX domain gene 3	Glyma.01G135500	0	0.356553	-5.15778	-5.62224	2.6585	3.35017	0	0	2.91688	4.25908	1.82252	3.43861	0	0	0.761338	0.309782
unknown function	Glyma.01G135900	0.173863	-0.0405692	-0.823584	-0.809437	0.351772	0.218306	-0.096606	-0.240025	0.546526	0.864707	0.0694037	0.177944	0.266412	1.01934	1.53275	0.97832
plant VAP homolog 12	Glyma.01G136000	0.749577	0.711869	0.592714	0.408946	0.0226	0.0801474	-0.411646	0.0725802	-0.071867	-0.511862	0.0250286	0.343877	-0.202308	-0.306223	-0.000404777	0.206831
unknown function	Glyma.01G136400	-0.218065	3.29703	-2.12923	-2.82464	-1.23632	2.76038	0.85522	3.12121	-0.595365	-0.592986	0.0811772	0.754261	1.27926	0.346373	0.19148	0.673827
Protein kinase superfamily protein	Glyma.01G136500	-0.265752	-0.568988	0.751322	0.438114	-0.720834	-1.57947	0.142337	-0.00406268	0.10258	-0.191187	-0.433794	-0.147287	-0.616889	-3.78925	0.559986	0.765812
unknown function	Glyma.01G136600	2.51087	1.45885	-2.01148	-1.38495	-2.94824	-2.10241	0	3.35158	0	0	1.66839	3.09931	0.324738	4.33536	1.30895	1.46271
NADH dehydrogenase 2B	Glyma.01G136800	-0.037268	-1.94138	-0.694308	-1.07998	0.13298	-0.777999	1.20215	-0.522136	0.305374	1.2312	-0.38358	-0.618058	0.568269	-0.320038	1.82907	0.558264
NADH dehydrogenase 2B	Glyma.01G136900	-0.487432	-2.15363	-0.108196	-0.314193	0.621775	-0.192419	0.797789	-0.798264	0.422608	0.481531	-0.405091	-0.511754	0.697385	-0.265282	1.97776	0.467392
unknown function	Glyma.01G137000	0.025818	0.226432	2.12996	1.81768	-1.12358	-1.24749	-0.255484	-0.445587	-0.734342	-1.63887	1.66526	0.526478	-0.90847	-4.33583	2.38047	2.91505
Plant-specific transcription factor YABBY family protein	Glyma.01G137200	10.5291	11.0091	2.74551	2.25099	2.35189	0	5.7515	0	0	0	0	0	0	0	0	0
SAUR-like auxin-responsive protein family	Glyma.01G137500	-1.59621	-0.740854	-1.86975	-0.86399	-0.97739	0.164344	-1.61034	-1.10324	-0.428088	-0.350831	5.2938	5.17465	0.0892886	2.48739	-0.776204	-0.815177
unknown function	Glyma.01G137900	-0.960984	-1.6733	-0.0615583	-0.443655	-0.675734	-0.945625	-1.23659	-1.5292	-0.134602	-1.09138	-1.35721	-1.37047	-0.94098	-2.17937	-1.06898	-1.60727
unknown function	Glyma.01G138200	-0.973371	-1.73237	0.344006	0.152828	-0.778556	-0.879998	-1.17359	-1.42832	-0.461662	-1.11343	-1.52741	-1.53699	-1.20434	-2.10692	-0.979779	-1.57838
methionine aminopeptidase 1A	Glyma.01G138300	0.250808	-0.345161	0.851779	0.450554	0.12012	-0.192364	0.1459	0.00383647	0.0570848	-0.467752	0.379431	0.299015	0.583722	0.548807	1.06323	0.902253
unknown function	Glyma.01G138400	0	0	0	0	-1.24143	-1.24143	1.31104	2.53312	0.444381	2.24747	0	0	-1.35703	-1.54246	1.35671	0
Plant protein of unknown function (DUF641)	Glyma.01G138800	0.161491	-0.276652	1.0704	-0.300065	0.239586	-0.446554	0.161107	-0.446707	-1.0497	-1.20773	1.08417	0.885892	-0.0301757	-0.445151	2.20914	-2.03713
S-adenosyl-L-methionine-dependent methyltransferases superfamily protein	Glyma.01G139000	0.678814	1.3338	0.564933	0.547262	0.00677608	-0.0997591	0.174626	0.238245	0.109075	0.472438	0.74002	0.352415	0.321309	-0.14232	0.777878	0.787335
UDP-D-glucuronate 4-epimerase 3	Glyma.01G139500	0.837702	0.665823	0.913172	1.30194	-0.331117	-1.04076	0.234937	0.548022	0.169597	0.0130562	0.784471	1.21455	-0.237719	-0.541088	1.44205	1.32561
RNA 3\'-terminal phosphate cyclase/enolpyruvate transferase, alpha/beta	Glyma.01G139600	0.0121933	0.319054	0.299263	0.321288	0.221371	0.171045	0.910732	1.07534	0.645024	1.33859	0.83892	0.234443	0.182937	0.746347	-0.0412097	0.342523
S-adenosyl-L-methionine-dependent methyltransferases superfamily protein	Glyma.01G139633	0.348969	0.19427	0.595392	0.911632	0.432949	-0.0681285	1.00325	1.2455	0.583304	0.619313	0.49541	0.825546	0.256411	-0.00937179	2.08384	1.46708
glycoprotease 1	Glyma.01G140002	-0.572871	-2.48308	0.366214	-0.44603	-0.332573	-0.139443	0.0769023	0.0461513	1.13234	1.78751	-1.00538	-0.596877	-1.07853	-1.36294	-2.51878	-2.51878
Ribosomal protein L19e family protein	Glyma.01G140102	-0.0772126	-1.053	0.311033	0.128043	0.241414	-0.159735	0.0119679	-0.396439	0.182354	-0.185968	0.339306	-0.102282	0.256089	-0.615725	1.15879	1.02989
Plant self-incompatibility protein S1 family	Glyma.01G141000	1.09136	-0.0815817	4.95389	3.73246	2.92878	4.17082	1.829	3.3903	1.96591	1.25947	3.10838	3.1572	-1.10528	0.165986	-3.00386	-1.18313
Plant self-incompatibility protein S1 family	Glyma.01G141200	1.17485	0	4.93263	3.58303	2.90268	3.95568	0	0.69467	0.666474	0	3.90803	3.16701	0	0.798262	-0.629506	-0.629506
Plant self-incompatibility protein S1 family	Glyma.01G141300	1.95503	0.81021	5.32003	3.16297	3.69559	3.44466	0.681106	3.60896	0.693247	0.800489	4.67269	3.99416	1.24124	2.36166	-0.698887	-1.1854
Plant self-incompatibility protein S1 family	Glyma.01G141400	0.977854	-0.671981	6.81776	4.10375	4.4564	4.09726	-0.753625	1.83896	1.43012	0.683702	5.19659	3.68742	0	1.93017	0	0
Plant self-incompatibility protein S1 family	Glyma.01G141600	4.32856	2.92098	9.02622	8.25689	4.9689	5.27732	0	2.48604	0.510755	0.0811462	4.21306	5.33232	0.831423	2.50361	0.150939	1.75292
Plant self-incompatibility protein S1 family	Glyma.01G141800	2.02625	2.0943	9.9954	8.84886	6.51094	6.40513	0	2.36827	0	0	4.33566	4.89542	0	1.08153	0	0.287256
unknown function	Glyma.01G141900	-2.4338	-2.4338	-0.0801178	-0.0875735	0.542265	1.26516	1.55441	1.19479	1.09868	0.59889	1.24511	0.941582	2.91109	4.71882	-2.83947	-2.48757
Plant self-incompatibility protein S1 family	Glyma.01G142000	-1.0912	-2.41918	1.06295	-1.77513	-0.402448	-0.524496	0.0268487	2.08194	-0.792197	-1.37693	1.53635	0.351376	-2.77353	-2.87702	-2.16702	-1.79021
Plant self-incompatibility protein S1 family	Glyma.01G142100	-0.465588	0.914849	-0.155896	-1.79294	-0.350941	-0.212999	0	0.900229	0	1.10665	0.472786	0.871067	0	0	-1.50601	-1.29983
RNA helicase family protein	Glyma.01G142700	-0.652768	-0.958883	-1.25386	-1.93666	0.77026	0.332505	-0.238203	-0.739225	-0.259883	-0.105127	0.176626	0.584256	-0.282793	-0.693681	-0.288811	-1.1887
unknown function	Glyma.01G142900	0.966001	0.4783	0.227781	1.55362	-0.358386	0.103357	-0.585319	0.0207839	-1.76671	-1.93682	0.311272	0.88072	0.247134	1.28921	-0.790214	-0.790214
unknown function	Glyma.01G143000	-0.872457	-0.160338	-2.24256	-1.1035	-1.19335	0.838387	0.512481	-0.597515	0.533918	1.25536	-0.715851	-0.590451	-1.06298	0.683932	-1.84098	-0.53374
AT-hook motif nuclear-localized protein 1	Glyma.01G143100	0.040504	-1.91326	1.51694	1.14785	-0.135773	0.287187	-0.181734	-0.00507635	0.183053	-0.0961512	-1.247	-0.905332	-0.855341	-1.38776	1.54937	1.57149
unknown function	Glyma.01G143700	-0.34658	-1.06087	-0.668342	-0.931385	0.00289786	-0.201963	-0.241094	-0.751495	-0.763148	-0.292062	-0.388766	0.0768567	0.202455	-0.703272	0.0804984	0.00270765
LOB domain-containing protein 31	Glyma.01G143800	-1.45776	-2.65843	-3.88336	-3.71303	0.877878	-0.647972	0.299885	-1.62097	1.04453	-2.72515	0.235127	1.01842	-0.0656496	-2.53551	-2.08204	-0.793731
LOB domain-containing protein 18	Glyma.01G143900	0	0	-3.64891	-6.29706	-0.51398	-1.96962	0	0	-0.989696	-3.17469	0.100272	2.97053	0	0	-2.50909	-2.50909
AT-hook motif nuclear-localized protein 22	Glyma.01G144400	2.34983	1.92066	2.41393	2.90464	0.81645	1.93223	-0.595343	-0.595343	0	0	0	0.541228	1.69871	0	3.26368	4.39802
armadillo repeat kinesin 2	Glyma.01G144500	-0.301552	0.154613	0.663106	0.384253	-0.336535	-0.476431	-0.143588	-0.746872	-0.0681108	-0.0353488	-1.08058	-1.04832	-0.319609	-1.11563	0.1796	0.489013
Cyclophilin-like peptidyl-prolyl cis-trans isomerase family protein	Glyma.01G144800	0.44853	1.48004	0.569511	0.505561	-0.225552	-0.386861	-0.125728	0.60546	-0.162336	-0.101584	0.44628	0.400705	0.438234	0.247125	0.181635	0.403084
growth-regulating factor 9	Glyma.01G144900	0.445297	1.56091	2.20872	3.20142	-0.785118	-0.411996	-0.586425	-0.283296	-0.784881	0.440731	-1.20393	-2.13755	-1.36535	-2.75952	1.8028	2.78087
Cox19-like CHCH family protein	Glyma.01G145000	0.680578	0.439074	1.28443	1.16238	0.207602	0.198831	0.602933	1.06583	0.782901	0.706987	0.374568	0.0788542	0.414583	0.940722	1.44098	1.20485
S-adenosyl-L-methionine-dependent methyltransferases superfamily protein	Glyma.01G145300	0.660937	0.184843	1.0992	0.932552	0.0239358	-0.266305	-0.52991	0.202644	-0.674558	-1.00653	-0.294973	-0.487275	0.193963	-0.0954889	1.58835	1.68123
casein kinase I-like 3	Glyma.01G146100	-0.405871	-0.82387	-0.0368413	0.0777214	0.316549	0.118032	-0.287625	-0.620653	0.397927	0.931917	-0.0963305	-0.260219	-0.592885	-0.779513	-1.19967	-1.40952
unknown function	Glyma.01G146151	-2.52808	-0.741846	0.440481	1.39544	-0.751609	0.270821	-0.275014	-0.975252	-0.818644	-0.768064	0.19828	0.719546	-0.0984765	-1.38447	1.73131	1.6251
unknown function	Glyma.01G146200	-2.13277	-1.7421	0	0	0	0	1.45202	3.03043	2.70756	2.74619	0	1.11426	1.45253	0.481828	-1.24363	-1.84286
novel interactor of JAZ	Glyma.01G146400	-0.408523	-0.559593	-0.865435	-0.883828	-0.0369592	-0.127379	-0.258107	-0.745694	-0.025152	0.22714	-0.503796	-0.45398	-0.271153	-0.857553	0.0283906	0.170872
protein serine/threonine phosphatases;protein kinases;catalytics;cAMP-dependent protein kinase regulators;ATP binding;protein serine/threonine phosphatases	Glyma.01G146600	0.865768	2.11163	-1.45517	-1.85132	0.331218	0.284283	-0.378806	-0.670655	1.00454	1.73715	-0.370646	-0.721438	-0.0617847	-1.48476	-0.378095	0.116324
S-adenosyl-L-methionine-dependent methyltransferases superfamily protein	Glyma.01G147000	-0.158815	0.151848	-0.894625	-1.25512	0.148978	0.232691	0.79618	0.640401	0.666792	1.67658	-0.524844	0.0987566	0.243515	-0.0269594	1.0627	0.478335
SU(VAR)3-9 homolog 4	Glyma.01G147300	-2.41889	-1.61814	1.87655	0.922015	2.32537	3.39138	0	0	1.66638	0	2.62144	2.31142	0	1.36923	-1.32102	0.241871
Integrase-type DNA-binding superfamily protein	Glyma.01G147600	0.9958	1.25808	-0.665657	-0.462064	0.290273	0.592807	-0.757439	-2.0426	0.268769	1.00482	-0.676206	-0.588717	-0.902355	-3.03299	0.251957	0.642463
Domain of unknown function (DUF1995)	Glyma.01G147700	-0.209716	-0.0437103	0.264505	0.332457	0.174474	-0.371396	-0.299487	-0.282204	-0.669626	-0.467937	-0.36582	-0.475928	-0.832222	-1.16627	0.201665	0.207553
ENHANCED DISEASE RESISTANCE 2	Glyma.01G147800	0.0233366	-0.111136	-1.40873	-1.4669	0.120926	0.0792984	0.401629	0.0902044	-0.0251639	0.425439	-0.151306	-0.27632	-0.163327	-0.710784	0.709245	0.417458
pentatricopeptide (PPR) repeat-containing protein	Glyma.01G147900	-0.752709	-0.867805	-0.633428	-0.716524	-0.12669	0.241897	-0.195372	-0.914696	-0.141914	0.599988	-0.693032	-0.723738	-0.312532	-1.01628	-0.792618	-1.56975
expansin-like A2	Glyma.01G148002	-0.630686	-0.801672	-0.154422	-0.673787	-0.0391067	-0.570805	-0.455884	-0.401592	0.0879409	0.347819	-0.179411	0.265706	-0.782108	-2.36097	1.40034	0.275005
growth-regulating factor 2	Glyma.01G148600	-1.16956	-0.375412	1.27192	0.74487	0.423588	0.400131	-0.732596	-1.93336	0.0493203	-0.190403	-0.341812	0.203386	-0.669988	-1.52412	-0.78047	-0.970116
ASH1-related protein 2	Glyma.01G148700	5.53747	7.53799	-2.49188	-1.46006	0.266327	-0.324548	0.686148	0.920878	0.00189969	-0.179362	-1.11466	-1.70805	0.491213	-0.337901	3.27393	5.33336
Protein of unknown function (DUF3464)	Glyma.01G148800	-0.441799	-0.41048	-5.81761	-5.01768	-0.338706	-1.49658	1.33917	2.3646	-1.99284	-1.14003	-2.28994	-2.02112	0.449628	-0.113989	-2.91098	-3.78005
Protein kinase superfamily protein	Glyma.01G149000	-0.883466	-0.892512	-1.22383	-0.655683	-0.117389	-0.231704	0.43832	0.0932639	0.26177	0.718777	-0.477354	-0.377587	-0.0719062	-0.301385	-0.211344	-0.138343
conserved peptide upstream open reading frame 25	Glyma.01G149102	-0.264086	-0.0275561	-1.23281	-0.709811	0.305701	0.165438	0.608539	0.367935	1.20131	1.95399	-0.495359	-0.272074	0.44841	0.502441	0.421468	-0.113632
S-adenosyl-L-methionine-dependent methyltransferases superfamily protein	Glyma.01G149300	-1.62577	-3.46953	-2.53978	-2.62576	-1.02615	-0.481408	-0.350629	-0.793452	-0.353934	0.145163	0.40963	0.471851	0.272506	-0.850867	-0.415036	-0.185739
unknown function	Glyma.01G149500	0	0	-3.74725	-4.00836	1.10506	1.33343	-0.426036	-0.917627	-2.14502	-1.11676	2.84143	4.82688	-1.11552	-3.03063	0	0
Ankyrin repeat family protein	Glyma.01G149900	0.379932	0.965593	0.872251	1.00032	-0.000567935	0.130828	-0.799936	-0.155076	-0.376726	-1.05166	0.123655	-0.115641	0.161493	0.0915507	0.46864	0.800871
S-adenosyl-L-methionine-dependent methyltransferases superfamily protein	Glyma.01G150000	2.44374	6.5868	1.62192	3.59297	-1.47778	0.448238	0.482252	0.782658	-0.370526	-0.954341	-1.77317	-1.44213	0.844323	-0.239472	-0.562461	-0.31434
unknown function	Glyma.01G150100	1.68051	4.01273	0.474096	0.670877	0	0	0.477144	1.24103	-0.814446	-1.8335	0	0	-0.272356	-0.0845531	0	0
Amino acid permease family protein	Glyma.01G150200	0.87239	1.3834	-0.1588	-0.497133	0.00337636	-0.888678	0.334871	0.483569	0.156308	1.1235	0.0309264	-0.267002	-0.637201	-0.0354966	1.48641	1.22191
Homeodomain-like superfamily protein	Glyma.01G150500	-0.542236	-1.31137	0.709289	0.108294	0.917547	0.895485	-0.486025	-0.584845	-0.636433	-0.773312	0.400261	0.974897	0.117907	-0.593338	1.76451	1.56421
unknown function	Glyma.01G150600	0.562445	0.291783	-0.407292	-0.397408	-0.293524	-0.124377	-0.48086	-0.300625	0.0631559	-0.104649	0.612874	0.780395	0.0270026	0.523202	0.388404	0.468768
Leucine-rich repeat protein kinase family protein	Glyma.01G150700	0.437211	1.36858	-4.12734	-4.29506	0.30538	-0.408098	0.11405	-0.360329	-0.305263	0.090265	0.249384	-0.563719	0.0714943	-0.464049	-0.263229	0.570967
SH3 domain-containing protein	Glyma.01G150800	0.727239	0.988084	-2.33069	-1.58508	0.119951	-0.371379	0.17751	-0.298593	-0.671652	-0.797242	0.00278359	0.00695276	0.177968	-0.30309	0.245255	0.88435
unknown function	Glyma.01G151000	-2.0805	-1.73409	-4.61287	-9.82721	0.657376	-0.873717	-2.29349	-0.284802	1.76538	3.0044	-2.31549	0.714006	-0.825797	-2.5021	-0.725025	-2.77788
UDP-Glycosyltransferase superfamily protein	Glyma.01G151200	0.939859	0.55177	2.81735	5.88167	-0.453445	1.73994	2.14881	3.03655	2.22508	4.47146	-0.466225	-0.227925	0.398311	0.559263	0.43835	0
Pectinacetylesterase family protein	Glyma.01G151600	0	0	-2.7884	-1.00085	2.07444	1.63259	1.92865	1.92525	0.250793	-0.108377	-0.413333	-0.181655	0.567066	2.22014	-1.48261	-0.105209
RHO guanyl-nucleotide exchange factor 14	Glyma.01G152100	-0.424325	-0.0331028	-0.559844	0.68815	-1.39827	-0.997733	-0.163432	-0.57699	0.318296	0.279848	-1.31131	-2.69753	-0.466847	-1.5124	-1.31682	-1.35773
unknown function	Glyma.01G152500	-0.155908	0.637955	-0.816327	-0.746246	1.29785	1.04228	-0.24583	-0.444118	-0.772311	-0.620084	0.888277	2.09602	0.884709	2.30981	-0.543399	-0.350992
unknown function	Glyma.01G152600	0	0.840295	0.76469	1.09614	0	0.267414	0.196631	1.08335	-0.267235	0.579794	-0.951702	-0.422911	1.75992	3.63648	-0.71026	-1.30975
Uncharacterised protein family (UPF0114)	Glyma.01G152700	-2.04387	0.0386286	4.21543	3.74293	-0.0340772	-0.386582	0.0173932	0.0207538	0.753193	1.74312	-0.0933429	0.444428	0.31143	0.32891	-0.234969	-0.932149
Protein of unknown function (DUF1218)	Glyma.01G153000	-0.0640825	0.117155	0.827535	-1.23983	2.76204	0.897596	1.53343	3.47093	0.0500235	2.14986	0	1.40052	-0.487161	0.48569	-1.21348	-2.28113
decapping 5	Glyma.01G153100	-0.956901	-1.16098	-1.24318	-1.31257	0.790997	0.620607	0.380164	0.0359417	0.109347	-0.402919	0.157943	0.531018	-0.0993834	0.095708	-1.59087	-2.00047
Adaptin family protein	Glyma.01G153200	0.193242	0.201929	-0.381749	-0.329573	-0.862971	-0.387304	-0.585736	-0.567841	-0.0154696	-0.18026	-0.521725	-1.02336	-0.131334	-0.993983	-0.131399	0.158697
cytochrome P450, family 707, subfamily A, polypeptide 1	Glyma.01G153300	0.941417	1.51044	-3.13111	-4.45489	-1.66478	-2.20259	1.31551	-1.95938	0.789731	-2.4755	-1.2222	-2.41325	1.78655	-2.95051	1.36068	1.51564
chloroplast ribosomal protein S4	Glyma.01G153400	0.24533	-0.374255	-0.714581	-1.15477	0.47501	-0.495142	1.06804	0.30719	0.388633	0.377276	-0.141944	-1.0434	0.586012	-0.0177565	0.580966	-0.696875
photosystem II reaction center protein D	Glyma.01G153500	0.588163	-0.390487	-1.15969	-1.91402	0.207053	-0.161386	1.06328	0.112912	0.685922	1.62741	-0.0957112	-0.308024	0.26356	-0.100722	0.665642	-0.15428
unknown function	Glyma.01G154000	-0.217565	-0.361295	-1.1568	-0.520479	-0.233721	-0.286386	0.536672	0.323006	-0.757	0.380541	0.818231	1.40184	1.18551	0.629328	0.625035	0.476973
F-box family protein	Glyma.01G154100	0.0621559	-0.420927	1.17932	0.718216	0.234987	0.239265	-0.0566376	0.492777	-0.0242571	0.203646	0.113037	0.464772	-0.270235	0.0700115	0.597328	0.673963
SWIB/MDM2 domain superfamily protein	Glyma.01G154200	0.566188	0.10565	1.29777	0.933197	-0.088855	-0.176939	0.0380216	0.250451	-0.379017	-1.13546	0.440397	-0.252226	0.204355	0.116258	0.537411	0.71597
zinc knuckle (CCHC-type) family protein	Glyma.01G154300	-0.778271	-0.753035	-0.555183	-0.811511	0.319883	0.172958	-0.321309	-0.748741	-0.333546	-0.53182	-0.566329	-0.424569	-0.174831	-0.871411	-0.579026	-0.739837
unknown function	Glyma.01G154551	-0.0132115	-0.283612	-0.84086	1.21874	-1.33811	-0.513494	0.128378	-0.309379	0.884675	2.56402	-0.0333549	0.689709	-0.716277	-0.741105	0.629371	0.0242311
unknown function	Glyma.01G154800	-0.153325	0.989884	-0.116311	0.949653	0.0672207	-0.105655	-0.484057	-1.33824	-0.862274	-0.141197	-0.394741	-0.125156	-0.546995	-0.5612	3.08283	2.92128
nine-cis-epoxycarotenoid dioxygenase 4	Glyma.01G154900	1.09554	4.68848	0.733625	0.768717	-0.577951	0.0568369	-0.9054	-0.723328	-2.84596	-1.33823	0.825287	1.18176	0.636601	0.806387	0	2.14064
kinesin-like calmodulin-binding protein (ZWICHEL)	Glyma.01G155300	0.552572	1.17792	2.37849	2.44811	-0.582884	-0.32416	-0.429819	-0.777135	-0.941638	-1.75683	-0.454254	-0.888093	-0.430469	-1.68685	0.676395	1.28874
2-oxoglutarate (2OG) and Fe(II)-dependent oxygenase superfamily protein	Glyma.01G155400	0	1.42772	-2.20631	-1.27438	-0.118633	-0.113119	0.24866	0.917936	0.444515	0.712464	1.36179	1.28156	0	2.48906	-0.720041	1.3121
2-oxoglutarate (2OG) and Fe(II)-dependent oxygenase superfamily protein	Glyma.01G155500	0	0	0	0	-0.191061	0.07027	1.69075	3.75436	3.01006	2.22139	0	0	1.28331	0	0	0
Concanavalin A-like lectin protein kinase family protein	Glyma.01G155600	1.04415	2.02407	0.688591	1.89273	0.226937	1.24418	-0.386376	0.0868814	-0.556472	-1.188	0.638151	3.13829	0.586581	0.0509599	0.0875263	0.538383
Auxin efflux carrier family protein	Glyma.01G156200	0	1.88937	-0.890446	-2.41452	-1.1141	-1.1141	0	0	-0.868527	-1.17521	0	0	-0.660444	-3.54035	-0.943545	-0.943545
ARID/BRIGHT DNA-binding domain-containing protein	Glyma.01G156400	0.396285	1.03817	0.660754	0.743391	-0.0680432	-0.147	-0.506765	-0.365728	-0.2782	-0.444798	-0.517042	-0.49404	-0.373911	-1.26477	-0.458603	-0.114958
NADPH-dependent thioredoxin reductase A	Glyma.01G156600	0.370677	-0.880349	0.464014	-0.223215	-0.0764918	0.0328526	0.316396	0.0380341	0.0825922	-0.259742	0.297238	0.0691731	0.262434	-0.117693	1.44149	0.968386
hydroxy methylglutaryl CoA reductase 1	Glyma.01G156700	0.68634	-2.67977	-1.05667	-3.00579	1.08342	1.05056	2.07675	-0.798203	-0.053581	-1.60884	-1.85333	-2.00348	0.426213	-1.79833	1.18382	1.8049
Histidine kinase-, DNA gyrase B-, and HSP90-like ATPase family protein	Glyma.01G156800	-0.845607	-0.806209	0.376028	0.973423	-0.0223022	1.17197	0.180896	0.292434	-3.48333	-3.49099	-4.30639	-2.67996	-0.994257	-0.794916	0.11139	0.402525
plant intracellular ras group-related LRR 4	Glyma.01G157000	-0.232885	0.641609	-0.288563	1.92158	-0.222362	-0.878772	0.0318273	-0.639509	-0.213024	0.0951701	0.0468773	-0.257012	-0.646763	-1.48807	1.06188	2.61799
phosphate transporter 3;3	Glyma.01G157100	0.073095	-0.489017	1.28634	0.92543	-0.155574	0.296812	-0.209747	-0.112989	-0.611005	-0.856627	2.41807	2.85397	0.334709	-0.0123321	1.18836	1.28791
Subtilase family protein	Glyma.01G157200	0.386768	0.777336	2.39206	0.701109	1.28714	1.96225	0	0.862354	-0.147513	-0.147513	2.18642	1.76821	0.280348	0.680618	-0.521844	-0.521844
tonoplast monosaccharide transporter3	Glyma.01G157300	-1.19935	-0.086069	-0.631407	-2.56395	0.60247	-0.515007	0.618055	-0.033461	1.21537	1.80197	-0.233286	-0.754277	-0.0967369	-0.298654	0.46951	0.487464
RING/U-box superfamily protein	Glyma.01G157400	-0.34971	0.89377	-3.40091	-1.09264	2.33208	2.05255	-2.51632	-0.558318	0.708761	1.90655	-0.589075	1.54348	-0.376976	1.97465	-0.669846	-0.598363
unknown function	Glyma.01G157600	0.354883	1.21622	0.852571	0.355917	-0.0688464	-0.061545	-0.40559	-0.166437	0.0381209	-0.560589	-0.0654572	-0.460298	0.381387	0.398707	1.89443	1.93879
unknown function	Glyma.01G158150	0.26461	-0.0872852	0.743672	0.635899	0.370509	-0.467445	-0.620038	-0.275383	0.529886	0.696175	0.0473922	0.89735	0.604594	0.404731	0.708915	0.716409
unknown function	Glyma.01G158300	1.44083	2.00359	-0.517416	-0.0800797	0.365234	0.111224	0.148411	0.432082	0.863459	1.09008	-0.00324219	0.281653	0.0652405	-0.240804	1.26925	1.60892
unknown function	Glyma.01G158651	0	0	1.94303	3.90369	-1.92023	3.73792	0	0	0	0	2.44624	4.55316	2.85368	2.58152	0	0
Expressed protein	Glyma.01G158800	1.48418	1.4601	-0.0516878	0.381488	-0.352925	-0.710238	0.383939	1.43614	0.162463	-0.807148	-0.802253	-0.439752	-0.669991	0.217269	-2.77555	-1.40424
RWP-RK domain-containing protein	Glyma.01G159200	0.488871	0.621174	0.563906	1.77343	-0.696315	1.29842	0.01222	-0.300425	1.05364	1.31985	-0.561876	-0.129967	-0.632025	-0.284918	0.239294	0.960075
Phosphoinositide phosphatase family protein	Glyma.01G159400	1.01317	1.28131	0.814606	0.356671	0.405511	0.879255	0.00892445	0.587684	0.809702	0.684417	0.113687	0.316258	0.934756	1.40442	-0.0731711	0.240622
unknown function	Glyma.01G159450	-1.85298	-0.883339	1.10905	1.04639	0.993349	1.38437	0	0	0	0	1.27587	0	0	0	-0.121384	1.45207
ubiquitin family protein	Glyma.01G159500	-0.79181	-0.741254	-0.866691	-0.530641	-0.0250438	0.568016	0.191463	-0.664765	0.409101	0.542615	-0.349173	-0.0971413	-0.224056	-0.725094	0.295845	-0.49954
Cyclin B2;3	Glyma.01G159700	0.384408	0.641303	-1.02972	-0.714112	0.0652914	0.91683	0.219641	0.0909816	0.0618259	-0.20344	1.37087	0.779771	-0.76462	-2.17809	-0.213348	0.545321
phosphoserine aminotransferase	Glyma.01G159800	1.32581	2.01887	1.16755	1.61094	0.196489	0.635807	0.278023	0.512705	0.0286717	0.653072	0.878382	0.599906	0.423865	0.914814	1.46103	1.72096
chromomethylase 1	Glyma.01G160300	0.045557	-0.700287	0.547208	-0.414968	-0.673937	-0.77622	-0.0702635	-0.300451	-0.720771	-1.68766	-0.551165	-0.63399	-0.672131	-3.13035	-0.700176	0.672485
SEC14 cytosolic factor family protein / phosphoglyceride transfer family protein	Glyma.01G161200	-0.897043	-0.47171	0.345395	0.96564	0.667924	1.68936	-0.491698	0.599332	0.31008	1.06564	0.556739	1.29122	-1.96304	-2.20945	0.474822	1.60445
unknown function	Glyma.01G161300	0.670795	-0.443308	1.55106	2.08061	-0.31551	-0.30004	-0.0636236	-0.866063	-0.463037	-0.661024	-0.20003	-0.304963	-0.741533	-1.1508	3.58188	4.06509
ACT-like protein tyrosine kinase family protein	Glyma.01G161600	-0.979797	-0.892435	-1.72273	-1.82671	0.251349	-0.351648	-1.02709	-1.41458	-0.277586	-0.24137	-1.34682	-1.18232	-0.225844	-0.602188	-0.296642	-0.261394
ankyrin repeat protein	Glyma.01G161800	-0.589247	-0.525901	1.5846	1.85043	-1.39885	0.090608	0.112901	-0.551837	0.289842	-1.1506	-1.06286	-0.699309	-0.892798	-2.52464	2.74054	0
phospholipase D delta	Glyma.01G162100	0.885561	0.9067	-2.06257	-1.26982	0.989224	1.35117	0.168255	-0.0323335	0.0922244	0.192638	0.384356	1.11771	-0.637637	-1.0428	-1.409	0.614491
RNA polymerase II large subunit	Glyma.01G162200	-0.954069	-1.4963	-0.986775	-1.08147	-0.236916	-0.631049	-0.444525	-1.30471	-0.397751	-0.369372	-0.756664	-0.841838	-0.311392	-1.24019	-0.715723	-1.18944
2-oxoglutarate (2OG) and Fe(II)-dependent oxygenase superfamily protein	Glyma.01G162700	0.859592	1.4176	0.846291	1.1873	0.395056	0.591934	0.709518	0.395719	0.629734	0.85637	0.57416	0.208181	0.0761767	0.353198	1.11213	0.910478
aconitase 1	Glyma.01G162800	0.625146	0.402955	-0.0384094	-0.121872	0.583072	0.288339	0.198004	0.229008	0.600094	1.05831	0.344242	0.197163	0.0833922	0.549721	1.24691	1.83458
RING/U-box superfamily protein	Glyma.01G162900	0.473076	0.623826	-0.63255	-0.995995	-0.512018	-0.833202	-0.402146	-0.498681	-0.410639	-0.167096	-0.818142	0.0669726	0.375716	-0.0390464	2.20959	2.47722
Eukaryotic aspartyl protease family protein	Glyma.01G163000	-0.299154	-0.58131	-1.39254	-1.55187	0.332009	-0.674575	-2.36385	-3.41714	-0.377047	-0.0565275	-2.45932	-0.0987149	1.12457	0.541761	0.749724	1.49934
unknown function	Glyma.01G163400	-0.0486991	-0.120777	-2.52708	-2.23588	0.668657	0.334159	0.552687	0.199332	1.01899	2.04487	-0.985641	-0.950951	-0.025531	-0.563003	-0.415086	-0.901684
unknown function	Glyma.01G163700	0.00856755	1.69999	0.562475	1.09974	0.933335	0.323943	-0.600943	0.136698	0.112257	0.269548	-0.332787	-0.385885	0.421102	1.08677	2.46261	2.92354
Pentatricopeptide repeat (PPR) superfamily protein	Glyma.01G163800	-0.292077	-1.05331	-0.381271	0.702967	0.0856779	0.0939783	0.624471	0.410961	0.539405	0.549844	-0.325153	-0.47806	0.0398403	-0.223126	0.27324	0.000443666
S phase kinase-associated protein 1	Glyma.01G163900	-0.523032	-0.469086	-1.41286	-0.924622	-0.282146	-0.490148	-0.345489	-0.376648	-0.173395	-0.722972	0.253588	0.135186	0.0508658	0.269137	-0.249316	0.130425
PLAC8 family protein	Glyma.01G164000	0.0066522	-0.0941812	0.311775	0.838795	0.0464035	-0.422364	0.0314737	0.266451	-0.352775	0.135127	-0.169725	-0.699431	-0.125336	0.537543	0.130572	0.574832
VPS35 homolog A	Glyma.01G164100	0.191022	-0.317484	0.621354	0.38982	-0.225524	-0.214815	-0.183969	-0.085903	0.279981	-0.00355305	0.0882187	-0.235134	-0.147932	0.243911	0.489692	0.741067
RHO-related protein from plants 1	Glyma.01G164200	0.0367462	-0.106059	0.252735	0.386706	-0.197848	-0.476023	-0.0465304	-0.17574	0.164635	0.208886	-0.276255	-0.530429	-0.345327	-1.11366	0.489873	0.283562
3-dehydroquinate synthase, putative	Glyma.01G164300	0.74453	0.548326	0.182589	0.155322	0.0446717	-0.206036	0.84292	1.21984	0.949984	1.48113	0.598641	0.384702	0.357854	0.129479	0.870401	1.38154
Protein of unknown function (DUF630) ;Protein of unknown function (DUF632)	Glyma.01G164500	-0.612613	-0.875196	3.69659	3.44273	-0.283254	-0.921105	-0.726195	-1.05327	-1.0317	-1.84642	-1.66707	-2.56507	-0.969511	-2.88579	-0.113057	-0.745703
Senescence/dehydration-associated protein-related	Glyma.01G164900	-1.12173	-1.76624	-0.986576	-1.23438	-0.49749	-0.460826	-0.236396	0.0146058	-0.0843713	0.341072	-0.374295	-0.299567	-0.792305	-0.245881	1.52874	1.5597
Glycosyl hydrolase family 38 protein	Glyma.01G165000	-1.81224	-2.02728	3.01955	2.78093	2.43223	4.35165	-0.939962	-0.0851713	0	0	2.24382	2.66778	0	0.610216	-0.361496	-1.04832
Rhodanese/Cell cycle control phosphatase superfamily protein	Glyma.01G165300	-0.820297	-0.265202	-0.57728	1.27889	-1.49012	-0.872452	-0.115387	0.446436	-1.18407	-1.60691	-1.16361	-0.926712	-0.134211	0.726813	-1.88487	-0.639728
Pathogenesis-related thaumatin superfamily protein	Glyma.01G165400	-1.84127	-0.521462	-0.070426	1.16259	1.49859	0.631066	0.839646	1.11913	-1.10588	-0.266214	-0.567366	1.26448	-2.7616	0.271652	1.6245	2.01644
unknown function	Glyma.01G165500	0	0	-0.904385	1.49195	2.06545	3.31812	0	0	0	0	0	0.547872	0	1.07695	2.03219	3.04252
Pathogenesis-related thaumatin superfamily protein	Glyma.01G165600	0.957488	1.73918	-3.72849	-4.09065	2.12616	-0.825816	1.13192	0	0	0	2.29612	1.233	0	0	2.2	3.4851
Chaperone DnaJ-domain superfamily protein	Glyma.01G166000	-1.18056	-2.99501	-4.12166	-3.1624	0.724478	-1.40505	0.675427	-2.32347	-2.27367	-4.25713	-0.491534	0.489094	0.724921	-1.17789	-1.44173	-0.90538
calcium-dependent protein kinase 16	Glyma.01G166100	-0.777503	-0.0465142	-1.66401	-0.918811	-1.07954	-1.55808	-1.0664	-1.03489	-2.8842	-2.90945	-2.54603	-1.3959	-1.36534	-2.8101	-0.704771	-0.824499
Chalcone-flavanone isomerase family protein	Glyma.01G166300	0.361977	-0.166286	0.420825	0.932057	-0.421197	0.116241	-0.465328	0.558816	-0.970501	-1.81545	-1.52628	-0.137946	-0.473316	-1.33154	0.144933	2.39347
Phosphatidylinositol 3- and 4-kinase family protein with FAT domain	Glyma.01G166400	-0.394953	-0.721744	-0.633085	-0.455592	-0.225531	-0.373371	-0.1746	-0.665113	-0.0138726	0.110228	-0.715718	-0.663345	-0.445822	-1.1139	-0.443684	-0.948973
Plant protein of unknown function (DUF869)	Glyma.01G167200	-0.927683	0.744637	3.80316	3.08626	0.534993	1.3421	-0.556745	-0.146374	0.894028	0.254386	-1.97307	-0.658901	-0.237954	-1.68369	0.115832	1.17726
Ribosomal protein L2 family	Glyma.01G167300	-0.0511731	-0.574258	0.536556	0.263873	-0.0701448	-0.0723798	0.262571	0.137789	0.259845	0.044352	0.08006	-0.577812	0.371026	0.0135611	1.25763	1.10685
NAD(P)-binding Rossmann-fold superfamily protein	Glyma.01G167500	-0.601728	0.888216	-1.05338	0.205691	-0.453697	0.0598888	0.453066	0.33798	0.922024	0.859487	-0.375021	-0.997136	0.315909	-0.181387	-0.123732	0.281178
unknown function	Glyma.01G167600	0.472529	0.449526	0.343101	1.16487	0.0553919	0.297073	-0.503059	-0.301467	-0.174017	-0.269323	-0.181626	0.137977	-0.458503	-0.549706	0.157807	0.377607
unknown function	Glyma.01G167800	-1.3739	-1.43617	-0.709437	1.78946	0.29097	0.262995	-1.13279	-1.41123	-1.22266	-2.68188	-0.954938	-0.333437	0.207462	-0.0762148	-2.59392	-0.783706
vacuolar H+-pumping ATPase 16 kDa proteolipid subunit 4	Glyma.01G168000	-0.0791211	1.22856	-1.00609	-0.895128	-0.240734	-0.164194	0.0421635	0.290841	0.58335	0.239459	-0.347488	-0.622088	0.107895	0.314367	-0.323769	0.0571499
Leucine-rich receptor-like protein kinase family protein	Glyma.01G168100	-0.236919	-1.19712	1.34859	1.83972	-1.6946	-2.35607	0.324981	0.157056	0.16954	0.110802	-2.56523	-2.864	-0.399733	-2.23953	0.849536	1.65471
ATP binding microtubule motor family protein	Glyma.01G168200	0.722524	4.48309	-1.02585	-1.40157	-2.25332	-1.37992	0.502804	0.853098	1.61337	3.65687	-2.44762	-3.36744	-0.408338	0.496855	0.273966	0.0124508
unknown function	Glyma.01G168300	0	0	6.06626	0	0	0	0	3.84188	4.42246	5.09482	-1.48532	-5.06867	0	0	-3.77294	-3.77294
Lactoylglutathione lyase / glyoxalase I family protein	Glyma.01G168400	0	1.4407	-1.71504	-3.01851	-3.24767	-1.14692	-1.64	-0.675899	-0.825643	-0.881914	-4.91948	-10.0701	-0.722224	-6.272	0.753614	0
B-box type zinc finger family protein	Glyma.01G168500	0.794652	-0.978334	0.832134	-1.11671	-0.547299	-1.58329	0.286248	-0.308353	0.892113	1.09706	0.977869	-2.21638	1.70062	-1.75556	0.692742	0.679766
unknown function	Glyma.01G168600	-0.740247	-0.576611	-1.5067	-0.937061	-0.0647208	-0.0336955	-0.372723	-0.698789	-0.531067	-0.167796	-0.301955	-0.241548	-0.214665	-0.558372	-0.161358	0.249255
DNA binding;zinc ion binding;nucleic acid binding;nucleic acid binding	Glyma.01G168900	0.150493	-0.211331	-3.30346	-3.37254	0.0968377	0.225012	-0.265859	-0.353217	-0.729166	-1.31016	-0.333134	-0.269559	-0.334112	-0.908446	-0.0896374	-0.0707324
Protein of unknown function (DUF726)	Glyma.01G169100	-1.0986	-1.85291	0.510449	1.03926	-0.605988	-0.985074	-0.622906	-2.57555	-0.0547999	-0.606824	-2.13667	-2.07803	-0.112919	-1.85395	1.34208	0.933053
ferulic acid 5-hydroxylase 1	Glyma.01G169200	0	0	-4.55104	-4.11455	0.112921	0.710486	0	0	0	0	-1.15415	-0.552681	0	0	-1.45174	-0.494776
Leucine-rich repeat (LRR) family protein	Glyma.01G169500	-0.112765	3.3814	1.83127	2.95404	0.0696371	0.45421	-1.47779	-1.02613	-0.580224	-0.17197	-0.517053	-0.314212	-0.229721	-3.43092	0.10338	2.4742
K-box region and MADS-box transcription factor family protein	Glyma.01G169600	0.990081	0	-2.18635	-0.688136	0.336356	-0.381921	-0.453404	-1.11751	-0.838529	-0.94393	0.195729	-0.447489	-0.121698	-0.288544	0.575465	0.850792
Methylthiotransferase	Glyma.01G169900	-0.737199	-1.41611	-0.896969	-0.735041	-0.0942979	0.174028	0.132342	-0.162382	0.298875	0.930052	-0.663744	-0.702834	0.491848	-0.100627	-0.810547	-0.241531
Cytochrome P450 superfamily protein	Glyma.01G170000	4.04563	3.4634	-2.97037	-7.35417	-1.84984	-2.58731	3.09657	5.96205	0	0.399267	-1.2766	0.571986	2.5028	3.62659	-4.18125	-4.18125
beta-galactosidase 3	Glyma.01G170200	0.150344	0.158335	-1.0324	0.0693433	-0.93217	-0.761215	0.158841	0.684625	0.38554	0.94354	-0.716628	-2.30567	-0.532255	-1.37832	0.621297	1.88867
thioredoxin H-type 1	Glyma.01G170300	2.41862	1.48118	0.634913	1.67025	2.1326	3.70464	0.481138	0.358127	3.39239	3.9676	4.25233	6.72329	-0.304603	2.08099	1.15097	0.516005
Lateral root primordium (LRP) protein-related	Glyma.01G170700	-1.83794	-2.54034	-0.750929	-0.0608256	-1.44304	-1.67521	0.323066	-2.70206	-0.709709	-2.30611	-1.83134	-2.2262	-2.35237	-3.29501	-5.13443	-3.96719
S-adenosyl-L-methionine-dependent methyltransferases superfamily protein	Glyma.01G170800	-0.989848	-1.21433	0.0789736	-0.193084	-0.616032	0.522461	0.645619	-0.749895	-2.01204	-2.88221	-0.0431347	-0.309378	-0.247807	-0.791986	2.0981	0.58973
Glutaredoxin family protein	Glyma.01G170900	0.964883	0.932285	1.24427	0.834897	0.542634	0.618145	0.349237	0.916184	0.339561	0.603903	0.564619	0.40661	0.603565	1.02423	0.92781	0.53935
Disease resistance protein (CC-NBS-LRR class) family	Glyma.01G171000	-0.591482	0.0159567	1.28014	0.972023	-0.599842	-1.93541	-0.379475	-1.28782	-0.429864	-0.104958	-2.12991	-2.18897	0.0779507	-1.09472	0.794005	0.633521
P-loop containing nucleoside triphosphate hydrolases superfamily protein	Glyma.01G171300	-0.195122	0.342473	3.71827	2.50064	0	2.43517	-1.31172	-0.353523	-1.10644	-1.10644	-2.37981	-2.37981	0.391422	-0.375837	2.45905	1.43518
P-loop containing nucleoside triphosphate hydrolases superfamily protein	Glyma.01G171400	1.60736	1.814	0.464839	-0.752409	-3.30242	-1.40902	-1.29105	-1.57663	-2.27971	-1.68879	-1.40518	-1.23766	-0.58134	-1.66284	-1.73626	-1.73626
Phosphatidic acid phosphatase (PAP2) family protein	Glyma.01G171800	-0.924615	-0.0343503	-0.509853	-1.29524	-0.482932	-0.994992	-0.570734	0.0742484	-0.0686882	0.318773	-1.0186	-0.41189	0.372359	1.40979	-0.492306	0.21471
Glycosyl hydrolase superfamily protein	Glyma.01G171900	-0.556545	-3.34125	-1.84228	-0.509507	0.914366	1.77557	-0.57437	0.541922	-1.49088	0.496853	0.516787	-0.333084	0.125361	0.169026	-4.21117	-4.21117
unknown function	Glyma.01G172000	0.0644943	-0.920397	0.463722	-0.138098	1.0271	-0.0766037	-0.321161	-0.163945	-0.37349	-0.837088	-0.663305	0.298411	0.0773032	-0.434562	1.76365	1.24883
auxin-like 1 protein	Glyma.01G172200	-0.363973	-0.508135	-0.151911	0.709632	-0.677529	-1.28165	-0.398841	-0.843458	-1.20004	-1.41074	-0.886554	-1.62025	-0.846454	-2.70778	-0.718129	-0.500147
gamma carbonic anhydrase 1	Glyma.01G172300	0.524237	-0.181766	0.199338	0.0102472	-0.344324	-0.414081	0.445872	0.542664	0.637795	0.935721	0.0901122	-0.0158233	0.290369	0.79624	0.707479	0.676315
pyrophosphorylase 4	Glyma.01G172400	0.999304	-0.937667	0.175915	0.405968	0.235414	-0.0515661	0.264893	0.227135	0.625389	0.605702	0.516835	-0.106606	-0.162317	0.797128	1.45939	2.88324
4-phosphopantetheine adenylyltransferase	Glyma.01G173050	0.0860838	0.915934	0.0311283	-0.90581	-0.550007	-0.0576103	-0.23196	1.18473	-0.215525	-0.369774	0.257842	0.559217	-0.177324	0.902318	-1.95994	-1.27689
syntaxin of plants 112	Glyma.01G173100	0.376311	-0.704269	3.43087	3.63893	-0.111644	0.851781	0.171684	1.38329	0.35662	0.877764	-2.35969	-1.10217	0.733153	-0.718045	1.52858	2.47544
Galactose mutarotase-like superfamily protein	Glyma.01G173300	1.18589	1.92742	0.517675	1.04889	-0.264511	0.280327	0.69941	1.47604	0.463386	0.659663	-0.936584	-1.7921	-0.104244	0.17315	0.231319	0.505683
tubby like protein 2	Glyma.01G173700	-0.522837	-0.498558	-1.41794	-1.01175	0.202895	0.0693387	0.0197954	-0.643526	-0.125943	0.534254	-0.541354	-0.486908	-0.168069	-0.898123	-1.56108	-1.54887
unknown function	Glyma.01G174102	-1.686	-1.48854	1.61467	4.45402	3.86953	3.75301	1.75444	1.47815	0	1.83819	0	0	0	0	-0.0930031	0.235549
homeobox protein 24	Glyma.01G174200	-0.370798	0.76712	2.55645	1.9713	0.537428	1.3351	-2.59068	-3.99239	0.656804	1.17131	0.0535345	0.417517	-0.202156	-1.51367	3.91423	4.05629
unknown function	Glyma.01G174300	0.330475	-5.6999	1.1704	0.249044	1.88068	0	-1.05847	-1.05847	-3.14434	-3.12264	-0.685193	-0.685193	-2.9424	-2.9424	-2.72046	-0.961018
plant-specific TFIIB-related protein	Glyma.01G174900	-1.04428	-0.621488	-1.2675	-1.14258	0.00282787	-0.666426	-0.4684	-0.352631	-0.0983587	0.119557	-0.844559	-0.629799	-0.622143	-1.23509	-1.15569	-0.507938
U1 small nuclear ribonucleoprotein-70K	Glyma.01G175100	-0.339142	-1.5046	-0.770781	-1.10384	-0.170052	-0.098662	-0.240518	-0.553401	-0.585447	-0.45168	-0.459351	-0.0363791	-0.191074	-0.998922	-0.263997	-0.410239
Sulfite exporter TauE/SafE family protein	Glyma.01G175200	0	1.86917	-1.19774	-1.19774	-0.719331	-0.719331	-0.947727	-0.947727	0	0	-5.49806	-9.09611	-1.11652	-4.79716	0	0
chromatin remodeling 1	Glyma.01G175300	-0.578766	-2.30449	0.529055	-0.697507	-0.628827	-0.528777	-0.196539	-0.457225	-1.00331	-2.14715	-1.29309	-1.43475	-0.348844	-2.59018	-0.709919	-1.20583
Cytochrome P450 superfamily protein	Glyma.01G175500	0.394049	-1.92896	-0.972355	-1.39831	0	0.452538	-1.67067	-1.0186	-2.29755	-0.501449	0	0	0.732818	-0.852136	-1.84709	-1.84709
unknown function	Glyma.01G175700	0.179486	1.42711	-0.790441	0.712978	-0.209353	0.110487	0.208397	0.790301	0.448984	1.43716	-0.0773762	0.640233	-0.369981	0.0439386	-0.57389	-0.453064
Protein of unknown function (DUF59)	Glyma.01G175900	-0.134335	0.00360708	-1.87481	-2.84604	-0.623305	-0.384813	-0.639293	-0.795741	-0.096157	0.122276	-0.350286	-0.307676	-0.11728	-0.31215	-0.00584363	0.0379288
ADP-ribosylation factor family protein	Glyma.01G176300	0.982505	1.72516	0.52818	-0.0164113	0.173002	-0.846457	0.159982	0.974659	0.354455	0.632313	0.573739	-0.292798	-1.08347	1.00078	-0.673641	-0.312121
unknown function	Glyma.01G176400	0.343367	-0.797952	0.727178	0.0278135	0.173144	0.0951552	0.314739	-0.294679	0.136912	-0.483461	0.293509	0.180047	0.399428	-0.44774	0.77289	0.711358
C2H2-like zinc finger protein	Glyma.01G176600	0.271015	-0.423092	-1.59201	-1.51432	-0.871992	-1.42119	0.349526	-0.18085	-0.617851	0.0495292	-1.21837	-0.439812	-0.366761	-0.760629	1.09238	1.52626
Tyrosyl-tRNA synthetase, class Ib, bacterial/mitochondrial	Glyma.01G176800	-0.214158	-0.626052	-0.471223	-0.939275	-0.360908	-0.126711	-0.2671	-0.498921	0.34852	0.399386	-0.29647	-0.448048	-0.35662	-0.850809	-0.0254039	-0.264288
RmlC-like cupins superfamily protein	Glyma.01G177000	-1.17311	-0.970602	0.602169	1.78421	1.04827	3.0759	0.235746	-1.8018	-0.886768	1.84441	1.04201	-0.788555	0.388828	-0.908654	-1.14185	3.33808
G-box binding factor 1	Glyma.01G177400	-0.677989	-1.43081	-4.65652	-5.19723	0.299807	-1.43328	1.01176	0.230311	0.337698	0.703524	-1.9311	-3.17631	0.34309	-1.11723	-0.91289	0.268327
Quinone reductase family protein	Glyma.01G177600	0.279258	-0.0623214	1.60557	1.32052	0.565882	0.233687	0.0992073	0.828304	0.80446	0.468291	0.374581	0.0962755	0.00566432	0.0244178	3.00606	4.9352
aminopeptidase P1	Glyma.01G177700	0.664111	0.0652373	-1.17271	-1.48043	0.970666	1.43993	-0.462275	0.379106	-0.0370495	0.0940632	1.04313	1.46031	-0.366924	1.60588	0.632461	1.30379
Brassinosteroid signalling positive regulator (BZR1) family protein	Glyma.01G178000	-0.319603	-0.210303	0.995251	1.3097	-0.526101	-0.772767	-0.478347	-0.837187	-0.379649	0.146504	-0.80371	-0.878163	-0.313717	-0.950233	2.27841	2.3155
Major facilitator superfamily protein	Glyma.01G178100	0.0530746	0.333458	-2.38204	-2.81855	0.131621	-0.149004	-0.0295996	-0.295781	0.882905	1.88135	-0.247399	-0.154218	-0.293192	-0.543612	0.564607	0.42183
RUB1 conjugating enzyme 1	Glyma.01G178200	0.0651936	-0.167307	-0.943524	-1.01822	-0.478724	-0.316464	-0.254684	-0.114698	-0.0680392	-0.605609	0.157079	-0.153855	-0.16223	0.166788	0.468956	0.669668
galacturonosyltransferase-like 2	Glyma.01G178700	0.542548	1.43988	-6.09357	-7.12658	-1.50862	-2.0945	0.522153	-0.58041	1.06917	2.5132	-1.30719	0.490678	-0.729246	-0.970137	0.71772	-0.296907
PQ-loop repeat family protein / transmembrane family protein	Glyma.01G178800	0	4.7248	0	0	1.32083	1.49496	-0.637147	-0.637147	-1.83132	-1.83132	0	0	-6.78157	-6.78157	0	0
Clathrin, heavy chain	Glyma.01G179300	0.10372	0.236892	1.8177	1.8899	-0.483059	-0.455506	-0.259084	-0.14795	0.0136421	-0.223296	-0.30861	-0.906281	-0.847044	-1.23408	0.341198	0.463675
BEL1-like homeodomain 2	Glyma.01G179900	4.91286	5.92639	0	0	0.612955	-0.993688	5.30271	3.33421	0.210514	2.10414	0	1.4981	0.288131	0.0355726	0	0
unknown function	Glyma.01G180000	-0.131576	0.357001	0.0214212	1.28796	-0.084913	-0.0990571	-0.567513	-0.941406	0.106871	0.0292801	0.0954932	0.119486	0.597199	1.69177	1.0322	2.04232
Protein of unknown function, DUF547	Glyma.01G180200	2.48481	1.34851	-0.468496	-0.468496	-1.1556	-1.55116	-0.940046	0.0711939	2.038	2.35302	-2.124	-1.47878	-0.997888	-2.09033	1.54939	1.83975
unknown function	Glyma.01G180300	0	2.04032	0	0	0	0	-0.403267	0.0621817	1.90678	3.40622	0	0	0	2.57598	0	0
CAP (Cysteine-rich secretory proteins, Antigen 5, and Pathogenesis-related 1 protein) superfamily protein	Glyma.01G180366	3.99041	5.23509	-2.04575	-0.879172	0.0933766	-1.20848	0.0298853	0.340653	-0.841252	-1.03639	-2.01655	-3.27628	0.326593	-2.2124	0	1.70501
unknown function	Glyma.01G180432	-0.618591	-1.12446	-0.530735	-0.0594662	-1.45523	-1.5892	-0.824508	0.0306993	-0.749357	-0.460355	-3.73886	-1.71633	0.0969096	-1.07032	1.34574	1.82394
photosystem II subunit O-2	Glyma.01G180800	0.301083	0.804328	-3.74714	-3.82614	-0.577443	-1.44726	-0.43944	0.419321	-0.0307932	1.08901	-2.8027	-2.98704	-0.222328	-0.94311	-0.475562	-0.346541
unknown function	Glyma.01G181000	-0.804068	-1.46622	-1.09058	-1.16398	-0.486957	-0.582319	0.912703	0.729639	0.382153	0.80682	0.0935854	-0.8617	0.995839	1.42946	0.717723	0.661636
hydroxyproline-rich glycoprotein family protein	Glyma.01G181500	0.0720069	0.150005	0.990994	0.758598	-0.818533	-0.65435	-0.0372158	-0.453493	0.162339	-0.0119511	-0.801236	-1.41655	0.136497	-0.793394	-0.274002	0.469853
Zinc-finger domain of monoamine-oxidase A repressor R1	Glyma.01G181700	-0.39594	-1.36098	0.235776	-0.629617	0.389573	0.966448	-0.274109	-0.878086	-0.36655	-1.005	-1.13206	-0.465301	-0.469577	-2.6034	-0.940334	0.0274949
Protein kinase superfamily protein	Glyma.01G182400	-0.47626	-1.78866	-2.42405	-1.96073	-0.717841	-1.59999	0.479744	-1.74071	1.45244	1.18332	0.551135	-0.19002	1.96833	-0.521289	1.98032	1.22427
homolog of Synechocystis YCF37	Glyma.01G182600	0.464911	-0.686292	-0.577218	-0.313339	-0.698422	-0.981362	-0.153069	0.445146	-0.511869	-0.359138	-1.17	-1.15814	0.377317	-1.9274	-0.544945	-0.605426
Dof-type zinc finger DNA-binding family protein	Glyma.01G183000	0.40632	6.16694	-0.314562	-0.7003	-0.30966	-0.00414359	-0.728762	-0.51702	0.0193226	0.927359	0.644042	0.878783	-0.0659801	-0.078978	0	0
SKU5 similar 17	Glyma.01G183100	-0.389248	0.263519	0.898573	2.80111	-1.20408	-1.29531	-0.888092	-0.63473	-0.918354	-0.490593	-1.06283	-1.50113	-0.181796	-1.02985	2.70912	2.25913
Reticulan like protein B13	Glyma.01G183200	-4.28871	-4.28871	0	0	-0.424652	-1.56497	-1.74007	-4.17931	0	0	-4.84619	-4.84619	1.28865	0	0.259516	3.4653
Disease resistance protein (CC-NBS-LRR class) family	Glyma.01G183300	-1.15744	0.205225	0.23856	0.846275	-2.76377	-3.49016	-1.5833	-1.32852	-2.81698	-2.33864	-4.72309	-3.53276	-0.940629	-2.86526	1.25851	1.83873
Disease resistance protein (CC-NBS-LRR class) family	Glyma.01G183400	0.234796	0.63061	-3.12461	-2.87755	-0.975428	-1.44401	-0.818779	-0.684407	-0.732135	-0.567479	-2.09702	-1.29243	0.044425	-1.35471	0.00989473	0.516009
sucrose nonfermenting 1(SNF1)-related protein kinase 2.3	Glyma.01G183500	0.378258	0.445444	2.00328	2.50677	-0.4301	-0.685165	-0.794615	-0.3379	0.0822576	-0.385621	-0.614172	-0.0482896	-0.0940092	-0.675264	1.08397	1.48082
SWIB complex BAF60b domain-containing protein	Glyma.01G183600	-0.784013	-1.60282	-1.13069	-1.96746	-0.101006	-0.0722877	-0.229746	-0.431574	-0.0120538	-0.227873	-0.397038	-0.977319	-0.266738	-0.705641	-0.213705	-0.325257
Homeodomain-like superfamily protein	Glyma.01G183700	-1.68549	-1.46465	-0.511005	0.55631	-0.667202	-0.265009	0.354466	0.712653	-1.51144	-1.2072	-1.45138	-2.30674	-0.222958	-1.42443	-0.284553	-0.434882
unknown function	Glyma.01G183800	-0.787017	-1.17745	0.608695	-0.0429707	-0.548417	-0.722196	-0.701773	-0.304682	-0.0705656	-0.415046	-0.459144	-0.837589	0.142457	0.0150409	0.548811	0.823752
ASYMMETRIC LEAVES 2-like 1	Glyma.01G183900	1.67807	2.3631	-1.59385	-1.52988	0	0	0.394633	0	0	0	0	0	-1.90637	-1.26015	2.9275	4.90669
unknown function	Glyma.01G184100	-1.34187	1.94657	-4.48899	-5.36396	0	0	0	0	0	0	0	0	1.64931	2.60624	0	0
CDPK-related kinase	Glyma.01G184300	0.373528	0.568166	-0.96925	-2.18274	-0.396351	-0.0920449	0.106734	0.127903	-0.096292	0.386658	-0.665049	-1.17044	-0.155842	-1.40055	1.22404	1.62516
Protein of unknown function, DUF547	Glyma.01G184600	-0.222491	5.1816	-1.15155	2.72571	0.081468	2.48132	-0.449436	0.975444	-2.06106	-0.545264	0.448119	-0.496864	0.335691	1.07773	0.34857	0.897414
P-loop containing nucleoside triphosphate hydrolases superfamily protein	Glyma.01G185200	-0.567771	-0.432104	-1.06633	-0.703218	-0.0341331	0.387787	-0.132539	0.467924	-1.27252	-1.77119	-1.34346	-0.741647	0.415677	-0.635379	-0.332526	-0.420504
methionine aminopeptidase 1D	Glyma.01G185300	-0.287771	-0.88874	-0.534912	-1.57964	-0.014494	-0.186441	0.0468642	0.44317	0.20471	0.601451	0.71354	-0.113111	0.312496	0.100925	0.0689954	-0.163579
Cyclin-dependent kinase inhibitor family protein	Glyma.01G185400	0.74383	2.3113	3.14514	3.4924	0.888395	0.82891	0.531207	2.07019	3.38949	4.09525	0.555759	-0.00811822	1.60505	2.79248	0	1.2588
unknown function	Glyma.01G185500	3.24846	4.00022	6.33649	0.728351	1.75326	0	2.09537	-1.10089	0	0	-0.620768	-0.620768	0	2.87057	0.340733	1.02117
Calcium-binding EF-hand family protein	Glyma.01G185600	1.74075	3.41659	0.722155	0.778199	5.92207	7.4684	0.310359	1.22425	-2.42149	0.704077	3.5146	3.70242	2.52159	3.08403	3.29097	6.70473
heat shock factor 4	Glyma.01G185800	-1.23312	-1.61818	-0.0762864	-0.39297	-1.787	-2.63405	0	0	-1.61437	-1.06623	-1.38653	0.710923	0.324941	0.309418	2.07306	2.51799
Protein of unknown function (DUF1685)	Glyma.01G185900	0.157372	0.346445	-1.26534	-1.44339	0.0130291	-0.403858	-1.26058	-2.17411	-1.25137	-0.478391	0.37369	0.745384	1.02812	1.10177	1.31673	2.62681
unknown function	Glyma.01G186000	-0.384212	-0.285084	-0.888584	-0.703811	0.211621	0.369754	-0.231231	-0.622676	-0.413939	-0.168055	-0.248863	0.393989	-0.572714	-0.934928	0.0412482	-0.174695
unknown function	Glyma.01G186100	-0.0749797	-0.442814	2.65536	2.94581	-1.07012	-0.623209	0.167049	-1.09452	0.243586	0.50155	-0.995972	-0.29661	0.241127	0.224274	2.81761	3.68149
Remorin family protein	Glyma.01G186300	0	4.81145	-1.18552	-0.426076	1.5423	0.0793644	-0.726327	-2.86814	-0.438752	0.165977	-1.37653	-1.24781	-0.77597	-0.5923	0	0
RNA-binding (RRM/RBD/RNP motifs) family protein	Glyma.01G186400	-0.0597681	-0.585404	0.215841	0.130916	0.0899284	0.110445	-0.321927	-0.190802	-0.391589	-0.452714	0.0499806	-0.209083	-0.287551	-0.698496	0.444527	0.264518
alpha/beta-Hydrolases superfamily protein	Glyma.01G186600	-0.320927	0.103426	-2.90679	-1.73334	1.61419	-0.0653969	-0.132646	-0.0713001	-1.94109	-0.246967	-0.193836	-0.569054	0.412708	1.6056	-0.993717	0.292235
ralf-like 34	Glyma.01G186800	0.485065	1.40643	-1.51051	-0.499185	-2.91876	-3.49102	-0.66705	-0.332514	-0.28878	-0.527306	-3.64915	-3.75482	-0.324647	-0.469358	1.75853	2.39563
Protein kinase superfamily protein	Glyma.01G187300	0.130942	0.248816	1.87564	1.93617	-0.361558	-0.892192	0.11647	-0.232464	0.138773	0.0145787	-0.985577	-0.889016	0.440231	0.0903084	1.73399	1.91888
DNA-directed DNA polymerases	Glyma.01G187400	-0.327295	-0.958596	0.6478	0.147239	-0.422419	-0.37851	0.251326	-0.874858	-0.598685	-1.38448	-0.498421	-1.08203	-0.306482	-2.39355	0.0885872	0.502284
basic helix-loop-helix (bHLH) DNA-binding superfamily protein	Glyma.01G187600	-1.02006	-1.44328	-3.41953	-2.06796	-0.710076	-0.243246	0.420627	-0.428373	-1.04585	-0.990307	-0.423184	-1.16458	0.0580462	-0.505058	-0.796445	-1.0674
S-adenosyl-L-methionine-dependent methyltransferases superfamily protein	Glyma.01G187700	1.83564	0	-3.8236	-2.32241	0.291474	0.661115	-1.26764	-0.347629	-2.96188	-0.0796058	-0.72385	-0.0677755	-0.401799	-1.66478	-0.131176	-0.343057
F-box/RNI-like superfamily protein	Glyma.01G187800	1.20277	0.400904	0.7858	0.0495387	1.03368	-0.606252	-2.58367	-3.00798	-4.36413	-3.47059	0.372439	-2.30023	-2.49617	-0.954924	2.56366	1.65578
PLC-like phosphodiesterases superfamily protein	Glyma.01G187900	0.818542	1.34092	2.29408	2.64658	0.171247	0.116054	-0.0481783	0.353403	0.454869	0.723675	0.905474	0.314599	0.348454	0.451662	0.9362	0.197941
SET domain-containing protein	Glyma.01G188000	0.359396	-0.646958	0.580296	0.323306	-0.173204	0.442574	0.241356	0.094541	-0.284531	-1.22964	0.0719191	-0.19145	-0.0417628	-1.48405	0.251599	0.582068
unknown function	Glyma.01G188100	-0.108245	-0.507781	0.00630517	-0.0765608	-0.185788	-0.218676	-0.58778	-0.239888	-0.418384	-0.850235	-0.418672	-0.509928	-0.272668	-0.677476	0.366966	0.504499
Integrase-type DNA-binding superfamily protein	Glyma.01G188400	-0.700599	-0.102998	0.583575	-0.379054	-0.513662	0.970382	0.0733052	0.685107	2.64107	3.63282	-2.24451	-0.244284	-0.178402	-0.786955	-1.50482	-0.990837
Cystathionine beta-synthase (CBS) family protein	Glyma.01G188500	-0.425542	-0.147986	-1.90427	-1.71756	0.22944	0.208272	-0.369184	-0.0523698	0.127269	0.321992	-0.0381871	0.278694	-0.163924	0.438708	-1.67503	-2.05827
DREB and EAR motif protein 2	Glyma.01G188600	-1.7537	-0.599788	0.106253	-0.344463	0.00818346	0.0379938	-0.709279	0.834735	-0.945147	0.198191	0.431044	2.44563	-0.412528	1.91145	-0.8106	-0.804015
UDP-Glycosyltransferase superfamily protein	Glyma.01G188832	1.99523	0.734386	1.51951	1.11563	-0.0728155	0.616035	2.11638	-0.5732	-0.39293	-0.981306	2.45929	0.552381	-0.381052	-4.6187	2.13494	1.19579
sumo conjugation enzyme 1	Glyma.01G188900	0.153323	0.0416599	0.690414	0.661831	-0.0315681	-0.18553	-0.148864	0.00566708	-0.47383	-0.580745	-0.0935585	0.0426656	-0.511394	-0.461397	-0.259061	0.064825
Protein of unknown function (DUF579)	Glyma.01G189000	-0.793853	-0.793853	-0.0359158	-0.504437	2.03419	-0.93569	5.71086	7.19412	4.29253	7.55595	0.211067	0.891213	1.15904	2.65867	-0.85573	-0.258118
WRKY DNA-binding protein 15	Glyma.01G189100	-0.604295	-1.74873	1.22105	2.70545	-0.724502	-2.36735	-0.958695	-2.34813	-0.685738	0.125742	-2.37683	-0.853035	-1.59229	-3.08302	-0.101818	0.795715
Nucleotide-diphospho-sugar transferases superfamily protein	Glyma.01G189200	0.342802	0.252239	1.93424	1.16973	-0.571524	-0.753758	0.494617	-0.901335	1.31881	0.95953	0.0451494	-1.05422	-0.702693	-2.1231	1.02685	1.34284
PTEN 2	Glyma.01G189500	0.7718	1.61211	0.508043	1.37887	0.11364	0.37182	0.0773052	0.468988	0.943792	1.31519	0.505558	0.18954	-1.01794	-1.01421	-0.775251	-0.869642
SKP1/ASK1-interacting protein 2	Glyma.01G189600	-0.663586	-0.513471	-0.30049	0.692864	-1.0748	0.0398202	-0.943576	-0.743117	-2.49553	-1.23477	-1.15573	0.0207898	0.0606521	0.0436444	1.53066	1.06909
CYCLIN D3;2	Glyma.01G189700	-1.33262	-1.90077	0.475268	0.0904258	-2.23803	-2.23803	-0.0962927	-1.58703	-2.65192	-2.34983	-1.28185	-1.28185	-1.69699	-2.3645	-0.61708	0.885712
ADP-ribosylation factor A1E	Glyma.01G189800	0.605076	-1.33768	0	1.63174	0	0	0	0	-3.7387	-3.35743	0	6.66109	-2.02619	1.40952	0	0
unknown function	Glyma.01G189900	0.798505	-1.99811	-1.71088	-1.13842	0	0	-0.309819	-1.34753	-3.54518	-3.40092	0	0	-0.449329	-1.39787	0	0
end binding protein 1C	Glyma.01G190000	0.559295	1.11937	1.43701	1.51372	0.17969	0.522755	-0.347531	0.557386	-0.771845	-1.84356	-0.700848	0.556308	-0.365887	-1.5909	-0.362495	1.39835
myb domain protein 73	Glyma.01G190100	0.670562	1.022	0.930386	1.58024	-0.533498	-1.26147	-0.449392	0.00945091	-1.75373	-2.15588	-1.19837	-2.1427	-0.0828071	-1.17628	0.733346	0.721967
maternal effect embryo arrest 59	Glyma.01G190300	-3.25854	-3.25854	-4.87756	-2.20425	0.475392	0.765471	-2.6719	-2.01341	-0.965706	-1.54319	-0.879695	0.05887	0	0	-4.11759	-4.11759
unknown function	Glyma.01G190500	-0.116974	0.715208	0.795211	0.707803	0.163298	0.086426	-0.263047	-0.223914	-0.304488	-0.839469	0.318218	-0.592337	0.676656	0.578777	0.564532	0.752628
Auxin-responsive GH3 family protein	Glyma.01G190600	-1.14056	1.59887	4.02183	4.78764	0.554093	3.78281	-1.5166	-2.08221	2.02882	0.896399	-1.89272	-1.9557	-2.3907	-2.18471	-0.336632	0.762766
arabinogalactan protein 18	Glyma.01G190900	2.60188	4.43017	5.48162	4.06794	1.07227	0.308402	-0.0849319	-1.67479	0.0563231	-0.925829	0.0302822	-0.243038	-1.10542	-2.35356	0.507905	1.52728
Protein phosphatase 2C family protein	Glyma.01G191300	-2.02886	-0.229798	-2.27476	-1.66864	-1.05147	-0.911705	-2.16637	-3.47468	-2.1211	-3.90451	-2.93523	-0.23125	-1.22531	-2.45577	3.00759	3.36267
Protein of unknown function (DUF1230)	Glyma.01G191600	0.774699	1.68505	0.927318	2.19923	-0.753776	-1.05591	1.46101	-0.670123	2.11612	1.82448	1.02371	-0.369869	2.88018	-0.234699	-0.754877	1.63291
2-oxoglutarate (2OG) and Fe(II)-dependent oxygenase superfamily protein	Glyma.01G191700	1.03642	2.60468	1.72472	2.73256	1.17273	1.15725	0.535349	1.835	0.0331027	1.99362	1.07386	1.6606	-0.635408	-0.822999	1.69389	1.48331
acyl-CoA-binding domain 3	Glyma.01G191900	0	0	3.28121	3.07872	0.308053	2.39101	-0.901551	-0.465365	1.88155	3.90426	1.1235	1.38194	0.953978	2.31298	-0.0883211	0.648804
Uncharacterised protein family SERF	Glyma.01G192000	0.213711	0.873649	0.0745351	0.411403	0.124082	0.247107	-0.0480374	0.299893	-0.159105	-0.137973	0.410853	0.554072	-0.00949877	0.311552	0.588537	0.694356
casein kinase alpha 1	Glyma.01G192100	-0.0736548	0.0723932	0.178591	-0.110042	-0.0808612	0.297021	-0.267401	0.178919	-0.303696	0.264184	-0.356969	0.313187	-1.01238	-0.209858	-0.33584	-0.0677595
Ribonuclease III family protein	Glyma.01G192200	0.141093	0.154678	-1.26171	-1.69815	-0.151386	-0.307097	0.119558	-0.0992503	-0.226007	-0.0943445	-0.707772	-0.146593	-0.087097	-0.897804	-0.291893	-0.330262
unknown function	Glyma.01G192400	3.72497	3.57949	0	0.697328	-1.30987	-1.30987	0.478971	0.461545	-4.05374	-2.05502	0	0	-2.45405	-2.1557	0	0
Peroxidase superfamily protein	Glyma.01G192500	3.46638	4.23385	1.46584	1.75281	1.07754	0	-1.33912	-0.42837	-1.95668	-1.30357	-1.3033	-2.02798	-0.0512721	-1.44222	0	0.583181
LOB domain-containing protein 38	Glyma.01G192600	-1.58186	-1.36038	-3.0278	-3.34902	0.546914	0.698182	0.0749573	-0.149024	-1.24702	-0.732174	-0.0304249	0.27987	0.709717	1.49963	-0.504061	0.467354
unknown function	Glyma.01G192900	-0.544323	-1.35618	1.50496	2.13348	0.734736	0.816719	-0.0259061	-0.614714	-0.968764	-1.81621	-1.91398	0.279543	-0.0931827	-0.644318	0.106212	0.119356
O-Glycosyl hydrolases family 17 protein	Glyma.01G193100	-0.221435	-0.807284	-1.03978	0.348866	-0.318573	-0.160622	-0.47634	-0.416977	0.456076	-0.154661	-5.53904	-3.9283	-1.58111	-1.29139	-0.955675	-0.30562
BTB and TAZ domain protein 4	Glyma.01G193300	0	0	-3.95304	-4.81942	0	0	0	0	0	0	0	0	0	0	0	0.6628
cyclin d5;1	Glyma.01G193400	1.22923	2.21454	-0.372153	-0.372153	-0.563834	0.514394	0	0	-1.93265	-3.93995	0	0	0.00605585	-1.49022	0.918524	1.57415
ARM repeat superfamily protein	Glyma.01G193500	-0.256841	-0.485518	0.628572	0.29072	-0.445869	-0.124647	-0.0820769	-0.481278	-0.562939	-1.38096	-1.00192	-1.26124	-0.607552	-2.48349	-0.20784	0.209545
calcium ATPase 2	Glyma.01G193600	-0.482609	2.14465	-2.57216	-1.41366	-1.17886	-1.40887	-1.15482	-1.42941	-2.9272	-3.17505	-3.94687	-1.34388	-0.484392	-4.35193	2.02972	3.0277
Translation protein SH3-like family protein	Glyma.01G193800	-0.717001	0.25805	-0.0128528	0.349482	-0.46267	-0.331934	-0.0900486	0.156645	0.269667	-0.248692	-0.0300318	-0.637631	0.18297	0.413024	0.37147	0.230585
Phototropic-responsive NPH3 family protein	Glyma.01G193900	0.220641	-0.282221	2.72771	3.43699	-1.65476	-2.48973	-1.80017	-2.06737	-0.416362	-0.419571	0.031041	0.592667	0	0.587161	0.441622	0.757057
GRAS family transcription factor	Glyma.01G194200	-0.750978	-2.01228	-1.50242	-1.12048	-3.47487	-1.95917	-0.879587	-0.0309107	-2.69685	-0.579274	-0.584634	0.612013	-0.323645	-1.28057	-1.5963	-3.56934
Homeodomain-like/winged-helix DNA-binding family protein	Glyma.01G194600	-0.811121	0.578445	-0.193373	0.0106956	0.170819	0.103699	-0.321936	-0.283486	0.228724	-0.0822614	0.330489	0.0877375	-0.000999683	-0.115352	-1.16869	-1.06183
N-acetyl-l-glutamate synthase 1	Glyma.01G194700	1.34568	1.12179	-0.0261918	-0.320601	-0.0967197	0.0348199	-0.47379	0.195018	-0.404496	-0.118962	0.696948	0.473303	-0.349307	-1.32858	2.38173	2.74264
heptahelical protein 4	Glyma.01G194900	-0.63933	0.386081	-1.96837	-1.5834	1.11989	1.2447	-0.247059	0.499487	-0.433737	-0.32006	0.0154414	0.994119	-0.393567	0.702167	-1.70938	-1.6001
Galactosyl transferase GMA12/MNN10 family protein	Glyma.01G195000	-0.394428	0.783354	2.41302	5.85222	-0.888197	1.46465	-0.338408	0.149377	0.0759135	0.784574	-2.25819	-2.06031	-1.10585	-1.93309	0.290441	2.81161
BSD domain-containing protein	Glyma.01G195400	-0.00596071	0.0912682	-0.632586	-0.590014	0.216052	-0.0248654	0.0556461	0.421441	-0.328567	0.349479	0.0640093	0.322542	0.376281	0.949236	0.296916	0.529196
phytosulfokine 4 precursor	Glyma.01G195700	-2.50882	-1.33448	0	0.72403	0	0	-1.29449	-1.29449	-6.27796	-6.27796	0	0	-0.640746	-0.395833	-1.22039	-1.22039
Integrase-type DNA-binding superfamily protein	Glyma.01G195900	0	0	0.538283	0	0	0	0	0.250386	0	0	-0.230538	-0.230538	-0.678755	-3.64921	0	0
receptor like protein 44	Glyma.01G196000	-0.0503792	3.94783	1.60047	2.81727	-0.681911	-0.221486	-1.24478	-2.21498	0.846396	0.5984	-0.28577	-0.730136	-0.696483	-1.93513	0.12745	0.152136
branched-chain aminotransferase 3	Glyma.01G196300	-0.453935	-1.20821	0.479569	0.160408	0.0996471	0.175369	-0.427912	-0.258359	0.820623	0.495115	0.174309	-0.239137	-0.151743	-0.684231	0.595231	0.579348
little nuclei4	Glyma.01G196400	-0.636526	-0.819955	-1.56975	0.1651	0.208802	0.787198	0.324947	-0.15398	1.76097	2.48031	0.366742	0	0.124918	-2.01957	1.00734	0.265334
Homeobox-leucine zipper protein family	Glyma.01G196600	0	0	-4.29081	-5.57703	-2.53287	0.00542035	0.0584681	-0.0638795	4.01754	4.63138	-1.20877	-2.84697	0.383345	-0.483806	0	0
unknown function	Glyma.01G196700	0	1.80125	0	0	0	1.05188	0	1.89538	-3.83738	-4.83634	0	0.518622	0.593439	0.161407	0	0
unknown function	Glyma.01G196900	1.37193	4.20768	0	0	0	0	-1.86148	-1.86148	-4.59784	-4.59784	0	0	-0.432187	-2.82431	0	0
nitrogen fixation S (NIFS)-like 1	Glyma.01G197100	-0.0492997	-0.68345	-0.139547	-0.604734	0.189995	-0.160576	0.0362279	-0.109583	-0.0011041	-0.23803	0.113195	0.158053	0.416244	0.287861	0.3662	-0.158961
unknown function	Glyma.01G197200	-1.22775	-1.93745	-0.383644	-1.91342	0.0940804	0.594996	-1.22253	-2.57351	-1.84871	-2.82264	-1.58092	-0.736017	-1.09366	-2.40067	0.77732	0.735546
unknown function	Glyma.01G197300	-0.401953	-0.240162	-3.45459	-1.45737	-2.20543	0.686075	0	0.263172	-0.580952	2.08039	-0.258925	0.676486	0.0755647	1.13409	-1.11802	-2.5615
tubulin alpha-2 chain	Glyma.01G197500	1.64495	3.59699	9.40374	10.982	1.93409	4.20262	-0.659751	0.611644	-0.849422	2.54585	3.02305	3.2166	1.61609	2.09146	1.02386	2.04996
HAESA-like 2	Glyma.01G197600	-0.739764	-1.32274	1.94295	3.36714	0.584819	0.669424	-2.30603	-2.14742	-1.79417	0.571017	-0.923825	-0.872952	0.346595	-0.536849	3.84167	4.07628
peroxisomal NAD-malate dehydrogenase 1	Glyma.01G197700	-0.554643	-2.57658	0.568518	0.210609	0.979513	2.13969	0	0.810772	-0.274765	0.922582	0	5.08422	2.73037	4.94321	1.41051	2.33645
Leucine-rich receptor-like protein kinase family protein	Glyma.01G197800	0.369887	2.29102	2.1845	3.45404	-1.12663	-0.425605	-0.429059	-0.0890585	-0.720137	-0.245127	-1.52122	-1.73232	-0.435622	-0.94634	0.287145	1.2947
basic helix-loop-helix (bHLH) DNA-binding superfamily protein	Glyma.01G198000	0.933019	3.91875	0	0	0	0	0	0	0	0	0	0	0	0	0	0
basic helix-loop-helix (bHLH) DNA-binding superfamily protein	Glyma.01G198100	-0.591483	-0.591483	0	0.750699	0	0	0	0	0	0	0	0	-0.762877	-3.13723	0	0
unknown function	Glyma.01G198200	0	0	-4.08621	-1.56738	1.03065	2.48724	1.46518	0	0	0.934296	1.57441	2.88506	-1.61553	-0.561623	0.0347184	3.11629
unknown function	Glyma.01G198300	0	0	-3.97721	-3.97721	2.46797	1.65689	0	0	0	0	1.43034	3.11503	-5.7202	-1.26592	0	0
unknown function	Glyma.01G198400	0	0	-3.51797	-3.98478	-1.57682	2.78511	0	0	0	2.21963	1.04306	2.50597	-2.6191	-0.952175	-3.35531	-2.29176
unknown function	Glyma.01G198500	-0.101782	-0.43448	-3.35197	-4.09743	1.16565	1.27028	-1.36406	-1.76332	-0.374937	-0.256727	0.58066	1.31236	-0.871156	-1.90728	1.61649	1.80016
C2H2 and C2HC zinc fingers superfamily protein	Glyma.01G198700	2.2471	4.87029	2.24086	0.549902	0	0	0	0	-0.384386	-0.384386	0	0	0.54154	0.201861	0	0
lsd one like 1	Glyma.01G199200	0.71458	0.928663	0	1.00178	0.717513	-0.790327	-0.298596	0.0489788	-2.66637	-2.66637	-0.0377855	-2.22325	-1.36338	-2.01078	0	0
poltergeist like 1	Glyma.01G199600	-1.46135	-1.58111	0.899739	0.63134	-0.812883	-0.611003	0.174531	-1.08993	-0.315146	-0.0470544	-0.923647	-1.16511	-0.540209	-1.44161	-0.0336702	-0.0958151
glycine decarboxylase complex H	Glyma.01G199700	2.84736	2.73142	0	0	-1.04858	-1.94251	-3.18861	-0.20724	-2.62211	-3.03924	-1.62511	-1.62511	-0.303127	-1.92604	0	1.16237
unknown function	Glyma.01G199900	1.20469	1.35021	1.00815	-0.261729	-0.740967	-1.03371	-0.320726	0.541435	-0.58776	-1.10574	0.175791	0.112812	0.220146	0.100699	1.6315	2.47545
plastidial pyruvate kinase 3	Glyma.01G200200	-1.98914	-2.11029	-1.09304	-0.902807	0.786716	0.602216	-0.279473	-0.140345	0.912674	1.66824	-0.744434	0.0188322	0.0239929	0.782896	-0.546923	0.303657
myo-inositol polyphosphate 5-phosphatase 2	Glyma.01G200466	0.259641	0.789904	-2.58645	-1.9494	0.881824	1.03877	-0.265924	-2.17505	-1.47212	-0.891708	-1.28797	-0.753922	-0.0894966	-0.0434815	-0.99553	1.18922
ovate family protein 13	Glyma.01G200600	0	1.07927	5.15935	5.4736	0.972108	2.67082	0	0	0	0	-0.203577	2.18192	0	0.632072	0	1.3082
tobamovirus multiplication 2A	Glyma.01G200700	0.289923	0.886282	0.507404	0.309946	0.0298553	0.217573	0.213219	0.553794	0.363464	0.414487	0.778492	0.189476	0.0296744	0.314654	-0.358639	0.201817
CheY-like two-component responsive regulator family protein	Glyma.01G200800	0.186457	1.07357	-5.29948	-4.66563	-1.44143	-0.936174	-0.163329	0.728687	1.20159	2.08054	-4.25178	-4.75235	-1.03194	-3.18571	-0.944504	0.139904
unknown function	Glyma.01G200900	0.0939211	-0.0570558	2.80458	3.11996	-0.000955345	-0.293858	-0.815477	-0.317625	0.021484	-0.0177625	-0.0313083	-0.272884	-0.808909	0.200227	0.638623	1.61904
plastid ribosomal protein l11	Glyma.01G201000	-0.491375	-0.769459	-0.444393	-0.206156	-0.491829	-0.637408	0.219533	1.10114	1.10987	1.57379	-0.639299	-0.360797	-0.998041	-1.30655	-1.04853	-0.37254
unknown function	Glyma.01G201200	0.046011	0.217169	1.15965	1.61146	-1.5107	-0.527017	-0.344791	-0.863913	0.881853	0.653839	0.684595	0.080552	0.37897	0.228725	0.478593	1.09985
phosphoglucosamine mutase-related	Glyma.01G201400	-0.228091	0.00525347	0.542699	0.514216	-1.41681	-1.23858	-0.159284	-0.617719	-0.0658174	0.320359	-0.565199	-0.480302	-0.0513821	-0.418031	0.00149209	-0.331234
NADH-Ubiquinone/plastoquinone (complex I) protein	Glyma.01G201500	-0.328676	-0.546638	-1.58143	-1.82947	0.0755971	-0.416098	1.34718	0.645898	0.210534	0.475136	-0.0982977	-0.868866	0.160827	0.152775	0.97546	-0.234285
Haloacid dehalogenase-like hydrolase (HAD) superfamily protein	Glyma.01G202000	1.09669	0.704109	0.0581027	-0.333269	0.673649	0.844509	-0.401404	0.65822	0.998439	1.75789	1.32522	1.19836	-0.0790604	1.37387	1.15714	0.945855
GTP-binding protein Obg/CgtA	Glyma.01G202150	-0.91918	-0.807165	0.135346	-0.516852	-0.444779	0.0905789	-0.0954104	-0.849172	-0.0252552	-0.356609	-0.100482	0.0449249	-1.2759	-1.4944	-0.715992	-1.30957
BON association protein 2	Glyma.01G202200	0.57375	1.37365	2.0412	2.91281	-1.57954	-2.09314	-1.73087	-2.55591	-3.07359	-4.67483	-2.98313	-3.51416	0.944121	-4.56623	-1.44474	-0.550387
Ras-related small GTP-binding family protein	Glyma.01G202400	0.992668	1.93154	-0.753274	0.701203	0.738795	-0.159146	0.772275	1.52247	0.92925	3.13182	0.418912	-0.677063	-0.851256	1.35224	0.445633	-1.0749
SU(VAR)3-9 homolog 6	Glyma.01G202700	-1.13897	-1.56581	-0.920335	-1.55756	-0.683809	-0.709077	-0.0660525	-0.299299	-0.713242	-1.43221	-0.512958	-0.455577	0.866431	-0.464257	0.678072	0.96485
Protein of unknown function (DUF581)	Glyma.01G203200	-1.16244	2.67624	-0.023558	1.9708	-2.32381	-1.81974	-0.621267	-0.53779	-0.460643	-0.62578	-1.39611	-1.05723	0.575013	-0.375716	2.97665	4.62211
chloroplast beta-amylase	Glyma.01G203400	-1.91985	-1.8241	-1.82626	-2.33531	2.43266	-1.29088	-1.50292	-2.77371	-0.579754	-0.579754	-0.579109	-3.30279	0.742605	-0.740065	-2.99385	-2.07488
Protein kinase superfamily protein	Glyma.01G203500	-0.26682	-0.0424098	0.199135	1.50718	-1.17847	-1.14758	-0.992498	-1.17257	-2.33197	-1.75559	-3.12347	-1.20774	-2.20489	-1.97478	2.85669	3.35933
Zinc-binding ribosomal protein family protein	Glyma.01G203600	0.364624	0.264291	1.41529	1.87058	0.258836	0.232349	0.164802	0.646414	0.00768152	-0.273069	0.0887939	-0.591529	0.156084	0.493789	0.480398	0.726106
glycine-rich protein	Glyma.01G204000	-0.758463	-1.13105	-0.22344	-0.138632	-0.278496	-0.150509	-0.402638	-0.544666	-0.315825	-0.241589	-0.218807	-0.130866	-0.180825	-0.510317	0.0264453	-0.242075
Protein kinase superfamily protein	Glyma.01G204200	0.276624	0.998852	3.28142	4.28867	-0.164762	-0.192191	-1.92815	-2.84484	-0.922485	-0.42787	-2.03031	-2.25533	-1.32584	-1.95284	-0.582498	1.69352
peptidyl-prolyl cis-trans isomerases	Glyma.01G204300	0.991189	1.29059	1.91532	1.31489	-0.211292	-0.0188697	-0.110222	0.0476884	0.76363	1.11075	-0.172272	-1.42375	-0.0139692	-0.426971	2.73323	3.1259
TIFY domain/Divergent CCT motif family protein	Glyma.01G204400	-4.05752	-4.6884	-1.32101	-0.0403709	-2.16267	-2.16267	-4.79211	-4.79211	-5.30915	-5.30915	0	1.0924	-2.31509	-2.31509	-2.69838	-4.89465
glutamate dehydrogenase 2	Glyma.01G204600	0.242891	0.842068	1.69216	0.241857	0.567663	-0.328729	0.625601	1.33325	1.82957	1.79008	1.44162	0.106344	-1.0047	-0.208642	-1.33921	-1.84399
Chlorophyll A-B binding family protein	Glyma.01G204700	0.337324	2.28166	2.23386	1.95865	0.680882	-1.19511	-0.272247	0.531577	-0.640008	-0.790267	-0.315191	-1.04719	-1.52168	-1.11917	2.90714	3.8635
SU(VAR)3-9 homolog 6	Glyma.01G204900	-0.271087	0.239476	-0.906962	-0.462849	0.176991	-0.104373	-0.365536	-0.727452	-0.87857	-0.559609	-0.0203713	0.0874892	-0.51992	-1.27419	-1.24686	-1.14244
GATA transcription factor 26	Glyma.01G205100	-0.667846	-1.50404	-3.06938	-2.8115	-0.72184	-1.32713	-0.190883	-0.685585	-1.02187	-1.22808	0.0215737	-0.134343	-0.0969232	0.826182	-0.17722	-0.0556549
BAX inhibitor 1	Glyma.01G205200	0.288062	0.203686	-1.63972	-1.66304	0.0699275	-0.328655	-0.463685	-0.137132	-0.873983	-0.678742	0.0845212	0.115302	-0.111718	0.720907	0.865118	0.994419
Ribosomal protein L19 family protein	Glyma.01G205400	0.0675259	0.124524	-0.210489	-0.186842	-0.0396834	-0.166494	0.0388121	0.944648	0.0484072	-0.24323	-0.273916	-0.99631	-0.926993	-0.4599	-0.118572	0.00146586
unknown function	Glyma.01G205800	-1.38635	-0.680556	-2.38717	-1.05173	-0.358047	-0.0247131	-0.495716	-0.897984	-0.792093	-0.41137	-0.543064	-0.364655	-0.295377	-0.457792	-1.10707	-1.58454
alpha/beta-Hydrolases superfamily protein	Glyma.01G205900	-0.444469	0.22764	-1.38191	-1.16884	-2.05953	-2.89761	-1.23218	-1.99983	-1.77325	-2.85293	-4.66378	-3.58616	-0.564975	-1.78154	-1.12491	-1.09825
unknown function	Glyma.01G206100	0.379153	1.12745	1.23123	1.72076	-0.143615	0.503988	0.547203	0.449286	-0.0554604	-1.2771	-0.0257153	0.220877	-0.27957	-3.09472	1.15522	1.8741
ubiquitin C-terminal hydrolase 3	Glyma.01G206200	-0.435349	-1.15387	0.783258	0.323114	0.44843	0.886671	0.0503781	-0.244908	-0.176084	-0.443421	0.376753	0.398703	0.582736	1.2705	0.696292	0.304119
receptor-like protein kinase 1	Glyma.01G206500	-0.229761	-0.835733	0.640067	0.297175	-0.263409	-0.885478	-0.45989	-0.307351	0.504228	0.871748	-1.51191	-2.12108	-0.465858	-1.06276	0.349971	0.0600869
ethylene responsive element binding factor 1	Glyma.01G206600	1.09518	0.661801	1.88063	1.97121	0.86359	-0.251681	-0.213836	-0.85495	-1.76566	-2.61529	-0.0237256	-1.06584	-0.0244915	-1.6718	1.23861	0.30867
PPPDE putative thiol peptidase family protein	Glyma.01G207000	-1.0235	-1.85206	-1.71176	-1.55424	0.86472	0.115282	0.646231	0.420832	1.84947	2.12992	-0.114776	0.223524	0.348211	0.0550549	-0.31214	-1.14079
RING/U-box superfamily protein	Glyma.01G207100	-2.24485	-0.342978	-2.64277	-2.9363	3.72945	-1.27913	0.632076	-0.847816	-0.375878	0.274878	-2.29918	-1.14867	-0.596183	-0.596183	0	0
alpha/beta-Hydrolases superfamily protein	Glyma.01G207200	-1.22432	-1.35286	-4.34336	-4.6624	0.295761	0.118748	0.351881	0.0866063	-0.114042	0.263158	-0.0922704	0.579754	-0.546243	-0.216383	-0.211363	-0.623522
Homeobox-leucine zipper protein 4 (HB-4) / HD-ZIP protein	Glyma.01G207300	-1.05559	0.246333	-1.85602	-0.799513	-1.51981	-1.16682	-2.11811	-3.86292	-0.353439	-0.396888	-1.56991	-0.268504	-0.254161	-2.75638	2.40451	4.93293
ubiquitin-protein ligases	Glyma.01G207400	-0.709025	-0.708577	-0.232098	-0.12538	-0.358414	-0.130238	0.149083	-0.387593	0.132117	0.0761052	-0.752457	-0.6494	0.117931	-0.434612	0.336109	-0.109647
acyl-CoA oxidase 1	Glyma.01G207500	-0.198736	-0.212864	1.03225	2.12008	-0.102642	-0.0385328	-0.295675	0.381326	-0.997538	-1.12236	-0.452597	-0.862327	0.0710101	0.707129	-0.54505	0.000578093
Ribosomal protein L23/L15e family protein	Glyma.01G207700	0.197681	-0.928547	0.784249	0.408738	-0.0405039	0.244415	0.358844	0.00830416	0.672998	0.0784802	0.309534	0.00644863	0.21918	-0.164585	1.02856	0.599256
phosphatidylserine decarboxylase 1	Glyma.01G207800	-0.178075	-0.535269	0.108665	0.0738202	-0.368411	-0.317208	-0.516015	-0.231859	-0.717868	-1.13788	-0.382809	-0.236995	-0.761828	-0.614566	-0.583551	0.0391535
Plant protein of unknown function (DUF828) with plant pleckstrin homology-like region	Glyma.01G207900	-0.691701	-0.691701	-3.95273	-4.89659	-1.31724	-1.74139	0.00468499	-1.19835	0	0.448656	-3.08207	-1.25071	0.885363	2.54412	0	0
Plant protein of unknown function (DUF828) with plant pleckstrin homology-like region	Glyma.01G207950	-1.64353	-2.27163	-5.03903	-6.39469	1.57052	-0.199552	-0.518367	-0.684766	-0.650603	-0.517079	-1.39215	-0.970442	2.04856	2.46223	-1.15858	1.82958
tonoplast intrinsic protein 2;3	Glyma.01G208200	0	0.48386	0	0	-0.493724	0.688933	1.02444	0.95985	6.88761	7.75807	-0.42602	-0.438503	5.14423	6.35517	-1.03877	-0.323772
Protein of unknown function, DUF547	Glyma.01G208300	1.59831	1.64349	-1.29738	0.109186	-0.37329	-0.888469	0.219951	0.014475	2.14223	1.51501	0.768897	0.657424	-0.843438	-0.345289	-1.59057	-0.981751
G2484-1 protein	Glyma.01G208600	-0.646972	-0.661077	-0.141769	-0.459879	-0.482875	-0.627023	-0.373994	-0.759671	-0.428148	-0.59796	-0.695851	-0.862501	-0.448191	-1.07835	-0.767191	-1.097
Pentatricopeptide repeat (PPR) superfamily protein	Glyma.01G208900	0.098539	0.0844186	1.49181	0.753496	-0.731434	-0.48422	-0.0340545	-0.666341	-0.562774	-1.10641	-0.0300796	-0.115217	0.00425578	-1.20793	-0.110276	-0.296535
Nodulin MtN21 /EamA-like transporter family protein	Glyma.01G209000	-0.70672	-1.98119	-1.15231	-0.342076	1.19305	0	0.852336	0	0.193334	-0.495766	0.466752	2.11648	1.38922	2.33509	-2.13323	-2.52465
C2H2-like zinc finger protein	Glyma.01G209100	0.165476	-0.0157734	0.248205	2.61463	-1.03274	-0.992948	0.431713	-0.388947	-0.297249	0.239322	-0.279868	-0.852626	0.36886	-0.525755	2.779	1.91518
RGPR-related	Glyma.01G209200	-0.757873	-0.25886	-0.885801	-0.498811	-0.107201	0.166818	0.386511	0.139005	0.608231	1.54992	-0.520275	-0.498941	0.0347327	-0.479354	-0.631309	-0.592466
RGPR-related	Glyma.01G209300	-0.232128	-0.204423	-0.826851	-0.663582	0.0531417	0.429815	0.464894	-0.0184896	0.379052	0.869573	-0.398407	-0.0847364	-0.0131515	-0.498996	-1.67818	-2.0075
Pectin lyase-like superfamily protein	Glyma.01G209500	-0.134238	2.04753	0.17219	1.26365	2.87426	2.8012	-1.13678	-3.41813	-2.75291	-3.44477	-0.742256	-0.742256	0.221144	-5.15221	-0.417977	0.342254
Nucleotide-diphospho-sugar transferases superfamily protein	Glyma.01G209600	-1.74811	-1.32912	0.171032	1.91973	-2.88656	-1.56393	-0.980581	-0.797089	-0.810063	-1.81739	-2.36989	-1.28463	-1.80994	-3.22627	-1.95873	0.55188
Nucleotide-diphospho-sugar transferases superfamily protein	Glyma.01G209633	-1.51576	-1.91198	0	0	-3.853	-3.853	-1.07058	-2.56081	-1.62038	-2.50312	-1.26643	-1.26643	-0.88405	-2.66257	0	0
unknown function	Glyma.01G209700	2.47608	7.57604	-0.814597	-0.426519	-1.14402	0.895467	0.359656	2.22033	-0.24268	-2.2047	-4.5583	-2.82309	-0.117948	1.1691	-0.372786	0.488853
Sec14p-like phosphatidylinositol transfer family protein	Glyma.01G209900	0	0.569219	-3.53363	-1.944	2.76529	3.24787	0	0.500182	-0.912802	-0.912802	2.18701	3.32886	-0.313833	0.740829	0	0.400147
plant VAP homolog 12	Glyma.01G210100	0	4.38541	0	2.02518	0.680681	2.34572	0	0	-0.946626	-0.946626	0	1.55785	0	0	0	0
Ubiquitin-like superfamily protein	Glyma.01G210200	-0.71345	-0.449915	-1.80422	-1.85194	0.75232	0.203818	-1.12492	-0.455509	-0.418854	-0.0699529	0.153653	0.670822	0.306506	2.10148	0.662811	0.660596
OSBP(oxysterol binding protein)-related protein 2A	Glyma.01G210600	-0.140693	-0.756809	0.228761	0.825373	-0.662048	-0.871803	0.833526	0.864286	1.00549	2.24661	-0.7495	-1.21722	0.843232	1.02144	-0.204843	0.651494
unknown function	Glyma.01G210700	-0.58877	-1.15979	-0.021449	1.06887	-0.755692	-0.447556	-0.896278	-2.21776	0.236791	-0.782919	-0.564515	-0.112092	0.14083	-0.892459	0.182501	1.14499
adenine phosphoribosyl transferase 3	Glyma.01G210800	0.398452	-0.513591	-0.876261	-1.76266	0.00753366	-0.694355	-1.01941	-1.3804	-0.078206	-0.741334	-1.37877	-1.11377	-0.161246	1.06401	-0.0153583	0.734392
stress-inducible protein, putative	Glyma.01G211200	-0.462081	-1.24679	-0.662534	-2.08261	-0.36552	-1.1292	-0.812648	-1.92391	-0.649975	-1.60893	-0.495017	-1.60708	0.269863	-0.640282	-0.21431	-0.281778
myb domain protein 42	Glyma.01G211500	1.50502	0	-1.79082	-2.30127	-0.754193	-1.79856	-1.13435	-0.353569	-2.0506	-1.31451	-3.22349	-2.49727	-0.30582	-0.7589	0	0
unknown function	Glyma.01G211551	1.50064	0.63301	-2.03516	-1.20353	-1.14821	0.348722	-1.46587	-1.79416	0.932468	1.52876	-2.95488	0.374229	1.10609	-0.523567	0	1.16249
Calcium-binding EF-hand family protein	Glyma.01G211700	-0.190506	-0.237035	-0.257763	-0.258817	-0.147355	0.17976	0.732296	0.189636	0.976885	0.831898	0.159768	0.495191	0.10386	-0.264057	0.183152	0.167844
Glycine cleavage T-protein family	Glyma.01G212000	-1.28404	-0.678229	1.28312	2.0382	-0.508082	-0.309141	0.0828039	0.889894	0.178252	-0.182731	-1.11657	-0.405375	-0.0448151	-0.991056	-1.54629	-0.883685
Protein of unknown function (DUF1442)	Glyma.01G212100	-1.71815	-3.64128	1.52151	1.16533	-1.85361	-1.79058	-2.57783	-2.50118	-0.966218	-1.64663	-0.893169	0.297976	0.366031	-1.26191	2.72898	2.67215
unknown function	Glyma.01G212400	0.633666	1.23903	-1.90083	-0.847748	-0.69598	-0.377255	-0.149974	-0.892767	-0.480054	-0.203802	-0.697787	-0.00607072	-0.337701	-1.08839	3.14532	3.94114
unknown function	Glyma.01G212500	-0.628017	-0.998319	-1.44822	-1.4426	-1.16346	-0.447906	-1.45334	-1.15697	-0.854474	-3.52133	-1.70599	0.763354	-0.254262	1.44962	0.236422	0.264967
ACT domain repeat 8	Glyma.01G212800	-0.463637	0.260922	-0.290442	0.791868	-1.66884	-1.5542	-0.856874	0.133318	-2.54952	-2.72881	-3.50191	-2.76903	-0.628811	-1.39612	1.65663	2.78644
MATE efflux family protein	Glyma.01G213000	-0.00202365	-0.322176	-1.17306	-0.844788	0.26898	1.45192	0.649188	0.525355	-0.0627044	-0.450872	0.420563	0.526406	1.31369	3.01147	-0.225322	0.140723
armadillo repeat kinesin 3	Glyma.01G213200	-0.696203	0.228646	-2.01115	-0.706807	-0.148238	-0.161728	-0.0949201	-0.257791	0.276979	0.336986	-1.19251	-1.64781	-0.535789	-0.279168	-0.62855	-0.544032
Sodium Bile acid symporter family	Glyma.01G213400	-1.34258	-0.558807	0.408299	0.51455	-0.405356	0.113854	0.41864	0.0739313	0.561774	0.826189	0.0246038	-0.119248	-0.481918	-0.203026	-1.33259	-1.75431
SNARE associated Golgi protein family	Glyma.01G213500	-0.750799	-0.839119	-1.84576	-2.05152	-1.76386	-1.27074	0.708112	1.42166	0.917457	1.90458	-0.22065	0.45501	-1.27285	-0.0515966	-0.618919	-1.27463
Leucine-rich repeat protein kinase family protein	Glyma.01G213600	-0.235488	0.0204686	-0.68983	0.547713	0.108648	0.466685	-0.272234	0.0513231	1.25153	1.63666	0.017635	1.05118	-0.844466	-0.992245	-0.438849	-0.00750542
ACC synthase 10	Glyma.01G213700	0.0903495	0.44639	0.677501	0.648495	0.553404	0.729263	0.0344658	-1.49786	1.16879	0.810721	-0.295481	-0.189339	-0.323781	-2.09455	-2.28665	-1.83593
Cell cycle regulated microtubule associated protein	Glyma.01G213800	0.309135	0.355436	1.61558	1.43051	-0.74484	0.212981	-0.726647	-1.06329	-0.114277	-0.795494	-1.01358	-0.55904	-1.30928	-2.94628	0.726476	0.958665
leucoanthocyanidin dioxygenase	Glyma.01G214200	1.24449	0.862462	-1.61698	-0.721294	-0.413768	0.22081	0.929891	1.18423	3.12207	3.89359	0.737056	2.32286	-0.164997	-1.50065	-2.03274	-1.41763
PGR5-LIKE A	Glyma.01G214300	1.36558	2.0587	0	6.23373	-0.00426753	-0.115566	-1.10912	1.72037	-0.954608	-0.954608	-2.28086	-0.944185	0.402913	-1.751	0	0
non-yellowing 1	Glyma.01G214600	-0.834339	-0.834339	-1.54452	0.211761	1.84991	2.08792	-1.38068	-1.28947	-2.83001	-1.60747	-0.242406	1.11924	0.71947	2.84521	-0.594836	-0.594836
Protein of unknown function (DUF544)	Glyma.01G214700	0.0384133	-0.763931	-0.331435	-0.426943	0.554704	0.34495	-0.0211856	-0.044369	0.0028318	0.00053445	0.114075	0.287857	-0.449587	-0.972766	0.745942	0.565621
KNOTTED-like homeobox of Arabidopsis thaliana 7	Glyma.01G214800	6.85226	7.40274	-4.11957	-3.88366	0.934881	-0.2824	0.568299	-0.15327	-1.66098	-2.39768	-0.175471	0.534276	-0.777483	-0.221399	-0.252374	0.146145
unknown function	Glyma.01G214900	6.46706	6.89247	-1.52527	-3.37049	0	0	-0.059328	-0.88532	-2.09009	-3.69627	-1.12591	0.241062	-2.63347	-1.23626	0	0
unknown function	Glyma.01G215000	3.25959	4.2949	-1.82252	-1.41363	0	0	-1.95018	-0.95247	-0.687169	-0.213575	0	0	0.401366	0.836537	0	0
nucleotide-rhamnose synthase/epimerase-reductase	Glyma.01G215400	1.04133	1.3281	2.38491	1.35726	-0.893707	-1.14558	0.872004	0.436172	2.22046	2.89862	-0.535839	-1.58444	-0.8788	-3.05636	2.58943	2.54582
hydroxymethylglutaryl-CoA synthase / HMG-CoA synthase / 3-hydroxy-3-methylglutaryl coenzyme A synthase	Glyma.01G215500	0.991489	1.7289	1.82139	0.850956	0.655281	0.609549	-0.288121	0.201616	0.58588	1.27265	0.498287	0.096564	-0.565456	-1.73175	1.64195	2.57838
Pyridoxal phosphate (PLP)-dependent transferases superfamily protein	Glyma.01G215600	-2.36025	-1.5305	-0.618025	-0.732329	-1.97945	-4.21399	0.12331	1.29159	2.71074	3.53545	0.171748	0.0985032	-0.580961	-2.03889	2.18856	2.57394
Integrase-type DNA-binding superfamily protein	Glyma.01G216000	1.56162	0.599666	-1.44472	-4.75409	-0.867033	-1.92203	1.38193	-2.73345	-0.415244	-2.94666	-4.41375	-1.99844	2.24807	-5.54302	-1.48858	-0.654146
unknown function	Glyma.01G216400	0.868913	0.762599	0.628715	0.512134	0.39671	0.233715	0.126781	0.498838	0.459418	0.30515	0.88843	0.637982	-0.125215	0.15745	0.888858	0.515901
hapless 2	Glyma.01G216933	0	1.10186	2.75088	-1.53872	0.544452	2.21115	0	0	0	0	0.645268	4.5014	0	0	0	0
cytochrome P450, family 76, subfamily C, polypeptide 2	Glyma.01G216966	-2.46363	-2.39622	0.0106394	-3.73799	-0.11217	-0.905355	0	0	1.42672	0	1.48883	0	0	0	-1.81997	-2.2063
cytochrome P450, family 71 subfamily B, polypeptide 7	Glyma.01G217000	0.483337	0.248185	-0.914138	-4.24193	-2.24965	-2.70837	-0.542578	-0.263656	0	0	0	0	0	0.309552	-1.49815	-1.04965
PAS domain-containing protein tyrosine kinase family protein	Glyma.01G217100	-0.859155	-1.03835	1.48718	1.82225	0.346736	1.38403	-1.70408	-3.40583	-1.7628	-1.7628	-0.155495	-1.7878	-1.51252	-3.25733	-1.06295	-1.31652
IQ-domain 22	Glyma.01G217200	3.79303	3.01508	2.29336	2.0219	0	0.570315	0.453877	-1.28144	-2.53578	-3.89982	0	0.993397	-1.35753	-1.35449	5.85449	7.07422
winged-helix DNA-binding transcription factor family protein	Glyma.01G217400	-0.530313	-3.30317	-0.988655	-2.86223	-0.633607	-2.14198	-1.91093	-3.21445	-0.597538	-1.67247	-0.0347038	-0.441695	-0.531354	-1.69422	-0.887248	-0.246812
myb domain protein 3r-5	Glyma.01G217500	-1.25473	-1.43491	2.11201	1.87967	1.72142	1.4364	-1.74887	-1.2354	1.40117	0.313331	1.1924	2.28156	-1.30651	2.07348	0.960639	1.2335
osmotin 34	Glyma.01G217700	-0.516602	0.553453	-3.00062	-3.00062	0	0	0	0	0	0.375626	0	0	0.501786	0	-0.494871	-2.24165
Transcription initiation factor TFIIE, beta subunit	Glyma.01G217900	0.421372	0.549461	0.0915852	0.0987463	-0.592826	-0.273286	0.13674	-0.212952	1.96666	2.80997	0.237384	0.573044	0.512035	0.859859	0.528077	0.432088
Remorin family protein	Glyma.01G218000	0	0.405528	2.68374	2.38067	0	0	-0.839525	-0.839525	-1.89787	-5.08021	-4.69188	-4.69188	-2.8668	-4.05578	-1.74243	0.802373
Myosin heavy chain-related protein	Glyma.01G218100	-0.0632564	0.602963	1.41202	2.06424	-0.981081	-0.603397	1.22083	1.49218	0.13343	-0.275737	-0.44956	-0.349942	-0.50174	0.65793	0.23024	0.434723
Fcf2 pre-rRNA processing protein	Glyma.01G218300	-0.224999	-0.585023	-0.444918	-0.460122	-0.579564	-1.02297	-0.136775	-0.246223	-0.384735	-1.18342	-0.374138	0.133393	-0.468585	-0.640874	0.170587	0.143832
Arabidopsis thaliana protein of unknown function (DUF821)	Glyma.01G218400	0.124777	0.133523	0.179206	-0.287576	-2.39615	-0.593774	-0.121417	-0.520299	-0.8754	-0.63753	-2.59339	-2.50471	-0.492266	0.0440961	1.07039	0.613366
Leucine-rich repeat protein kinase family protein	Glyma.01G218800	2.33177	2.74935	-1.1233	-1.98344	0.852093	0.785765	0.530825	0.813449	0.494488	1.4041	0.142464	0.123719	-0.222852	0.356994	-0.485604	-0.258297
heavy metal atpase 5	Glyma.01G219001	-1.03148	-0.6619	-2.12577	-1.89614	2.16708	2.26311	-1.51768	-0.0908041	0.0479802	-0.0547364	-0.517326	0.479116	1.40405	3.2953	2.785	3.37468
heavy metal atpase 5	Glyma.01G219100	2.09944	7.06787	0.226403	0.390603	0	0	0	0	0.264962	0.845103	0	0	0.150543	-0.343012	0	0
C2 calcium/lipid-binding plant phosphoribosyltransferase family protein	Glyma.01G219200	1.44153	1.19483	0.00123854	1.21696	-0.954805	-1.10011	-0.215361	-0.532703	1.20178	1.44615	-0.248738	0.134513	-1.06557	-1.96325	-0.504431	-1.15497
glutathione peroxidase 6	Glyma.01G219400	2.05081	2.3991	-2.66012	0.389973	0.131125	0.702935	-1.08591	1.10603	2.71719	4.51844	0.861046	2.54127	0	3.45155	-0.281093	2.34273
AT hook motif DNA-binding family protein	Glyma.01G219600	-0.37468	-0.209493	0.95891	1.39087	-0.614391	-0.81888	-0.164013	-0.285949	-0.483497	-0.774966	-0.572929	-0.859557	-0.642043	-1.4327	-0.677065	0.416884
Polynucleotidyl transferase, ribonuclease H-like superfamily protein	Glyma.01G219700	0.298924	-0.135965	0.993294	0.419982	-0.101534	-0.451649	-0.325653	-0.277917	-0.541132	-1.13086	0.553541	0.337128	0.292744	-0.852033	1.34898	1.24089
transcription factor jumonji (jmjC) domain-containing protein	Glyma.01G219800	-0.430296	-1.07083	-0.139607	-0.753892	-0.0502593	-0.421203	-0.375019	-0.434328	-0.308228	0.00240719	-0.929648	-0.838378	-0.526572	-1.20454	-0.179699	-0.32117
bromo-adjacent homology (BAH) domain-containing protein	Glyma.01G220100	-0.565941	-1.21834	1.09609	0.130459	1.2487	2.12429	0	0	0	0	0.23176	0.674866	0	0.758548	-0.030804	1.44841
SIGNAL PEPTIDE PEPTIDASE-LIKE 2	Glyma.01G220400	-0.095898	0.200492	0.976547	1.03695	-0.198196	-0.0861582	-0.212262	0.0164545	-0.0460389	0.0370627	0.223701	-0.136778	-0.00370669	0.129207	0.260245	0.80992
plasma membrane intrinsic protein 1;4	Glyma.01G220600	1.1849	3.2828	6.85002	5.87407	0.0482616	-0.813625	0.0549204	0.895193	0.105363	0.592398	-0.429141	-0.977342	1.75725	0.757672	0	0
Protein kinase superfamily protein	Glyma.01G220700	-0.640696	-0.099043	2.3581	3.16606	-1.02687	-0.425288	-0.469638	-0.993574	0.557566	0.0954774	-1.31601	-2.14788	-0.618676	-1.54567	-0.173185	0.367373
Disease resistance protein (TIR-NBS class)	Glyma.01G220900	-1.55892	-1.56839	0.928942	1.0176	-0.54453	-0.181713	0.590394	-0.105728	1.14462	1.01162	-0.604865	-1.32066	0.34657	1.12665	-0.0660531	-0.0653777
PLAC8 family protein	Glyma.01G221200	0	4.20052	0.053423	-1.73074	-1.28852	-1.35775	-1.47286	-0.862099	1.3527	2.11692	0	0	0	1.19187	0	1.00294
brassinosteroid-responsive RING-H2	Glyma.01G221300	-1.61138	-1.4358	-2.43986	-0.944633	-0.176346	-0.838912	-0.899898	-0.462513	-0.968127	-0.453758	0.558982	1.2391	-1.02599	-0.630367	-0.570847	0.0140536
POX (plant homeobox) family protein	Glyma.01G221500	-0.54693	-0.54693	-5.52832	-5.78678	-2.09726	-1.48596	-0.334039	-0.439029	-1.15757	-1.59795	-0.408004	-2.56017	-0.325955	-0.943152	-1.60092	-1.60092
Protein of unknown function (DUF604)	Glyma.01G221600	1.48287	7.27616	0.67613	0	0	0.470647	3.11437	2.35263	-0.849343	0.278856	-0.921656	-0.716252	0	0	0	0
unknown function	Glyma.01G221800	0	0	-0.941429	-4.72055	-0.292655	-0.288884	-1.97428	-2.51314	-0.986811	-1.80112	0.601685	-0.658155	-1.2537	-1.75797	3.21502	3.55585
SPIRAL1-like2	Glyma.01G221900	0	0	-4.52363	-4.52363	2.103	3.21813	0	0	0	0	0.678001	1.10204	0	1.51256	0	0
MAP kinase 4	Glyma.01G222000	0.564007	1.57866	0.933864	0.127241	0.0392534	0.337755	-0.095759	-1.31009	-0.232115	-0.901519	1.38716	1.47611	0.110681	0.0820042	0.231396	0.657337
RNA binding Plectin/S10 domain-containing protein	Glyma.01G222100	-0.897576	-0.968316	-0.143195	-0.302005	-0.486202	-0.0285223	0.358901	-0.722646	0.776147	0.104385	0.263026	-0.719568	0.321197	-0.0357974	0.491039	-0.169659
phosphatase-related	Glyma.01G222400	0.275643	-0.244191	-0.00199793	-0.654776	-0.120345	-0.466907	-0.377475	-0.0799899	-0.53147	-0.934673	0.0267653	-0.369379	0.0805162	-0.0459388	0.216744	0.640874
Protein of unknown function (DUF567)	Glyma.01G222600	0.198637	0.114037	0.37196	0.589781	-0.639747	0.228733	3.12046	2.35502	0.775244	3.11293	0	1.04403	-1.43624	1.41126	0.93527	1.48529
respiratory burst oxidase protein F	Glyma.01G222700	1.54175	3.50016	0.675759	0.220158	0.162465	-0.672277	0	0.14952	-4.33627	-5.1998	0	0	-1.23749	-2.44872	1.02886	0.124462
unknown function	Glyma.01G223000	0.965804	1.62301	-1.93857	-1.55777	-2.51666	-1.77994	-1.12165	-2.18442	-1.70961	-2.14868	-3.71392	-3.11972	-1.48336	-5.13324	3.01281	3.39872
P-loop containing nucleoside triphosphate hydrolases superfamily protein	Glyma.01G223100	1.63939	3.68522	0.485532	-0.514175	1.18824	0.911615	-0.0450991	0.59242	-1.06863	-1.40772	-1.40349	-1.61792	0.42487	0.00564646	-1.39124	-0.95803
calcium-dependent protein kinase 6	Glyma.01G223200	0.589309	0.445448	-1.29813	-1.06882	0.454706	0.412943	0.203018	0.920977	0.125194	-0.037178	0.458644	0.0739482	0.493081	0.705698	1.08167	1.56511
cation/H+ exchanger 18	Glyma.01G223600	-1.06587	-0.668486	-1.77292	-1.11562	-0.574555	-0.316634	0.526116	0.100696	-0.530594	0.302946	-1.1652	-0.534847	-0.593396	-0.850241	1.24066	0.615296
Galactose mutarotase-like superfamily protein	Glyma.01G223900	0	0.976826	2.41483	3.82488	0	0	0.103087	-1.64843	0.463897	-1.83627	-5.05971	-5.05971	2.0364	0	0	0
Leucine-rich repeat protein kinase family protein	Glyma.01G224000	-0.364772	1.46901	1.5299	3.97983	-0.607448	-0.333366	0.434899	0.0549144	0.543291	0.85722	-0.594421	1.15043	-0.82715	-1.93763	-1.01315	-1.78282
cytokinin response factor 4	Glyma.01G224100	-1.93655	-1.50664	-0.335385	0.233578	-1.48546	-1.53985	0.282901	0.192535	-0.0220617	-0.360231	-2.74145	-2.25527	0.565322	-1.17328	-0.456119	-0.610239
crooked neck protein, putative / cell cycle protein, putative	Glyma.01G224300	-0.853498	-1.65441	-0.107003	-0.585388	-0.266016	0.0858486	-0.283192	-1.03911	-0.0546154	-0.272189	-0.639144	-0.936706	-0.201781	-1.43865	0.23591	-0.422327
Transmembrane amino acid transporter family protein	Glyma.01G224500	-2.62353	-2.62353	-5.18868	-3.4851	-0.701816	-0.248847	-0.200255	-0.560654	0.780652	-0.407815	-2.78707	-3.22064	-1.89238	-1.50414	-0.0333252	-1.03844
unknown function	Glyma.01G224600	1.36541	1.76259	1.34487	4.0504	-3.1608	-4.4785	-0.549195	-0.549195	-1.90482	-1.90482	-0.183169	0.363151	0	0	0	1.19531
Transducin/WD40 repeat-like superfamily protein	Glyma.01G224700	-0.11883	-1.82417	1.18779	0.197646	-0.236853	-1.60771	-0.819138	-0.57247	-0.200893	-0.528101	-1.12787	0.369767	-1.6818	-1.72846	0.322949	1.19447
WRKY family transcription factor	Glyma.01G224800	-0.141266	0.236868	1.14281	0.898336	-1.19756	-0.827745	-0.462745	-0.299802	-2.01343	-3.10627	-0.504548	-0.8133	-0.12159	-0.704273	-1.0869	-0.372313
Homeodomain-like superfamily protein	Glyma.01G224900	0	0	-1.4294	-1.4294	0	0	0.64531	1.09663	3.23342	4.8227	0	0	0.933479	0.194761	0	0
Integrase-type DNA-binding superfamily protein	Glyma.01G225000	2.07503	1.90377	0.424317	-1.53277	0.030109	-1.6618	-0.210841	-0.997642	-1.6153	-1.5752	-0.356869	-1.69942	-0.537868	-1.55442	0.034441	0.812128
highly ABA-induced PP2C gene 3	Glyma.01G225100	0.733073	0.457589	-3.34004	-2.75635	3.38593	3.36694	-0.511078	0.0635034	0	0	4.32124	2.86337	0	3.21032	-0.294157	-0.178908
AMP-dependent synthetase and ligase family protein	Glyma.01G225200	-0.195738	-0.484766	-0.297455	-0.77785	0.125505	-0.209461	0.415161	0.254222	0.245385	0.525193	0.116098	-0.139954	0.433198	0.71107	0.980883	0.900432
unknown function	Glyma.01G225400	-0.121495	0.101163	0.996728	1.13585	0.192222	0.0497658	0.327456	0.832724	-0.0911011	-0.144783	0.124607	-0.371518	0.0290125	1.53409	0.471725	0.621547
unknown function	Glyma.01G225600	0.907023	-0.756251	0.453356	2.00097	0.243634	-0.39996	-1.18439	-1.18439	-2.76913	-4.8363	-0.659511	-1.82768	-0.514626	-2.05205	0	0
dynamin-like protein	Glyma.01G225900	0.778855	1.17808	2.71554	2.81036	0.23145	0.671531	-0.0320978	0.165315	0.0833975	-0.244925	-0.0203067	-0.155586	-0.526702	-2.87347	1.14032	2.19324
alpha/beta-Hydrolases superfamily protein	Glyma.01G226000	0.440565	0.579402	-0.436642	-0.329369	-0.0607211	0.0247196	0.258032	0.255589	1.22625	2.6351	0.217258	0.00760246	-0.0247611	-0.112662	0.76316	0.816327
Glycine-rich protein family	Glyma.01G226100	-0.0841547	1.14533	1.48708	2.60472	-0.808165	-1.08719	-0.940528	-0.277537	0.884545	0.454812	-1.12878	-2.01484	-0.639122	0.0303937	-1.08266	-0.708266
phosphoinositide 4-kinase gamma 4	Glyma.01G226200	0.513627	1.1635	2.48988	2.78131	-0.927874	-0.158694	-0.283768	-0.0612095	-0.00288246	-0.170417	-1.09326	-0.656322	-1.19976	-2.2107	-0.375065	1.5241
cytochrome P450, family 97, subfamily B, polypeptide 3	Glyma.01G226502	0.508441	2.11815	0.133636	-0.814261	-0.701279	-0.419893	0.315994	0.169779	0.305061	0.505325	-0.325809	1.83118	-2.09922	-0.227592	-0.772627	-0.121887
scarecrow-like 3	Glyma.01G226600	-0.388446	-1.14789	-1.52552	-1.51293	1.49818	1.57096	-0.216037	0.0255926	0.0506796	0.822605	0.137963	0.296346	-0.318159	0.546628	0.463592	0.996112
ALBINA 1	Glyma.01G226700	-0.242131	-1.14276	-0.277114	-0.83299	-0.437917	-0.985027	-0.131039	0.0185183	-0.00539565	0.0204081	-0.798992	-0.37351	-0.369273	-0.870555	-0.609284	-0.129155
THUMP domain-containing protein	Glyma.01G226800	-0.637741	-1.05729	-1.53557	-1.42849	-0.270592	-0.450766	-0.537849	-0.6807	-0.0358801	-0.50113	-0.649652	-0.697024	-0.120769	-0.627369	-0.54578	-0.531167
hexokinase-like 1	Glyma.01G226900	0.149924	-0.614233	-2.16503	-3.31319	-0.0195674	-0.687652	-0.0689515	0.319093	-0.442453	-0.314765	-0.186797	-0.435416	0.350649	-0.615874	0.706705	1.35989
CCCH-type zinc fingerfamily protein with RNA-binding domain	Glyma.01G227200	-0.142056	-0.0816329	0.775854	0.835372	-0.528008	-0.372211	-0.181255	-1.03381	-0.122391	-0.0944496	-0.869764	-1.28011	-0.524056	-1.0879	-0.685025	-0.734561
RNA-binding (RRM/RBD/RNP motifs) family protein	Glyma.01G227300	0.542662	-0.526936	0.867175	0.58331	-0.0743052	-0.304704	0.193251	-0.0415526	-0.019338	-0.417424	0.103452	-0.391338	0.674862	0.269498	1.06471	1.1402
hydroxymethylbilane synthase	Glyma.01G227400	1.02289	0.82791	-0.200066	-0.292103	-0.0900034	-0.311122	0.0291809	0.441965	-0.0720659	-0.174195	-1.13629	-1.06686	0.147979	-0.438048	-0.372539	-0.0208574
3\'-5\'-exoribonuclease family protein	Glyma.01G227700	0.33619	-0.131524	-0.131049	-0.250596	0.161396	0.0802556	0.284783	-0.111518	-0.119336	-1.0649	-0.337261	-0.908141	0.083829	-0.261033	-0.0146239	0.101223
hydroxysteroid dehydrogenase 5	Glyma.01G227900	1.47288	4.68816	1.37419	2.90155	-0.626608	-0.078741	0	0.88524	-3.50092	-1.72481	0.781476	0.886326	-0.00684	-1.16592	2.75072	5.70929
unknown function	Glyma.01G228300	-0.415451	-0.479761	-0.406789	-0.527439	0.0184671	0.356677	-0.107309	-0.3451	-0.0459825	0.258464	-0.291565	-0.0728932	-0.29221	-0.0809525	1.81988	1.34149
Translin family protein	Glyma.01G228600	0.129734	-0.166266	0.805517	-0.774006	1.40155	-0.643666	-0.105447	1.78087	-0.24972	-7.2778	6.95196	4.60413	0.744983	0.946777	5.97609	6.81255
Chalcone and stilbene synthase family protein	Glyma.01G228700	0	1.17856	-3.50516	-3.50516	0.180467	-0.128994	0.596086	0.626992	1.91738	2.13177	-1.01818	-1.01818	0.210476	-3.38809	1.59715	0.81755
ADP-ribosylation factor B1C	Glyma.01G229000	-0.911383	-0.735578	-0.818115	-1.27216	0.323473	0.0318356	-0.207582	-0.186382	0.195207	-0.452288	-1.08021	-0.828233	0.214167	-0.325008	0.0820859	-0.0818334
P-loop containing nucleoside triphosphate hydrolases superfamily protein	Glyma.01G229400	1.73389	-0.1194	0.057356	-0.136252	-2.6143	-3.00865	1.26509	0.538429	-0.125172	0.0548985	-2.20339	-2.12008	-0.20132	0.457364	-1.75418	-3.29712
Tudor/PWWP/MBT superfamily protein	Glyma.01G229500	-0.125764	-0.623477	-0.270672	-0.0486866	-0.234848	-0.269927	0.164393	-0.227569	0.0104406	-0.139722	-0.786704	-0.445065	-0.176414	-1.40433	0.165919	-0.131386
Transducin family protein / WD-40 repeat family protein	Glyma.01G229600	-0.829202	-0.0500344	-1.15367	-0.720859	-0.886412	0.726704	-0.349122	-0.600918	0.128071	0.112771	-1.68975	-1.16718	-1.25114	-3.27394	-3.82477	-4.71677
Pre-mRNA-splicing factor 3	Glyma.01G229700	-0.21671	-0.286971	0.10337	-0.135091	-0.192911	-0.249341	-0.31464	-0.9807	-0.635261	-1.14691	-0.229614	-0.412733	-0.190262	-1.15474	-0.0777583	-0.0664047
rubredoxin family protein	Glyma.01G229800	2.79021	4.02624	-1.73553	-0.655036	-0.81583	-0.354675	-0.136069	-0.174117	0.490214	0.450886	0.619213	0.22543	-0.189152	0.443088	0	0
Protein of unknown function (DUF604)	Glyma.01G229900	0.67611	1.43033	0.653551	0.517956	-0.188435	-0.396064	-0.0448813	0.207853	0.248427	0.213659	0.0790301	-0.163964	-0.0251211	-0.403914	1.88135	1.67432
unknown function	Glyma.01G230200	-2.0361	-0.516757	-4.35789	-6.0759	0.251402	-0.227566	-0.426181	0.354685	0.0432842	0.798399	0.710524	1.71985	-0.0997102	1.59719	1.45692	2.77366
KH domain-containing protein	Glyma.01G230700	-0.63215	-1.25152	-0.594762	-0.374105	-0.495469	-0.53905	-0.0791266	-0.670279	0.412143	0.226499	-0.809607	-0.564844	-0.66852	-1.4017	-0.100358	-0.388209
esterase/lipase/thioesterase family protein	Glyma.01G230800	1.16375	0.759196	3.86415	3.23522	1.17323	2.29412	1.3357	0	0	0	0	0	-2.33477	-2.33477	0	0.683043
cytochrome c-2	Glyma.01G230900	0.52195	-0.419207	0.364185	-0.596613	1.30175	1.51934	-0.436509	0.943241	1.35171	0.764907	0.95746	1.5591	-2.14185	1.54601	2.38756	1.67025
Integrase-type DNA-binding superfamily protein	Glyma.01G231000	0	0.457763	-0.662567	-0.343368	-1.32742	-1.72195	-0.312117	-0.679709	-0.14272	-1.52826	-4.01545	-2.06673	0	0	4.2626	5.69907
Integrase-type DNA-binding superfamily protein	Glyma.01G231200	0.309924	0.719172	-1.82948	-1.00788	-1.64465	-3.85821	-0.453316	-0.369598	-1.90334	-2.7641	-2.89098	-2.56589	-0.910603	-1.70924	0.738097	1.80315
Nuclear transport factor 2 (NTF2) family protein	Glyma.01G231300	0	0	-4.2627	-4.2627	1.08081	-3.28256	0	0	-0.69574	2.93906	0	0	0	0	0	0
FK506 BINDING PROTEIN 53	Glyma.01G231400	-0.271303	-0.841441	0.0475533	-0.168722	0.163103	-0.312503	-0.0642007	-0.525257	-0.0701528	0.0676414	-0.0415949	-0.452672	0.201895	-0.41575	0.37105	-0.223935
alpha/beta-Hydrolases superfamily protein	Glyma.01G231600	0.0621818	1.55846	-0.160689	-0.269158	0.34292	0.350263	-0.414281	0.184739	-0.207837	-0.235246	0.68094	1.19128	-0.429704	-0.408235	0.841765	1.49067
Integrase-type DNA-binding superfamily protein	Glyma.01G232000	-4.2193	-4.43309	0.816276	-1.75769	0.0670303	-1.24198	-0.332127	-0.756709	-4.87168	-4.95128	-0.857376	-1.8068	-0.640929	0.349892	-1.80583	-2.69177
acyl activating enzyme 1	Glyma.01G232200	-2.29353	-2.51784	2.82116	-0.269461	2.16115	2.73303	-0.810155	-0.699725	1.58482	-0.452569	2.17935	0.690072	-0.780502	-0.642682	-2.45475	-2.80385
4-coumarate:CoA ligase 3	Glyma.01G232400	-1.10079	-1.99543	-3.3638	-5.70576	-1.11648	-1.23596	1.1487	0.905968	3.42867	4.62324	0	1.16046	-0.718762	-1.26135	-1.13039	-0.50701
Target of Myb protein 1	Glyma.01G232600	-0.441223	-1.1553	-1.59705	-0.97919	0.104296	0.195183	-0.215402	-0.318482	-0.10817	-0.0766957	-0.0923856	0.408067	-0.0394957	0.207921	1.27736	1.07921
myb domain protein 9	Glyma.01G233400	0	0	-4.32069	-4.85998	0	0	0	0	0	0	0	0	0	0	0	0
unknown function	Glyma.01G233500	0.423355	-0.164246	-0.784166	-1.08843	0.250022	0.352676	-0.16618	-0.271019	-0.341837	-0.141654	0.583224	0.767058	-0.234466	-0.0101459	1.02831	1.08315
Plant protein of unknown function (DUF827)	Glyma.01G233600	0.217893	0.514986	-1.77927	-0.815461	-0.499217	-0.626597	0.0226752	0.376943	-0.0511524	-0.175425	-0.421443	-0.547916	0.0236867	-0.130567	0.391838	1.16712
unknown function	Glyma.01G233800	0.862083	0.171454	1.26541	1.77045	-0.153562	0.398442	-1.14719	-0.608434	-0.745784	-1.0497	-0.271945	0.637609	-0.198381	-0.420029	2.90925	0.84063
PLATZ transcription factor family protein	Glyma.01G234000	0	0	-5.27034	-5.96661	1.44718	2.66079	0	0	-0.2271	-1.36491	1.16906	2.80057	-1.62985	-0.253441	0	0
growth-regulating factor 5	Glyma.01G234400	-0.584447	0.764208	0.208328	-0.0973628	-0.683208	-0.330936	-1.62611	-3.01714	0.597848	1.20147	-0.953676	-0.787681	-1.41203	-2.67111	-0.770221	-1.43892
Nucleotide-diphospho-sugar transferases superfamily protein	Glyma.01G234500	0.854524	1.80186	-0.691159	0.116842	-0.342562	-0.280379	0.528148	-0.0638262	0.0944925	0.925379	0.463585	0.20363	-0.149984	0.22901	0.431007	1.20705
zinc knuckle (CCHC-type) family protein	Glyma.01G234600	0.362267	-0.0129674	-3.94448	-3.34789	0.0587216	-0.0678308	0.169675	-0.194626	0.0393072	-0.0894283	0.236128	-0.0414387	0.551412	-1.85431	-0.563985	-0.402191
Alba DNA/RNA-binding protein	Glyma.01G234800	-0.470703	-1.31849	0.541512	-0.0846832	1.1998	0.700414	-1.7304	-2.48009	-0.841498	-0.477861	0.683666	1.88851	0.240258	0.991198	1.8016	1.67157
Bifunctional inhibitor/lipid-transfer protein/seed storage 2S albumin superfamily protein	Glyma.01G235100	0	1.81862	2.00494	6.05212	-1.3873	-1.57527	0	0	-2.02227	3.42646	0.284904	3.3417	3.62392	5.21547	0	0
CVP2 like 1	Glyma.01G235300	-0.147346	0.410656	-2.13195	-0.427808	-0.486946	0.402494	0.353864	0.672489	-0.00018536	0.67414	-0.706816	2.21686	0.162599	-0.182949	0.547258	-0.332996
12-oxophytodienoate reductase 2	Glyma.01G235600	0.419103	1.09736	0.596547	0.603768	0.382154	2.11891	0.199012	0.557843	0.784484	2.79956	-0.666877	2.13938	-0.412294	0.079339	0.880515	0.622147
ATP-dependent RNA helicase, mitochondrial (SUV3)	Glyma.01G235700	-0.564844	-0.786895	-0.745049	-1.61671	0.636809	1.31457	-0.813646	-0.5736	0.0387766	1.1386	-0.493552	0.585156	0.29686	-0.324261	-0.0479106	-0.865376
unknown function	Glyma.01G236200	-4.84005	-3.63254	-3.11624	-3.11624	-5.24441	-5.24441	-1.79594	-0.485032	-5.32247	-3.88863	-3.60562	-3.60562	-0.940094	-3.17293	-4.66643	-6.23955
Tesmin/TSO1-like CXC domain-containing protein	Glyma.01G236300	1.22693	3.51246	2.25585	2.60364	0.184493	0.45377	0.478817	-0.18037	0.172466	-0.625008	-0.583337	0.271786	-0.458247	-2.96181	-0.0723024	0.857951
Acyl-CoA N-acyltransferases (NAT) superfamily protein	Glyma.01G236500	0.54183	0.798144	-0.181578	0.437667	0.854713	0.449879	0.894219	0.456122	0.347686	0.427728	0.21259	0.67622	-0.330189	0.26452	1.99811	0.946411
Ribosomal protein S3Ae	Glyma.01G236600	0.560214	-0.0509445	1.21791	0.228476	0.16922	-0.0361476	0.570848	0.690604	0.393932	0.00795788	0.461908	-0.205635	0.567225	0.321074	1.13604	0.650852
Protein of unknown function (DUF581)	Glyma.01G236800	-0.259957	-0.125918	1.41288	2.03204	-1.66768	1.17871	-1.82073	-1.16895	-1.19527	-1.1783	-0.671629	0.329692	-0.200374	-1.85719	0.169964	0.293114
unknown function	Glyma.01G237200	0.754007	1.86541	0.114399	-0.0589177	0.143579	0.229538	0.221503	0.777917	0.0333827	0.193289	-0.386358	-0.225203	0.0159515	0.00153027	-0.649464	-0.906729
O-acetylserine (thiol) lyase (OAS-TL) isoform A1	Glyma.01G237900	-0.369056	-1.44596	-0.321555	-0.844305	-0.0356252	-0.374324	-0.314435	0.379264	0.299421	0.45123	-0.0173944	0.0489864	-0.0474133	0.290494	0.762371	0.711176
2Fe-2S ferredoxin-like superfamily protein	Glyma.01G238000	-0.0152669	0.150226	-0.894717	-2.37264	-0.00283255	-0.900573	-0.105326	0.6821	-0.764365	-0.874858	-1.05213	-1.70815	-0.0402433	-0.626554	-0.0157434	0.713136
unknown function	Glyma.01G238500	0.660611	0.730479	2.82121	3.18218	4.18019	4.78563	-0.269282	-1.63768	0.120832	-0.678043	1.18662	1.95395	1.95036	-0.07704	1.55247	0.847266
Major facilitator superfamily protein	Glyma.01G238800	-1.03879	-1.58036	0.304422	-1.54046	0.862959	-0.212583	-0.70285	-0.539085	-0.896209	-0.596981	-1.33815	-0.0302534	-0.405908	0.00946739	-3.24054	-2.16604
Cupredoxin superfamily protein	Glyma.01G238900	0.510762	0.816111	0.932329	1.00705	-1.87596	-1.50467	0.782699	0	0.502103	2.13115	1.04034	1.23462	1.26468	4.13488	1.33846	1.015
ARM repeat protein interacting with ABF2	Glyma.01G239200	-0.709324	-0.937511	-1.36011	-1.73062	-0.0179431	-0.200969	-0.275615	-0.552345	-0.37659	0.106866	-0.376668	0.516494	-0.453181	-0.827138	-0.964939	-1.80879
alpha/beta-Hydrolases superfamily protein	Glyma.01G239500	0.625716	-0.622871	-2.9719	-2.34642	1.59546	1.15873	2.16644	2.85243	0.34285	0.759132	2.34016	3.2539	0.618641	3.26999	-0.336897	0.248731
alpha/beta-Hydrolases superfamily protein	Glyma.01G239600	-2.12669	-0.606293	-0.16458	-0.0819336	-1.31513	-0.676113	0.998952	0.810886	0.490147	1.1798	-0.102494	0.689167	-0.368728	-2.01888	-0.589673	-0.766625
Glycoprotein membrane precursor GPI-anchored	Glyma.01G239900	0.842539	1.60334	1.58036	1.11648	0.232011	0.257987	0.389886	1.17538	0.764148	1.01209	0.560476	0.0268636	0.200552	0.790141	0.340043	0.400725
ribosomal protein S15A	Glyma.01G240000	0.287146	0.260179	0.569813	0.405847	-0.0335905	0.0537691	0.226603	0.576797	0.306629	0.150642	0.174621	-0.306104	0.588301	0.627659	0.982168	0.998691
protodermal factor 2	Glyma.01G240100	-0.613487	-1.66167	-0.982398	-1.90643	-0.792415	-1.12321	-0.782194	-3.48824	0.55315	0.372291	-0.940586	-0.732406	-0.731911	-0.731911	0.971086	1.0608
methylesterase PCR A	Glyma.01G240300	-0.597952	-2.19459	-0.553483	-0.316385	-0.34935	-0.34935	-1.07655	-1.45684	0.230822	0.0193001	-0.161244	-0.494139	0.653069	0.00903944	-1.05451	-1.5414
Trimeric LpxA-like enzymes superfamily protein	Glyma.01G240700	-0.0883682	-0.533413	2.69814	2.11775	0.239308	0.457183	-0.2786	0.210102	-0.365143	0.0856865	-0.481883	-0.421952	-0.880463	-0.573083	1.14517	1.21415
cysteine-rich RLK (RECEPTOR-like protein kinase) 10	Glyma.01G240800	0.812573	0	3.13771	1.2457	0	0.429244	0	0	0	0	0.360711	0	0	0	0.694107	0
cysteine-rich RLK (RECEPTOR-like protein kinase) 10	Glyma.01G240900	0	0	-3.38994	-4.90561	-1.55069	-1.55069	0	0.522455	0	0	0	0	0	0	0.885757	0
cysteine-rich RLK (RECEPTOR-like protein kinase) 10	Glyma.01G241000	-0.157761	2.5029	0.235033	-0.347687	-1.56875	-3.23615	-0.152153	-0.25349	0.285227	0.915703	-2.48327	-1.85701	-0.495543	-2.29288	-0.396036	-0.655255
unknown function	Glyma.01G241100	-1.04181	-0.787226	-1.38169	-0.999614	-0.125245	-0.386669	-0.305034	-2.61699	-1.69626	-2.50414	-1.11172	-1.11889	-0.393469	-1.8482	-0.200719	-1.03248
Protein of unknown function (DUF1005)	Glyma.01G241200	1.7439	2.05967	-0.802828	-1.14667	0.638857	-1.61846	0.793362	0.261556	1.45793	1.06637	-0.474796	-0.962611	1.36164	0.894344	2.85366	2.8663
target of rapamycin	Glyma.01G241300	-0.469312	-0.554396	-0.625069	-0.404423	-0.0966741	-0.334953	-0.00276858	-0.47835	0.0280514	0.527129	-0.443018	-0.494911	-0.361075	-0.929775	1.2021	0.968703
unknown function	Glyma.01G241600	-0.680638	-1.06179	-1.4307	-1.2223	-0.848562	-0.517115	0.221577	-0.387232	0.332709	0.0382587	-0.745009	-0.751609	-0.383707	-0.671514	0.192422	0.525302
unknown function	Glyma.01G241700	-2.0805	-2.66605	-2.93119	-3.10504	-0.485162	-1.61541	-1.21297	-0.541033	0.467918	0.860361	-1.06166	0.332559	-0.0665308	-0.181058	-0.969077	-0.787305
magnesium transporter 4	Glyma.01G242000	-0.393325	-0.903108	-0.279985	-0.259424	0.158179	0.0205196	-0.105536	-0.0504237	-0.304674	-0.115471	-0.332141	0.128839	-0.24884	-0.26799	-0.278749	-0.39487
unknown function	Glyma.01G242100	0	2.2563	0	0	0.911639	0	-0.684483	-3.14594	0	0	1.25707	0	2.13535	2.14018	0	0
unknown function	Glyma.01G242200	-0.367894	1.00027	-0.291089	0.54906	0.152835	0.302394	0.525188	0.876717	1.00197	0.684061	-0.0217797	-0.581527	0.00427066	0.418729	-0.718696	-0.774888
vaculolar sorting receptor 3	Glyma.01G242800	0.851279	0.643143	0.104156	0.188435	0.190309	-0.340142	0.253687	0.677274	1.52182	2.10017	0.321392	0.271915	-0.258514	0.0569963	0.8572	1.28522
Regulator of Vps4 activity in the MVB pathway protein	Glyma.01G243000	-0.139125	-0.390865	-1.17582	-0.767205	-0.291601	-0.269485	0.653882	-0.562684	0.928361	1.11644	-0.231273	-0.40414	0.171524	-0.150336	-0.715282	-1.22954
Amino acid permease family protein	Glyma.01G243100	1.01715	1.66841	-0.572749	-0.279758	0.040018	-0.101027	0.208506	0.0885553	0.954684	1.13056	-0.0750032	-0.598405	0.547963	1.5769	1.97345	2.05981
somatic embryogenesis receptor-like kinase 1	Glyma.01G243200	-0.0276761	0.312719	2.57046	3.29473	0.737779	2.4516	-0.721717	-1.27768	0.305629	0.536479	2.40796	2.175	-0.10285	-0.490034	0.128339	0.162221
SWIB/MDM2 domain superfamily protein	Glyma.01G243300	0.134926	-0.409126	0.853722	1.01854	-0.0657874	0.121267	0.281252	0.504155	0.170172	-0.237769	-0.241525	-0.165927	0.301432	-0.534694	-0.0902392	0.0227079
unknown function	Glyma.01G243400	3.09854	6.79773	-3.35266	-5.9463	-3.27249	-3.27249	0.629714	0.288051	1.48226	2.77961	1.54022	0	1.13455	-0.16229	0	0
unknown function	Glyma.01G243800	0.165266	-0.144717	0.168981	0.652156	-0.111681	0.0288053	0.233018	0.412261	0.454735	0.554493	0.599846	0.452889	-0.148108	0.589293	1.88303	1.45424
S-methyl-5-thioribose kinase	Glyma.01G244200	-1.50905	-1.23296	-1.37793	-0.649188	3.61725	3.1827	-1.59469	-2.42844	-2.46775	-2.46775	0	0	0.0442239	-2.09554	-3.85147	-4.367
Pseudouridine synthase family protein	Glyma.01G244300	-1.54415	-1.19138	-0.652108	-0.851945	0.451108	0.336556	-0.12472	-1.32139	-0.0285364	-0.278522	-0.211288	0.133905	-0.657563	-1.35632	-1.35202	-2.02869
Calcium-dependent lipid-binding (CaLB domain) family protein	Glyma.01G244500	-1.20883	-1.48135	-0.456902	-0.0245447	-0.325912	-0.905601	-0.80967	-1.10222	-0.337927	-0.0233974	-0.384239	-0.408509	0.208108	-1.05566	0.420617	0.917866
homolog of RAD54	Glyma.01G244700	-0.994949	-1.12521	0.397743	0.245094	-0.689634	-0.352122	0.042821	-0.286602	-0.0830935	-0.572073	0.309617	0.261189	-1.01289	-2.34237	-0.317385	0.404129
histone deacetylase 1	Glyma.01G245100	0.313684	-0.397772	1.27609	0.682046	-0.123247	-0.231125	-0.135207	-0.116806	0.268929	0.380923	0.183794	-0.491321	-0.117397	-0.500985	-0.372939	0.267569
Nucleotide-sugar transporter family protein	Glyma.01G245500	0.577472	1.05491	0.572018	0.771836	0.0216116	0.203388	0.760261	0.862812	0.918116	1.28005	0.332757	-0.433276	0.216731	-0.52269	0.444848	1.18198
DNAJ heat shock N-terminal domain-containing protein	Glyma.01G245600	0.702562	-0.391313	0.505607	-0.159295	0.138694	-0.129227	0.120676	0.370453	0.185344	-0.0356895	-0.0322573	-0.378983	0.0963731	-1.22231	2.03057	1.37994
DNAJ heat shock N-terminal domain-containing protein	Glyma.01G245700	-0.737346	-0.287034	-0.844261	-0.452678	-0.00816597	0.470598	-0.0470727	-0.131133	0.275219	0.54566	-0.0415088	0.113387	-0.0253857	-0.651751	-0.414442	-1.40967
protein kinase family protein / peptidoglycan-binding LysM domain-containing protein	Glyma.02G000400	-2.22741	-3.68471	-0.647599	-0.55232	0.108829	-2.46307	-0.95976	-1.5437	-1.88411	-1.99947	-3.99432	-0.262018	-0.0370345	-2.09298	-0.180669	-0.1147
AUX/IAA transcriptional regulator family protein	Glyma.02G000500	0.544036	3.11317	-1.64004	-1.51515	-0.186706	-2.03681	0.122875	-0.605124	0.14547	0.204743	0.188539	-0.86226	0.203867	-0.608579	4.36344	6.06377
PENTATRICOPEPTIDE REPEAT 596	Glyma.02G000600	0.195407	-0.754279	0.25133	0.185241	0.225382	0.0193321	0.124764	-0.347402	0.0300623	-0.103809	0.291159	0.14381	0.272166	-0.622402	1.25762	0.692482
unknown function	Glyma.02G000700	0	0	0.878731	1.39133	0	0.755584	-0.401438	-0.401438	1.08732	0	-0.978654	1.17579	0.284007	1.89315	0	0
BolA-like family protein	Glyma.02G000900	0.569624	0.903774	0.207342	0.405472	0.339942	0.433445	0.675203	1.03712	0.800203	1.13292	0.611107	0.361677	0.123592	0.454057	0.585073	0.655365
HXXXD-type acyl-transferase family protein	Glyma.02G001100	1.59906	4.0748	-5.75333	-5.04744	-3.93368	-2.54685	-3.02419	-0.209186	-2.80055	-3.31571	-3.75409	-1.97609	0.402831	0.231168	-0.817648	-1.23908
3-ketoacyl-CoA synthase 11	Glyma.02G001500	-1.6722	-2.78944	0	0	-1.42716	-2.24821	-1.0711	-2.20832	-1.50225	-0.835206	0.181408	-0.527668	0	0	0.6178	0.139961
unknown function	Glyma.02G001900	-0.972325	-1.74052	-0.203014	-0.772703	-0.202959	-0.241389	-0.0812698	-0.895311	0.443791	0.773419	-0.522528	-1.15244	-0.148044	-0.889054	0.705697	0.0770317
S-adenosyl-L-methionine-dependent methyltransferases superfamily protein	Glyma.02G002000	3.57107	2.1424	-2.71878	-2.59856	0.123717	-0.0706357	0.255118	0.11771	2.7893	3.52923	-0.997892	-1.69808	-1.05964	2.20028	-0.656079	-1.50736
calmodulin 8	Glyma.02G002100	-0.533152	-1.76971	-3.07753	-3.75752	0.482537	0.113292	0.117535	-0.996261	0	0	0	0	0	0	3.61563	3.33168
unknown function	Glyma.02G002350	3.85082	1.85027	-3.4503	-2.21678	1.75887	0.488242	2.79565	-0.835834	0.78694	0.542808	-0.304886	0.459789	5.01597	3.11938	3.26373	3.10798
Stabilizer of iron transporter SufD / Polynucleotidyl transferase	Glyma.02G002500	-0.407371	-3.65235	0.345244	1.3498	-1.55698	-0.105533	0.766957	-1.61197	0.0691236	1.18275	-2.54231	-0.491067	0.298618	0.0955485	-1.73083	-0.479027
Ribosomal protein L7Ae/L30e/S12e/Gadd45 family protein	Glyma.02G002800	-0.387357	-0.944976	0.6682	0.137748	-0.0903951	-0.302663	0.0239116	-0.275292	0.283852	-0.0226048	-0.000533332	-0.432533	0.0772914	-0.472542	0.704151	0.405959
S-adenosyl-L-methionine-dependent methyltransferases superfamily protein	Glyma.02G002900	-0.0181004	1.77831	-1.72165	-0.606723	-1.01248	-0.470678	0.83052	1.39498	2.2359	4.35502	1.09804	0.0452635	0.0319369	1.65914	0.328956	0.934036
unknown function	Glyma.02G003000	2.9473	6.66052	-1.44347	-0.812913	0	0	0	1.98571	-0.851182	-0.851182	-1.77264	-1.77264	0.994982	3.70528	0	0
AGC (cAMP-dependent, cGMP-dependent and protein kinase C) kinase family protein	Glyma.02G003200	-0.656169	-0.604205	-1.54349	-1.64743	0.00142845	0.0796883	-0.306097	-0.344894	-0.468999	-0.313045	-0.0344457	-0.143585	-0.466121	-0.693527	0.389466	0.332781
51 kDa subunit of complex I	Glyma.02G003300	0.330792	-0.421563	-0.42193	-0.16042	0.0606359	0.0499591	0.302138	0.480325	0.818911	0.951345	0.237803	-0.120278	-0.0113213	-0.230301	0.685944	0.664496
peptide transporter 3	Glyma.02G003400	0	0	-3.84371	-4.22121	0	0.551725	0.0768935	-0.164456	0	0	-0.747403	-0.315396	0	0.318903	0	0
RNA-binding (RRM/RBD/RNP motifs) family protein	Glyma.02G003600	-0.347241	-0.246416	1.7811	0.801584	-1.36553	-0.511703	-0.218274	-1.08185	0.535832	0.251261	-0.465171	-0.517023	-2.55626	-3.70194	0.86267	0.860868
RNA-binding (RRM/RBD/RNP motifs) family protein	Glyma.02G003650	1.00312	-0.524277	2.74068	2.35935	-3.61299	-3.61299	-0.977971	-0.0833013	-0.740382	-1.70427	-1.16218	-2.67955	-2.60499	-2.21391	1.72065	4.65836
Transducin/WD40 repeat-like superfamily protein	Glyma.02G003800	-0.477344	-1.37908	1.24801	0.771149	-0.555688	-0.568299	0.268273	-0.412735	-0.165954	-1.29371	-0.441297	-0.543703	-0.627058	-2.9527	0.173107	0.399271
glycolipid transfer protein 1	Glyma.02G004000	0.781834	1.16488	-0.418853	-0.14216	0.250268	0.119241	0.0274767	0.480106	-0.0209026	0.315828	0.287455	0.423573	0.062169	0.468918	0.816726	1.01888
Ribosomal protein L14	Glyma.02G004100	0.286258	-0.253527	1.22452	0.808557	0.132375	0.347939	0.441494	0.352993	0.281622	-0.371474	0.406303	-0.341732	0.468105	-0.0429014	1.08291	0.812739
COP1-interacting protein-related	Glyma.02G004200	-0.320345	-0.329841	-0.107316	0.696626	-0.810663	-0.506264	-0.212051	-0.605343	-0.246544	-0.615571	-1.4572	-1.63937	-0.607463	-2.07531	0.941548	1.0151
IQ-domain 19	Glyma.02G004600	0	2.11738	0	0	-1.38367	-0.629486	1.89821	2.60791	1.79411	3.33501	-1.50848	-1.00877	-1.26546	-0.534448	-0.949125	-0.949125
unknown function	Glyma.02G004800	-0.306824	-0.329186	0	0	-1.23009	-1.23009	0.442987	0.914126	1.90678	2.45955	0	0	1.31984	1.23202	-0.806596	0.051413
Plant protein of unknown function (DUF828) with plant pleckstrin homology-like region	Glyma.02G005100	-0.0446146	-1.66707	1.39576	2.37471	-0.217509	-1.46384	-0.0137391	-0.384528	-0.0351068	-1.04185	-0.404629	-0.354832	-0.272787	-1.03171	-1.27696	-0.796105
unknown function	Glyma.02G005400	0	0	1.21475	0	0	0	0	0	0	1.12659	0	0.155787	2.29084	4.94265	0	0.220175
Lactate/malate dehydrogenase family protein	Glyma.02G005500	0.423736	0.457621	0.636515	0.732138	-0.590799	-0.27664	0.54526	0.619379	0.505899	0.727205	0.435468	-0.0443734	0.305109	0.535733	0.228566	0.20058
myb domain protein 15	Glyma.02G005600	0.61249	3.17333	0	0	0	0	-0.999195	0.38188	-4.28622	-4.28622	-0.458081	-2.43701	-0.186045	-5.46089	0	0
cryptochrome 2	Glyma.02G005700	0.677746	1.24544	-3.25119	-2.58324	-0.378501	-1.9369	0.688074	-0.743569	0.739434	-0.249672	-0.90363	-2.28191	-0.313917	-2.5831	-0.185791	0.0848624
phosphate transporter 1;7	Glyma.02G005800	0	1.40881	1.54966	0.825342	0	0	-2.28277	-2.28277	0	0	0	0	0	0	-3.55905	-6.54532
Pectinacetylesterase family protein	Glyma.02G006600	0.733705	1.34348	-1.38844	0.852918	0.416607	1.2884	-0.246039	-0.722367	-0.175893	0.0600123	-1.07765	-2.57852	-0.0391143	-0.603959	1.4726	1.01915
myb domain protein 61	Glyma.02G006800	0.347646	0	0	0	0	0	3.27367	3.45696	1.91673	4.99604	-0.312197	0.375893	0	0	0	0
unknown function	Glyma.02G007100	-1.34375	-0.152855	2.06806	2.14458	-0.847181	0.178577	-0.740231	-0.742306	-0.149837	-1.73752	-2.10514	-1.48005	-0.538764	-2.42204	0.448069	1.49651
Flavin containing amine oxidoreductase family	Glyma.02G007232	-0.198122	1.25761	1.08362	2.06711	-0.136437	0.358739	-0.625485	-0.326319	-0.0447008	-0.964309	0.314922	0.329528	-0.110785	-0.783783	-0.658358	0.630782
indole-3-acetic acid inducible 30	Glyma.02G007300	-3.64764	-3.64764	0	0	-1.42466	-1.42466	0	0	0	0	0	0	0	0	1.79577	2.3829
Chitinase family protein	Glyma.02G007400	-0.609367	0.218913	4.03452	4.77497	-0.84719	-0.0940505	-1.71901	-0.942706	-1.98923	-1.98923	-1.62322	-0.964529	-1.5087	-1.5087	1.22755	0.367689
Albino or Glassy Yellow 1	Glyma.02G007700	-0.318229	-0.884948	-0.978373	-1.07561	0.102324	-0.163681	-0.271482	-0.294692	-0.302266	-0.353252	-0.931647	-0.443431	-0.118908	-0.982793	-0.716444	-0.479546
Pyridoxal phosphate (PLP)-dependent transferases superfamily protein	Glyma.02G007800	-0.341093	-1.03878	0.207484	-1.06769	-0.264691	-0.515891	0.385039	0.0648443	0.369813	0.98822	-0.125904	-0.637469	0.202994	-0.887618	-0.181285	-0.214429
ATP binding cassette subfamily B4	Glyma.02G008000	-0.257101	-2.12226	-2.35996	-1.71346	2.8583	1.4243	0.174462	0.455862	0.982448	3.26421	-0.509213	0.821417	-0.126482	-0.495813	6.41477	5.56165
unknown function	Glyma.02G008100	-0.273568	-1.41552	-0.975198	1.92598	-0.395717	0.234783	0.442664	-0.19475	1.92517	2.18864	-0.749747	-1.04858	-0.274013	-0.253471	-2.7327	-2.31458
RAD-like 6	Glyma.02G008200	3.67071	2.82268	0.36516	1.87613	-0.684078	1.8424	3.44432	0	0	0	-1.33164	-0.557085	-0.853034	-0.863156	0.43174	0.0945977
Protein kinase superfamily protein	Glyma.02G008500	-0.112073	-0.0682655	-1.38885	-1.05089	-0.438818	-0.142816	-0.0167798	-0.544681	0.106544	0.832356	-0.198938	0.000443084	-0.329055	-0.351186	1.27137	1.94852
squamosa promoter binding protein-like 1	Glyma.02G008600	-0.310671	-0.262585	-1.22502	-0.744751	-0.317476	-0.843583	-0.198844	-1.17223	-0.219953	0.153185	-0.606177	-0.878152	-0.102105	-1.24009	-0.160596	0.0823545
Ubiquitin-like superfamily protein	Glyma.02G008800	0.328318	0.861788	-0.788331	-0.713717	0.0777776	-0.469815	-0.537624	-0.230642	-0.820602	-1.12289	0.370976	0.265396	0.0980911	0.68449	-1.04428	-0.159689
Polyketide cyclase/dehydrase and lipid transport superfamily protein	Glyma.02G009000	0.446965	-0.143077	-1.17354	-1.1037	-0.0476174	0.192655	0.0219263	-0.478798	1.28654	1.18204	-0.780854	-0.101078	-0.145844	-0.169901	2.52386	2.50771
Protein phosphatase 2C family protein	Glyma.02G009100	-0.723567	0.216981	-1.35723	0.341814	-0.630022	-0.128781	0.239583	-0.150788	-2.0277	-1.28392	-0.749313	-0.520847	-0.291278	-1.35442	1.24734	1.72576
shaggy-related kinase 11	Glyma.02G009200	-0.3777	-0.113182	0.740245	1.04942	-0.448733	-0.76905	-0.018218	-0.632881	0.00391744	0.299185	-0.468594	-0.502273	-0.490071	-1.1482	-0.132655	0.183973
unknown function	Glyma.02G009400	-1.62464	2.19038	0.070822	-1.83165	-1.52427	-3.59601	0.852614	-0.240934	-2.79327	-2.07949	-4.74852	-6.01032	0.163165	-0.255172	-0.188078	0.0291458
NIM1-interacting 1	Glyma.02G009500	0.419001	-1.3689	2.85499	3.58544	0.771432	-0.00202833	-3.15759	0.454866	-4.05298	-2.11806	-1.00546	0.547628	-0.972352	-2.27486	3.15958	2.94953
ADP-ribosylation factor A1F	Glyma.02G009600	2.03867	2.54279	1.18765	1.4347	-0.180785	-0.0795902	0.350528	1.34156	0.49442	0.490086	0.587254	0.0161397	0.61377	1.73319	1.67651	2.01505
AMP-dependent synthetase and ligase family protein	Glyma.02G010300	1.3327	0.124254	-0.554016	0.992954	-0.633239	-1.87479	-0.335794	-1.5565	2.01187	0.671158	-1.20619	-1.49958	-0.695847	-0.154601	0.870783	2.12037
RNA helicase family protein	Glyma.02G010500	0.218111	-0.437478	0.316798	0.18945	-0.103995	-0.270737	-0.439799	-0.860306	-0.230054	-0.581399	0.0738065	-0.0181681	-0.1489	-0.86057	0.416696	0.278373
glycerol-3-phosphate acyltransferase 3	Glyma.02G010600	-1.24876	-0.825585	1.98701	2.0213	-2.02842	-2.6537	-0.95543	-4.42115	2.87908	-0.560641	-0.0840243	-0.0840243	0	0	1.66699	1.06522
unknown function	Glyma.02G010700	-0.373837	0.389885	1.31399	1.70538	-0.193028	-0.409107	-1.07321	-0.0640864	-1.18324	-1.32436	-1.07386	-0.255843	-1.37037	-2.12253	0.713013	0.935321
WRKY DNA-binding protein 23	Glyma.02G010900	-2.28708	-3.19954	-4.56775	-4.9899	1.32412	1.67043	0	0	-2.46164	-1.5805	-0.579959	1.38893	0.826223	-1.65491	0.721925	0.826137
unknown function	Glyma.02G011000	1.69405	3.04434	1.74324	1.84306	1.74953	1.04559	1.62512	0.889076	-1.87588	-3.41629	1.92147	3.90121	0.729431	0.304037	2.86477	2.57088
heme binding	Glyma.02G011100	-0.0835658	-0.430877	-0.777087	-0.952823	-0.276051	-1.06188	0.0976766	0.0736769	0.301299	0.446008	-0.00411241	-0.247993	0.0556972	-0.307589	0.786536	0.559922
Tetratricopeptide repeat (TPR)-like superfamily protein	Glyma.02G011200	0.390334	-0.413644	0.832231	0.333517	0.374471	0.449585	-0.218804	-0.37152	-0.047463	-0.450283	0.786339	0.738056	0.4174	0.117081	2.52299	1.98329
Plant invertase/pectin methylesterase inhibitor superfamily protein	Glyma.02G011500	0.726453	-0.768777	4.36876	3.75958	1.67181	3.17729	1.92671	-1.22842	1.30504	-1.06098	0.181319	-1.60884	0.157702	0.0415438	0.202209	2.18088
nuclear encoded CLP protease 5	Glyma.02G011800	0.355292	0.259427	0.826209	0.258924	0.218253	0.234984	0.162997	0.488163	0.440285	-0.163048	0.464757	0.162704	0.515582	0.581749	0.16268	0.422196
SET domain-containing protein	Glyma.02G012100	-0.422929	-0.552567	-0.963919	-0.0300208	0.418779	0.881325	-0.402752	-0.347954	0.684271	1.23556	0.0734979	0.892149	-0.0152189	0.0984909	0.383289	-0.0650113
Calcium-dependent phosphotriesterase superfamily protein	Glyma.02G012300	0.222274	1.55849	0.328215	1.05275	-0.227351	0.117372	2.07232	3.71749	-1.9577	-1.32828	0.411081	0.3545	-0.14709	1.11032	-0.715958	-0.272243
Cytochrome c oxidase subunit Vc family protein	Glyma.02G012400	0.379028	0.322829	0.997624	1.11971	0.354763	0.589833	0.570245	1.22908	0.0880457	0.0298597	0.495715	0.0834783	0.533814	1.58016	0.853994	0.765557
Concanavalin A-like lectin protein kinase family protein	Glyma.02G012600	-3.2643	1.96057	-0.8692	0.287645	0.760372	-2.739	-0.709185	-3.75949	-2.46935	1.23652	-0.38929	-3.05417	-3.14854	-3.14854	-0.998919	-2.15526
basic region/leucine zipper motif 53	Glyma.02G012700	-0.546837	0.722469	-0.940257	-0.620851	0.983497	-0.325414	-0.118477	0.277482	-0.267041	0.16499	0.116037	-0.199714	0.355358	0.230687	-0.0795757	0.510547
Vps51/Vps67 family (components of vesicular transport) protein	Glyma.02G012800	0.218181	0.263942	1.09544	0.303112	0.155784	0.57825	-0.268219	-0.275812	0.0571926	0.268748	-0.125637	-0.46637	-0.00732177	-0.887162	-0.130807	-0.390439
WD40/YVTN repeat-like-containing domain;Bromodomain	Glyma.02G012900	-0.660183	-0.697287	-1.43136	-0.568736	0.0172241	-0.104306	-0.181994	-0.549622	-0.170837	0.100617	-0.599413	-0.389592	-0.216611	-0.724115	-0.170259	-0.432046
RING/FYVE/PHD zinc finger superfamily protein	Glyma.02G013000	0.408252	1.11482	-3.75279	-3.01759	-3.59228	-3.59228	-1.46164	-1.3183	-0.97126	-2.07716	-1.99363	-1.99363	-0.736223	-2.84232	2.09027	2.9662
Heat shock protein DnaJ with tetratricopeptide repeat	Glyma.02G013402	1.78807	0.901929	2.01129	1.15691	0.261737	1.05194	-1.09072	-2.25853	-4.71256	-3.98462	2.27304	2.28508	1.14183	2.98143	1.70108	2.41341
transcription coactivators	Glyma.02G013500	-0.226481	-0.496943	0.779289	0.873852	-0.0456964	0.0590094	-0.349866	-1.09476	0.00946698	-0.9886	-0.178158	0.102523	-0.042797	-2.52434	0.889257	0.843789
20S proteasome alpha subunit E2	Glyma.02G013600	-0.0548052	0.540442	1.84679	1.86228	0.995475	0.928097	-0.746025	-0.131685	-0.0412734	0.239254	0.493226	0.553486	0.0421654	0.463468	1.84742	1.54516
alpha/beta-Hydrolases superfamily protein	Glyma.02G013700	-0.66287	0.863735	-1.68551	-0.610021	-0.775588	-1.23511	-0.587992	-0.820902	-0.108941	0.0733377	-1.65616	-0.356455	-0.264854	-0.86432	1.43536	1.72702
DNAJ heat shock family protein	Glyma.02G013800	-1.19136	-0.660614	1.31051	0.793625	-0.23688	0.296985	0.731702	0.326207	0.843692	0.923857	-0.547183	-0.991289	-0.0035751	0.270515	0.0359431	-0.885195
thioredoxin family protein	Glyma.02G014000	1.89467	1.33207	1.41606	1.52779	0.090773	0.609756	-0.282158	0.513617	0.292738	-0.071293	0.888962	0.926439	0.303519	1.46312	1.47175	1.64625
CTP synthase family protein	Glyma.02G014200	0.0173332	-0.148321	-0.775151	-1.01424	-0.49485	-0.302985	0.202459	0.475574	0.0250242	0.757944	-1.1927	-0.94873	-0.191351	-0.0652396	-0.444666	-0.558891
unknown function	Glyma.02G014300	0.222752	3.18303	-1.1855	1.41086	-5.50904	-3.85229	-2.63851	-1.18267	-1.95703	-2.45094	-3.43986	-0.797035	-1.11058	-2.80536	-2.41151	0.00562453
unknown function	Glyma.02G014900	0	0.175103	-0.17901	-0.17901	0.222439	0	0	0	0.0665862	-0.12861	0.710407	-0.118323	0	0.2329	-4.17892	-5.75247
unknown function	Glyma.02G015000	-0.740751	-0.740751	-0.17396	-0.423087	-1.29254	-0.402062	0	0	-0.24041	-0.308412	-0.152915	-0.152915	-0.489033	-0.21293	-2.44928	-4.80913
winged-helix DNA-binding transcription factor family protein	Glyma.02G015100	0.153607	0.792121	0.794736	2.08065	0.0487924	0.359455	-0.434322	0.0260293	-0.0322942	-1.3439	-0.6546	-0.863911	0.064626	-1.43708	-0.047053	0.825901
unknown function	Glyma.02G015151	0	0	0	5.31886	0	0	0	0	0	0	0	0	0	0	0	0
unknown function	Glyma.02G015200	-2.43553	-2.62464	-1.34925	1.06901	-0.700921	-1.42393	-1.45318	-1.55011	1.28917	1.03951	-1.47863	-1.47261	-0.733644	-0.825152	-0.971721	-1.584
galacturonosyltransferase-like 7	Glyma.02G015300	0.43509	1.3558	-0.727041	-0.366059	-0.707806	-0.30462	-0.313029	-0.912346	0.960562	1.17587	0.263881	-0.116727	-0.315375	0.319349	1.78363	1.64918
P-loop nucleoside triphosphate hydrolases superfamily protein with CH (Calponin Homology) domain	Glyma.02G015500	-0.431389	-0.371058	2.70886	1.82517	-1.05384	-1.54195	0.0477551	0.381438	-0.0994706	0.219502	-3.43858	-2.10917	-0.0660709	-0.998678	0.661494	2.67996
Pectin lyase-like superfamily protein	Glyma.02G015600	0.0540132	1.29779	0.169891	0.551071	-0.343838	0.00366232	0.480581	0.375441	0.170747	1.49136	-1.57116	-2.94138	-0.635478	-0.736206	0.137603	0.300001
fumarase 1	Glyma.02G015700	-0.449852	-0.912911	-0.06123	-0.583003	-0.341946	-0.056443	-0.364522	-0.0446363	0.192199	0.309503	-0.263353	-0.43476	0.00278423	0.534823	-0.305417	-0.452297
Ribosomal protein L19e family protein	Glyma.02G015900	0.0734686	-0.644094	1.08372	0.370138	-0.162442	-0.5039	-0.266252	-0.111258	0.425731	-0.109528	0.0058178	-0.588835	0.346678	-0.337743	1.13111	0.930448
Ribosomal protein L19e family protein	Glyma.02G016000	-0.034796	-0.556245	-0.480257	-0.666606	-0.376742	-0.384762	0.252542	0.128466	0.623129	0.104801	0.016016	-0.708494	0.328978	-0.169733	0.604281	0.120436
Integrase-type DNA-binding superfamily protein	Glyma.02G016100	-0.0781819	-0.698668	2.14143	2.98467	-1.3881	-0.743782	-0.9689	-2.3881	-0.191596	-2.33533	-1.72588	-1.89908	0.506863	-1.31266	1.58213	2.05798
Pollen Ole e 1 allergen and extensin family protein	Glyma.02G016200	0	0	2.14475	4.78446	0.893128	-1.48769	0	0	1.90549	0	0	0	0	0	-1.05069	-1.78237
glycosyl hydrolase 9B13	Glyma.02G016400	2.36501	2.50462	-2.97181	-2.16513	-4.47275	-6.52797	-0.591508	-2.90536	-2.94954	-3.7325	-5.5317	-7.58266	-1.40717	-4.73958	-1.23155	-0.564958
Plant invertase/pectin methylesterase inhibitor superfamily	Glyma.02G016500	-2.76543	-3.34827	-1.54608	-0.805291	0	0	0	0	-5.62094	-5.11076	0	0	-1.64652	-3.6207	0	0
Plant invertase/pectin methylesterase inhibitor superfamily	Glyma.02G016600	0	0	0	0	-0.693063	-0.693063	-0.609253	-0.609253	0	0	0	0	0	0	-3.78181	-5.40732
TOXICOS EN LEVADURA 2	Glyma.02G016800	0.492204	0.679829	-4.51626	-4.00834	0.438769	0.776324	0.390708	1.25128	-1.37337	-0.861015	-1.04429	-0.856773	-0.72685	0.433002	0.336861	0
Protein of unknown function, DUF538	Glyma.02G016900	0.995049	1.29505	-0.620286	-0.658678	-0.694178	-0.250959	0.227248	0.496405	1.12559	1.18852	-0.364995	-0.474184	-0.134144	-0.0259015	0.504959	0.460969
senescence-associated gene 21	Glyma.02G017100	0	0	3.92126	5.2259	0.906633	1.17073	0	0	0	0	0	0	0	1.81645	1.96927	4.36445
photolyase/blue-light receptor 2	Glyma.02G017500	0.0287763	-0.539848	0.126773	0.20722	-0.177751	-0.0539193	0.0243475	0.0162332	-0.034626	0.073091	-0.32415	-0.729112	-0.123695	-0.31438	0.118321	0.329279
Ribosomal L22e protein family	Glyma.02G017800	0.300376	0.306092	0.811191	0.711385	-0.0473887	0.187084	0.0486441	0.334261	0.217287	-0.578251	0.368844	0.107687	0.292198	0.146742	0.560714	0.832096
Mitochondrial import inner membrane translocase subunit Tim17/Tim22/Tim23 family protein	Glyma.02G017851	-0.0913328	-0.762759	1.11256	0.658462	-0.722227	-0.817456	-0.695615	-0.52322	-0.430708	-1.75376	-2.19087	-2.11662	-0.131234	-0.253748	5.23155	4.21748
NAD(P)-binding Rossmann-fold superfamily protein	Glyma.02G018000	-0.40953	-0.599213	0.0365042	-0.807724	-0.0383957	0.0505154	-0.274002	-0.196134	0.665735	1.55214	-0.55355	-0.00960603	-0.255518	-0.413876	-0.0963521	0.431061
complex 1 family protein / LVR family protein	Glyma.02G018200	-0.0848588	-0.202121	0.750561	0.538373	-0.179648	-0.262536	0.00882126	-0.322255	0.690822	0.376234	-0.16015	-0.60345	0.319441	0.18858	0.370709	0.418902
unknown function	Glyma.02G018300	0.213881	-0.744285	0.375655	-0.515402	0.384141	0.0931055	0.297305	-0.117341	-0.224457	0.38851	0.212421	0.471171	0.550129	0.567301	0.441306	0.155555
unknown function	Glyma.02G018500	-1.22311	-1.98126	-1.1234	-0.821807	0.129762	-0.540004	-0.0319386	-0.0438445	0.317203	0.387703	-0.609639	-0.105267	0.116488	0.310596	-0.4251	-0.134071
polyamine oxidase 1	Glyma.02G018801	-1.5018	-2.11054	-4.32859	-3.90477	-0.578894	-0.578894	-0.461246	-1.37023	2.62267	0.372299	0	0.521324	-1.59995	-2.03611	0.31848	0.806596
basic helix-loop-helix (bHLH) DNA-binding superfamily protein	Glyma.02G018900	-0.129434	-2.43966	0	0	0	0	0	0	0	0	0	0	0	0	2.72535	3.57057
Homeobox-leucine zipper protein family	Glyma.02G019100	1.17594	1.42901	0	0	-0.828916	-1.38387	1.38532	0	-2.34517	-2.34517	-5.45456	-4.52445	-2.24442	-2.24442	0.190054	-0.310939
NAD(P)-linked oxidoreductase superfamily protein	Glyma.02G019200	-0.366076	-1.26832	-1.70275	-1.44091	-0.454852	-0.466404	-0.739639	-0.914139	-2.71863	-2.11326	-2.16656	-2.67458	-0.0813971	-3.87974	0.255233	-0.53489
myb domain protein 88	Glyma.02G019300	0.409213	2.44019	1.01372	1.65631	-0.0268471	0.344362	0.733222	0.432881	0.720586	1.02306	-1.02876	-1.07531	-0.672838	-2.55801	0.766472	2.03463
protein kinase 2B	Glyma.02G019500	-1.60935	-0.584404	-0.939085	1.96626	-1.99718	-2.1995	-0.195696	-0.653499	0.0791303	-0.217538	-2.02499	-3.24654	-0.322473	-1.37819	1.05662	1.41311
SOUL heme-binding family protein	Glyma.02G019600	2.01461	2.6042	2.36575	2.72693	0.473697	0.732514	-0.322208	0.654263	-0.821613	-1.22923	-0.218048	-0.322618	0.395662	-0.661124	0.427134	0.427343
IQ-domain 28	Glyma.02G019700	0.374619	0.24224	0.847009	1.51084	0.507796	1.02456	0.281135	-0.0292886	-0.646821	-1.03053	-0.652631	-0.454256	-0.0792903	-0.224487	0.15503	0.262564
ubiquitin carrier protein 1	Glyma.02G020000	0	1.82952	4.2735	5.1512	0	1.3422	-0.963951	-0.497984	0.815476	1.96853	2.78943	4.46777	0.701001	0.655328	1.14003	2.50189
SPFH/Band 7/PHB domain-containing membrane-associated protein family	Glyma.02G020900	0.606133	-0.501016	0.771211	0	-3.05189	-2.76019	-0.317757	-0.62829	1.94216	1.74105	-1.75247	-1.75247	4.6019	1.2166	0	0
HMG-box (high mobility group) DNA-binding family protein	Glyma.02G021100	0	0	-2.52745	-0.827034	-2.26946	-3.4694	-0.0599087	-0.184648	3.07012	2.38725	0	0	-2.12772	1.48886	0	1.00942
SPFH/Band 7/PHB domain-containing membrane-associated protein family	Glyma.02G021200	0	0	-3.3102	-3.3102	-2.20496	-2.25135	-0.119244	-0.41235	1.93499	1.96473	-2.17203	-0.799587	0	2.56657	0	1.94961
unknown function	Glyma.02G021300	0.147364	0.0115458	-2.93927	-3.4759	-1.4379	-1.27255	0.35052	-0.321366	-1.55445	-1.02502	-1.52572	-2.54989	0.487604	-2.28297	-0.00146571	0.441751
SPFH/Band 7/PHB domain-containing membrane-associated protein family	Glyma.02G021400	-1.23522	-0.322751	-5.0079	-4.74276	-0.720812	-1.28804	-0.22979	-0.281525	-0.766168	-0.287764	-1.72155	-0.942645	0.0347855	-1.78364	1.54139	0.920844
SPFH/Band 7/PHB domain-containing membrane-associated protein family	Glyma.02G021500	0.184623	0.358765	-5.38035	-6.45433	-1.19824	-1.50917	-0.799899	-0.392224	2.1896	2.16939	-1.27631	-1.56986	-0.738971	-0.0482459	-4.52127	-3.94921
unknown function	Glyma.02G021600	0.517949	-2.30984	-1.53173	-0.535517	0.598196	0.813907	0.203309	0.42018	1.67863	0.924737	0.208831	0.616431	0.594691	2.79803	-0.339723	0.780987
nitrate transporter 1:2	Glyma.02G022200	2.59191	3.32313	0.414056	1.73782	0	0	0.53248	0	1.42098	2.05628	0	0	0	0	0	0
homeobox protein 54	Glyma.02G022351	-0.610088	0.326634	0.0977078	0.337756	0.0387752	-0.0473651	0.155887	0.0708288	-0.818524	-1.06609	0.0866233	-0.543392	-0.117851	-0.279349	0.0724217	0.272017
Regulator of chromosome condensation (RCC1) family protein	Glyma.02G022400	0.446785	-0.481409	2.99427	2.8986	0.54502	-0.62206	2.97191	3.10238	-0.0555178	0.657937	-0.650774	0.0122203	0.103674	0.213531	1.63596	0.86882
glycine-rich protein	Glyma.02G022800	-0.274782	-1.06458	0.459137	0.147941	-0.0395794	-0.0626594	-0.222824	-0.246635	0.595977	0.407364	0.00506854	-0.214165	-0.421101	-0.00879201	0.710675	0.409302
thioredoxin 2	Glyma.02G023100	0	0	0	1.20536	0	0	0	0	0	0	0	0	4.80772	4.6206	0	0
DNAJ heat shock family protein	Glyma.02G023500	0.00600325	2.91131	-2.75861	-3.4736	0.356556	-2.2032	-0.101303	-0.236594	0.650603	0.556814	-0.0110192	-0.371647	-0.224525	-1.28261	0.0117319	1.02514
Disease resistance protein (TIR-NBS-LRR class) family	Glyma.02G023800	0.0634594	0.818291	-3.30736	-1.53504	-1.2129	-1.4541	-1.37737	-2.37046	-0.736272	-2.23919	-2.26817	-0.495916	-1.75004	-2.57119	7.21284	8.55132
Disease resistance protein (TIR-NBS-LRR class) family	Glyma.02G023900	0.0469635	-0.952891	-1.65866	-2.64971	0.176465	-1.16761	-1.08759	-1.08759	-0.845314	-0.845314	-1.28104	-0.433781	0	0	3.73269	4.58022
Actin cross-linking protein	Glyma.02G024200	-2.36609	-1.78595	-3.74133	-4.43143	0.151507	-0.944075	-0.314359	-0.385249	-0.179432	0.986012	-0.921606	-0.450839	0.562891	1.04428	0.889792	1.63772
Protein kinase superfamily protein	Glyma.02G024400	-0.911689	-0.761623	-2.23765	-2.72691	-0.666586	-1.05785	-0.281847	-1.19333	0.318102	0.566862	-1.29284	-2.34294	-0.0304774	-0.877497	-1.15778	-1.20235
Tetratricopeptide repeat (TPR)-like superfamily protein	Glyma.02G024500	-1.17194	-1.21351	-0.836814	-1.66448	-1.07717	-1.35289	-0.518059	0.0845153	0.337256	0.232005	-0.573414	-0.369962	-0.464755	-0.271828	-2.05652	-2.80093
Galactosyltransferase family protein	Glyma.02G025000	-0.552991	-1.44529	-2.31147	-2.68989	-0.232258	0.220512	-0.897928	-1.80933	-0.649767	-0.756106	-0.216118	-0.626928	-0.0642872	0.0912446	-0.18201	-0.293531
Protein of unknown function (DUF1336)	Glyma.02G025200	3.62005	3.45427	-0.668538	-1.37983	-1.5502	-0.922039	-0.310214	-0.205821	-2.16101	-4.56573	0.514825	1.35082	-1.29127	-2.3654	0.00543945	1.30097
BIG PETAL P	Glyma.02G025400	0.26797	-0.98595	-1.37671	-0.291197	-1.49785	-1.71883	-0.532557	-0.342285	0.0551177	0.0944226	-0.84598	-1.57027	0.327352	0.00261708	2.27671	2.62334
BIG PETAL P	Glyma.02G025500	-0.339621	-0.236701	-2.00561	-1.07169	-0.0864894	-0.776187	-0.00432464	-0.052936	-0.702091	-0.226461	-1.45904	-1.06479	0.158609	1.06086	2.99833	3.0114
unknown function	Glyma.02G025800	0	4.88644	0	1.1773	0	0	-0.73379	-0.73379	-2.03063	-2.03063	0	0	-0.500607	-1.12704	0	0
unknown function	Glyma.02G026000	1.41614	1.68682	1.2999	0.691953	0.240156	0.707585	0.112373	1.21468	0.881823	-0.0256797	1.10788	0.325328	-0.0428085	0.302513	1.22387	1.32184
myb-like transcription factor family protein	Glyma.02G026300	0.322796	0.536151	-2.63234	-3.00373	-1.32789	-0.504611	-2.05238	-3.92304	-3.98928	-2.82808	-3.46017	-2.61023	-0.623845	-1.56249	-2.31705	-1.93064
cofactor assembly of complex C	Glyma.02G026400	0.739558	0.735227	-1.11834	-1.25017	-0.179413	-0.0884347	0.10029	0.332886	0.194746	0.0586327	-0.161124	0.239754	0.164641	0.792338	-0.594839	-0.965071
Domain of unknown function (DUF23)	Glyma.02G026500	0.023791	-1.28861	0.343246	-0.504915	0.0379707	0.236913	0.346778	-0.672175	-0.329889	-0.623557	-0.107734	-0.704326	0.336965	-0.770252	-1.17077	-1.97154
glucosyl transferase family 8	Glyma.02G026900	-0.0997314	0.85189	1.34548	1.66446	-1.27665	-0.902886	0.263193	-0.149796	0.223	-0.452196	-0.749869	-0.662516	0.143522	-0.877897	2.17132	2.09728
unknown function	Glyma.02G027100	0.108157	1.5855	2.51629	3.09763	0.930993	0.801111	1.9038	2.72283	0.756529	1.29914	-0.214452	-0.783896	-1.482	1.34548	0.234501	1.44073
response regulator 3	Glyma.02G027400	-3.02362	-2.83613	-3.0281	-5.10825	-0.412674	0.935821	-0.704358	-0.440629	1.95723	2.60597	-0.223502	-0.883712	2.25889	1.91402	0.685533	-0.0255458
unknown function	Glyma.02G027600	0.0644839	0.401518	-1.99318	-2.3038	0.711869	1.31129	-0.638914	-0.759299	0.309931	0.887001	-0.00262206	-0.0652898	-0.487443	0.791778	1.14294	0.847226
unknown function	Glyma.02G028400	-0.0453443	2.88774	1.11235	0.638359	0	0	0.78977	0.320977	0.796137	1.45199	-1.30725	-1.32126	0.241652	-1.67619	-0.332125	0.749938
Transducin/WD40 repeat-like superfamily protein	Glyma.02G029200	-1.58195	-1.82671	-3.82591	-3.82635	2.29491	2.34054	-0.466308	1.2214	-0.579038	-1.21393	-0.294424	0.707239	0.438437	0.298808	1.77673	2.19506
Sterile alpha motif (SAM) domain-containing protein	Glyma.02G029300	-0.278957	-0.856179	0.863179	0.524217	-0.256805	-0.228253	-0.123922	-0.232057	-0.109616	0.282042	-0.097254	0.0995502	0.412281	0.27561	0.87069	0.970942
ARG1-like 1	Glyma.02G029600	0.310557	0.323912	-0.389601	-1.05756	-0.173915	-0.179251	0.243437	0.438715	-0.302067	-0.529453	-0.121389	-0.184922	-0.120966	0.57517	-0.0492579	0.258006
UDP-glucosyl transferase 74B1	Glyma.02G029900	-2.08165	0.50102	3.11095	3.0669	0.107418	-0.746181	-0.563433	-0.563433	-3.06665	-5.03919	0	0.342731	0	0.585824	0.635549	1.44547
CYCLIN D1;1	Glyma.02G030200	3.41274	6.84929	-6.19963	-5.8648	1.09323	-1.02697	-2.3247	-2.2087	-1.80054	-2.99893	0	0	-0.486006	-1.39928	0.297604	3.05662
sterol 4-alpha-methyl-oxidase 2-1	Glyma.02G030900	1.19678	0.692946	1.57003	0.228213	0.117196	-0.108821	-0.211148	0.673436	0.236006	0.204937	0.502865	-0.144506	0.136233	0.478513	1.94042	2.34078
nucleobase-ascorbate transporter 7	Glyma.02G031000	-0.888372	-2.99128	2.2641	2.28975	-1.26307	-1.3456	-0.875688	-0.380675	-0.0876536	-0.462509	-0.65091	-1.3947	-0.997448	-2.32325	0.332588	-0.0167147
TRICHOME BIREFRINGENCE-LIKE 27	Glyma.02G031100	0.497667	2.74695	-0.962987	-1.3269	0.837047	1.36389	-1.85865	-2.80687	-2.08916	-2.08916	-2.42502	-2.98791	-1.15328	-5.03726	-0.663249	-0.663249
TRICHOME BIREFRINGENCE-LIKE 27	Glyma.02G031200	0.863122	0.713254	-2.69136	-5.12163	-0.285072	0.116029	0.340107	0.349111	-0.0222039	-1.57858	0.120265	-1.78821	-1.60727	-2.74519	0.256195	-0.558103
TRICHOME BIREFRINGENCE-LIKE 27	Glyma.02G031300	0	0	-2.71305	-3.01524	0.162507	1.35284	-1.37227	-1.37227	0	0	-1.09793	-2.54399	-0.599259	0.257848	0	0.957674
TRICHOME BIREFRINGENCE-LIKE 27	Glyma.02G031600	0.261529	-1.09685	3.27808	2.11098	-2.926	-1.66812	-2.12559	-2.62112	-1.57994	-3.46738	-3.05566	-3.64424	-0.242083	-2.29309	-0.917203	-1.3804
TRICHOME BIREFRINGENCE-LIKE 27	Glyma.02G031700	1.8739	2.15331	-1.6346	-1.20016	-1.48774	-2.58744	-2.14614	-2.14847	-1.79693	-3.9066	0.430999	-1.39782	-0.686306	-2.78638	0	0
TRICHOME BIREFRINGENCE-LIKE 27	Glyma.02G031800	0	0.732992	-1.81189	-0.964173	-1.20421	-2.35153	-2.63548	-1.40024	-2.11713	-3.51452	-2.75714	-3.53821	-0.0606559	-0.929306	-0.939713	-0.29723
TRICHOME BIREFRINGENCE-LIKE 27	Glyma.02G031900	1.00824	2.59579	-0.48618	0.219257	-0.919446	-0.0496518	-0.832678	-0.996873	0.266899	0.253179	-1.37771	-1.58681	0.554747	-0.41092	2.18486	2.69332
Acyl-CoA N-acyltransferases (NAT) superfamily protein	Glyma.02G032100	-1.19697	-0.920195	-4.95815	-4.95815	-0.557222	-0.090586	-0.513965	-1.61887	-0.374647	-0.517396	-0.852244	-0.714153	-0.0593729	-1.27589	1.05028	1.43988
Protein kinase superfamily protein	Glyma.02G032200	-0.108652	0.354279	-3.06621	-3.04611	-0.465706	-0.417693	0.476122	-0.661709	-0.36096	-0.0432242	-0.901601	-0.523922	0.0528381	-1.0261	2.34827	2.112
MLP-like protein 423	Glyma.02G032300	2.4089	2.18452	-3.32621	-4.10314	0.435828	-1.97706	0.651179	-0.124885	4.75667	5.35683	1.45381	1.68124	-0.443327	2.82786	-2.05361	-2.00859
nodulin MtN21 /EamA-like transporter family protein	Glyma.02G032400	0	0	-0.806728	-0.806728	0	0	0.309843	1.12751	4.82546	4.8925	-1.82791	-1.82791	-0.211415	0.509802	0	0
nodulin MtN21 /EamA-like transporter family protein	Glyma.02G032500	0	0	-4.364	-5.61419	0	0	0	2.50357	0	0	3.26799	5.91259	0	5.19418	0	0
Serine/threonine-protein kinase WNK (With No Lysine)-related	Glyma.02G032700	0	3.93243	-1.51455	-2.29874	-1.20192	-1.09937	-0.767566	-2.57235	2.92266	2.23421	-2.19763	-2.07111	-2.23091	-2.98771	-2.82227	-2.82227
Threonyl-tRNA synthetase	Glyma.02G032800	-0.138683	-0.82613	-0.21547	-0.228716	0.0274472	-0.026349	-0.000697601	-0.0614828	0.392267	0.135058	0.217472	0.122004	-0.402176	-0.475275	0.39998	0.248318
RING/U-box superfamily protein	Glyma.02G033200	3.29447	5.15856	0.853792	0.939202	0.26755	0.024036	0.761361	0.857995	2.35473	2.9202	-2.38373	-1.68659	-0.247719	0.609464	1.41272	3.14819
Adaptor protein complex AP-1, gamma subunit	Glyma.02G033300	-0.587493	-0.597743	-0.226714	-0.425088	0.0608919	0.0228585	0.163805	-0.296082	0.650744	0.910097	0.0952556	-0.0390706	0.0563667	-0.315386	0.707607	-0.39529
NHL domain-containing protein	Glyma.02G033400	0.413471	0.929726	1.82089	1.75897	0.505952	0.584584	-0.64443	-2.25275	-0.843064	-0.547322	1.48608	0.375446	0.153836	-0.0787916	-0.237807	0.419098
trehalose-phosphatase/synthase 9	Glyma.02G033500	-0.532918	-1.36821	-3.79343	-4.16788	-1.05017	-2.8069	-0.504634	-0.135693	-0.375467	-0.714203	-1.32995	-1.95175	0.511925	-0.0532391	-1.77588	-1.52017
K+ uptake permease 6	Glyma.02G033600	-0.358768	-0.225278	-2.30612	-1.32263	1.93333	0.591208	-0.804565	-1.19153	-0.00634871	-0.729004	-0.281367	-0.461768	-0.607288	-1.89066	-0.551144	-0.827368
acyl-CoA binding protein 2	Glyma.02G033700	-0.673053	-2.40825	-0.322069	0.223161	-0.642102	-1.01965	0.723439	-0.737747	-0.388604	0.0401847	-1.38267	-0.932283	-0.0299871	-0.930575	-0.354132	-0.651904
unknown function	Glyma.02G033800	-3.81155	-1.35002	-0.685329	-1.9901	-0.275959	-0.325898	-0.674759	-1.49696	-0.61045	-0.880327	-2.93851	-1.28819	-0.627434	-2.39779	-2.09862	-1.61412
spermidine synthase 1	Glyma.02G033900	0.438748	-0.749381	0.838127	0.0952774	-0.0228886	-0.475312	-0.0512261	-0.147972	0.04803	-0.51805	0.263154	-0.020395	0.272437	0.0947878	1.33233	1.42625
aldehyde dehydrogenase 2B7	Glyma.02G034000	-1.1228	-2.42535	-1.62895	-2.93535	2.34334	1.2711	-0.564943	1.01871	0.989586	1.9654	0.196038	2.29965	-1.53165	-0.0838188	-1.40756	-0.771904
unknown function	Glyma.02G034051	-0.403491	-0.651815	-0.854744	-0.786826	0.413184	0.318267	-1.00869	-0.520293	-0.306314	-0.487867	-0.27316	-0.11829	-1.00197	-1.46597	-0.299524	-0.300842
splicing factor PWI domain-containing protein / RNA recognition motif (RRM)-containing protein	Glyma.02G034300	-0.421532	-0.032442	-1.5109	-0.767385	-0.0860831	0.157546	-0.195079	-0.68439	-0.548212	-1.01135	0.0288896	0.557191	-0.647845	-1.20165	0.32299	0.177274
Plant protein of unknown function (DUF936)	Glyma.02G034500	0.93961	0.813564	2.3865	2.97096	-0.253141	0.622028	-0.381136	-0.162474	-0.0821147	-1.08034	-0.603454	-0.226916	-0.93777	-3.1366	-1.77692	-0.482671
unknown function	Glyma.02G034600	1.08603	-0.133503	1.01204	0.738136	0.179235	0.333582	-0.0559326	0.770051	-0.180197	-0.510601	0.472614	1.14601	0.727477	0.312025	1.70852	1.88221
polygalacturonase 2	Glyma.02G034700	-0.734185	-0.876399	-0.122861	1.36341	0.398177	0.486409	-0.89641	-1.76231	-0.124819	-1.04805	0.89292	-0.190545	-1.18087	-1.71129	3.31469	3.55972
Nucleic acid-binding, OB-fold-like protein	Glyma.02G034800	0.471755	0.343251	0.681014	0.938481	-0.00724367	0.163883	-0.156593	0.214892	0.163856	0.144071	1.03032	1.07127	0.161391	0.546615	0.9838	1.18568
carbonic anhydrase 2	Glyma.02G035000	-1.00582	-1.00582	-3.34407	-3.21049	2.36189	3.51869	0	1.96427	0.754234	3.0139	0.901681	0.974159	2.31252	6.60088	0.533491	-0.107173
Protein of unknown function (DUF1645)	Glyma.02G035200	0.113926	-0.448284	-0.937543	0.240899	-0.988175	-0.723358	-1.01932	-1.60414	-2.39856	-1.8394	-1.87635	-1.09724	-0.0911044	-2.62424	3.29579	3.71057
unknown function	Glyma.02G035400	0.300761	4.1333	0	0	-1.02684	0.630117	0	0	-4.19141	-2.42293	0	0.608865	1.05144	1.68026	-0.527524	-0.527524
ADP-ribosylation factor A1F	Glyma.02G035600	1.03707	0.944577	1.26814	0.907382	-0.695708	-0.212028	-0.314387	0.719563	-0.115924	1.09314	0.334299	0.173948	-0.746949	0.644627	1.92995	2.17857
domains rearranged methylase 1	Glyma.02G035700	-0.965721	-2.9539	3.82904	3.55753	-1.72502	-3.22089	0.250563	-1.10205	-3.48904	-2.81741	-0.248997	-1.72298	0.0142768	-1.31328	-0.767823	-2.08164
RNA polymerases N / 8 kDa subunit	Glyma.02G035900	0.693787	0.177405	2.0509	1.76691	0.156396	0.0941784	-0.0596374	0.0692912	0.189008	-0.891627	0.494367	0.470168	0.120015	0.259185	0.64024	0.873116
Ribosomal protein S27a / Ubiquitin family protein	Glyma.02G036000	-0.792696	-0.225977	-0.0199376	0.0987021	-0.520543	-0.488772	-0.0202658	0.0504224	0.475962	-0.50991	0.356721	-0.720054	0.437865	0.382117	-0.256979	0.22526
unknown function	Glyma.02G036100	-0.459152	-0.509383	-1.35483	-1.23439	0.467218	0.0998615	0.00332471	-0.171572	0.0813905	0.746317	-0.219959	0.208933	-0.255238	0.393316	0.684277	0.253159
ATP-citrate lyase A-1	Glyma.02G036300	0.616516	0.373539	0.39262	0.108256	0.0730959	-0.122261	0.877034	1.22292	0.966722	1.38929	0.284632	-0.298831	0.262777	0.10555	1.23838	1.2351
Kelch repeat-containing F-box family protein	Glyma.02G036400	-0.931471	-1.14535	-1.47382	-2.01897	0.39423	-0.872618	-0.416225	-0.472341	-0.191536	0.745424	-0.190412	-0.895534	0.224086	0.224507	0.768876	1.04073
NSP-interacting kinase 3	Glyma.02G036500	0.95415	1.66181	1.20497	1.79906	0.357385	0.252452	0.0850249	0.782944	-0.503731	0.413134	0.768621	-0.173314	0.557806	0.228647	1.54392	1.89345
Plant protein of unknown function (DUF828)	Glyma.02G036700	0.561426	0.847399	1.34345	2.08001	0.518522	0.94376	-0.0451768	-0.801858	1.38534	1.92095	0.526184	-0.0172351	-2.05645	-1.61469	1.61953	2.25277
KNOTTED1-like homeobox gene 6	Glyma.02G036900	-0.826924	-1.38244	2.0668	1.22135	0.276735	0.910097	0.676367	-2.59137	-0.32311	1.11826	-1.4607	-1.4607	0	0	-0.67782	-0.0969032
cysteine-rich RLK (RECEPTOR-like protein kinase) 2	Glyma.02G037100	-2.79664	-2.85253	-2.08358	-1.6847	0.635797	1.80804	-0.0943705	-0.576282	-1.54067	-1.52264	0.291842	1.86246	1.58228	3.34912	0.585345	-0.244484
cysteine-rich RLK (RECEPTOR-like protein kinase) 3	Glyma.02G037200	0	0	-5.19882	-6.43321	3.02939	3.42477	0	0.592093	0	0	-0.0680857	4.48384	0.356222	7.11351	4.78599	4.67091
Protein of Unknown Function (DUF239)	Glyma.02G037400	1.20175	1.95632	0	0	-0.0239347	-0.304237	0.888452	1.0868	-0.590091	0.971146	1.3658	2.13997	-0.158275	-1.01346	0.675437	0.175441
alpha/beta-Hydrolases superfamily protein	Glyma.02G037500	-1.43685	-2.6879	-0.715508	-0.716647	-0.39826	-1.54274	-0.414804	-0.960539	0.0792877	0.474655	-0.437749	-0.119712	-0.182386	-0.93451	0.457867	0.53296
tryptophan aminotransferase of Arabidopsis 1	Glyma.02G037600	2.96453	3.72634	-3.82829	-4.69145	-3.29463	-0.628832	-1.86037	-1.0732	0.817821	0	-1.36228	-2.10108	-2.4251	-1.75975	-1.21436	-1.43545
Clathrin adaptor complexes medium subunit family protein	Glyma.02G037700	0.549809	0.932905	0.0428146	0.00476931	0.269505	0.293279	0.232636	0.338702	0.686879	1.08776	0.362741	0.21229	0.118881	-0.158552	0.330186	0.463156
phosphoribosyl pyrophosphate (PRPP) synthase 3	Glyma.02G038000	-0.178093	-0.0259718	0.080177	0.433539	-0.337857	0.00572529	-0.21599	-0.351783	0.481598	0.891558	-0.655003	-1.08035	-0.271381	-0.447511	0.958999	0.996131
F-box family protein	Glyma.02G038300	-0.3596	-0.511968	-0.97291	-0.656426	-0.51618	-0.346066	-0.45472	-0.988209	-0.99442	-0.40498	-0.855026	-0.462533	0.287246	0.157772	1.0956	0.559289
armadillo repeat only 4	Glyma.02G038400	0.0946527	-0.949847	1.11325	0.555601	-0.247981	-0.73169	-0.183874	-0.62701	-0.0192834	-0.295788	0.344054	0.506345	1.29509	1.26505	2.6838	2.02051
Copper amine oxidase family protein	Glyma.02G038500	-1.00407	-0.236023	2.03456	0.266205	0.310978	0.375847	-1.36979	-0.44963	1.2484	-0.434241	0.1787	1.99812	1.76396	3.55407	-0.0450301	-0.42164
MATE efflux family protein	Glyma.02G038601	0	4.30408	4.53565	4.3144	-0.984716	0.416534	-0.979608	-0.0278993	1.30273	0.473209	0	0	-1.79071	-3.28494	0	1.54916
transporter associated with antigen processing protein 1	Glyma.02G038800	-0.612256	-1.89943	0.281555	-1.09091	-0.214847	-0.211253	0.13472	-0.0547243	-0.377837	-0.507272	0.0733142	0.655561	-0.784913	-0.816075	-0.87717	0.375297
Octicosapeptide/Phox/Bem1p family protein	Glyma.02G039000	-0.77924	-0.239944	-1.58506	-1.54476	0.378687	0.358213	-1.63537	-0.417294	0.546324	0.647958	0.644238	1.8695	0.253133	1.26148	-1.65685	-1.90556
plant intracellular ras group-related LRR 3	Glyma.02G039100	1.38593	1.43069	-1.69106	-2.008	0.171012	0.0767828	0.0259405	0.116311	-1.04428	-0.62667	0.643567	0.932474	0.283977	0.399764	0.572643	0.641103
Phototropic-responsive NPH3 family protein	Glyma.02G039400	-0.541525	-2.5545	-4.97731	-5.18238	0.615323	0.44147	-0.503139	-0.548274	0.270066	0.157257	-0.788804	0.350922	0	1.74598	1.6146	1.35173
MATE efflux family protein	Glyma.02G039500	0	0	-0.471634	-7.05044	-1.92731	-4.12597	0	0	0	0	0.0252986	-0.894487	0	0	0	0
unknown function	Glyma.02G039700	-1.50017	0.86961	-3.30092	-2.40276	-1.04465	-2.86505	-0.590662	-0.254092	-0.19548	-0.333461	-3.20156	-2.5423	-0.178545	-1.22293	2.04137	2.73376
unknown function	Glyma.02G039800	0	0	-3.06536	-5.77564	-1.64008	-1.64008	0	0	0	0	0	0	0	0	-3.69572	-6.10957
Protein of unknown function (DUF707)	Glyma.02G039900	-0.917499	-0.85167	-0.539279	-2.78696	-0.302208	-0.109682	-0.59801	-0.956359	-0.252516	0.0932697	-0.0834454	0.24538	0.837408	1.0315	-2.74217	-4.81472
homeobox protein 22	Glyma.02G040100	2.41812	6.24574	2.65391	4.65743	-0.321132	0.65051	-1.33803	-1.33803	-4.82682	-4.25579	-0.339055	0.894834	-2.20419	-3.70322	0.702443	0.903437
CYCLIN D4;1	Glyma.02G040500	-0.777244	-1.02238	-0.555316	-0.441615	-0.419764	-0.0971853	0.0848648	-0.666158	-3.19188	-2.46622	-1.17555	-1.38617	-0.58325	-1.03837	-0.846143	-1.17778
unknown function	Glyma.02G040600	-0.354356	-1.23549	-0.196373	-0.517489	-0.104276	-0.331107	-0.69705	-0.817867	-1.3729	-1.66231	-0.117028	-0.237261	-0.00606931	-0.26419	0.621608	0.849694
uncoupling protein 5	Glyma.02G040700	-0.96459	-0.0261514	-1.70144	-1.51021	-1.17394	-1.91269	-0.932274	-1.1128	-2.50753	-2.66535	-1.51585	-0.702985	0.761152	0.487492	1.75884	2.42206
unknown function	Glyma.02G040802	-0.959791	-1.43434	-1.32222	-2.30832	-1.23504	-4.20449	-1.26009	-1.80117	-2.61248	-2.61248	-2.16285	-3.43079	1.47527	-2.04891	0.853914	1.63058
ubiquitin-specific protease 17	Glyma.02G040900	0.109425	0.218152	-1.45886	-1.16567	0.0362177	0.223292	0.0375874	-0.24266	0.259422	0.549883	-0.744597	-0.419545	-0.0127203	-0.491556	0.236582	-0.36413
basic helix-loop-helix (bHLH) DNA-binding superfamily protein	Glyma.02G041000	0.0829799	-1.89265	0.514573	1.41422	2.47112	1.5789	0.411587	-1.90849	-2.12192	-3.25701	-0.0343067	-1.57384	-0.957178	-0.425111	1.21981	0.10432
Chaperone DnaJ-domain superfamily protein	Glyma.02G041200	0.335959	-0.374198	1.50606	0.970403	-0.867151	-0.78495	0.140889	-0.428243	-1.6332	-2.18793	1.01852	-1.88499	0.910077	-1.03831	0.0373908	0.0677646
kinesin like protein for actin based chloroplast movement 1	Glyma.02G041400	-0.27386	-0.523844	-1.59388	-0.952677	-0.208542	-0.466891	-0.369041	-0.318843	0.179707	-0.272271	-0.6515	-0.865845	-0.51811	-1.33106	-0.933946	-0.130227
K-box region and MADS-box transcription factor family protein	Glyma.02G041500	0.709801	-0.796227	0	0	0	0	0	1.36651	0	0	0	2.67962	1.06759	1.7162	0	0
ubiquitin family protein	Glyma.02G041700	-0.046778	0.0171589	-1.39925	-1.27115	0.239537	0.325571	-0.175241	-0.313993	0.202923	0.236683	0.155476	0.391997	-0.380277	-0.501198	-0.113258	0.0268471
phosphoserine aminotransferase	Glyma.02G041900	0.502429	0.804839	0.95257	1.4349	0.2243	0.819305	0.879199	0.689561	0.987988	0.705301	0.803565	0.299278	0.309266	0.565971	-0.0292768	0.357974
isocitrate dehydrogenase 1	Glyma.02G042100	1.16577	1.20233	2.25572	1.7774	0.200479	0.869251	-0.134614	0.401757	0.129858	0.372028	-0.185195	-0.455713	-0.495206	0.395463	0.192056	0.148571
AMP-dependent synthetase and ligase family protein	Glyma.02G042200	-0.12714	-0.317032	-2.29481	-1.91447	2.27057	1.85554	-0.0545701	1.0512	0.185102	0.518665	0.392037	0.546176	2.76316	5.00301	-0.982698	-0.740208
Calcium-dependent phosphotriesterase superfamily protein	Glyma.02G042300	1.7731	3.07058	-3.47929	-4.79497	2.92688	1.60558	-1.79548	1.63249	0	0	0.310971	1.09723	-0.289943	4.4584	-2.53948	-2.93702
Calcium-dependent phosphotriesterase superfamily protein	Glyma.02G042400	2.60969	0.305265	4.36189	6.22555	0.772243	0.564407	-2.73331	-1.82701	0	0	0	0	0	0	0.983062	0
Arabidopsis protein of unknown function (DUF241)	Glyma.02G042600	0.18634	0.136883	0	0	-0.764557	-0.764557	-0.322116	-0.322116	-0.614254	-1.72237	0	0	-0.726787	-4.56031	0	2.2529
Regulator of Vps4 activity in the MVB pathway protein	Glyma.02G043200	-0.407673	-0.160053	1.61158	1.86808	-0.8622	-0.215696	0.313836	0.271667	0.472258	0.2919	-1.31063	-0.535629	-0.920895	-2.5979	0.223047	-0.047898
GDSL-like Lipase/Acylhydrolase superfamily protein	Glyma.02G043300	0	0	5.30893	6.03221	1.50794	3.57856	0	0	0	0	0	1.48103	0	7.22149	0	0
F-box family protein with a domain of unknown function (DUF295)	Glyma.02G043500	0.494778	0.58459	2.55458	2.90883	0.880019	-0.00923852	-2.26705	-2.23811	0.325929	2.21268	-2.82337	-3.26802	-0.868848	0.0896238	3.04219	2.43147
Tetratricopeptide repeat (TPR)-like superfamily protein	Glyma.02G043900	0.899194	-0.462281	1.76976	1.1868	0.858254	1.19026	0.0207997	-0.477519	0.306558	0.134508	1.11649	0.568472	-0.110227	-1.15103	1.0477	0.22931
2-oxoglutarate (2OG) and Fe(II)-dependent oxygenase superfamily protein	Glyma.02G044100	-1.91793	-1.91793	-1.80204	-5.93571	0.40001	-0.864761	-1.11764	-0.0339806	-0.0834652	-1.98076	-0.220277	-0.799259	0	0	-3.65271	-2.84968
2-oxoglutarate (2OG) and Fe(II)-dependent oxygenase superfamily protein	Glyma.02G044200	0	0	-1.84068	0.0221403	4.23038	5.14393	0	0	0	0	2.62141	2.52151	0	0	0	0
NEP-interacting protein 2	Glyma.02G044300	1.5822	0	-0.827858	0.72755	0.388213	0.628625	0.33294	0.734755	0.413123	0.553971	0.442704	1.86134	0	2.24458	0	0.558266
unknown function	Glyma.02G044400	0	0	0	0	0	0	0	2.11888	-2.24232	-3.80845	0	0	0	0	-1.67153	-1.67153
early-responsive to dehydration stress protein (ERD4)	Glyma.02G044800	-0.836928	-0.667229	-2.21518	-1.79543	-0.308793	-0.616098	-0.00956132	-0.348832	-0.0756702	0.466156	-0.126276	-0.207986	-0.119754	-0.20694	-0.322108	-0.0522833
Eukaryotic aspartyl protease family protein	Glyma.02G045100	-0.384377	-0.586904	-0.832813	0.983717	-0.351232	-1.29114	0.790549	0.700397	1.64844	3.09175	0.00439387	-0.126334	-1.01164	-0.364753	-0.980388	-2.29462
unknown function	Glyma.02G045200	0.00388765	-0.239675	-0.0136808	-0.156405	0.452752	0.235519	0.112167	-0.4797	0.347224	-0.248671	0.0452172	-0.191125	0.0482949	-0.807472	1.05579	0.528063
winged-helix DNA-binding transcription factor family protein	Glyma.02G045400	0.261903	-0.833255	-0.0429725	-0.00454859	-0.378659	-0.601683	-0.071999	0.0783135	-0.422519	-0.708355	0.189957	-0.0786465	0.0854346	0.263439	-0.280734	-0.277412
Basic-leucine zipper (bZIP) transcription factor family protein	Glyma.02G045500	2.21174	0.690514	1.46756	1.51594	0	0	0	0	0	0	0	0	2.90936	4.52932	0	0
PLAC8 family protein	Glyma.02G045800	1.08008	2.70165	1.89323	3.93904	-1.06128	-0.58371	-0.0754392	1.32762	-0.455466	-0.53337	-0.756723	0.0726369	0.135435	1.95487	-0.695422	-0.0721759
F-box family protein	Glyma.02G045900	-0.587802	0.0224341	1.54638	1.47542	0.0739058	0.28003	0.136095	-1.26493	-0.791082	-1.73366	-2.04275	-0.457438	0.574532	-0.677224	-0.535691	0.769684
Tetratricopeptide repeat (TPR)-like superfamily protein	Glyma.02G046200	0.344679	0.307138	0.873258	1.3749	-0.60133	0.303016	-0.418488	0.351825	-0.0062417	-0.595606	-0.844113	0.150537	-0.991338	-3.00238	1.67011	2.69457
unknown function	Glyma.02G046300	1.17155	1.3059	1.68862	1.03315	0.356387	-0.00966035	-0.115864	0.62539	0.0292366	-0.25393	0.473756	0.288812	0.802658	0.738023	2.5998	2.60075
proteasome alpha subunit D2	Glyma.02G046400	-0.235608	-0.759696	-0.288231	-0.493355	0.0792416	-0.137525	0.162889	-0.132848	-0.0483282	-0.349983	0.0637415	-0.333055	0.213517	0.698236	1.17703	0.630801
GDSL-like Lipase/Acylhydrolase superfamily protein	Glyma.02G046500	2.51761	2.64925	5.99063	9.24228	0	2.29807	0	0	0	0	0	0	0	0.677081	0	0.441809
Glycosyl hydrolase family 38 protein	Glyma.02G046800	0.0168577	3.94486	1.88514	1.56698	-0.0813625	1.69612	-0.991309	0.240855	-0.737138	0.0058101	-0.631449	0.731832	0.332394	0.701257	-0.502735	-1.22204
sulfurtransferase 18	Glyma.02G047000	1.86155	3.18443	4.94652	5.52271	2.84117	6.23224	2.14406	0.765048	0.287729	0.39499	2.86069	7.06067	0.924256	2.51244	1.58196	1.36085
oligopeptide transporter 7	Glyma.02G047200	-0.593042	1.72991	0.243713	1.91377	0.0940742	5.1477	0	0	0.686052	0	0.945905	5.9931	0	0.379523	-2.26786	-2.26786
cold shock domain protein 1	Glyma.02G047500	0.758862	0.265156	1.18204	1.03763	-0.0408584	0.173395	0.577477	0.345798	0.111339	0.110914	0.134992	0.202492	0.586526	-0.107021	1.64216	1.37441
ferredoxin-NADP(+)-oxidoreductase 1	Glyma.02G047600	1.88804	0.92069	-1.90749	-3.11154	0.052282	-0.716922	0.358962	0.449633	0.579103	0.820579	-2.17393	-2.41958	0.251358	-1.45295	0.599869	-2.1388
armadillo repeat only 2	Glyma.02G047700	-0.77887	0.559219	0.571943	1.22068	-1.64612	-0.423468	-0.605958	-1.16418	-1.05873	-0.674208	-2.60012	-3.30201	-0.785189	-1.76957	2.05279	3.38069
flavanone 3-hydroxylase	Glyma.02G048400	-1.21975	-0.0366063	-3.21772	-2.27157	-2.04144	-1.84596	0.654339	0.871814	3.07705	4.04052	-1.77293	-1.56203	-0.552766	-1.5282	-0.408307	0.78081
flavanone 3-hydroxylase	Glyma.02G048600	-1.55527	-0.888283	-1.90833	-1.83893	-2.26113	-1.94985	0.731214	0.706369	2.71186	3.84173	-2.38749	-1.41989	-0.405436	-1.41803	-0.768062	-0.287027
Chalcone-flavanone isomerase family protein	Glyma.02G048700	0.777311	0.28201	0.698368	0.408684	-0.388372	0.703225	-0.294608	0.672761	-0.198896	-0.849414	-1.18622	-0.0831945	-0.67716	-2.07857	-0.629436	1.00617
Ribosomal protein L2 family	Glyma.02G049300	-0.0647604	-0.215017	0.665364	0.426415	-0.265256	-0.310393	0.164703	0.0428672	0.226398	-0.339159	0.190457	-0.541235	0.293152	-0.0712129	0.370941	0.533034
peptidylprolyl cis/trans isomerase, NIMA-interacting 1	Glyma.02G049500	0.153867	-0.06171	-0.795259	-1.41763	-0.42757	-0.512026	0.223624	0.016599	0.0651518	-0.315466	-0.000652468	-0.364144	0.405295	0.250316	0.138379	0.00281207
RNA-binding (RRM/RBD/RNP motifs) family protein	Glyma.02G049800	-0.243313	1.16894	-1.20559	-0.356794	0.0748507	2.75982	0.105978	-0.00849026	2.02315	2.87019	0.34048	1.98334	-1.68497	-3.79404	1.36256	-0.322217
unknown function	Glyma.02G049900	-0.0238647	0.461831	-0.728077	-1.0231	0.621638	0.236353	0.289517	0.397486	0.375921	0.934199	0.99847	1.21229	-0.474126	-0.661308	0.171905	0.973114
ATPase, F0/V0 complex, subunit C protein	Glyma.02G050200	1.59252	1.19808	1.00693	0.417134	0.194998	0.276017	0.836971	0.913367	1.39773	1.52337	0.578004	0.40767	0.598086	0.432897	1.24667	0.612785
Leucine-rich receptor-like protein kinase family protein	Glyma.02G050300	-0.978681	-1.10916	0.333225	2.55592	-1.68019	-1.3038	-0.0808157	-1.26235	1.9083	2.20977	0	0	0.481492	0.570691	-1.67784	-1.62293
ATP binding microtubule motor family protein	Glyma.02G050400	1.07044	3.06519	-4.65008	-2.32976	0.241469	0.932949	-0.437406	-0.249357	1.17403	2.12753	-0.670689	-1.06409	-0.35447	0.672688	-0.740852	-1.32428
GATA transcription factor 6	Glyma.02G051100	-0.788656	0.305742	-2.16332	-0.985648	-0.288506	0.326046	-0.307677	-0.391145	-0.148399	-0.40926	-0.0113161	0.0690878	-1.17735	-1.1777	0.628433	0.72883
Forkhead-associated (FHA) domain-containing protein	Glyma.02G051400	0.268774	0.388677	-0.877531	-1.33142	0.428055	0.196447	0.00342129	-0.959086	0.11238	0.346328	0.607129	0.080603	-0.340729	-0.651194	-0.279382	0.323798
aldehyde dehydrogenase 3F1	Glyma.02G051500	-0.519932	-3.89905	-5.40299	-4.31726	0.0701778	-0.135042	0.3398	0.0766584	2.11954	2.4116	1.10333	2.47754	-0.585127	-0.585127	0.347146	0.534548
Cytochrome P450 superfamily protein	Glyma.02G051600	-2.40945	-6.17966	-1.41134	-1.41134	-1.41684	-1.41684	0.525053	0.55076	2.35464	2.92199	-0.762086	-0.762086	-1.2181	-0.457201	-1.34496	-1.34496
beta-galactosidase 3	Glyma.02G051700	0.939249	2.69628	0.994522	3.05904	1.58988	1.29184	-3.52229	-2.22831	1.51618	2.60222	0.846803	-0.964109	1.86339	0.874215	-1.65307	-0.0409664
Lateral root primordium (LRP) protein-related	Glyma.02G051900	-2.85127	-5.76647	-0.648796	-1.40616	-2.26829	-2.26829	-0.256461	-3.60071	-0.377368	-1.58854	-0.92492	-0.92492	-1.21426	-3.47112	-2.32206	-2.54129
S-adenosyl-L-methionine-dependent methyltransferases superfamily protein	Glyma.02G052000	1.07492	0.241308	-1.76556	-2.47111	0.104278	-1.03332	0.607041	0.476316	2.03806	1.1572	-0.332195	-0.0779735	0.917092	0.880443	0	1.63838
unknown function	Glyma.02G052200	-0.723918	-0.16585	-2.03795	-2.57248	-0.8621	-0.287772	-0.480613	0.0968703	0.417014	0.14218	0.15656	-0.184389	-0.275921	0.70794	0.603605	0.865264
phosducin-like protein 3 homolog	Glyma.02G053300	1.04089	0.733626	0.772031	0.270802	0.4224	0.0852101	0.369706	0.900081	0.111169	-0.223055	0.569969	0.295786	0.373741	0.416705	0.656468	1.10045
cytochrome BC1 synthesis	Glyma.02G053600	-2.29671	-2.97228	2.80085	2.49969	-0.338638	-1.22199	-1.01659	-1.36933	-0.06937	-0.827491	-0.11069	0.0441786	-1.41338	-1.41338	3.29933	3.1095
unknown function	Glyma.02G054100	-0.266965	-1.94842	-2.76135	-2.79159	2.11785	2.4664	0	1.4753	-1.10256	2.67983	0.0591254	1.65756	-2.77306	1.12797	-3.46878	-3.46878
unknown function	Glyma.02G054400	-0.141217	0.738489	-0.704789	-0.704789	0.169911	1.52796	-1.02306	-1.50517	-1.30696	-3.71224	-0.0103488	-0.416188	-1.60329	-0.49484	1.06919	1.14548
RNA binding;GTP binding	Glyma.02G054500	0.0918564	-0.0618367	0.230618	-0.0205685	0.00498844	0.00736409	-0.0145473	0.0772033	0.471152	0.278823	-0.165627	-0.301617	0.0331721	0.0977366	-2.08098	-1.57666
unknown function	Glyma.02G054701	-0.372704	-0.536046	-1.79621	-0.287075	0.0166209	0.464719	0.736342	0.291358	-0.853441	-0.199985	-0.747351	-0.665012	-0.444766	-1.81789	0.105076	0.493669
Aldolase-type TIM barrel family protein	Glyma.02G054800	-1.90994	-2.54014	-0.342099	-0.298298	-0.257669	0.217888	-0.155963	1.38877	0.0805082	1.20153	-0.722532	1.22506	-0.457484	1.51538	1.94493	2.18013
Chaperone DnaJ-domain superfamily protein	Glyma.02G055100	-0.178007	0.0576815	0.430163	1.09797	-1.22614	-1.26564	-0.612639	-1.53413	-0.612177	-1.12932	-2.54492	-1.24421	-1.15774	-2.00229	0.406995	0.431307
tubby like protein 2	Glyma.02G055300	-0.586463	-0.255464	-1.72387	-1.43593	-0.694064	-0.598109	-0.305295	-0.216464	-0.277483	-0.526799	-1.05678	-1.3938	-0.239093	-1.17159	-0.883105	-0.34324
ARM repeat superfamily protein	Glyma.02G055500	0.809389	1.48188	-2.55603	-2.51117	-0.263357	-0.553537	0.156192	0.532512	0.520481	1.54835	-2.50465	-1.28019	-0.364299	-1.37696	1.06005	0.0202296
unknown function	Glyma.02G055600	1.06322	1.81524	-3.13803	-1.61612	0.200066	0.280312	-1.3856	-0.197851	0.0513516	1.20382	-1.68568	-5.49481	-0.0594956	-3.04345	-2.39426	-1.66017
homeobox protein 24	Glyma.02G056100	4.14421	5.70194	1.53502	1.5876	-0.53715	0.627266	0	0.184982	-0.978707	-0.978707	0	0	0.543381	0.397436	-0.315373	0.0386683
Major facilitator superfamily protein	Glyma.02G056200	-0.10734	-0.516746	1.72157	0.451587	0.0597883	0.0405202	0.063509	0.780897	0.403744	0.510885	-0.109635	-0.262827	-0.109347	-0.126508	0.305775	0.340441
alpha/beta-Hydrolases superfamily protein	Glyma.02G056400	2.68804	2.12932	-2.23732	-1.46772	-0.027056	-0.216964	0.863348	-2.42909	3.42916	4.26774	1.13845	1.29364	0	1.11762	-3.13336	-3.13336
GATA type zinc finger transcription factor family protein	Glyma.02G056600	-1.43179	-2.51307	1.29884	1.98317	0	0	0	0.660015	-0.0224029	-1.72216	0	0	-0.242072	-0.260197	-2.65366	-2.65366
Maf-like protein	Glyma.02G056700	-0.272671	-1.61119	2.02552	0.545279	-0.499502	-1.43905	-0.0432161	-0.0772988	0.0764208	-0.0790993	-0.560503	-0.260737	1.80298	2.46992	-0.21243	-1.37725
FAD/NAD(P)-binding oxidoreductase family protein	Glyma.02G056800	-0.0910605	-0.676353	0.487118	0.757027	-0.0842198	-0.351834	-0.0620992	-0.853037	0.0816395	-0.164205	-0.400056	0.012176	-0.342421	-0.776129	1.49931	2.38565
Putative methyltransferase family protein	Glyma.02G057000	-0.622875	-1.42327	-1.56358	-1.81666	-0.0630545	-0.371971	0.232443	-0.188349	-0.0151827	-0.0325501	0.223156	-0.0576849	0.409321	0.161446	0.615966	0.143596
Sec14p-like phosphatidylinositol transfer family protein	Glyma.02G057200	0.0187677	0.104061	-0.519908	-0.288968	0.0634058	0.0584905	-0.67087	0.200054	0.0406769	0.407032	-0.554756	-1.15657	-0.685822	-0.488111	0.471111	1.47101
succinate dehydrogenase 1-1	Glyma.02G057400	-0.77744	-1.51039	-0.38659	0.0665267	0.117441	0.293207	-0.284534	0.904097	-0.222018	0.53742	0.279731	0.670024	0.0808698	0.306348	0.273068	0.53524
Cytochrome P450 superfamily protein	Glyma.02G057500	-1.99109	-2.02738	-3.6268	-2.35737	-0.443001	0.248383	0	1.35714	-0.946676	1.04891	-1.03289	-1.03289	-0.902245	-0.675518	0.949641	1.49738
U1 small nuclear ribonucleoprotein-70K	Glyma.02G057600	-0.46186	-0.696406	-0.997831	-1.09376	0.33466	0.319376	-0.473503	-0.152356	-0.229045	0.225131	-0.202106	0.743397	-0.592419	-1.39375	-0.93276	-0.704285
Leucine-rich repeat (LRR) family protein	Glyma.02G057800	-0.932562	-1.52339	-0.333894	-0.334026	0.122367	0.17719	-0.275046	-0.7148	-1.49748	-1.18758	-0.789929	-0.535357	-0.26835	-1.28023	-0.0755792	-0.247495
Major facilitator superfamily protein	Glyma.02G058000	-0.821994	-0.821994	-0.636234	-1.95965	0.0385898	0.242343	0.0243878	0.0340128	0.309728	-0.038631	-0.821414	-0.798201	0.940568	-0.0901181	-6.73931	-6.47013
Eukaryotic protein of unknown function (DUF842)	Glyma.02G058200	0.705826	-0.404895	1.22461	1.19314	0.348169	0.393541	0.181354	0.270326	-0.11596	-1.22653	0.653511	0.555528	0.713699	0.436653	0.0449375	-0.303127
C2H2-like zinc finger protein	Glyma.02G058400	-0.141891	-0.0609186	-2.69461	-3.67199	-1.37918	-0.754255	-0.0383176	-0.133577	0.598585	0.65927	-0.21187	0.588699	-0.315592	-0.720818	-0.00587907	0.776704
C2H2-like zinc finger protein	Glyma.02G058500	-0.133063	-0.291575	-2.82184	-3.58844	-0.97003	-0.529122	-0.153905	-0.16161	0.5702	0.620613	-0.569512	0.417733	-0.359007	-0.688792	0.050912	0.811604
G-box binding factor 1	Glyma.02G058800	0.192383	-0.304116	2.09365	1.05851	-0.214683	-1.57527	-0.17551	-0.252962	-0.622019	-1.60173	-1.1989	-1.43193	0.379486	-1.93668	-0.358928	-0.169485
homeobox protein 40	Glyma.02G058900	0	0	0	0	0	0	0	0	0	0	0.680598	3.5593	0	0	0	0
Protein of unknown function (DUF607)	Glyma.02G059200	0.779509	1.16526	-2.84174	-1.16757	2.77619	2.16274	-1.14403	-0.511479	-1.35866	-1.19214	1.92066	4.39832	0	3.3131	0.322709	0.861669
calmodulin-like 41	Glyma.02G059600	0.921507	5.80793	0.39293	0.01422	0.675219	-1.56376	-1.03619	-2.34445	-2.53753	-3.39416	-3.91364	-8.49112	0.543304	-1.72107	-2.28395	-0.945662
vacuolar ATP synthase subunit H family protein	Glyma.02G059800	1.034	-0.491269	0.193621	-0.014055	0.182847	-0.206097	0.099763	0.260771	0.767322	0.999313	1.36349	0.4745	0.281076	0.503118	1.27965	1.24294
LIM domain-containing protein	Glyma.02G059900	-1.39901	-2.30561	-2.97	-1.66504	1.58037	0.0544306	1.1225	0.745036	0.417952	1.22693	0.853252	0.800199	0.989971	1.72594	-0.15184	-0.0114116
BEL1-like homeodomain 4	Glyma.02G060002	4.22806	6.73283	0	0	0	0	4.69184	3.52191	0	0.281105	0	0	-0.228068	-0.934514	-0.20064	-0.20064
unknown function	Glyma.02G060102	0.650193	1.40049	0.817807	4.22289	-2.87787	-1.52966	-0.239544	-1.86896	0.116847	-0.307372	-2.84102	-2.66895	-0.279376	-0.825183	-0.672581	0.149886
unknown function	Glyma.02G060202	-0.959222	0.259605	0.391553	3.26515	-2.73987	-2.41122	-0.117455	-2.3584	0.475719	0.559199	-3.80484	-2.52003	-0.612321	-1.34787	-0.613187	-0.36489
unknown function	Glyma.02G060302	-0.767576	2.21169	-1.41438	-1.07009	-1.93679	-1.18416	-0.0431587	-0.376033	0.0174805	-0.0474108	-0.741956	-0.838431	-0.244564	0.682318	1.00005	2.47734
O-Glycosyl hydrolases family 17 protein	Glyma.02G060666	1.47037	1.97269	-0.631796	-1.23267	-0.83208	-0.332724	0.106253	-1.06212	-0.259728	0.487237	-0.292737	-0.936192	-1.22529	-1.62648	-0.922643	-0.683829
unknown function	Glyma.02G060900	0	0	-0.58597	-0.58597	0	0.60834	0.584902	-1.13235	-2.47535	-2.33587	-2.02092	-2.02092	1.13543	-0.275159	3.10929	4.44671
Uncharacterised protein family (UPF0497)	Glyma.02G061000	0.934601	0.391314	-1.51358	-1.02477	-0.180227	-0.583328	-0.150019	-0.504448	0.806719	1.5326	0.343103	0.706054	0.619474	0.873139	2.88525	3.21949
photosystem II subunit O-2	Glyma.02G061100	0.681139	0.0976379	-4.57665	-4.22544	-0.0303645	-1.36363	-0.256004	0.523139	-0.0287947	1.39737	-2.98695	-3.18135	0.241836	-1.23356	-0.572293	0.410184
Phototropic-responsive NPH3 family protein	Glyma.02G061400	0.567943	0.216348	-3.70198	-2.29855	2.14415	0.438928	0.00571888	-0.450321	2.01184	3.49302	-0.0585624	0.686784	-0.19175	0.402388	1.20681	2.659
Protein kinase superfamily protein	Glyma.02G061700	-0.459433	-1.20054	3.95095	3.92065	-1.18902	-1.46767	-0.968721	-1.15551	0.421822	0.644871	-2.28816	-0.027649	-0.44304	-1.27882	0.393015	0.930521
Pyridoxal phosphate (PLP)-dependent transferases superfamily protein	Glyma.02G062200	-0.234368	-0.201294	-0.968223	-1.0001	-0.581984	-0.668401	-0.101248	-0.321049	0.191312	0.37237	-1.22087	-0.701263	-0.430899	-0.996789	-0.176487	-0.33149
OBF binding protein 1	Glyma.02G062700	-1.11897	-1.53226	1.16682	-1.92007	1.15623	-0.957222	2.34239	-0.822244	-5.06414	-3.84943	-3.02417	-2.02359	-0.502987	-2.30375	-2.71425	-4.03654
methyl esterase 1	Glyma.02G062900	0.637934	-0.756281	-1.8178	-2.11047	0.678864	-0.0390013	2.71853	3.12018	1.05697	-0.0785684	1.08189	0.54868	2.19101	4.02674	-0.742817	-1.35198
methyl esterase 1	Glyma.02G063000	0	0	0	0	0.036719	0.243174	0	0	0	0	3.71698	5.82585	0	0	-3.15835	-3.15835
DHHC-type zinc finger family protein	Glyma.02G064800	0.352081	0.94301	-0.670491	-0.922613	0.0107136	-0.237012	0.0189927	0.318017	0.362808	0.522533	0.254265	-0.0651392	0.0472906	0.225428	0.509659	0.827656
unknown function	Glyma.02G065000	0.810848	-0.0256032	1.87651	4.5704	-2.33504	-1.02632	0.0248558	-0.670789	-0.153578	-1.32726	-1.33513	-1.33513	-0.637244	-1.27184	2.46488	3.30729
exocyst subunit exo70 family protein C2	Glyma.02G065100	-0.318156	0.607193	2.6306	5.47201	-0.438602	1.00094	-0.13091	0.324566	0.775553	1.63826	0	0.411264	-0.216663	-0.216663	0.605047	1.5965
unknown function	Glyma.02G065200	-1.00491	-0.564504	-2.66292	-2.10403	-0.408981	-0.439273	-0.811328	-0.664112	-0.470032	-0.246307	-0.5559	-0.197598	0.139527	1.40557	-0.239433	0.160123
auxin signaling F-box 3	Glyma.02G065300	-0.462832	-0.361779	0.200729	0.649874	-0.319623	-0.473374	-0.618971	-0.00567524	-0.120714	0.0223623	-0.53225	-0.603707	-0.388554	-0.346682	-1.42716	-0.872197
long chain base2	Glyma.02G065400	0.259545	-0.289768	-0.105899	-0.261724	0.401991	0.342296	0.0249553	0.236425	-0.0992555	-0.00280027	0.686961	0.58585	0.797388	0.544211	1.75455	0.582976
DNA polymerase lambda (POLL)	Glyma.02G065600	-0.134634	-0.623078	-0.0218293	-0.236883	0.0115953	-0.218047	-0.566603	-0.748624	-0.455325	-1.10708	0.461414	-0.153656	-0.143867	-0.938278	-0.127064	0.133567
aspartate kinase 1	Glyma.02G066100	0.29529	-0.985039	1.24295	0.473533	-0.256938	-0.605685	0.292167	1.19823	-0.319433	-0.0133085	0.102432	-0.835638	0.432809	0.912781	-0.39985	-0.393684
Integrase-type DNA-binding superfamily protein	Glyma.02G066200	2.556	3.48849	-6.26829	-6.26829	-1.13297	-1.13297	1.36318	1.05996	-1.53154	1.73536	0	0.339302	1.66245	2.90011	0.026558	0.274936
Ubiquinol-cytochrome C reductase iron-sulfur subunit	Glyma.02G066400	0.60399	0.299683	0.0884064	-0.0481102	0.111005	0.0498524	0.626648	0.83645	0.509229	0.405795	0.140961	0.0284827	0.180285	1.06297	0.959834	0.383633
Ubiquinol-cytochrome C reductase iron-sulfur subunit	Glyma.02G066500	0.16103	-0.148808	0.0756711	-0.024234	-0.180662	0.0191179	0.375112	0.680182	0.08126	0.190375	0.0404951	-0.0999322	0.363557	0.917693	0.826505	0.385549
Protein of unknown function (DUF3754)	Glyma.02G066800	-0.476623	-0.27102	0.302265	1.80084	0.333201	0.329504	-0.0605588	1.25596	-0.475856	0.144871	1.30203	1.76485	0.0216773	1.20314	-4.34716	-4.82498
unknown function	Glyma.02G066900	-0.936472	-0.483846	0.239487	0.0475438	-0.798877	0.841468	-1.30638	-0.558003	-1.18629	-0.235106	-0.884039	0.230357	0.0155872	0.979187	-3.45656	-3.50649
ribosomal protein S27	Glyma.02G067300	-0.726112	0.139122	1.02876	0.644279	0.224894	-0.235335	0.184014	-0.100273	-0.164385	-0.390328	0.283316	-0.151033	-0.28435	-0.0489656	-0.0656719	-0.221013
ribosomal protein S27	Glyma.02G067400	-0.396991	0.507913	0.251181	0.156509	0.0166223	-0.214554	0.0261713	-0.0317762	0.154341	-0.441597	0.199892	-0.698114	0.0846272	0.174571	0.161947	0.293418
Protein of unknown function (DUF803)	Glyma.02G068000	1.07152	1.1791	-0.482875	-0.321625	0.0717818	0.1193	-0.218766	-0.0145847	-0.0349976	0.267698	0.237959	0.327811	-0.0780802	-0.653283	1.158	1.47968
unknown function	Glyma.02G068100	1.34551	-0.362254	6.59167	2.83604	0.69091	2.00659	-0.375484	-0.916625	1.48771	2.05393	-1.54883	-1.46454	0.328491	0.310049	0.394871	1.72272
unknown function	Glyma.02G068200	0.652607	0.458022	1.91594	0.620988	1.08262	-0.104835	-2.33424	-3.56554	-1.14013	-1.30885	-4.5199	-3.79692	-0.242207	-0.912957	5.58618	5.83653
eukaryotic release factor 1-3	Glyma.02G068500	0.503745	0.206505	1.10065	1.06385	-0.103953	-0.0965797	0.0197948	0.694897	0.26845	0.183791	0.284241	-0.109309	0.196384	0.788888	0.543061	1.04776
Cysteine proteinases superfamily protein	Glyma.02G069000	-1.50951	-1.40571	-2.18575	-0.626636	-0.331133	-0.508219	-0.221004	-0.602521	-0.97207	-0.0126954	-0.496404	0.0633568	-0.361733	-1.06056	0.493878	0.291597
PEBP (phosphatidylethanolamine-binding protein) family protein	Glyma.02G069500	-0.316117	-0.493051	-0.390741	-0.532158	0.851777	0.0994742	-1.27316	-0.117484	-0.335575	0.0829145	0.0518982	0.742616	-0.0661559	1.9146	-1.31252	0.00103511
syntaxin of plants 111	Glyma.02G069700	0.387827	1.10065	1.62376	1.52897	-0.332383	0.438944	0.23089	0.788916	-0.331882	-0.816187	-0.523305	0.487483	-0.927713	-2.44946	-0.194433	1.44558
Aquaporin-like superfamily protein	Glyma.02G069800	1.18093	2.55563	-0.183313	-0.556892	0.469816	1.0251	0.26763	0.983797	0.587668	0.642156	1.45242	1.12041	-0.952937	-2.63525	-0.462214	0.971421
NAC domain containing protein 47	Glyma.02G070000	-0.777542	-0.777542	-3.75761	-3.75761	-0.452043	-2.09637	-1.06881	-2.52327	1.94804	2.10595	-1.14752	0.0140174	0.0164852	-1.40673	0	0
O-Glycosyl hydrolases family 17 protein	Glyma.02G070500	0.692474	1.59176	2.12853	1.12999	-0.3817	1.1399	0.256751	-0.949373	-1.69977	-2.22088	-0.934025	-0.423644	-0.955538	-2.06079	-1.02912	-1.96818
Arabidopsis NAC domain containing protein 87	Glyma.02G070600	0	1.50904	1.33071	2.28522	2.88951	3.31024	0	0.746557	-3.97789	-1.52935	0.0626482	1.57015	0	1.47931	3.38102	3.42587
transcription regulator NOT2/NOT3/NOT5 family protein	Glyma.02G071300	-0.896534	-1.27149	-1.08873	-1.65195	0.53099	-0.0209429	0.172473	-0.753391	-0.201158	-0.175745	-0.566727	-0.122349	-0.373877	-0.877946	-0.34264	-0.504259
O-Glycosyl hydrolases family 17 protein	Glyma.02G071400	0.485374	0.648481	0.652573	-0.504234	-0.525682	1.22638	0.436233	0.28818	-0.735168	-0.738317	0.216461	0.00203187	-0.313442	2.16041	3.13827	2.84338
ARM repeat superfamily protein	Glyma.02G071700	1.2135	1.94304	0.694479	0.366019	0.451466	0.638455	0.216711	0.224144	0.048081	-0.659598	0.362654	1.05859	-0.450066	-2.37201	0.936915	2.09788
TCP-1/cpn60 chaperonin family protein	Glyma.02G071900	0.291655	-0.459878	1.27176	0.973615	0.187193	0.134794	0.0830744	0.2299	0.0732071	-0.205077	0.322018	-0.128331	0.425555	0.0401278	0.502876	0.690773
evolutionarily conserved C-terminal region 2	Glyma.02G072000	-0.364028	-0.103952	-0.35676	-0.515969	1.69634	1.22952	-1.64267	-1.55049	0.24587	0.134902	0.392852	0.769082	-0.196295	-0.485418	2.5059	1.87798
unknown function	Glyma.02G072300	-0.714104	-1.44718	-3.91829	-3.02	-0.40689	-0.141112	0.271119	1.56553	-0.763875	1.14359	-1.00271	-0.675255	-0.173695	1.11154	1.54201	1.73836
arabinogalactan protein 14	Glyma.02G072400	0	2.4375	0	0.757296	-1.54328	-2.43221	0.519702	0.956042	1.95524	2.02104	-0.407652	-3.78682	1.24235	1.43492	0	0.613366
unknown function	Glyma.02G072500	1.1342	1.49972	-3.48428	-2.98672	-0.120699	0.134614	-0.844009	1.01638	0.707873	1.75775	-2.06635	-1.13811	-0.0137307	0.930529	0.333079	1.4343
novel cap-binding protein	Glyma.02G072700	-1.23857	-0.810425	0.590296	0.000730188	0.0306792	0.0218611	-0.544922	-0.652265	-0.410168	-0.405722	-0.61986	-0.588487	0.165062	-0.0114457	-0.384729	-0.546227
shikimate kinase like 1	Glyma.02G073000	0.379916	0.264967	-3.87932	-2.59379	-0.431964	-0.604823	0.72076	1.20309	-0.0920417	0.524451	-0.411655	-0.284607	-0.715112	0.753268	-0.403957	-0.759621
GC-rich sequence DNA-binding factor-like protein with Tuftelin interacting domain	Glyma.02G073100	-0.785427	-1.00423	-0.746021	-0.442755	0.00492525	0.161237	0.229403	-0.423899	-0.167319	-0.242773	-0.752647	-0.806927	-0.67284	-1.56093	-0.562846	-1.08419
fucosyltransferase 13	Glyma.02G073200	0	0.409959	-3.36841	0.619366	-2.65822	-1.45502	0	0	0	0	0.74614	0	0	0	0	1.98567
unknown function	Glyma.02G073300	-1.31278	-1.31278	0.708914	-0.760849	-1.2249	-1.31837	0	0	0	0	1.97239	0	0	0	-1.10312	-3.664
unknown function	Glyma.02G073401	-0.146002	-0.379186	-0.704011	-2.42341	-0.54341	-1.45437	-0.466791	-1.52425	0.131992	-0.304191	-0.631707	-0.994939	0.774446	-0.528658	-1.08708	-1.24698
plasma membrane intrinsic protein 2	Glyma.02G073600	0	0	0	3.47779	-0.43295	0.43004	0.962165	2.859	1.024	1.56877	1.50324	0.675541	1.77312	2.51965	-1.34591	-0.722889
plasma membrane intrinsic protein 2	Glyma.02G073700	0.811372	0	3.09692	4.98905	-0.992747	0.274974	0	0.783026	0.710077	1.13312	0.72451	0.588791	1.52833	2.12564	0.28474	1.80141
GATA transcription factor 4	Glyma.02G073900	1.10779	1.10896	3.62163	5.24115	1.55564	1.68041	0.132092	-0.936706	-1.0675	0.193424	-0.177426	-0.318021	-0.517062	1.3457	0.629306	1.06136
decapping 2	Glyma.02G074100	-0.0396335	0.0675276	-0.194964	-0.01674	-0.0549204	-0.800034	-0.893162	-0.625334	-0.532502	-0.603806	0.129606	-0.496158	0.0219349	-0.0308238	0.7842	1.4494
glutathione-disulfide reductase	Glyma.02G074200	-0.0307274	-0.0295498	0.473998	0.185166	-0.230864	-0.190015	0.0657792	0.0920498	0.562953	0.481926	0.423647	0.356593	0.206756	0.138128	1.07993	1.67911
unknown function	Glyma.02G074300	0	0	0	0.914101	-0.321886	-1.23488	0	0	2.18994	2.17633	2.09466	1.24753	0.855715	2.35894	0	0
5\'-3\' exonuclease family protein	Glyma.02G074400	0	0	0	0	-0.459276	-1.44034	0	0	5.28008	4.91408	1.96429	0.749666	0	0	0	0
forkhead-associated (FHA) domain-containing protein	Glyma.02G074500	-0.183735	-0.746935	1.07898	0.678227	-0.289856	0.338375	-0.387978	-0.292316	-0.289282	-1.29107	0.010486	0.0368331	-0.636485	-2.9165	-1.10554	-0.747512
sucrose-proton symporter 2	Glyma.02G075000	-1.2111	-4.51539	-0.225855	-0.459138	0.279409	-1.59908	0.7107	2.18631	-0.58713	-0.968445	-0.624214	-0.857344	1.15151	3.54393	-3.02921	-2.76697
sucrose-proton symporter 2	Glyma.02G075100	0.558078	2.25437	1.46693	1.4273	-2.15885	-3.47208	1.07489	0.420348	-0.127185	0.0800317	-3.29155	-3.69589	1.01256	2.08301	-0.682658	0.100035
Ubiquitin carboxyl-terminal hydrolase family protein	Glyma.02G075200	-0.558145	-1.79822	0.223085	-0.365751	0.37076	0.335369	0.620495	-0.711508	-0.391991	-0.406143	0.0752542	-0.290586	0.422679	0.0775742	1.06091	-0.0772815
MATE efflux family protein	Glyma.02G075300	-1.27807	-4.08439	1.44532	0.355483	0.69856	1.19366	-1.24308	0.432631	-2.41196	-0.618337	3.93649	4.13922	0.0104916	2.0745	0.347619	0.542642
Regulator of Vps4 activity in the MVB pathway protein	Glyma.02G075900	-0.00454298	0.311861	-1.14844	-1.49179	-1.33981	-0.478864	-0.571076	-0.350629	0.284757	0.350293	-0.467638	0.244877	-0.603025	-0.780359	0.0227326	0.119163
P-loop containing nucleoside triphosphate hydrolases superfamily protein	Glyma.02G076000	0.0862938	-0.384894	0.945125	1.09106	0.676732	0.467227	0.145152	-0.0198025	-0.251515	-0.297729	0.213553	-0.409245	0.277509	-0.1921	0.180111	-0.212738
somatic embryogenesis receptor-like kinase 1	Glyma.02G076100	0.366854	-0.150472	1.40141	1.51782	-0.518804	-0.44103	0.317581	0.0880424	-0.610089	-0.223569	-2.20651	-2.87583	-0.120413	-1.14233	0.103658	0.786095
Peroxisomal membrane 22 kDa (Mpv17/PMP22) family protein	Glyma.02G076200	2.03699	3.32066	0.541492	1.82288	1.27753	1.12006	0	1.40324	0	0.585363	0.446071	2.85073	0	0	-1.74144	-1.74144
laccase 1	Glyma.02G076300	0	0	-1.23792	0.770586	1.58904	2.25746	3.76762	4.74179	0	0	0.453123	3.17783	0	0	-2.76421	-2.76421
Laccase/Diphenol oxidase family protein	Glyma.02G076400	0	0	0	0	2.17329	3.35293	0	0	0	0	1.20265	4.8173	0	0	0	0
Oxidoreductase family protein	Glyma.02G076500	-0.615507	-0.959605	0.334423	0.275231	-0.142852	0.113803	-0.0646932	0.103125	-0.548459	-0.851067	-0.428171	-0.491802	-0.239792	0.157634	-0.548253	-0.564557
HSP20-like chaperones superfamily protein	Glyma.02G076600	-2.76674	-0.784985	-3.94733	-1.39487	-0.77479	-3.58763	-0.67015	-3.65249	-3.66795	-2.03331	-1.64216	-3.5748	-1.88199	-0.800523	0.203287	3.19163
unknown function	Glyma.02G076800	1.78743	3.78254	0.200806	1.10057	-0.454671	0.800816	-0.127831	0.193251	-1.3642	-1.69523	-0.789699	0.0790099	-0.260295	0.0125026	4.97233	5.56624
HSP20-like chaperones superfamily protein	Glyma.02G077100	0.990352	0.126309	2.28765	2.38735	0.396673	0.508948	0.268397	0.169601	-0.144901	-0.908599	0.106305	0.147402	0.295544	0.285824	1.18811	1.59675
MA3 domain-containing protein	Glyma.02G077200	1.11624	-0.551259	-0.328601	-0.328601	0	0	0	0.264239	0	0	0	0	0	0	-2.98823	-4.33533
poly(A)-binding protein 5	Glyma.02G077400	-1.03644	-1.48475	5.08564	4.4629	3.3962	4.65687	-1.3367	-0.342754	1.03048	0	2.66251	2.50124	0	0.855658	0.778493	1.98484
unknown function	Glyma.02G077500	-0.255476	0.031152	1.09166	2.16456	-0.475034	0.299278	-0.349232	-0.898175	-0.724619	-3.46493	-0.174421	0.953549	0.457004	-2.21565	-2.04871	0.11368
Pyridoxal phosphate (PLP)-dependent transferases superfamily protein	Glyma.02G077600	0	0	2.87949	2.73683	1.89554	2.40797	0	0	0	0	0.194474	1.1714	0	1.97184	-1.4925	-1.4925
RH39	Glyma.02G077700	-0.219167	-0.984495	1.46392	0.817964	0.62668	1.13438	-0.118572	0.0676729	-1.19941	-1.42489	-0.30476	0.385244	-0.093115	0.778384	-2.03333	-2.46702
Ribosomal protein S13/S18 family	Glyma.02G078000	0.294713	0.195959	-0.00892195	-0.248351	0.349931	0.259824	0.411725	0.512918	0.368934	0.539534	0.437938	-0.103892	0.136505	0.300517	1.21659	0.683322
RH39	Glyma.02G078100	-0.154448	-1.08215	0.278528	-0.56172	0.261189	-0.240576	0.154473	-0.51861	-0.125351	-0.543766	-0.155822	-0.184142	0.204371	-1.02791	0.665466	0.372117
Protein kinase superfamily protein	Glyma.02G078500	1.22472	-0.0755115	-1.40434	-2.26285	0.884203	0.258583	-0.263409	0.119316	-0.541758	0.145147	0.372232	0.88707	-0.698294	0.693326	0.824793	1.26337
DNAse I-like superfamily protein	Glyma.02G078700	0.121954	0.432464	-0.713046	-0.593584	-0.0921761	-0.130644	0.177855	0.202223	-0.0370722	0.371039	-0.707534	-0.431193	0.475497	1.35296	-0.516283	-0.369247
cytochrome P450, family 82, subfamily C, polypeptide 4	Glyma.02G078800	-1.90233	-2.4036	-0.364387	-1.83848	-0.817158	-0.145688	0	0	-0.649995	-0.649995	1.33749	1.00335	0	1.8262	-1.52585	-0.346103
S18 ribosomal protein	Glyma.02G079000	0.521283	0.329127	1.15131	0.785881	-0.058497	0.399889	-0.0913354	0.162099	-0.203093	-0.720181	0.136026	-0.189081	0.387684	0.384819	0.458405	0.535207
Uncharacterised conserved protein UCP009193	Glyma.02G079200	-0.112342	0.355314	0.0144785	-0.345446	-0.17733	-0.256258	0.7795	0.543004	0.880881	0.679953	-0.133661	-0.0796087	0.553662	0.82316	-1.54722	-2.12114
one-helix protein 2	Glyma.02G079400	1.04864	-0.730124	2.67872	0.469464	1.09128	1.19538	0	1.35294	0	0	-0.297651	-1.93972	0	1.76145	-3.76932	-5.40071
Protein of unknown function (DUF3511)	Glyma.02G079500	1.7897	5.74382	3.87837	0	-0.759218	-0.759218	0	0	0	0.664075	-0.284205	-1.11439	-0.0713575	-2.19549	0	0
DHHC-type zinc finger family protein	Glyma.02G079900	-0.605855	0.231042	0.801839	0.593143	0.583975	0.343746	-0.237861	-0.264766	-0.178001	-0.387551	-0.0748584	-0.84711	0.0045196	-0.218857	-0.447143	0.184711
WD-40 repeat family protein / notchless protein, putative	Glyma.02G080600	-0.40839	-0.638051	0.00145906	0.278833	-0.0369489	-0.169101	0.0587345	0.228219	-0.186891	-0.307542	-0.370771	-0.440032	-0.0199183	-0.13424	0.250198	0.580473
unknown function	Glyma.02G080700	-0.0640027	0.326717	0.617646	2.58537	-0.222546	0.145749	0.249819	0.157447	-0.576902	-1.22243	-1.7753	-0.73284	-0.63713	-3.07727	0.297268	1.27561
cellulose synthase 6	Glyma.02G080900	0.924262	1.02449	-0.409254	1.56881	-1.28504	-0.684845	0.0867924	-0.432401	0.460221	1.10859	-1.27651	-1.6136	-0.556623	-1.1704	0.335766	0.802948
3-oxo-5-alpha-steroid 4-dehydrogenase family protein	Glyma.02G081100	0.92127	4.25801	-1.04958	1.88181	0.494228	-1.4727	-0.853548	-0.613557	-2.12828	-0.736082	-3.44278	-1.38799	-0.0663615	-0.12242	-3.26264	-1.91215
3-oxo-5-alpha-steroid 4-dehydrogenase family protein	Glyma.02G081200	0.790864	0.907126	-1.11774	-0.281777	-0.139748	-0.606113	-0.353194	0.00178218	-0.589011	-0.388816	-0.326128	-0.0516063	-0.0519578	0.0350166	-0.372933	0.59177
HSP20-like chaperones superfamily protein	Glyma.02G081300	-0.447768	1.51245	-2.42163	-1.90601	2.88648	4.03094	-0.68922	-0.473649	0.142178	0.386176	-0.674813	3.14109	-0.936377	-1.7273	1.6529	1.43253
Protein of unknown function (DUF793)	Glyma.02G081400	-2.00889	-1.84213	-1.1825	-1.10107	-1.57036	-1.5195	-0.82463	-1.09193	-1.34644	-1.17019	-2.11746	-1.33682	-0.391051	-0.927202	1.04611	1.2349
unknown function	Glyma.02G081500	0.430978	-0.843697	1.61516	0.70258	0.268449	-0.318266	0.573606	0.137781	-0.737875	-1.57619	0.609467	-0.212901	0.0400653	0.226922	2.34905	2.37142
unknown function	Glyma.02G081600	0.67545	0.445668	-0.0343425	0.286326	0.34632	0.0649849	0.294974	-0.152642	0.784328	1.52174	0.571817	-0.239282	-0.0679337	-0.146996	1.03958	0.993514
tubby like protein 5	Glyma.02G081800	-0.902444	-0.638878	-1.20475	-1.2862	-0.108466	-0.353752	0.384203	0.121522	1.4793	2.10298	-0.0854307	-0.706525	0.0546289	-0.0617027	0.762965	0.463781
Duplicated homeodomain-like superfamily protein	Glyma.02G082000	0.830063	3.40774	-1.5997	-1.59983	1.72982	0.782857	4.28356	7.29983	2.50431	5.65964	0.746413	1.35022	2.12619	1.33385	-2.27354	-2.27354
Duplicated homeodomain-like superfamily protein	Glyma.02G082100	0.855921	2.94032	0.71742	2.45004	0.0924581	1.23799	-0.347417	1.51033	0.796718	0.672894	-0.165522	0.0269865	0.195401	-0.405224	2.28001	1.22255
Vacuolar iron transporter (VIT) family protein	Glyma.02G082500	1.38333	-1.20785	5.40232	7.1028	0.546956	1.84553	2.10373	2.59793	-0.30946	-0.731369	-0.0421417	2.82776	0.331263	1.80721	1.5235	2.81791
zinc ion binding	Glyma.02G082600	0.43107	0.187169	1.13647	0.619307	0.300311	-0.013293	-0.0560628	0.386706	-0.441123	-0.851819	0.179024	0.236762	-0.337895	-0.497348	0.925764	1.31225
VIRE2-interacting protein 1	Glyma.02G082900	2.00531	0	7.6049	7.28704	0.34128	1.09542	0	3.39351	0.943175	-0.222345	2.88505	3.51029	0	1.82829	0	1.74332
VIRE2-interacting protein 1	Glyma.02G083100	-1.49182	-0.34201	5.72134	6.57085	2.19844	3.72212	0	1.84484	0	0	0	0	1.07499	-0.260859	-1.24206	-0.641171
cytochrome P450, family 707, subfamily A, polypeptide 3	Glyma.02G083200	0	0	0.464526	0	0	0	0	0	-2.4354	-0.466641	0	0.445128	-0.471072	-3.31983	-2.82652	-2.82652
F-box family protein	Glyma.02G083400	-1.29643	-0.747571	-0.874448	-0.606443	-0.720582	-0.748627	-0.403149	-0.702223	-0.659255	-0.456692	-0.396033	-1.27183	0.0591242	-0.449706	-0.774361	-0.227253
ARM repeat superfamily protein	Glyma.02G083900	-1.2628	-0.0157934	1.11111	0.912288	-1.1112	-0.352795	-0.836768	-1.50083	0.114761	0.736326	-0.614152	-0.679004	0.794244	2.08999	-0.557652	-0.914504
Regulator of chromosome condensation (RCC1) family with FYVE zinc finger domain	Glyma.02G084100	-0.206969	-0.432058	-0.948319	-1.38111	0.0914441	-0.232471	-0.0976878	-0.788913	0.0598014	0.465205	-0.511281	-0.181514	-0.51834	-0.94047	-0.398646	-0.609318
Mitochondrial substrate carrier family protein	Glyma.02G084300	0.959907	0.00420537	0.719068	0.222693	0.122366	-0.0505306	0.454755	0.315183	1.05101	1.01424	0.636835	0.124739	0.815251	0.783513	0.673372	0.262146
2-oxoglutarate (2OG) and Fe(II)-dependent oxygenase superfamily protein	Glyma.02G084400	-1.26381	-1.51718	-0.806773	-1.08858	1.08717	0.321427	-0.683547	-0.23809	-0.526246	-0.110499	0.00351644	1.08496	0.325176	0.186046	-1.39697	-1.71235
unknown function	Glyma.02G084800	0	2.96725	9.0713	11.228	5.29621	7.36672	0	3.38445	0	0	2.74687	4.88362	0	3.98476	0.972976	0
ARM repeat superfamily protein	Glyma.02G085000	-0.0449395	-0.202492	-1.69087	-1.46233	-0.0442905	0.127018	0.0151632	-0.1914	0.295135	0.573944	-0.211069	-0.329835	-0.226859	-0.474629	-0.427228	-0.911429
Zinc finger, C3HC4 type (RING finger) family protein	Glyma.02G085200	0.786912	0.811998	1.06035	0.435029	0.496149	-0.205556	0.328709	0.41681	1.05207	1.67754	0.199669	-0.13433	0.348861	0.151293	0.911184	1.45227
heat shock protein 70	Glyma.02G085600	-1.51775	-2.3037	2.60554	1.97624	1.29988	1.23677	-1.52825	-1.59928	-0.474318	-0.608009	-0.429458	-0.371795	-0.222631	-0.155748	0.168074	-0.663613
unknown function	Glyma.02G085800	0	0	0	0	1.26568	0	0	0	0	0	1.94891	0	1.1079	3.87967	0	0
response regulator 2	Glyma.02G085900	-0.152344	-0.337228	0.348586	0.111355	0.37656	-0.146486	-0.521093	-0.506918	-0.13306	-0.366693	-0.540341	-0.6321	-0.544172	-1.16366	-0.844488	-0.666658
Sec14p-like phosphatidylinositol transfer family protein	Glyma.02G086000	-1.23601	-2.05589	-3.53525	-1.75833	-0.295016	-0.0444134	-1.04989	-0.409388	-0.31883	-0.489716	-0.460052	0.673007	0.191864	1.22323	0.92245	1.2003
RNA-dependent RNA polymerase 1	Glyma.02G086100	-2.2118	-3.7383	-1.18945	-1.95611	-0.778764	-1.99408	-0.80296	-0.69871	-0.494321	-0.0115857	-1.35322	-2.17594	-0.237279	-0.678989	0.388258	-1.15371
UDP-Glycosyltransferase / trehalose-phosphatase family protein	Glyma.02G086200	-0.391244	-0.849299	0.977591	0.694235	0.685102	-0.105117	0.0145578	-0.472833	-1.61648	-0.96485	-0.788715	-0.64337	0.365103	-0.149402	-0.969484	-1.71713
RNA-binding (RRM/RBD/RNP motifs) family protein	Glyma.02G086600	0.0821992	-0.110175	-0.534161	0.112166	0.359336	0.144085	-0.0938001	-2.61761	0.717235	0.674797	0.431876	-2.15514	-0.123702	-0.775362	0.0556766	0.00710677
CHASE domain containing histidine kinase protein	Glyma.02G087000	2.92377	2.66406	1.88355	2.75417	-1.25912	-1.49412	-0.256452	-0.645941	-0.627146	-1.00107	-1.64277	-2.94459	-0.285701	-0.586446	-2.00023	-1.70629
related to AP2.7	Glyma.02G087400	-0.841318	-1.83231	-3.25161	-4.75316	1.48636	1.90049	0.720593	-0.269938	-0.574295	-1.16298	0.897241	1.20061	0.251286	-1.82335	0	0
Tudor/PWWP/MBT superfamily protein	Glyma.02G087500	-0.900176	-1.34255	-0.717694	-0.785127	0.00316778	0.054046	-0.0688146	-0.784703	-0.301006	-0.145638	-0.676243	-0.784738	-0.284921	-1.26713	-0.644425	-1.28819
Fe superoxide dismutase 2	Glyma.02G087700	-0.431687	-0.478909	1.19728	1.00723	0.129901	0.324076	-0.017019	-0.070003	0.213093	-0.591777	0.209957	-0.16231	-0.60946	-1.7384	-0.389128	-0.0997258
Transcriptional coactivator/pterin dehydratase	Glyma.02G087800	-0.0595835	-0.699755	-3.46671	-4.56838	-0.400178	-0.269603	0.108112	0.894046	0.192662	0.0840976	0.527858	-0.13577	-0.596902	-1.3662	-1.35655	-3.12767
methionine gamma-lyase	Glyma.02G087900	-1.26649	-1.26805	0.092175	-0.143142	0.477917	1.62516	0.898666	0	-0.567841	0.162976	0.465858	0.000489922	-2.97999	-0.0285242	-4.51782	-5.47561
Lung seven transmembrane receptor family protein	Glyma.02G088300	0.465536	1.87635	0.58236	0.76335	-0.0312966	0.0236099	-0.0234886	0.23884	1.03003	1.39006	0.0962359	0.344026	0.214197	0.357438	1.22558	1.12255
50S ribosomal protein-related	Glyma.02G088600	-0.854825	-0.498994	3.18706	4.56037	0	0	-1.50188	-1.50188	-2.44499	-1.34616	-0.433165	-0.433165	0.253884	0.0147311	1.84073	1.41211
Protein kinase family protein	Glyma.02G088700	-0.301768	-0.210523	0	0	0	0	0	0	0	0	0	0	0	0	2.43573	2.53558
Class I glutamine amidotransferase-like superfamily protein	Glyma.02G088800	-0.510237	-0.865197	-3.72213	-4.0837	1.42032	-0.414272	-0.356354	1.68031	0	0	1.34452	0.751544	-1.34741	-0.502527	-1.69813	-1.65533
Bifunctional inhibitor/lipid-transfer protein/seed storage 2S albumin superfamily protein	Glyma.02G088900	-1.44946	-3.46194	-3.74463	-2.34218	-1.4547	1.89447	-0.292467	-0.513647	3.60589	5.21588	0.833263	3.1991	-0.200534	-0.0175079	1.68606	1.61401
unknown function	Glyma.02G089400	0.685557	0	-3.08979	-4.51184	0	0	0	0	0.444407	0	0	0	0	0	-3.20721	-2.19912
nuclear factor Y, subunit C1	Glyma.02G089650	0	0	-5.92468	-7.08025	-2.0721	-2.0721	0	0	0	0	-2.06149	-2.06149	0	0	-1.55181	-1.55181
MATE efflux family protein	Glyma.02G090100	0	0	-4.44124	-4.44818	2.64354	2.40316	0	2.70689	0	0	0.72895	1.42213	2.75424	6.03897	-0.730585	-0.900188
unknown function	Glyma.02G090200	-1.73811	-1.26917	-0.354032	0.0645985	-0.288174	-0.265308	-0.405494	-0.997163	-0.254841	-0.238613	0.428224	-0.0868611	0.315878	-1.02804	-0.0922072	-1.05403
S-adenosyl-L-methionine-dependent methyltransferases superfamily protein	Glyma.02G090500	0.0887991	-0.262121	1.40956	0.558967	0.0816036	-0.396138	-0.116533	0.174897	0.169422	-0.0549287	0.123848	0.235809	-0.236611	-0.19151	-0.0887845	0.0380068
Translation initiation factor IF2/IF5	Glyma.02G090800	-0.237688	-0.0180295	-1.0587	-0.831127	0.146851	-0.683342	-0.185688	-0.18617	0.239287	0.386882	-0.19992	-0.127095	-0.1848	0.000865999	1.16987	0.805037
RING/FYVE/PHD zinc finger superfamily protein	Glyma.02G090900	0	0	-4.24052	-5.04544	0	0	0	0	-0.897747	-0.897747	-0.189082	0.069541	-0.678012	-0.678012	0	0
unknown function	Glyma.02G091100	-1.35002	-0.880703	-2.35931	-2.04071	-0.34294	-0.102419	-1.08788	-0.461809	-0.381178	-0.100823	-0.471691	-0.358896	-0.0140733	0.0572207	0.0372732	-0.69134
CLP protease proteolytic subunit 3	Glyma.02G091200	-0.00912672	0.0330906	-0.499136	-0.874993	0.479733	0.462435	0.0841609	0.596368	0.0411417	-0.120831	0.244348	0.0669017	0.350753	0.089266	0.423059	0.455703
Protein of unknown function (DUF506)	Glyma.02G091500	-0.325088	-0.213067	-1.60123	-2.13827	1.25675	0.650575	-0.426804	-0.45644	0.524485	0.988198	-0.162591	-0.118224	0.847589	1.20879	2.32441	1.40875
unknown function	Glyma.02G091600	4.49773	6.68063	-1.30015	-0.14538	-0.159461	0.457498	-0.185998	1.43416	-0.602601	0.360216	-0.328827	-0.989155	0.21509	0.287645	-1.06744	-1.43133
actin-11	Glyma.02G091900	0.860683	1.76615	-0.430284	-0.253636	-0.0961481	-0.128715	0.0484136	0.698676	0.217588	0.418797	-0.106036	-0.26482	0.190681	0.576891	-0.0705636	0.201127
Calcium-binding EF-hand family protein	Glyma.02G092300	0.452159	0.104152	1.27469	0.106829	-0.0523865	0.697099	1.22249	-0.216799	0.296581	-0.203958	1.27607	1.21391	1.14948	-0.230534	-1.87056	-2.50894
TATA BOX ASSOCIATED FACTOR II 59	Glyma.02G092400	0.0894679	0.769425	-0.00918	0.14519	-0.372863	-0.214735	-0.114228	0.0656254	-0.457662	-0.312246	-0.228939	-0.0630735	-0.119323	0.187522	0.0877685	0.668215
OBF-binding protein 3	Glyma.02G092700	0	4.08316	-4.68467	-5.6508	0	0.670589	0	0	0	0	0	0	1.52337	1.03603	0	0
Prenyltransferase family protein	Glyma.02G093000	-0.431883	-0.872432	-0.348649	-0.832428	0.311185	0.294024	0.289944	0.247527	0.530882	0.776847	0.116301	-0.147675	-0.260895	-0.834872	0.498171	0.340624
unknown function	Glyma.02G093100	4.33703	7.03513	-0.592557	0.118072	-2.44245	-2.24731	-0.697268	-0.763816	-1.23541	-0.155887	-1.24162	-2.15739	-0.398357	-2.23925	0	0
phospholipase D beta 1	Glyma.02G093500	-1.57429	-2.02626	-2.22473	-1.39657	1.50477	1.44127	0.14877	0.532281	0.647042	3.35509	1.08496	1.22538	0.229941	1.6495	3.47739	3.65465
RNA-binding (RRM/RBD/RNP motifs) family protein	Glyma.02G093700	1.19275	0.81148	-0.220007	-0.435273	-0.868661	-0.490418	-0.81752	-0.305852	-1.42939	-1.97977	-0.868681	0.125134	-0.620523	-1.66605	0.137048	1.13722
WUSCHEL related homeobox 13	Glyma.02G093900	-1.03215	-0.858223	-0.649406	-0.737549	-0.446673	-0.483146	-0.166102	0.0987199	0.489332	0.729364	0.253004	0.460767	-0.12755	-0.463765	-0.944948	-1.36304
basic helix-loop-helix (bHLH) DNA-binding superfamily protein	Glyma.02G094000	0.0840342	0.832539	-4.69309	-3.42693	-0.663615	-0.33701	-0.611946	0.0877056	-0.247634	1.65102	-1.02986	0.434904	0.164362	0.0827478	2.04522	0.884883
2-oxoglutarate dehydrogenase, E1 component	Glyma.02G094300	-0.383194	-0.900909	-0.0236509	-0.223688	0.151674	0.215482	0.0959684	-0.0627992	0.479891	1.23785	-0.223682	-0.300561	-0.131345	-0.231848	1.02044	0.142746
C2H2 and C2HC zinc fingers superfamily protein	Glyma.02G094500	0	0.314417	-2.43205	-3.19642	1.67152	0.305716	0	0.387877	0.341197	-0.354682	-1.28861	-1.03183	1.46417	0.949834	6.72866	6.44656
P-glycoprotein 20	Glyma.02G094800	0.371568	-0.170878	1.00003	0.404706	0.367533	-0.00495576	0.191682	0.129329	-0.368447	-0.0338907	0.224573	0.0229485	0.0372773	-0.429894	0.515314	0.556679
PsbP-like protein 1	Glyma.02G094900	0.630345	0.0341986	-1.32941	-1.18335	-0.0913451	-0.958019	0.327224	-0.145414	-0.295619	-1.46968	-1.58753	-4.63095	-0.245198	-3.04413	-0.505279	-1.92851
mitogen-activated protein kinase phosphatase 1	Glyma.02G095100	-0.562549	-1.10246	-0.231289	-1.09997	-0.32839	-0.572246	-0.153228	-0.874829	0.168264	0.388443	-0.658703	-0.687384	-0.514759	-1.2845	-1.10885	-1.64904
beta-hexosaminidase 1	Glyma.02G095200	0.649769	0.164838	1.30986	0.42202	-0.0603555	0.683799	-0.750946	-0.34151	0.153461	0.892791	0.00606295	-0.530696	0.221664	0.68436	1.02908	1.5999
Cation efflux family protein	Glyma.02G095400	-0.709325	-1.04567	-0.176598	-0.345663	0.408454	-0.274884	-0.532025	-0.507328	0.0117918	0.167477	-0.506086	-0.50006	-0.59016	-0.323926	-0.540725	-0.0152028
sulfate transporter 4.1	Glyma.02G095500	0.314812	-0.183876	-0.524443	-1.51211	0.347527	1.21733	0.19605	-0.814703	-0.683288	-0.739285	0.568982	2.46731	-1.13132	-0.229472	0.630857	0.61564
ARABIDOPSIS TRITHORAX-RELATED PROTEIN 6	Glyma.02G095600	0.827559	1.03631	2.18069	2.46257	0.461118	1.46281	0.668023	0.863321	0.346579	-0.462218	-0.0686333	-0.465786	0.00326858	-0.503755	0.177927	1.5878
Thioredoxin superfamily protein	Glyma.02G096300	0.0557609	-2.90265	-1.27832	-1.27832	0	0	0	0	0	0	0	0	0	0.783569	-1.16089	-1.16089
ACT domain repeat 4	Glyma.02G096600	-0.582624	-0.808558	1.64918	0.666811	0.318384	-0.852711	-0.547722	-0.83735	-1.19431	-1.22995	-0.195828	-0.0452812	-0.74428	-1.12358	-0.608364	-0.494833
unknown function	Glyma.02G096700	0	0	-2.28958	-2.28958	0.17009	-1.12196	-2.99368	-0.48063	-5.23479	-5.23479	-0.6027	-1.53223	-0.522524	-0.130374	0	0
glucose-6-phosphate dehydrogenase 2	Glyma.02G096800	-0.143021	0.893295	0.600345	0.621594	-0.290554	-0.556093	-0.119856	-0.106951	-0.298771	-0.565869	-1.6868	-1.95842	-0.529307	-1.23339	0.25953	0.484663
unknown function	Glyma.02G097000	0.406406	0.514052	1.216	1.01076	-0.864987	-0.660635	-0.409247	-0.187707	0.00794454	-0.0541765	-0.228449	-1.04579	0.105812	-0.47007	0.390451	1.05742
dihydrosphingosine phosphate lyase	Glyma.02G097200	0.313164	0.927039	1.11931	1.22376	0.272045	0.599459	-0.0445203	1.33409	0.444449	0.373938	0.562816	1.18389	0.707122	0.750999	-0.666699	-0.0816428
translation initiation factor 3 subunit H1	Glyma.02G097300	0.0170776	-0.166605	1.39974	1.21114	-0.0875074	0.189271	0.164826	0.121478	-0.0999206	-0.265895	0.0497511	-0.151548	0.0202067	-0.0825273	0.408521	0.514998
Leucine-rich receptor-like protein kinase family protein	Glyma.02G097400	2.00805	5.26937	-1.5549	-0.806619	-2.06996	-1.18349	0.554649	2.84067	0.0379352	0.931679	-3.31076	-2.1293	0.557685	0.791358	-0.383352	-1.03807
Transducin/WD40 repeat-like superfamily protein	Glyma.02G097500	0.437039	0.159106	0.34754	1.10711	-0.341776	-0.29088	-0.359359	0.216758	-0.522118	-0.673098	-0.214253	-0.433926	-0.334924	0.02465	1.19726	1.69153
Aluminium activated malate transporter family protein	Glyma.02G097700	-0.118697	3.13218	0.876381	-0.00807258	-1.86718	-1.86718	1.15451	1.46255	-0.0411193	-1.35072	-0.743017	-3.0139	-1.34927	-1.32974	-1.03874	-1.03874
bZIP transcription factor family protein	Glyma.02G097900	-1.9509	-4.66638	0	0	-1.98339	-1.98339	0	0	0	0	0	0	0	0	-2.37531	-3.49098
Eukaryotic aspartyl protease family protein	Glyma.02G098000	-0.0729668	1.3641	1.30568	1.10871	0.536701	0.704619	0.269605	0.571873	-0.244224	-0.399913	-1.14061	-2.02435	-0.566873	-1.48319	-2.78965	-2.34784
Transmembrane amino acid transporter family protein	Glyma.02G098251	0.345243	0	3.22329	-1.24597	0	0	0	0	0	0.505498	0	0	0	0	-0.509898	1.13036
Endosomal targeting BRO1-like domain-containing protein	Glyma.02G098600	-1.50783	-0.958639	-1.5211	-1.69139	-0.429721	-0.549574	-0.43724	-0.495729	-1.23111	-1.35099	-2.20601	-1.22308	-0.707634	-0.898947	1.96192	2.07712
myb-like transcription factor family protein	Glyma.02G098800	-3.28287	-1.98979	1.8686	2.9375	-0.337853	1.08303	-0.51639	-0.519071	-1.11589	-1.02998	-0.398529	0.888754	-0.367536	-1.36721	-2.07369	-3.16713
C2H2-like zinc finger protein	Glyma.02G099100	-0.59474	2.85964	2.56489	0	0	0	-2.91957	-2.91957	-1.10756	-1.10756	0	0	-1.38034	-1.38034	0	1.05832
methionine aminopeptidase 1B	Glyma.02G099300	0.262787	-0.947596	1.07238	0.275775	0.559097	0.327393	-0.26575	-0.327418	-0.0944438	-0.611117	0.260741	0.424351	0.383872	0.104897	0.683006	0.10739
AP2/B3 transcription factor family protein	Glyma.02G099500	-2.01809	-3.41347	-3.48936	-5.70291	-0.989688	-1.51394	-1.87107	-2.46435	-1.01129	-1.13414	-1.39553	-2.41097	0.191274	-2.36658	-0.675774	-0.781005
unknown function	Glyma.02G099600	0	5.82308	0	0	0	0	0	0	0	0	0	0	-3.10963	-3.10963	0	0
unknown function	Glyma.02G099700	1.03825	-1.48585	0.490309	0.0757531	3.41267	-0.732658	-2.79093	-0.161669	-3.5222	-3.77475	0.873369	1.09888	-2.80564	-0.365782	1.01875	1.7983
galacturonosyltransferase-like 3	Glyma.02G099900	-0.0878259	1.6549	-2.63825	-1.50608	-0.375388	-0.690668	-0.890334	-0.179135	-1.2179	-0.236612	-0.494476	-0.850878	0.0149687	0.163518	2.21222	2.90911
NAC (No Apical Meristem) domain transcriptional regulator superfamily protein	Glyma.02G100200	-0.159524	-0.779312	1.93345	1.59268	-1.55974	-0.9891	-0.452437	-0.64058	0.0548321	-0.309082	-2.08186	-0.948343	0.0090912	-1.03713	-0.265714	-0.149315
Protein kinase superfamily protein	Glyma.02G100300	0.415248	0	-4.74804	-5.42665	0.677244	-2.96508	-1.47786	-1.0448	0.275677	1.04362	-2.69844	-1.66761	0.477389	0	2.34547	2.89771
basic helix-loop-helix (bHLH) DNA-binding superfamily protein	Glyma.02G100700	-1.01227	0.973388	0	0	0	0	0	0	-5.6321	-2.93216	0	0.627385	-0.826468	0.554326	0	0
Eukaryotic aspartyl protease family protein	Glyma.02G100850	0.027559	1.37709	-0.912613	-1.87735	-0.788832	-1.00873	-1.058	-0.452512	-1.13151	-1.34713	-1.77933	-2.44265	-0.522698	-2.43486	1.36702	1.61205
Family of unknown function (DUF572)	Glyma.02G100900	-0.79898	-0.545223	-1.20847	-1.62099	0.451979	0.515232	0.0410147	-0.583986	0.206931	0.0381009	0.282764	0.421802	-0.22338	-0.902469	-0.158534	-0.857275
unknown function	Glyma.02G101200	-0.233431	-0.408073	-1.05244	-1.33602	0.0156619	-0.120878	-0.0559128	-0.362672	-0.320079	-0.5961	-0.390431	-0.455325	-0.0986517	-0.696788	-0.681117	-1.04431
Cytochrome b561/ferric reductase transmembrane protein family	Glyma.02G101300	4.35705	4.50495	-0.209376	1.17866	-0.248733	0.829208	-0.148445	-0.449679	-0.0187886	0.583583	0.32477	0.455455	0.248061	0.862833	-2.56729	-0.555201
decapping 5	Glyma.02G101500	-0.0762032	-0.370291	-0.83551	-0.354786	-0.112237	-0.182635	-0.174405	-0.343266	-0.0585952	-0.225612	0.146643	-0.0234434	-0.145943	-0.742929	0.423868	0.455723
decapping 5	Glyma.02G101700	-0.0985649	-0.246204	-1.04219	-0.56481	-0.191011	-0.255678	-0.0707658	-0.123184	0.213739	-0.214899	0.0953303	0.0893722	-0.144142	-0.363614	0.353798	-0.683799
nuclear matrix constituent protein-related	Glyma.02G101800	-0.168384	-0.605957	0.252123	-0.0946859	0.056079	-0.125043	0.16752	-0.0987818	-0.41049	-1.20295	-0.657689	-0.698153	-0.457465	-1.45387	0.250571	-0.0773288
Leucine-rich repeat (LRR) family protein	Glyma.02G101900	4.51331	2.48237	0.262201	0	0	0	1.44529	0	-3.12089	-3.35444	0	0	0	0.938541	-2.52594	-1.97375
unknown function	Glyma.02G102100	-1.00679	-1.62429	-1.75323	-0.0718764	-0.753737	1.08145	-0.404579	-1.15694	-0.397464	0.496171	0.185221	1.73492	-2.25577	-2.66094	1.41591	0.409729
unknown function	Glyma.02G102300	-0.989379	-1.03926	-2.05397	-2.34815	-0.997475	-1.05533	-0.58765	-0.398973	-0.297584	-0.444786	-0.851269	-1.00809	-0.805582	-1.6808	-2.89421	-1.90892
Thioredoxin superfamily protein	Glyma.02G102400	-0.829435	-0.829413	-2.63558	-1.40302	-0.285377	-0.298461	-0.240893	0.243384	0.605094	0.655209	0.260684	0.531709	-0.577302	-0.412448	-0.284216	-0.433723
Protein kinase superfamily protein	Glyma.02G102600	0.289622	1.15401	1.63281	1.68544	1.05836	0.67799	0.81136	0.605853	0.532622	-0.712595	-0.0435087	-0.925076	0.0709191	-0.756967	-0.327875	-0.249716
PLC-like phosphodiesterases superfamily protein	Glyma.02G102800	3.56852	4.92768	1.36984	5.09335	-1.58036	0.290677	0	0	0	0	-1.08729	1.61552	0	1.31972	0	0
plant U-box 26	Glyma.02G102900	-3.51091	-3.09552	0.0403338	-1.31907	0.344511	0.321502	0.143485	-0.253383	-0.353946	-0.464747	0.442751	0.73113	-0.547758	-1.33399	-0.617577	-0.19931
unknown function	Glyma.02G103100	0	0	-2.62898	-0.345986	0.559551	1.95268	0	0.867277	0	4.0435	0.0748877	0.666007	0	0.840514	1.01992	0.858502
basic helix-loop-helix (bHLH) DNA-binding superfamily protein	Glyma.02G103200	0.44553	-1.2539	1.82682	2.84707	-0.947893	-0.947893	0	0	0	0	5.54783	4.64328	0	0	-0.371432	-0.359716
RING/U-box superfamily protein	Glyma.02G103300	-0.0577804	0.089873	1.13394	1.10396	0.382732	0.30385	-0.605026	-0.497433	-0.966753	-0.608946	0.382881	0.246726	-0.339353	-0.197586	0.876105	1.5673
S-adenosyl-L-methionine-dependent methyltransferases superfamily protein	Glyma.02G103500	0.775141	3.91523	-0.410613	-0.738702	0.662327	1.13034	-3.18117	0.395555	-0.639476	0.0448216	1.48203	1.6776	0.749712	0.76832	1.38037	3.01323
Plant protein of unknown function (DUF869)	Glyma.02G103700	0.152837	1.38315	-2.70858	-3.36667	0.792721	1.1721	-0.566257	-1.66592	0.607478	1.64808	-0.47912	-0.349504	-0.614336	-0.739464	1.06156	1.10542
poly(A) binding protein 8	Glyma.02G103900	-0.622246	-0.914565	0.430533	0.0253779	-0.288749	-0.66439	0.00682517	-0.632163	0.204803	-0.0829536	-0.136975	-0.869684	-0.598858	-1.24446	0.0894651	-0.171112
Cystathionine beta-synthase (CBS) family protein	Glyma.02G104200	0.029917	0.150015	-1.76292	-0.630934	-0.0484112	-0.0574401	0.317231	0.460459	0.340303	0.885246	-0.269767	-0.286517	-0.771111	-0.475592	0.152217	0.183851
UDP-glycosyltransferase 73B4	Glyma.02G104300	-1.31146	-2.35617	-3.95114	-4.01387	1.44759	-0.246743	1.14302	-0.160963	-0.333053	1.91546	-0.827107	0.29732	-1.15954	-1.20264	1.34381	-0.0180624
UDP-glucosyl transferase 73B3	Glyma.02G104600	1.2795	2.74244	-1.88366	-0.0749937	-0.537308	1.62879	-3.07823	-4.71413	1.43422	0.54655	0.789223	0.72467	-0.620652	-2.42491	0.926173	0.68655
UDP-glycosyltransferase 73B4	Glyma.02G104800	-3.04576	-3.04576	-1.51663	-4.90989	-2.13868	-2.42499	0	0	0.449927	0	-0.0635929	0.345087	-0.773653	-0.776385	-4.32645	-4.32645
UDP-glucosyl transferase 73B3	Glyma.02G104900	1.78831	5.31439	-0.352646	2.57869	0.657693	1.32577	-1.33509	-1.54143	0.422928	0.718108	0.498062	0.655092	-0.684282	-1.04795	0.764396	1.57343
UDP-glucosyl transferase 73B1	Glyma.02G105100	0	0.160425	-2.08741	-1.78612	2.56573	1.93974	-0.178092	0.106645	-0.952668	0.951182	2.11282	3.38786	0.233176	4.10375	0	0
Protein of unknown function (DUF579)	Glyma.02G105400	0.369153	2.12517	-0.080024	-0.70557	-1.28037	-0.989021	-0.376746	-1.10458	-0.193481	-0.0125343	-2.51398	-1.18244	-1.96313	-3.31191	-0.432717	-0.448558
Cyclophilin-like peptidyl-prolyl cis-trans isomerase family protein	Glyma.02G105500	0.921744	1.27952	2.07045	2.41417	0.110359	0.273524	0.174807	0.589296	0.604265	0.320264	0.670012	0.0114961	-0.233237	-0.0644811	1.19978	1.47781
Fatty acid/sphingolipid desaturase	Glyma.02G106300	0.859008	1.53602	2.53657	1.56113	-0.0349522	0.708135	0.293591	0.645413	0.389519	0.917999	0.38219	-0.406599	0.406079	-0.288163	-0.287052	0.943596
origin recognition complex protein 6	Glyma.02G106600	0.437437	0.476405	2.34397	1.74739	0.0337566	0.0856626	0.108212	0.363893	-0.33372	-1.7365	0.681549	0.890499	0.0688301	-1.65552	0.485521	1.14874
sphingoid base hydroxylase 2	Glyma.02G106700	0.377062	0.954852	-1.16971	-0.873004	-0.106134	-0.0375169	-0.126955	-0.169487	-0.64807	0.237092	0.397682	1.1335	-0.0336313	0.0855535	0.789498	1.01068
phytochrome kinase substrate 2	Glyma.02G106800	0.107629	0.592014	-1.9998	-1.85137	-0.354255	-1.2698	-0.581701	-0.391775	0	0	0.0458369	-1.30433	-0.929565	-1.19127	0	0
S-adenosyl-L-methionine-dependent methyltransferases superfamily protein	Glyma.02G106900	0.523795	0.948208	0.0933166	0.713423	-0.0919548	0.074662	0.261159	0.485214	-0.0858191	0.400021	-0.33707	-0.613573	0.22562	-0.253977	1.06026	0.976722
NAC (No Apical Meristem) domain transcriptional regulator superfamily protein	Glyma.02G107000	3.05847	3.6103	0	0	0	0	0	0	0	0	0	0	0	0	1.31214	0.9974
Ribosomal protein L34e superfamily protein	Glyma.02G107100	-0.379083	-0.0719516	0.739601	0.787433	-0.137501	0.0239819	0.00774409	0.292976	0.437182	-0.786428	0.300438	-0.420498	0.668322	0.597727	0.0567845	0.335538
zinc finger homeodomain 1	Glyma.02G107300	-2.63559	-1.86954	-1.84474	-1.61635	0.525487	-1.07614	-1.44729	-2.5278	0.0434834	-0.639721	1.08184	1.33403	1.58759	0.2755	-0.507711	0.353991
GDA1/CD39 nucleoside phosphatase family protein	Glyma.02G107700	-0.761181	-0.287094	-1.52704	-1.26332	-0.261979	-0.235088	-0.358371	0.033755	-0.531157	0.0605645	-0.370453	0.0577057	-0.257857	0.0804464	0.537414	0.589843
unknown function	Glyma.02G107800	-0.480447	-2.52431	0.350908	-1.67562	-0.43883	0.00120183	-0.975644	-1.45891	-0.00866821	-0.668636	0.139999	-1.61832	-0.0314664	0.175919	0.29357	0.00107197
ribonuclease 1	Glyma.02G107900	0	0	-4.39825	-5.66366	0.02587	1.8839	1.00508	2.06753	1.88299	0	2.84944	2.69646	0.170978	5.1406	-2.2768	-3.18525
Ribonuclease T2 family protein	Glyma.02G108000	2.18495	1.89696	-3.73525	-0.711427	2.21082	0.753067	-1.24064	-1.24064	0	0	3.18873	4.92227	-0.0760924	1.47474	0	0
galactosyltransferase1	Glyma.02G108100	-0.574372	0.195437	0.288649	0.496771	-1.58554	-2.01951	-0.198876	-0.378015	-0.369061	-0.619616	-0.596654	-1.16728	-0.521979	-1.47557	0.931496	1.30715
RING/U-box superfamily protein	Glyma.02G108300	-0.639396	-1.85157	-1.64664	-3.06291	-0.0196409	-1.27675	-1.99648	-3.30333	-1.64543	-0.803002	-0.761902	-0.584554	0.412488	0.00477323	-0.951577	-1.04404
Calcium-binding EF-hand family protein	Glyma.02G108700	0.475522	0	0.776404	0	0	0	0	0	0	0	-2.60951	-2.21038	2.44893	0	1.82818	4.73525
expansin A1	Glyma.02G109100	-1.17808	-1.01574	-0.886171	-0.372896	-0.594842	-1.01087	-0.528231	-0.553216	0.358588	0.224237	-0.676768	-2.02356	-0.563533	-0.858136	-1.86895	-2.05601
RING/U-box superfamily protein	Glyma.02G109200	0.378064	0.0317933	-1.80177	-1.0975	-0.200205	-0.57748	0.304532	0.0706332	-0.00124433	0.264853	0.400913	-0.0124376	0.0178871	-0.299284	0.638129	1.04859
cAMP-regulated phosphoprotein 19-related protein	Glyma.02G109400	0.161452	0.301551	-0.107416	-0.183342	0.926123	1.11843	-0.264832	0.670392	0.765972	1.35322	1.19232	1.44146	0.253488	1.65114	0.141879	0.329192
ATP/GTP-binding protein family	Glyma.02G109900	-0.193869	-0.532108	-0.147057	-0.437756	-0.0893578	-0.159188	0.143939	-0.168288	-0.00672921	-0.666018	-0.228499	-0.342033	-0.226074	-1.26282	-0.16864	-0.392089
Arabinanase/levansucrase/invertase	Glyma.02G110300	-0.765874	-1.09406	0.856112	0.60425	-0.0777924	-0.0243195	-0.249636	-0.277073	-0.528544	-0.0449065	0.512914	0.552262	0.13213	-0.693659	-1.06868	-0.840678
unknown function	Glyma.02G110400	0.716673	0.548818	0.10394	0.193074	0.14737	0.484609	0.206476	0.0657415	-0.0684004	-0.66029	0.189529	0.00369288	0.20302	0.325424	0.474313	0.654391
O-fucosyltransferase family protein	Glyma.02G110800	0.156859	-0.26293	-0.763127	-1.24013	0.185927	-0.396374	0.919542	1.04658	0.353839	0.949735	-0.0830511	-0.352787	-0.564727	-0.722661	-1.39414	-1.47528
unknown function	Glyma.02G111100	3.78832	4.76783	2.03802	4.22997	1.59883	1.67575	1.68743	0	-0.778469	-0.778469	1.39598	0.873104	0	0	3.92403	5.14712
unknown function	Glyma.02G111200	4.97726	5.64644	1.04859	2.71814	0	2.55604	0	0	0	0	-0.199956	0.553224	0	0	2.17373	4.79451
unknown function	Glyma.02G111250	-2.01737	-2.97978	-2.52802	-2.27865	-0.576356	-1.40715	-1.29385	-3.33663	1.42827	2.191	-1.45539	-2.37086	-0.403514	-0.987917	-0.0481538	0.345926
unknown function	Glyma.02G111300	0.153893	-0.27494	-0.160336	0.0621965	-0.682919	-0.277474	-1.2507	-0.49804	-1.98699	-1.63774	-1.42868	0.245029	-1.55439	-1.50715	1.47822	1.93856
Early-responsive to dehydration stress protein (ERD4)	Glyma.02G111500	-0.304176	0.20224	-1.58572	-1.2098	-0.996634	-1.17272	0.205721	0.229341	0.846244	2.16616	-0.871903	-0.455519	-0.624419	-1.10574	0.81323	0.402667
Argonaute family protein	Glyma.02G111600	1.61656	0.962772	0.11137	-0.668088	0.606676	0.438999	-0.350274	-1.63696	-1.19701	-2.20709	-0.64093	-1.00046	-0.428687	-2.87967	-1.88564	-1.81523
Prefoldin chaperone subunit family protein	Glyma.02G111700	0.594248	0.373938	1.49595	1.17964	0.378522	1.01935	-0.880496	-0.19049	-0.663971	-0.793596	0.261432	0.101881	0.0132416	0.096668	-0.00795169	0.568985
DHHC-type zinc finger family protein	Glyma.02G111800	0.287979	0.498036	0.877018	0.255841	-0.428211	-0.354976	0.0362163	-0.155633	0.157279	0.520844	-0.390464	-0.862758	-0.195053	-0.642309	0.110107	0.612568
Protein of unknown function (DUF1336)	Glyma.02G111900	-1.01149	-1.01149	-0.396621	4.4688	1.13444	1.02142	-1.93532	-2.91838	0	0.65656	0.401181	0.853003	0	0	-0.890977	-1.39698
PNAS-3 related	Glyma.02G112000	0.10515	-1.08939	1.00354	0.227253	0.465033	0.288201	0.150039	-0.249794	-0.54601	-1.21509	0.680613	0.048689	0.154768	-0.890164	1.34309	0.810526
WRKY DNA-binding protein 3	Glyma.02G112100	-0.0782735	-0.820455	1.49636	0.525483	0.5328	0.0387165	-0.48944	-0.136525	-0.290936	0.0194215	-0.449671	0.0500186	-0.593583	-1.23304	-1.18754	-0.756689
Amino acid kinase family protein	Glyma.02G112200	-0.473949	-1.46038	1.04897	0.577148	-0.594893	-0.450542	-0.372134	-0.665269	-0.176821	-0.308001	-0.0743381	-1.29397	-0.782227	-0.410553	-0.408967	-0.0419736
eukaryotic elongation factor 5A-1	Glyma.02G112400	0.899397	0.701892	0.661577	-0.744662	-0.850838	-1.78087	-0.082984	0.666134	0.220658	0.771294	-1.01192	-0.417301	-0.670213	0.0289055	0.486065	0.843424
Transducin/WD40 repeat-like superfamily protein	Glyma.02G112500	0.204311	0.417786	0.509024	0.750747	0.409375	0.868653	0.20435	0.23348	-0.375391	-1.04883	1.09592	-1.50997	-0.58274	-3.18404	1.08587	2.68018
Protein of unknown function, DUF538	Glyma.02G112900	1.26834	2.29401	1.12309	0.276949	0.476809	-1.36869	-0.130422	-0.175046	-1.51656	-1.95143	-0.140195	-1.97175	0.313359	0.707219	0.821349	1.24892
chorismate mutase 3	Glyma.02G113100	0.196897	-0.803534	2.18858	3.78669	0	2.37123	-0.391397	-1.21979	0	0	1.44818	0.535804	-1.9728	-3.13427	-1.87845	-1.98959
Glycosyltransferase family 61 protein	Glyma.02G113200	-2.49958	-4.14612	-0.479926	-2.74999	0.260409	0.714445	0	0	0.665941	0	-0.908223	-1.48195	0	0	-2.96273	-3.82377
Plant protein of unknown function (DUF863)	Glyma.02G113300	-0.347292	-0.184827	-1.8157	-2.77511	-0.536216	-0.969688	-0.470095	-0.633225	-0.344863	-0.119903	-1.03725	-1.08829	-0.791999	-1.17098	-0.314895	-0.899381
appr-1-p processing enzyme family protein	Glyma.02G113700	1.17976	1.32608	2.68411	3.63655	0.231931	-0.0897318	0.0930736	0.531287	-0.541532	-0.384898	0.476865	0.346434	-0.558854	-0.478283	3.85197	4.93469
unknown function	Glyma.02G113800	1.44625	2.22741	-1.92814	-3.2685	0.0105365	-0.14417	-0.434391	-0.858829	-1.03288	-0.786094	-1.5208	-2.21436	-1.31919	-0.618909	0	0
Ankyrin repeat family protein	Glyma.02G113900	0.918223	0.0731303	1.37502	0.721889	0.50216	0.304211	0.295666	0.520182	0.513546	0.439968	0.863647	0.609339	0.433786	0.278264	0.701147	0.482887
unknown function	Glyma.02G114100	4.89596	2.44567	-6.07509	-6.07509	0.762842	0.221761	-1.58396	-2.62357	0.843425	1.54344	-0.378629	-2.36311	0.800083	1.35568	0	0
Leucine-rich repeat (LRR) family protein	Glyma.02G114800	-0.00664641	0.336485	-1.18202	-1.01741	-0.198992	-0.0772408	0.330895	0.268115	0.513407	0.951721	0.148706	-0.360021	-0.205187	-0.0331478	1.03903	0.632038
unknown function	Glyma.02G114900	0	0	-7.49617	-7.49617	0	0	0	5.49374	0.818065	2.16886	0	3.34306	0	0	4.74539	5.57288
CLAVATA3/ESR-RELATED 9	Glyma.02G115000	0	0	-3.03368	-3.45106	-1.48643	-1.48643	0	1.70715	1.10208	2.39266	0	0.385803	2.84515	1.81177	-1.49657	-0.821147
WRKY DNA-binding protein 57	Glyma.02G115200	0	0	-3.05228	-5.28683	-0.474703	-0.452172	0	0	1.52794	2.17471	0.614535	-1.517	-0.364527	1.36423	-1.2611	-0.368621
C2H2-like zinc finger protein	Glyma.02G115300	0.48684	0.388205	-2.79438	-1.53946	0.751232	0.729853	0.176718	0.207181	2.0974	3.3462	-0.0573915	-0.0668011	-0.592344	-1.64631	0.126645	-0.443383
UDP-glucose 6-dehydrogenase family protein	Glyma.02G115400	1.13237	2.4487	-0.412623	0.623341	-0.350645	-0.279384	0.401413	0.409577	1.21021	1.79312	-0.169812	-0.544766	-0.0966633	-0.545112	0.201938	-0.132827
QUASIMODO2 LIKE 1	Glyma.02G115600	1.51901	2.98842	-0.663203	-0.00623194	-0.470719	0.189038	-0.279137	-0.889241	0.0301641	-0.0196876	0.535896	0.328182	0.391118	0.351651	1.08195	0.758816
general regulatory factor 12	Glyma.02G115900	-0.0865249	0.153791	1.25137	0.801902	-0.0802624	0.0653423	0.427408	-0.00833846	0.00148	-0.502948	0.58312	-0.0713748	-0.246873	-0.11221	-0.352987	-0.358933
Tetratricopeptide repeat (TPR)-like superfamily protein	Glyma.02G116000	-0.996305	0.280495	1.18416	0.74673	-0.84951	0.45753	0.126488	-0.211022	-0.845393	0.532324	-1.36561	-1.56462	-0.355426	-0.718388	1.41019	2.17428
plasmodesmata callose-binding protein 3	Glyma.02G116100	-0.397096	0.811595	0.668456	0.746579	-0.690148	-0.769679	-0.0924376	-0.101314	-0.546252	0.417784	0.142986	-0.725072	-0.0491173	-0.234288	2.2492	2.84999
ureide permease 2	Glyma.02G116400	-0.841216	0.0257944	0	0	0	0	0	0	-0.692837	-0.692837	0	0	0	0	4.16267	5.22696
Pentatricopeptide repeat (PPR) superfamily protein	Glyma.02G116500	-0.282071	-0.0876375	-0.678161	-0.279539	0.0397867	0.054384	0.0230119	-0.154518	0.0645264	0.00496332	-0.39479	-0.554489	-0.173007	-0.915565	-0.346031	-0.45999
Pentatricopeptide repeat (PPR) superfamily protein	Glyma.02G116700	-1.74734	-1.09505	-0.129741	0.787789	-6.68312	-0.0795819	-7.25572	-7.25572	-1.02703	0.234096	0.306675	-0.447845	-0.282176	0.435214	-0.488152	-1.44936
indole-3-butyric acid response 1	Glyma.02G116900	0.10994	0.215434	-1.83155	-1.81959	0.0382237	-0.154448	-1.13114	0.0597861	1.74444	1.90859	-0.00131534	-0.0604915	0.300543	2.02914	0.555622	-2.62592
Purple acid phosphatases superfamily protein	Glyma.02G117000	-0.000488343	-0.580796	-1.24259	-0.519586	0.353338	-0.313124	-0.556154	-0.440663	0.325702	2.49848	-1.84268	-1.41175	-1.2464	0.199034	0.382097	0
magnesium transporter 3	Glyma.02G117100	0.193952	0.0759459	-1.59355	-1.47318	-0.137801	-1.07774	-0.80871	-0.637419	0.264871	0.453383	0.0826143	0.395146	-1.23153	-1.33603	0.104184	0.230723
phosphoenolpyruvate carboxylase 4	Glyma.02G117816	-1.09063	-1.4024	0.19258	0.383634	0.0766654	0.327102	-0.582395	-1.12378	-0.603281	-1.06958	-0.251676	-0.932893	-0.458679	-1.81014	-0.680929	-1.32522
phosphoenolpyruvate carboxylase 4	Glyma.02G118116	-1.22981	-1.73243	0.119158	0.51697	0.197425	0.879904	0.563911	-0.36394	-0.553696	-1.06338	-0.924894	-0.871161	-0.12962	-2.64541	-1.77863	-2.08094
phosphoenolpyruvate carboxylase 4	Glyma.02G118132	-0.881107	-1.32576	0.329399	0.639498	0.203807	0.362094	-0.564874	-1.0432	-0.472331	-0.96602	-0.382137	-0.811357	-0.782569	-2.33868	-0.636711	-1.20285
phosphoenolpyruvate carboxylase 4	Glyma.02G118148	-0.432127	-1.75156	0.885622	0.755304	0.425612	-0.0607665	0.132035	0.137042	-1.32153	-2.8916	-0.983269	-1.97932	-0.265136	-1.91675	-1.34878	-0.03632
phosphoenolpyruvate carboxylase 4	Glyma.02G118180	-0.788568	-1.29009	0.29214	0.93974	0.14368	0.772737	0.717814	-0.130776	-0.136111	-0.595613	-0.908984	-1.78566	-0.369847	-3.28754	-0.274216	-0.68077
phosphoenolpyruvate carboxylase 4	Glyma.02G118228	-0.772813	-1.20998	0.667027	1.02439	0.123743	0.419119	0.282711	-0.59798	-0.473589	-0.998686	-0.550715	-0.580455	-0.298284	-2.5954	-0.742012	-1.02939
phosphoenolpyruvate carboxylase 4	Glyma.02G118260	-0.658268	-1.16898	0.525853	0.713547	0.00142207	0.341976	0.200408	0.11678	-0.697252	-0.880937	1.02489	0.0896036	-0.0302611	-1.98917	-0.911703	-0.916895
ABI five binding protein 3	Glyma.02G118500	-1.08799	-1.18028	0.41756	1.38229	-0.87189	-1.23856	-0.662126	-1.91757	-1.55315	-1.90333	-1.45714	-1.88292	-0.673005	-2.0716	1.42034	2.25529
unknown function	Glyma.02G119100	-1.19996	-0.610048	-0.264312	-0.010764	-0.295634	0.555698	0.602813	0.0793849	-0.038157	-0.388844	-0.357225	-0.998479	0.115897	0.888155	-2.28876	-0.978286
SPIRAL1-like1	Glyma.02G119200	-0.854636	-0.58735	0.285165	0.324277	-0.321827	-0.0391662	-0.544864	-0.0298041	0.492916	0.433115	0.926046	0.302419	-0.144199	0.138759	-0.784916	-0.285884
unknown function	Glyma.02G119300	-0.209445	0.0107405	0.587417	-0.912946	0.134926	-0.986405	-1.10113	-0.91883	-1.35111	-0.499709	-5.00478	-8.27449	-0.385678	-3.21049	2.02228	3.20164
cytochrome P450, family 78, subfamily A, polypeptide 5	Glyma.02G119600	0.29499	-1.00371	0.474055	0.386479	1.7082	-2.89373	5.0805	-2.67098	1.88437	2.66069	-2.05308	-4.60986	-1.1926	-0.854305	-0.609027	-0.111154
Protein kinase superfamily protein	Glyma.02G119700	-0.363989	-0.634737	-1.25096	-1.11856	-0.291822	-0.0935566	-0.183602	-0.842354	-0.0572367	0.304622	-0.856702	-0.20126	-0.474435	-1.1875	0.244892	-0.300999
auxin-like 1 protein	Glyma.02G120000	-0.646753	-0.610182	0.735889	0.149123	-0.168228	-0.385791	-0.505243	-0.859147	-0.520349	-1.2868	-0.490169	-0.656238	-0.387131	-1.54786	0.479531	0.64309
6-phosphogluconolactonase 1	Glyma.02G120200	0.0693899	1.00638	-0.815513	-0.746634	0.177371	0.0893499	0.327706	0.920925	0.779932	1.61744	0.188856	0.525822	0.347972	0.549818	-0.211739	0.218725
fructokinase-like 2	Glyma.02G120300	-1.23134	-1.73863	1.00981	0.689909	1.05385	0.126419	-0.0318079	-0.223147	-0.535977	-1.00155	-0.33265	-0.871144	-0.306746	-1.05911	-0.120688	0.793239
Dihydropterin pyrophosphokinase / Dihydropteroate synthase	Glyma.02G120400	-0.178588	-0.743088	0.00586863	-0.651542	0.804063	0.786013	0.586102	0.159631	0.0573554	0.0488756	0.966071	0.334701	-0.22486	-1.24561	0.014557	-0.642298
ATPase E1	Glyma.02G120500	0.129414	-0.435656	1.00825	0.556493	-0.0292165	0.0705772	-0.819037	-0.110533	-0.773169	-0.897152	0.221269	0.286475	-0.0822873	0.0736367	0.444555	0.489785
brassinosteroid-6-oxidase 1	Glyma.02G120700	0	0	-7.84765	-8.99887	-3.66739	-4.74361	0	0	-0.391272	-0.391272	-1.35902	-1.35902	0	0	-1.55592	-1.55592
Leucine-rich repeat receptor-like protein kinase family protein	Glyma.02G120800	0	2.26072	5.32218	5.32274	2.23048	2.25066	0	0.295358	0	0.321614	0	0.288977	-0.00921648	0.853818	0	0.374226
reversibly glycosylated polypeptide 3	Glyma.02G120900	1.12493	0.854946	0.286809	-0.12459	-0.180735	-0.0767927	0.206328	0.476504	1.17016	1.28145	0.629829	0.395419	0.0154579	-0.0550002	1.31926	1.57914
S-adenosyl-L-methionine-dependent methyltransferases superfamily protein	Glyma.02G121000	0.803042	1.44159	0	0	0.584637	0	0	0	0	0	4.38071	6.15438	2.36819	5.46865	0	0
unknown function	Glyma.02G121200	-0.414346	-0.794506	-0.373531	-0.561175	-0.178854	-0.17057	0.00300991	-0.653546	-0.519481	-0.429963	-0.888254	-0.853087	-0.12459	-1.42907	-0.539962	-0.909312
Squamosa promoter-binding protein-like (SBP domain) transcription factor family protein	Glyma.02G121300	0.339222	1.0276	3.04828	4.04028	0.820224	1.74127	-0.42165	0.17162	-0.850056	-1.52087	0.504176	1.61205	-0.222868	0.266228	1.82075	2.265
K-box region and MADS-box transcription factor family protein	Glyma.02G121500	0	0	-5.9926	-5.9926	-0.604444	-1.46066	-0.269984	-0.494231	0.142835	-0.469529	-1.09529	-1.64421	-0.600233	-0.335138	-3.59317	-3.59317
Chaperone DnaJ-domain superfamily protein	Glyma.02G122200	0.312216	0.302035	-1.55034	-0.990581	0.284318	-0.0202793	0.00847809	-0.387472	-0.347654	-0.0367792	-0.447619	-0.262585	-0.0334816	-1.00468	-0.288307	-0.748672
unknown function	Glyma.02G122300	-2.37992	-2.04651	-2.47599	-2.00634	-0.168002	0.378293	-1.80076	-1.24311	0.962554	1.13204	-1.45257	-1.26964	0.541012	-0.700774	-3.07809	-2.84161
ACT domain repeat 4	Glyma.02G122500	-0.828062	-2.73547	-1.37363	-1.62305	-0.472923	-1.85156	-0.321644	-1.49141	-2.39908	-1.56862	-0.926756	-0.201157	-0.772274	-1.7594	-0.700779	-0.608883
18S pre-ribosomal assembly protein gar2-related	Glyma.02G122700	-0.165727	-0.374802	0.297451	-1.28228	0.0842823	-0.534702	0.129961	-0.252423	1.73221	2.08025	0.262619	0.0878871	1.64288	0.327009	0.683614	0.267103
unknown function	Glyma.02G122800	0.658031	3.55374	0	0	0.569606	-0.591694	0	0	0	0	0.412269	0.945973	0	0	3.31898	4.85483
BSD domain-containing protein	Glyma.02G122900	0.682006	0.128712	0.228619	-0.223859	0.190446	-0.147954	0.151981	-0.0881188	-0.120503	-0.0850995	0.59566	0.0232795	0.148986	0.191412	1.22503	1.48208
Serine carboxypeptidase S28 family protein	Glyma.02G123000	-0.0334695	0.966485	-1.92903	0.510567	0.619648	1.40901	-0.724971	0.925538	-0.685614	2.31558	2.17443	2.2926	0.585192	1.49452	2.09293	0.929841
Prolyl oligopeptidase family protein	Glyma.02G123100	-0.126934	-0.19261	-1.36847	-0.950441	0.139679	0.529086	-0.350056	-1.1021	0.0945946	0.156366	0.193388	0.54358	-0.569337	-0.30386	-0.661337	-0.971584
O-fucosyltransferase family protein	Glyma.02G123200	-0.552662	-1.35181	-4.53003	-4.64923	-0.127392	0.309881	0.0152717	-0.411362	-0.329712	-1.60122	0.123877	0.0469533	0.013373	4.52268	-1.2221	0.336716
RAB geranylgeranyl transferase alpha subunit 1	Glyma.02G123302	-0.561451	0.411593	-1.33832	-1.30681	0.439107	1.10269	0.100201	0.351609	-0.0951065	1.20657	1.14641	-0.141541	0.332694	1.59278	0.188615	0.551846
BES1-interacting Myc-like protein 2	Glyma.02G123400	-0.116078	1.19025	-0.366534	-0.31051	0.0430624	0.161628	-0.140039	-0.191174	-0.163654	0.204372	-0.205902	0.0333375	-0.669291	-0.925673	0.159873	0.105193
phosphoinositide 4-kinase gamma 7	Glyma.02G123700	-0.630243	-0.380236	-0.40856	-0.814624	-0.239468	-0.352237	-0.733497	-1.02072	-1.54428	-0.909127	0.649379	0.297894	1.35374	0.821367	-0.267247	0.103008
GDSL-like Lipase/Acylhydrolase superfamily protein	Glyma.02G124000	0	0	-5.4544	-9.42081	-2.92912	-0.590216	0	0	1.08655	0.649984	0.674029	1.7696	-1.14018	2.23203	0	0
sugar transporter 1	Glyma.02G124100	1.54421	0.326943	0.264687	-1.29689	0.867831	0.91233	0.158915	0.977854	-0.817656	0.585514	1.50912	2.22576	0.611413	1.5874	-1.81497	-1.60725
unknown function	Glyma.02G124200	2.93022	2.9078	-1.54565	-1.54565	0	1.23624	1.17009	0	0	0	0	0	0	0	4.38971	4.06986
myb domain protein 92	Glyma.02G124300	0	0	-4.86326	-4.86326	0	0.817131	0	0	0	0	0	0	0	0	0	0
Transducin/WD40 repeat-like superfamily protein	Glyma.02G124400	0.382349	0.571188	1.09835	1.80688	-0.113116	0.0849725	0.0401999	-0.243015	0.00023443	-0.130842	-0.142754	-0.408526	-0.212479	-0.415154	1.2421	1.34823
Chaperone protein htpG family protein	Glyma.02G124500	-0.220174	-1.66829	0.912543	0.338755	-0.116794	-0.223895	0.153644	-0.44479	-0.776283	-1.59668	-0.398173	-0.867683	0.137662	-0.868489	0.700189	-0.0180589
senescence-related gene 1	Glyma.02G124700	1.29577	0.801968	0	0	0	0	0	0.719719	0	0	0	0	-0.585127	-0.585127	-1.3028	-1.66512
senescence-related gene 1	Glyma.02G125000	-1.52949	-1.46645	-2.43521	-4.08635	-0.910566	-0.636698	-0.685423	-0.518306	-0.685568	-1.60176	-1.98748	-1.09463	-0.764196	-1.08117	0	0
senescence-related gene 1	Glyma.02G125100	2.30912	5.78972	-4.83488	-6.34215	0.164832	0.638739	-0.645932	0.528999	0	0.541754	0.154498	0.866459	0.0668104	0.65695	0	0
basic helix-loop-helix (bHLH) DNA-binding superfamily protein	Glyma.02G125200	-0.0160703	-0.740829	-1.70246	-1.91326	-0.502565	-0.35779	0.312034	-0.272599	0.595823	1.17989	-0.557216	-0.610842	-0.360228	-0.559094	-0.774218	-0.521378
Auxin-responsive GH3 family protein	Glyma.02G125600	0.827468	1.48884	-2.16019	-1.54153	-1.68497	0.122476	-3.46665	-3.67042	-6.03848	-5.78326	-3.10079	-3.4688	-1.00661	-5.12997	1.30756	2.2856
unknown function	Glyma.02G125900	0	3.70697	-1.24425	-1.81943	0.458462	-0.682502	-1.05217	-1.29897	-4.82538	-4.82538	-4.90986	-4.73659	0.959119	-0.841963	0.114671	1.00225
zinc transporter 10 precursor	Glyma.02G126000	1.59717	5.32398	2.75108	8.77021	0.825448	5.66863	0	2.16146	-2.75652	-2.75652	0	1.9231	0	1.79652	0.90974	0.574992
basic leucine-zipper 42	Glyma.02G126100	0	0	-4.18031	-8.16666	-0.89991	-0.809425	0	0	-0.85746	2.25339	-0.276011	-0.276011	0	0	-0.118311	-0.325681
phytosulfokine 1 precursor	Glyma.02G126200	-1.90073	-0.137403	0	4.56532	-2.18228	-0.50665	0	0	0	0	-0.77383	-0.77383	0	0	-0.799874	-1.05445
F-box/RNI-like superfamily protein	Glyma.02G126900	0	0	3.0126	4.84219	2.07971	4.15753	0	0	0	0	0	0.838723	0	1.79114	0	0
F-box/RNI-like superfamily protein	Glyma.02G127100	0	0	3.42367	5.01242	1.84947	3.89299	0	0	0	0	0.83213	1.13699	0	1.64569	0	0
Phosphoribulokinase / Uridine kinase family	Glyma.02G127400	-0.627881	-1.38365	0.0495817	-1.03648	-0.653895	-0.867358	-0.0175002	-0.179479	-0.0778959	-0.603253	-0.95842	-1.87105	-0.0993434	-0.616828	0.00902996	-0.483019
NSP-interacting kinase 2	Glyma.02G127800	0.812033	3.55609	0	0.293793	-0.546182	-0.546182	0	0	-1.33363	-0.445123	-0.00444195	-0.22029	-0.238389	-1.10303	0	0
Adenosylmethionine decarboxylase family protein	Glyma.02G128000	1.1997	0.303688	-1.62081	-2.301	0.237852	-0.908422	0.774946	-0.878346	0.491585	-0.0494654	-0.796653	-1.92134	1.58707	-0.396028	1.39966	1.93829
conserved peptide upstream open reading frame 9	Glyma.02G128100	-0.661558	-2.50231	-3.75998	-1.43126	-0.960206	-1.73649	-6.60595	-6.60595	-0.109718	-0.026569	-2.30149	-1.57744	0.335185	-2.34507	1.10608	-0.986378
unknown function	Glyma.02G128500	-0.00767802	-0.322854	0.85308	0.485836	-0.0534566	-0.262176	0.0592196	0.182378	0.0692077	0.252276	0.0478573	-0.382609	0.388077	-0.124588	0.531924	0.369631
unknown function	Glyma.02G128700	2.51549	1.07387	0.47747	0.929768	-0.820772	-1.70464	-1.53745	-1.54905	-2.89666	-2.1688	-3.54053	-4.78477	0.584944	-0.039637	-0.165105	0.918752
Protein of unknown function (DUF1262)	Glyma.02G128800	1.75882	5.70588	3.1292	1.99538	-1.26422	-2.21016	-1.92989	-1.05216	-1.52945	-2.52807	-3.11771	-2.69205	0.604712	0	-1.3529	-2.77176
ARM repeat superfamily protein	Glyma.02G128900	-0.00979543	0.0253306	0.516435	0.389546	0.341674	0.188813	-0.302123	-0.0312987	-0.917439	-1.573	0.0425253	0.202192	-0.149748	-0.956961	0.981871	1.78522
Metal-dependent phosphohydrolase	Glyma.02G129200	1.1602	0.294542	0.409912	-0.0714685	0.507459	-0.134017	0.516918	0.707399	0.104248	0.0354973	-0.0278473	0.0215994	0.246655	-0.452488	1.07329	0.778062
Protein kinase superfamily protein	Glyma.02G129300	-1.13621	-1.31173	-3.9144	-2.6189	-1.52978	-1.19868	-1.05434	-1.1032	-1.99877	-1.27222	-3.45282	-1.65957	-0.528731	-2.18576	2.51079	2.41022
ATPase E1-E2 type family protein / haloacid dehalogenase-like hydrolase family protein	Glyma.02G129500	-0.814459	-0.878258	-3.58373	-3.62872	0.0220005	-0.292663	0.10335	-0.400092	-0.161055	0.866468	-0.36527	-1.40925	0.334083	0.576738	0.128005	-1.00966
unknown function	Glyma.02G129566	-0.669415	-0.916668	-0.451644	-2.60686	-0.849629	0.724945	0.538934	0.228581	0.41191	1.02323	1.15135	-0.763969	-0.14608	-3.38747	-0.465516	0.801195
tRNA arginine adenosine deaminase	Glyma.02G129800	-0.0948296	-0.164614	-0.522475	-0.20572	-0.0153252	-0.124264	0.163116	-0.442633	-0.320897	-0.52863	-0.344227	-0.339384	-0.643763	-1.39522	0.440803	0.0298145
EXS (ERD1/XPR1/SYG1) family protein	Glyma.02G130200	-2.07812	-2.07812	-0.017951	0.623709	0.527809	0.181891	2.44038	3.6701	1.03705	1.27849	-1.01031	-1.332	-1.5402	1.36193	-1.57453	-1.06317
phosphoenolpyruvate carboxylase 4	Glyma.02G130816	-0.592017	-1.82362	0.9702	0.686931	0.386683	-0.211841	0.190441	0.216668	-1.2721	-3.0419	-0.320814	-1.39627	-0.253316	-1.98372	-1.19641	0.0183701
phosphoenolpyruvate carboxylase 4	Glyma.02G130832	-0.964563	-1.37161	0.152061	0.440112	0.147503	0.428623	-0.683471	-1.17489	-0.573009	-1.03459	-0.515776	-1.08929	-0.390882	-1.98128	-0.501857	-0.988038
phosphoenolpyruvate carboxylase 4	Glyma.02G130880	-0.892392	-1.422	0.496312	0.403944	0.176239	0.0333818	-0.419193	-0.551631	-1.0146	-1.77663	-0.496483	-0.916674	-0.262931	-1.90235	-0.819044	-0.596007
phosphoenolpyruvate carboxylase 4	Glyma.02G130896	-1.0145	-1.43925	0.670139	1.19928	0.330701	0.593297	0.399343	-0.281641	-0.381707	-0.841925	-0.989267	-1.13793	-0.539053	-2.92579	-0.960356	-1.49309
Protein of unknown function, DUF617	Glyma.02G131200	-2.10338	-3.89831	-3.15099	-3.38078	-2.08056	-2.11391	-0.621279	-0.856285	-1.18498	-1.03691	-2.31659	-3.67861	0.261421	-2.73157	-0.944575	-0.78732
abscisic acid responsive element-binding factor 1	Glyma.02G131700	-2.30608	-2.95935	0.573291	-0.0775766	0.00268776	-0.252617	-0.765635	-1.20222	-0.390351	-0.551592	-1.40962	-1.39342	-0.498482	-1.20176	0.755969	0.856852
nitrite reductase 1	Glyma.02G132100	1.98101	1.07441	-5.22635	-1.74334	-0.429519	-0.594534	-0.462669	-0.772054	-0.551017	-0.239315	-1.70537	-1.87154	-0.174105	-1.51594	0.331174	1.03587
LAG1 homologue 2	Glyma.02G132400	0.460978	0.7235	1.42291	1.24981	0.278537	0.216281	0.285361	0.451344	0.195462	0.208134	0.371544	-0.0766868	0.0816746	0.353487	0.587483	0.749963
Vacuolar import/degradation, Vid27-related protein	Glyma.02G132700	-1.93721	-4.0148	3.15106	1.57602	1.31954	1.10558	0.390406	0.494232	0.261759	-1.24912	1.75444	-0.974782	1.23307	0.155006	-0.779234	-0.282456
autophagy 2	Glyma.02G133400	-0.475272	-0.798646	-1.31577	-0.713073	0.286576	0.0870641	0.293382	-0.345128	0.190977	0.448571	-0.457774	-0.116509	0.024784	-0.788297	-0.659958	-1.20819
ARP protein (REF)	Glyma.02G133500	-1.4131	-1.89998	-1.30083	-1.28374	0.221848	0.158696	0.00380688	-0.549041	0.335298	0.966372	-0.791535	-0.206645	-0.137361	0.172859	-0.574973	-1.16809
Protein of unknown function DUF829, transmembrane 53	Glyma.02G133600	-0.464119	0.0713757	-1.25414	-1.5757	1.04933	0.65039	0.418874	0.100174	1.63991	2.4982	-0.903873	0.352089	0.0993751	-0.251358	-0.153398	-0.0104889
Cyclin-dependent kinase inhibitor family protein	Glyma.02G133700	0	3.66022	0	0	-0.505038	0.616859	1.40429	2.86009	1.45698	2.87403	-5.12648	-5.12648	-5.44728	-2.54914	0	0
alpha/beta-Hydrolases superfamily protein	Glyma.02G133800	0.0971411	1.46418	1.12352	-0.342093	0.82057	0.224759	0.463782	0.376598	0.387229	1.46274	0.0533146	-0.165832	0.623444	0.293503	-0.549716	-8.96879e-05
alpha/beta-Hydrolases superfamily protein	Glyma.02G133900	1.05516	0.559454	2.44435	1.63695	-0.302978	-0.571415	-0.456371	0.212778	-0.589896	-0.0250453	-1.41633	-2.5731	-0.415822	-1.15296	0	1.27831
carboxyesterase 13	Glyma.02G134000	0.400251	1.3056	3.48039	2.46075	-1.17389	-0.839819	-0.480661	1.45222	-1.99167	-1.8037	-1.71503	-0.0941876	0.225271	0.0268583	-1.72631	-2.54716
alpha/beta-Hydrolases superfamily protein	Glyma.02G134200	0.166629	1.44787	-0.0727854	1.16807	-0.448541	0.741937	0.654874	0.464498	1.9019	2.94445	0.949911	0.0617756	1.00588	-0.0276625	-0.0879316	-0.644565
P-loop containing nucleoside triphosphate hydrolases superfamily protein	Glyma.02G134300	-0.911391	-0.32615	-1.29084	-1.62896	-0.143478	0.259543	-0.416056	-0.277406	0.840474	0.749627	-0.447247	-0.0486656	0.360118	-0.592594	3.81889	4.33381
RNA-binding protein 47B	Glyma.02G134400	-0.178934	0.0179849	1.05086	0.153735	0.588318	-0.0394107	0.150527	0.0142588	-0.115967	0.0781186	0.962355	0.3109	0.059542	-0.0461322	1.11237	1.41428
Protein of unknown function (DUF1645)	Glyma.02G134500	0.175448	1.5891	-3.32012	-2.40952	-1.91573	-2.94771	-0.826706	-1.21161	-0.270643	-1.01167	-2.38778	-1.83135	-0.598006	-1.96624	2.40148	3.25386
CDPK-related kinase	Glyma.02G134600	-0.479033	-0.478081	-0.474156	-0.250424	-0.494394	-0.983552	-0.675734	-1.26434	-0.570772	-0.928161	-0.637551	-0.694055	0.108309	-0.907665	0.229982	0.377975
peptidyl-prolyl cis-trans isomerase / cyclophilin-40 (CYP40) / rotamase	Glyma.02G134800	-0.122077	-0.266009	1.54206	-0.0396368	0.453046	-0.604049	0.17685	0.16656	0.0798854	-0.376535	0.00780673	-0.790178	0.28821	0.165177	0.404679	1.4125
unknown function	Glyma.02G134900	-0.744019	0.218986	0.120425	1.16078	-0.958419	-0.592897	0.000261614	-0.740161	-0.0184269	0.145068	-1.99612	-2.24868	-0.977355	-2.2792	-0.508016	-0.0826851
unknown function	Glyma.02G135000	-2.05442	-0.80903	0.574462	0.631807	-3.59287	-1.86948	-0.997151	-1.27357	-1.30094	-0.613917	-1.21367	-2.07976	-1.44275	-1.85469	-1.3054	-1.67527
Homeodomain-like superfamily protein	Glyma.02G135400	-1.15688	-0.261324	-1.19858	-0.0273345	0.6462	0.938897	-0.315116	-0.752017	-0.972887	-1.00951	-0.360674	0.187646	-0.722542	-1.52457	-0.447358	-0.0911525
phragmoplast orienting kinesin 2	Glyma.02G135700	0.0930544	0.185046	0.9625	0.631852	-0.0937362	0.262212	0.117651	0.0545167	0.0679588	-0.736447	-1.76904	-1.22602	-0.739281	-2.92431	-0.623252	-0.0645682
unknown function	Glyma.02G135800	0.300542	1.83096	-3.6595	-3.20286	-1.92781	-1.23628	-1.47309	-1.23065	1.32593	1.38896	-1.29526	-1.64562	-1.14256	-1.24113	0.269428	0.838563
2-oxoglutarate (2OG) and Fe(II)-dependent oxygenase superfamily protein	Glyma.02G136000	0	0.614756	-6.85578	-8.11012	-1.01935	0.594322	0	0	0.556473	-0.355708	-0.415738	3.53306	0	0.711996	-1.52461	-1.52461
2-oxoglutarate (2OG) and Fe(II)-dependent oxygenase superfamily protein	Glyma.02G136300	0	3.22891	-3.59704	-4.61155	0.920827	3.10908	0.772253	1.94096	1.56242	3.1034	-0.350343	0.677881	0.117451	1.71304	0	0
Zinc-finger domain of monoamine-oxidase A repressor R1	Glyma.02G136900	-0.636112	-1.61593	1.29632	0.999718	-0.253437	0.462342	0.266009	-0.157342	0.0353993	-1.03877	0.642936	-0.654013	-0.311434	-2.59649	-1.5675	-1.54861
Sas10/U3 ribonucleoprotein (Utp) family protein	Glyma.02G137100	-0.950262	-1.55473	-0.752343	-1.0747	-0.174979	-0.0761392	-0.0660266	-0.679211	-0.173254	-0.663238	-0.606398	-0.717504	-0.0631409	-1.06706	-0.571656	-1.18331
Eukaryotic translation initiation factor eIF2A family protein	Glyma.02G137200	-0.715604	-1.93487	-0.22901	0.226381	-0.851508	-0.754599	-0.255449	-0.247095	-0.237788	0.0546933	-0.554383	-0.411164	-0.313335	-0.0608179	0.0283832	0.211207
RING/FYVE/PHD zinc finger superfamily protein	Glyma.02G137300	-0.914676	-1.33051	-0.325646	0.328294	-1.50705	-1.02707	-0.705499	-0.560107	-1.07972	-0.534694	-0.897238	-1.03191	-0.610387	-0.937998	-1.00313	-1.0407
basic helix-loop-helix (bHLH) DNA-binding superfamily protein	Glyma.02G137400	0.543102	2.87228	2.16682	2.04016	-0.886173	-1.19752	-0.0278924	0.531476	-0.101427	0.408844	0.128838	-0.270103	0.689417	0.0436754	2.27128	3.80383
selenoprotein family protein	Glyma.02G137600	0.809443	0.59915	0.689512	0.594333	0.775019	0.539461	0.145125	0.599034	0.51525	0.792049	0.851016	0.500009	0.301509	0.626957	1.18752	0.985991
unknown function	Glyma.02G137900	2.53005	5.98367	-0.94742	-0.568633	-2.21496	-1.52863	-1.34459	-4.17644	-1.0726	-1.93775	-2.17409	-0.806252	-0.610843	-0.875597	-0.274297	0.262272
IQ-domain 13	Glyma.02G138000	-1.11145	1.39044	-4.76273	-3.96112	0.242115	0.562131	-1.51505	-2.74558	0.0628787	-0.189379	0.048793	-0.0155449	-0.0475912	-0.165416	-0.235098	0.302068
Plant stearoyl-acyl-carrier-protein desaturase family protein	Glyma.02G138100	0.0344337	-0.0962081	0.81654	1.19034	-0.0712155	-0.0912583	0.27171	0.0364496	0.404325	0.300472	0.254905	0.17691	0.17441	0.0325496	0.565373	0.754193
unknown function	Glyma.02G138200	-1.68903	-0.269396	-0.837985	-1.25536	-1.00873	-0.809627	-0.688596	-0.502139	0.910779	0.289476	0.128251	-0.781269	0.940484	1.09556	-0.216852	-0.207961
O-acetylserine (thiol) lyase B	Glyma.02G138400	-0.0246698	-1.32556	-1.04251	-3.00237	-0.414713	0.147062	0.102389	0.64554	0.986489	1.49928	-2.05564	-1.52496	-0.263914	-0.398229	-0.472264	-0.983053
MAP kinase 6	Glyma.02G138800	-0.108821	0.156066	-0.816996	-1.24013	-0.604974	-0.525165	-0.439267	-0.15746	-0.744443	-0.925926	0.09051	-0.371948	-0.601879	-0.330504	0.0674763	0.752788
unknown function	Glyma.02G139000	0.426088	0.436806	0.961591	0.642829	0.375159	0.467219	0.070724	0.958741	-0.051724	-0.774622	0.235951	0.148106	0.842832	0.739697	0.376944	1.07009
Protein of unknown function (DUF506)	Glyma.02G139100	0.0690094	-0.797809	2.61297	4.2376	0	0	0	0	0	1.85588	0	0	1.95621	0	1.66954	0
phytochrome and flowering time regulatory protein (PFT1)	Glyma.02G139200	0.0235068	-0.0164107	5.09291	7.24139	2.12102	1.88483	-1.26001	-1.26001	0	0	0.332003	1.30199	0	1.01228	1.73335	2.75095
phytochrome and flowering time regulatory protein (PFT1)	Glyma.02G139300	0	0	2.54291	3.16605	1.23786	3.5253	0	0	0	0	0	0.68851	0	0	-0.807993	-1.32794
phytochrome and flowering time regulatory protein (PFT1)	Glyma.02G139432	-0.44189	-0.958628	3.36603	5.21047	0	1.59996	0	0	0	0	0	0	0	0	0.517604	1.49855
formin homology 1	Glyma.02G139500	0.246784	0.384751	-0.543679	1.05767	-1.04898	-2.1108	-0.0916801	-0.508597	0.030057	-0.156026	-1.15085	-2.35468	-0.69872	-2.54436	1.98373	3.01608
basic helix-loop-helix (bHLH) DNA-binding superfamily protein	Glyma.02G139700	0	0	0	0	0	0	0	0	0	0	0	0	0.520458	0.157917	1.27247	2.14716
ARM repeat superfamily protein	Glyma.02G139800	1.10992	0.745077	3.53718	3.45121	0.956648	2.36474	0	0	-0.398009	-0.398009	-0.775917	-1.17221	-0.27212	-0.997764	0	0.830978
RNA-binding (RRM/RBD/RNP motifs) family protein	Glyma.02G139900	-0.356392	-0.829843	-0.646567	-0.720969	-0.280273	-0.556595	0.151866	-0.399875	-0.506209	-0.144777	-0.278171	-0.115144	0.0721209	-0.473406	-0.770032	-0.705088
TRICHOME BIREFRINGENCE-LIKE 38	Glyma.02G140100	1.07152	0.984924	1.29545	1.17198	-0.241359	-0.0435611	0.484998	0.401943	0.474425	0.34468	-1.41961	-0.913871	-0.310297	-1.01775	-0.0949686	0.305618
unknown function	Glyma.02G140800	3.98936	2.93621	3.43866	4.2334	0	0	6.75289	0	-0.563281	-0.914179	-2.46767	-2.46767	-2.86103	-5.97266	0	0
WRKY DNA-binding protein 21	Glyma.02G141000	-0.448909	-0.518898	3.01941	3.36109	0.692692	-0.023628	-0.712566	-1.24961	-1.04901	-0.746347	-0.369911	-1.2875	-0.122924	-0.669179	0.46716	1.24769
Signal recognition particle, SRP9/SRP14 subunit	Glyma.02G141101	1.72272	2.08899	2.21088	1.65862	0.676755	0.756435	-0.284145	-0.772138	-0.412002	-2.21041	0.210086	-0.338184	-0.34875	-5.58294	2.62425	3.2686
galacturonosyltransferase 6	Glyma.02G141600	0.642076	1.09147	1.21164	0.91238	0.40771	-0.0246779	0.200482	0.112439	0.381767	0.612548	0.388183	0.118808	-0.439557	-0.406021	0.880352	1.77923
photosystem II reaction center W	Glyma.02G141700	-0.397678	0.800726	-5.11015	-4.01332	-0.678883	-1.31331	-0.802411	-0.36038	-0.374834	-0.109032	-2.3826	-2.4591	-0.525228	-0.961789	-1.56919	-0.4395
glutathione reductase	Glyma.02G141800	-0.0563319	-0.87178	-0.204885	-0.878681	0.361819	0.230093	-0.156468	-0.189731	-0.0962948	-0.224833	-0.161063	0.0478125	-0.0985487	0.10972	0.367764	-0.0491297
AUX/IAA transcriptional regulator family protein	Glyma.02G142600	-1.56558	1.56049	-6.50175	-7.38849	1.09258	1.09942	2.08978	3.50295	0	2.18412	-3.7771	-0.686971	-1.46601	-2.6736	0	3.1869
plastid transcriptionally active 9	Glyma.02G142700	-0.0300547	0.0671803	0.106395	0.495038	-0.275421	-0.130575	-0.533488	-0.175902	-0.913402	-1.08398	0.300719	0.128388	-0.362922	-0.215657	-0.644433	-0.119207
Protein of unknown function (DUF506)	Glyma.02G143100	-0.177352	2.3429	-1.97844	-0.282199	-0.341529	-0.0807305	-0.576118	-0.449286	0.992418	1.38176	-0.0967051	0.341595	-1.11862	-1.84641	2.8608	3.70065
histone H2A 11	Glyma.02G143200	-0.0544005	0.124367	1.71431	2.20599	-0.461964	-0.102781	-0.602183	-0.206346	-0.275781	-1.51168	-0.703887	-0.561429	-0.511384	-1.79553	-1.10252	0.799874
unknown function	Glyma.02G143300	0	0	0	0	0.682947	0	0.136341	1.40131	0	0	1.3212	0.0744107	3.37939	4.07211	0	0
unknown function	Glyma.02G143400	0.988533	2.04829	0.0785511	0.519883	-0.0251902	0.615366	-0.706489	-0.4222	-0.328428	-0.726721	-0.735525	-0.707838	-1.46351	-1.77223	0.645482	0.744506
Ggamma-subunit 1	Glyma.02G143500	1.80531	1.66857	1.17243	1.56612	-0.27212	-0.370187	-0.10639	-0.767402	-0.269382	-1.05879	-0.222273	-0.852931	-0.283632	-1.0486	2.30904	1.93332
S-adenosyl-L-methionine-dependent methyltransferases superfamily protein	Glyma.02G143700	0.6009	0.481191	1.226	1.29586	0.248292	0.171324	0.0783642	0.158892	-0.0567081	-0.273457	0.209258	-0.0734984	-0.144426	0.0713494	0.973654	1.20677
unknown function	Glyma.02G143850	1.58134	-1.30903	2.76784	1.66069	-0.142165	-2.49072	1.5181	-0.220953	-1.63334	-1.63334	-1.77534	-0.583754	0	0	2.15506	0
unknown function	Glyma.02G143900	-0.16913	-1.5177	0.0420094	0.269125	-3.31368	-1.94165	3.02922	0	-0.737981	-0.737981	-1.38109	-1.83637	0	1.28877	-2.98007	-2.98007
Beige/BEACH domain ;WD domain, G-beta repeat protein	Glyma.02G144200	-0.239997	-0.57713	-0.828869	-0.517684	-0.131253	-0.418156	-0.0464882	-0.315531	-0.172025	0.129855	-0.33183	-0.502748	-0.329885	-0.718947	-0.0431556	-0.100754
2-oxoglutarate (2OG) and Fe(II)-dependent oxygenase superfamily protein	Glyma.02G144333	-0.237488	-0.057491	0.530339	0.580972	-0.373354	-1.62118	-0.960139	-0.434216	-0.567324	-1.38229	-1.16786	-0.974172	-0.732139	-0.716251	1.0956	1.21461
ETO1-like 1	Glyma.02G144600	0.805339	-0.101724	0.6415	-0.0823666	-0.249553	-0.152679	0.435954	0.294188	-0.440246	-0.244826	0.522646	-0.570614	-0.114715	-1.34828	0.311057	0.805676
Bax inhibitor-1 family protein	Glyma.02G144700	-0.624389	-0.125811	-0.141912	-0.941273	-0.20569	-0.11852	-0.440865	-0.509911	-0.483944	-0.091683	-0.00655405	-0.316827	0.278892	0.844767	-0.150886	-0.339046
NIMA-related kinase 4	Glyma.02G145000	-0.055552	-0.451949	-1.21764	0.0782291	-1.72138	-1.38243	-0.513689	-0.937434	-1.06774	-2.04933	-1.78028	-3.00441	-0.806704	-3.32315	0.198095	0.195249
kinase interacting (KIP1-like) family protein	Glyma.02G145200	0.705324	0.454264	-0.829084	-2.11273	-0.0676529	-0.462639	0.300423	0.439653	0.643935	1.259	-0.169568	-0.416946	0.0727777	-0.403824	1.12568	0.823734
methylcrotonyl-CoA carboxylase alpha chain, mitochondrial / 3-methylcrotonyl-CoA carboxylase 1 (MCCA)	Glyma.02G145300	-1.87212	-1.73413	-0.93478	-1.25102	1.53799	-0.22736	-0.46226	0.113743	0.406609	0.922053	-0.874998	-0.372988	0.312986	0.467245	-1.0615	-0.924754
unknown function	Glyma.02G145500	-0.166302	-0.268548	0.968978	1.01683	-0.0538765	0.000712397	-0.775028	-0.232323	-0.527847	-1.07768	0.0283961	-0.135907	-0.373746	-0.522328	0.158558	0.846841
cupin family protein	Glyma.02G145700	-0.710297	-0.394265	2.49864	2.71954	0.23918	-1.02234	-0.821085	-1.17612	0.40872	0.0968093	-4.0421	-5.94324	-1.35023	-1.89762	0	1.51369
Galactose oxidase/kelch repeat superfamily protein	Glyma.02G146000	0.590384	0.409227	0.558185	0.417345	0.579885	0.320844	0.728741	0.951962	-0.383604	0.0177294	0.0178178	0.296848	0.01072	-0.0951927	1.20336	0.939919
Protein of unknown function (DUF581)	Glyma.02G146100	0	4.35727	-3.77131	-3.23105	-2.30411	-1.17544	0.814152	0.430077	-1.29008	-1.58448	-0.00334552	-0.873087	0.653714	-0.328033	0	0
unknown function	Glyma.02G146200	-0.831971	-0.356948	1.45571	1.51268	-0.536068	-0.593371	0.554506	-0.0694767	0.543555	0.91777	-0.263581	-0.141761	-0.247586	-0.661544	0.390263	-0.00430271
ovate family protein 12	Glyma.02G146400	0.0594853	4.66118	-0.858275	-0.0893248	0.829664	0	1.35932	-0.419925	1.21096	1.10445	0	0	0.0697512	1.07776	0	0.604322
Acyl-CoA N-acyltransferase with RING/FYVE/PHD-type zinc finger protein	Glyma.02G146500	-0.0301948	-1.01998	0.744924	0.975129	-0.494203	-1.23698	0.165616	-0.490553	0.932895	0.910802	-0.886878	-0.774101	-0.92402	-1.49817	1.60202	1.39499
Plant protein of unknown function (DUF868)	Glyma.02G146700	1.52506	1.94644	1.98231	2.20329	0.20425	-0.68232	-0.444837	0.397757	-0.170788	0.3312	-0.0416276	-2.59211	-0.359813	-0.0409278	0.639741	0.889492
unknown function	Glyma.02G146851	1.41951	0.780244	-2.15219	-2.66411	1.02986	0.481524	1.91811	0.792696	0.895222	1.86854	0.48911	-0.307949	1.39805	0.696222	1.59429	0.0567516
ribosome recycling factor, chloroplast precursor	Glyma.02G147000	0.484358	-0.0240103	-0.400639	-0.625314	0.0475427	-0.40049	-0.278789	0.652175	-0.55561	-1.17188	-0.281296	-0.493139	-0.0502907	-0.458556	0.230159	0.459159
PATATIN-like protein 9	Glyma.02G147100	1.41995	4.08253	0	1.64455	-0.833726	-0.833726	0.14135	0.709043	-0.30772	-0.255153	0	0	-0.143158	0.114006	2.38391	2.70999
RAN GTPase activating protein 1	Glyma.02G147200	0.151439	-0.20521	1.33278	1.01534	-0.458795	-0.134826	0.219412	0.223365	-0.111374	-1.37352	-0.891791	-0.376997	-0.0163821	-0.967526	0.302139	1.00908
chloroplast stem-loop binding protein of 41 kDa	Glyma.02G147300	2.23265	2.55116	3.60581	1.95964	0.207929	1.05135	-0.306987	2.20928	1.74476	3.05324	-0.977212	-0.621901	-0.636251	1.24723	0.951788	-0.332513
basic helix-loop-helix (bHLH) DNA-binding superfamily protein	Glyma.02G147800	0.851594	0.491772	0.148915	-2.31692	-1.87573	-0.593067	0.0329715	-0.47785	1.52119	1.42011	-0.416939	0.48678	-0.711831	-1.84559	-2.48605	-3.98468
F-box family protein	Glyma.02G148100	-0.0419238	0.203673	5.43295	4.89001	2.4028	3.59457	-1.48451	-0.789334	-1.65223	-0.696712	-0.814937	0.0408635	-0.145243	-0.580319	1.56504	1.82474
Eukaryotic aspartyl protease family protein	Glyma.02G148200	1.59741	0.384771	1.50976	2.05451	1.90611	4.53992	0.381092	-0.931473	0.233255	-0.821365	0.0829399	-0.273948	0.0983937	-2.52435	1.09766	1.77179
Phenazine biosynthesis PhzC/PhzF protein	Glyma.02G148400	-1.85102	-1.11909	0.0174419	1.29925	-1.33848	-1.41627	-0.105461	0.357789	0.0260705	2.18219	-3.14712	-1.18518	0.138414	0.775843	0.208244	1.04942
unknown function	Glyma.02G148500	-1.22173	-4.20542	1.85016	2.36285	0	0.867188	-2.3603	-2.3603	0	0	0	0	-0.909944	-2.53461	-4.14698	-4.14698
BTB-POZ and MATH domain 2	Glyma.02G149600	0.946807	1.17857	0.587517	0.589584	-0.043367	-0.171414	-0.427821	-0.500208	-0.375883	-0.610642	-0.356647	-0.0506124	-0.0519349	-0.417425	0.267622	0.999888
oxidoreductase, 2OG-Fe(II) oxygenase family protein	Glyma.02G149900	0.492051	1.04648	-1.22964	-1.78273	0	0.427583	1.12703	-0.30201	-1.26674	-1.31601	-0.625601	-0.625601	0.0227264	0.907044	-1.4241	-1.05104
BSD domain-containing protein	Glyma.02G150000	0.0975361	-0.0714293	-0.90194	-0.776386	0.360454	0.0716746	0.323723	0.446693	0.251393	0.588974	0.397779	0.148163	0.197247	0.267237	0.00802033	-0.334395
endoplasmic reticulum auxin binding protein 1	Glyma.02G150100	-0.453352	-0.350131	0.953117	1.3884	-0.23415	0.517391	-0.331423	-0.497714	-0.0168585	-0.162095	1.02051	1.28162	-0.75637	-0.0862471	0.341141	0.592448
unknown function	Glyma.02G150200	-0.819278	-0.341986	-0.57241	-0.250604	0.390681	0.37744	-0.278062	-0.252153	0.203268	1.06118	-0.374598	0.429632	-0.644272	-0.271727	0.14586	-0.173274
methyl-CPG-binding domain 4	Glyma.02G150300	0.287247	-0.637394	0.368281	-0.426611	0.217088	0.511222	0.392366	0.375058	0.604095	0.061715	1.06827	0.37476	0.226194	1.413	0.888159	0.787644
RING/U-box superfamily protein	Glyma.02G150400	-0.808629	-0.979563	-1.08791	-0.616635	-0.153331	0.312388	-0.306206	-0.902793	0.0231619	0.00335034	-0.310762	-0.458743	-0.568361	-0.711506	0.213129	-0.282178
DNAse I-like superfamily protein	Glyma.02G150550	0	2.06683	1.90067	2.1656	0.58544	-0.219476	-0.249034	0.410466	0.364926	-0.593682	-0.411528	-0.666024	-0.379354	-0.736497	1.80552	4.26483
Protein kinase family protein	Glyma.02G150700	-0.917388	0.849257	-2.20526	-2.45652	0.605293	1.42912	-3.42863	-4.29162	-0.107657	0.11932	-3.84735	-1.18974	-0.930843	-4.59	0	0
histidine-containing phosphotransfer factor 5	Glyma.02G150800	-0.778929	-2.36322	1.06056	0.801294	-1.38054	-1.55696	-1.44363	-2.76171	-1.36041	-2.94616	-1.62012	-1.55816	-0.438836	-0.962637	1.67101	1.42751
Leucine-rich repeat (LRR) family protein	Glyma.02G150900	-0.517742	1.10179	-2.55854	-3.25502	1.09745	1.17117	-0.730788	-1.07392	0.713932	0.601274	-0.825031	-1.16992	-1.84897	-2.65913	4.16677	3.43693
BRI1 suppressor 1 (BSU1)-like 1	Glyma.02G151400	-0.0700019	0.0827898	-1.27271	-1.81985	-0.11244	-0.57512	-0.0279653	-0.604293	0.329364	0.572266	-1.00574	-0.913784	-0.148709	-0.684873	0.245738	0.336182
Rho GTPase activating protein with PAK-box/P21-Rho-binding domain	Glyma.02G151800	0.400462	0.996214	1.34623	2.18364	-1.07412	-0.831319	-0.568959	-0.332003	0.221959	-0.732173	-0.673746	-1.0848	-0.171753	-1.57167	-1.22737	0.179993
RNA-binding protein-defense related 1	Glyma.02G152000	-0.0898793	0.237069	2.21035	3.29313	1.56076	0.736687	-0.0351669	-1.15508	0.96106	0.780895	-1.77277	-2.3484	0.207174	-0.469535	-1.38157	0.512606
arabinogalactan protein 26	Glyma.02G152500	1.1593	5.60078	1.61636	-0.114887	1.22263	-0.333391	-0.293888	0.180724	-0.621018	1.40372	0.953293	-1.28081	0.723612	1.84701	0	0
Kinase interacting (KIP1-like) family protein	Glyma.02G152600	-1.47028	-0.332278	0.898445	-0.724841	-0.232566	-0.097278	-0.34395	-1.38024	-1.56359	-3.66514	0.0509013	-1.54	-1.72578	-2.2269	-0.01268	-0.595681
Phototropic-responsive NPH3 family protein	Glyma.02G153500	0.404787	2.71747	0.282943	0	0	1.25452	-0.464435	-0.968981	-2.38469	-1.02606	-2.98103	-2.98103	-0.686203	-0.179259	0	0
Zinc finger C-x8-C-x5-C-x3-H type family protein	Glyma.02G153700	-0.798491	-0.751067	-0.377396	-0.422098	-0.687826	-0.394	-0.513812	-1.72404	-0.585033	-0.582579	-0.138984	-0.330255	-0.97487	-1.56675	-0.687566	-0.862438
Glutathione S-transferase family protein	Glyma.02G154300	6.08413	7.88019	0	0	0	0	0	0	0	0	0	0	0	0	0	2.4591
heat shock factor binding protein	Glyma.02G154700	0.655045	0.748533	0.54003	0.828759	-0.053825	0.272081	-0.108991	0.462849	0.157425	-0.440463	0.732772	0.382264	-0.432027	-0.222935	0.656261	1.10107
unknown function	Glyma.02G154900	-0.106877	0.166491	-0.626966	-0.344898	0.123815	-0.0556147	0.754997	-0.801286	0.887154	1.64077	-0.769053	-0.250113	-0.103599	-0.91468	0.294922	-1.3059
Small nuclear ribonucleoprotein family protein	Glyma.02G155300	-0.71119	-1.28445	0.996473	0.108131	0.0999255	0.128056	-0.355472	-0.254558	0.0860695	-0.55397	0.299304	0.155499	-0.0715272	-0.522469	0.18132	0.243607
unknown function	Glyma.02G155400	-0.447413	-0.448536	-0.706915	-1.21724	-0.481758	-0.800214	-0.579016	-0.700769	-0.541887	-1.21936	-0.0101566	-0.249882	0.321509	-0.231891	-0.485181	-0.717584
Adenine nucleotide alpha hydrolases-like superfamily protein	Glyma.02G155600	-0.087014	-0.118926	-1.26346	-0.414787	-0.0301698	0.919794	-0.133097	-0.325044	-0.827665	-1.3203	1.41298	4.10492	0.354039	0.794195	0.599505	0.0404541
unknown function	Glyma.02G156600	-0.0270434	-1.91862	1.85765	1.13564	2.91311	3.3684	0	0	0	0	-1.07665	0.104767	0	0	-0.468786	1.1741
Concanavalin A-like lectin protein kinase family protein	Glyma.02G156800	-0.972774	-0.972774	0.713208	1.01153	0	0	-1.15375	0.985997	2.14886	4.05809	-1.07998	-1.07998	-4.22328	-3.85861	0.146857	0
unknown function	Glyma.02G156851	0.550667	0.167701	-0.687793	0.24741	0.159964	0.501064	-0.567795	-0.330467	-0.120605	-1.07248	-2.05234	-2.05234	-1.39016	-6.45122	-1.12916	-1.12916
Inorganic H pyrophosphatase family protein	Glyma.02G157002	-0.190082	-0.265449	-1.99098	-2.00271	0.397096	0.835251	0.187646	0.18709	0.158717	1.03632	-0.184524	0.693809	-0.422312	-0.956858	0.932855	0.980316
NAD(P)-binding Rossmann-fold superfamily protein	Glyma.02G157200	-0.453994	-0.231845	0.110723	-0.0815942	0.16076	0.88496	0.211298	0.706456	0.435719	0.736208	0.594559	0.73584	0.374822	0.657248	1.2947	1.87717
binding	Glyma.02G157700	-0.156755	-0.327415	0.733339	-0.164835	0.659506	0.548554	-0.0685138	-0.196102	-0.913175	-2.02319	-0.709081	-0.530754	-0.933157	-3.24025	0.138137	0.990529
Transcription elongation factor (TFIIS) family protein	Glyma.02G157800	-0.925746	-1.25929	-1.40729	-1.81201	-0.112114	0.404772	0.200569	-0.177889	0.856747	1.92771	0.700212	-0.144289	-0.247468	-0.333415	-0.505315	-1.24711
unknown function	Glyma.02G157900	-0.191893	-0.781178	-0.467333	0.670273	0.106564	1.25811	-5.12665	-4.79875	-1.22318	-1.02326	0.817442	1.61454	0.52795	1.94596	3.01908	3.03046
Proteinase inhibitor, propeptide	Glyma.02G158200	-0.54188	-0.181917	-0.652724	0.0443478	0.347041	0.517425	0.0118489	-0.37425	0.275007	0.0140489	0.488434	1.45604	0.114411	0.760405	1.10267	1.60778
MATE efflux family protein	Glyma.02G158350	-0.996717	-1.66441	-1.92858	-0.299819	-0.247621	-0.145325	-0.210454	-1.89397	-1.42542	-1.4779	-0.764888	-0.437005	0.825208	-0.40459	0.106954	0.729636
unknown function	Glyma.02G158500	0.0611008	-0.115849	-2.2213	-1.10729	-0.275921	0.300073	0.545607	0.350198	-0.647074	0.137056	-1.21577	-0.9295	-0.185995	-0.906551	-0.417798	0.0361901
dihydroflavonol 4-reductase	Glyma.02G158700	3.82574	5.57489	-4.75445	-6.50696	0.943006	-0.992209	-0.0438586	1.17113	-3.42137	0.0464552	-0.714044	-1.24986	0.51881	0.885799	-2.98066	-3.57373
Flavin containing amine oxidoreductase family protein	Glyma.02G159100	-0.25613	-0.410077	-0.34372	-0.462959	-0.103571	0.163123	-0.035846	-0.772648	0.452753	0.993095	-0.0718096	0.0009361	0.217827	-0.410619	0.0575877	-0.360972
NAD(P)-binding Rossmann-fold superfamily protein	Glyma.02G159200	0	1.55339	-4.3246	-2.86117	-0.720711	-1.08537	-0.636349	0.552305	1.92034	1.4511	-0.805952	-0.204545	-0.286076	-2.64019	-2.59102	-2.41223
exocyst complex component sec15A	Glyma.02G160300	-0.0185421	0.136611	1.84317	0.928011	0.206071	-0.531114	0.427488	0.189909	0.667615	1.00303	0.0540973	-0.454421	-0.0860687	-0.422519	0.899282	0.781851
copper chaperone	Glyma.02G160500	2.87021	5.24047	1.86842	3.16194	0.0746083	0.764433	-0.1789	-0.0368967	-0.0169834	0.408177	0.24032	0.503771	0.838872	2.10254	5.44597	6.13475
unknown function	Glyma.02G160550	3.53845	4.76327	0.836074	0.789823	0.144515	0.11593	0.485213	-0.890747	-0.799187	1.10698	0.13468	0.458526	0.239851	0.461089	6.0845	5.65787
unknown function	Glyma.02G160600	0	0	0	0	4.63522	7.03573	0	0	0	0	0	0	0	0	0	0
Transmembrane amino acid transporter family protein	Glyma.02G160900	0	1.37325	-2.74278	-3.83313	-1.29104	-1.29104	0	0	0	0	0.399065	0.569574	0	0	-3.02992	-3.02992
basic region/leucine zipper motif 60	Glyma.02G161100	-0.0354354	0.653328	-1.46253	-1.42862	0.331548	-0.36215	-0.556516	-0.121495	0.0112746	0.449479	-0.154292	0.177855	0.0343196	0.576659	1.2677	1.04513
RING-H2 finger C1A	Glyma.02G161600	0.0802961	0.59922	1.13056	0.644914	-0.192794	-0.188702	0.0720994	-0.0683356	0.314411	0.586035	0.354347	-0.188039	-0.0643015	-0.114365	1.53118	2.07563
hydroxyproline-rich glycoprotein family protein	Glyma.02G161900	-0.186858	-0.873437	-2.36752	-1.18541	-1.05011	-1.58905	0.0593705	-1.16917	0.201615	0.441574	-0.0052918	-0.465078	-0.728276	-1.77947	0.211024	1.07876
C2H2 and C2HC zinc fingers superfamily protein	Glyma.02G162200	0	0	-5.12874	-7.08473	-5.42963	-5.42963	0	0	0	0	-1.20958	-1.20958	0	0	-0.444709	-0.444709
protein kinase family protein / protein phosphatase 2C ( PP2C) family protein	Glyma.02G162300	-0.236831	-0.337645	0.51265	0.508317	-0.0945303	-0.118305	0.299362	-0.422812	-0.702311	-1.19654	-1.34768	-1.51981	-0.288886	-1.70673	1.23787	-0.00497057
Single-stranded nucleic acid binding R3H protein	Glyma.02G162500	-0.712857	-0.507364	-0.936335	-1.25984	0.510396	-0.257429	-0.202197	-0.251769	0.565657	0.919427	0.274019	0.12613	0.356139	0.510828	-0.029427	0.565984
Homeodomain-like superfamily protein	Glyma.02G162600	-0.198667	-0.463114	-2.67543	-0.412618	-1.25821	-1.78006	3.06687	0.449463	-0.00670899	-0.417853	-1.04936	-1.00994	0.079574	0.695495	-1.4703	0.325513
actin-related protein C1B	Glyma.02G162651	-3.70417	-2.37534	-1.54964	-1.20585	0.565807	1.12429	-0.366917	-1.75043	0.775004	1.40033	0.168888	0.211216	-1.3827	-1.83597	-0.0628647	-1.76008
purple acid phosphatase 29	Glyma.02G162700	-0.28259	-0.889464	-2.32202	-1.65344	-0.211122	0.0171158	-0.88394	-2.41363	0.775794	-0.228801	-0.37175	0.959915	-0.446945	-1.54779	-1.13691	-1.28082
CDPK-related kinase 1	Glyma.02G163300	0.19771	-0.349851	-1.46742	-1.86143	0.943984	-0.0879212	0.471391	0.994574	1.18574	0.97661	-1.4582	-2.06135	-0.477891	-2.69454	-0.914965	-1.11254
urease accessory protein D	Glyma.02G163900	0.589239	0.510708	-4.62716	-4.62716	-0.708991	-1.16029	-0.477692	-0.726881	-0.258275	0.326166	0.202227	0.196791	-0.158216	-0.344673	2.22423	1.78444
Gibberellin-regulated family protein	Glyma.02G164148	0	5.31873	0	0	0	0	0	0	0	2.15316	0	0	-1.05865	-2.88143	0	0
LEUNIG_homolog	Glyma.02G164700	0.650073	1.03089	-0.663624	0.550854	-0.049478	0.0538063	0.090566	-0.177042	0.524406	0.872166	-0.0523498	-0.0905105	-0.669674	-0.835064	0.406544	0.0912775
Pyruvate kinase family protein	Glyma.02G165000	0.132732	0.441948	-1.19659	-1.39264	-0.245571	-0.227387	0.0535182	0.295186	0.49037	0.51554	-0.245097	-0.524754	0.198891	0.72103	1.23339	1.49874
ortholog of human splicing factor SC35	Glyma.02G165200	0.109332	0.563936	-2.01998	-0.840428	0.0328023	0.836134	0.113458	-0.556453	0.353489	0.924849	-0.516288	-0.072707	0.124237	-0.282458	0.251887	-0.0407389
Pyruvate kinase family protein	Glyma.02G165300	-0.565797	0.0906349	-1.87406	-1.59633	-0.56792	0.0903989	-0.0748375	-0.508367	0.696475	0.593815	-0.932997	-1.02911	-0.0593681	0.0664848	-1.58504	-0.992423
P-loop containing nucleoside triphosphate hydrolases superfamily protein	Glyma.02G165400	-0.196965	-0.944698	-0.536392	-0.490962	-0.106766	-0.432311	-0.330276	-0.147823	-0.251519	-0.0862948	-0.0534651	0.0479905	0.146368	-0.0345553	0.319094	0.274313
FAD-dependent oxidoreductase family protein	Glyma.02G165500	-0.136846	0.091594	-1.3974	-2.08479	0.395532	0.282212	0.462732	0.381842	0.775231	1.28846	-0.046895	0.145872	0.504591	0.27672	0.487482	0.644185
unknown function	Glyma.02G165700	-1.08652	-0.143512	-1.94295	-2.87993	0.0737345	0.117749	-0.715599	-0.987654	-0.675435	-0.73107	-0.25252	-0.387591	0.393657	0.193129	-0.971284	-1.18287
Protein kinase superfamily protein	Glyma.02G165800	-0.861926	-0.441431	-1.9769	-2.06885	-0.237705	-1.38448	0.569296	0.200368	-0.0419476	0.275446	0.193351	-0.180718	0.0519275	-0.219018	-0.472275	-0.584813
unknown function	Glyma.02G166100	-0.520035	-0.606447	0.106652	0.180865	0.0106413	0.0975544	-0.157039	-0.199887	0.0274935	-0.543089	-0.22053	-0.178579	-0.0938161	-0.399328	-0.647037	-0.732823
LOB domain-containing protein 20	Glyma.02G166400	1.98257	0.918773	6.81322	9.62181	1.51784	2.10364	0	1.27287	0	0	0	0	0	2.38963	1.97885	3.7505
unknown function	Glyma.02G166900	-0.103292	0.401474	1.88856	1.89477	0.549666	1.34818	0.428631	0.160924	-0.0572033	-0.240715	-0.120002	-0.323973	0.179083	-0.657448	1.08129	2.13215
ubiquitin-specific protease 12	Glyma.02G167600	0	0	-3.23378	-6.01138	0	0	1.36877	-0.637882	0	0.915738	-0.886845	0.231688	0	0	1.19773	2.05995
unknown function	Glyma.02G167651	0	0	1.85284	2.41095	0.386323	2.97905	0	0	0	0	2.16205	1.57038	0	0	0.652744	3.19076
ribosomal protein 5B	Glyma.02G167900	0.326095	-0.0842812	0.655211	-0.0660828	-0.116221	-0.430329	0.126442	0.0859365	0.123746	-0.676837	0.356535	0.357343	0.184025	0.073262	1.24704	1.01048
unknown function	Glyma.02G168200	0.0853679	-2.29677	-0.599002	-1.28844	0.428631	0.369256	0.976975	-1.40563	0.594632	-0.463487	0.0276404	-0.71948	0.835388	-1.15156	0.764911	-0.493794
TRAF-like superfamily protein	Glyma.02G168400	-0.178709	0.0766448	0.251245	1.38002	0.07821	0.00515154	-0.380699	-0.12355	0.50759	-0.0933398	0.104888	0.279804	-0.103761	-0.385723	0.327248	0.713763
unknown function	Glyma.02G168600	0.280167	1.24395	-0.497055	0.215264	-0.141139	0.208803	0.0337069	0.917144	0.342475	0.587033	-0.303601	-0.702241	0.598401	0.753473	-0.392748	-0.382392
Protein of unknown function (DUF620)	Glyma.02G169000	0.0219598	2.16322	-3.12615	-1.31594	-0.319045	-0.142629	1.54702	2.01167	2.38546	2.16778	0.920119	1.82322	-0.199426	0.193325	-1.43912	-1.54536
protein phosphatase 2A-4	Glyma.02G169200	0.384009	0.455935	-0.271937	0.0752377	-0.113021	-0.363349	-0.254744	-0.306431	-0.140779	-0.15326	-0.377051	-0.46293	-0.0514006	-0.216817	1.31505	1.26418
DNAse I-like superfamily protein	Glyma.02G169700	-0.390289	-0.709248	-0.0178108	0.315614	0.115993	0.0476909	0.185154	-0.443455	0.336574	0.521727	-0.256296	0.0254635	-0.437434	-1.0528	0.259788	0.503103
Disease resistance-responsive (dirigent-like protein) family protein	Glyma.02G169800	0.838476	0.889029	-2.69966	-4.34926	-1.0694	-0.748638	0.147315	1.16027	-0.494641	0.373455	-0.598801	-1.51499	-0.292659	0.412409	-2.75257	-2.29976
zinc finger protein 8	Glyma.02G170366	0.466245	4.02614	-2.65511	-1.70216	-0.716011	-0.8688	-1.60896	-1.60896	-0.74663	-0.74663	-0.339284	-0.304209	-3.01079	-2.13545	0.133077	-0.32773
unknown function	Glyma.02G170432	-1.79204	0.314821	-0.569885	-0.573864	0.364119	0.45757	0.590433	1.64389	0.24014	0.539994	0.0225955	0.325468	-0.4575	-0.547802	-1.69246	-1.98689
P-loop containing nucleoside triphosphate hydrolases superfamily protein	Glyma.02G170500	-0.0232393	0.683136	0.209574	-0.00175698	-0.484917	-0.864163	-0.293791	-0.812903	-0.143938	-0.178962	-0.767288	-1.11418	-0.582029	-1.41996	-0.322324	-0.846583
minichromosome maintenance 8	Glyma.02G170600	0	0	-1.34404	-4.98515	-1.39729	-0.551764	-0.89075	-1.56841	-0.121816	0.83019	-2.11128	-0.753418	-0.353152	-0.637061	-3.31102	-3.97019
Ribosomal protein L6 family	Glyma.02G170800	-1.67662	-1.67662	1.10226	0.162114	0.960532	0.948511	0	1.60621	0	0	0.114825	-2.25594	-2.74971	-2.74971	-0.0851759	0.563113
unknown function	Glyma.02G170900	-0.602959	-0.663096	0.317917	-0.0202174	0.113219	0.122161	0.41644	-0.122439	1.01593	1.25824	0.294824	-0.0641835	-0.0838876	-0.656068	0.000323771	-0.350333
Aha1 domain-containing protein	Glyma.02G171100	0.791351	-0.626163	-0.127303	-2.18706	-0.060555	-1.39957	-0.215948	-1.31274	-2.39682	-2.11758	0.620892	-0.742144	0.136237	-0.756051	-0.271347	-0.2286
homeobox from Arabidopsis thaliana	Glyma.02G171300	-0.236688	0.787835	-0.646504	-0.646504	-3.37404	-4.44796	-0.0375143	-1.90982	-1.63033	-1.51696	-0.800273	0.0803784	-0.448805	-0.938332	-3.05721	-3.05721
unknown function	Glyma.02G171900	0.105846	1.08794	-0.336736	-3.6619	-1.40489	-1.76463	0.0656762	0.511487	-0.243286	0.53187	-3.40785	-2.41479	-1.25091	-2.48307	-1.22788	-1.9954
unknown function	Glyma.02G172151	-0.224065	-2.65847	-0.450244	-0.953976	0.00184258	-0.272374	-0.0216444	-1.29284	0.0608562	-0.810357	0.225797	0.489689	0.553991	-0.500205	0.349573	-0.34331
unknown function	Glyma.02G172400	0	1.25275	2.57215	6.12637	0	0	0	0	0	0	0	0	0	0	0.845749	-1.21854
Chaperone DnaJ-domain superfamily protein	Glyma.02G172700	-0.347893	0.0992767	-0.0330901	-1.13623	-0.00345217	-0.0692108	-0.59586	-0.0862479	-0.982265	-0.503858	-0.319394	0.0998742	-0.34495	0.0247423	-2.29053	-3.68861
Protein phosphatase 2C family protein	Glyma.02G172900	-1.17587	-0.822904	-1.39804	-1.13542	0.413546	0.686844	-0.280848	-0.863753	-0.696308	-0.164077	-0.0693599	0.731834	-0.355717	-0.98705	-0.672915	-1.26996
unknown function	Glyma.02G173700	-0.33627	0.794944	-1.75933	-0.552045	-0.355233	-0.0740953	0.0453662	0.119677	0.401026	0.273123	-0.16838	-0.0874978	0.0316092	0.725952	-1.99763	-1.26301
SNF2 domain-containing protein / helicase domain-containing protein	Glyma.02G174100	-0.52325	-0.782344	-0.48315	-0.611941	0.0148511	-0.107844	-0.0621381	-0.524915	-0.0873244	-0.0257686	-0.458321	-0.647417	-0.175424	-1.10387	-0.277688	-0.463506
unknown function	Glyma.02G174300	-0.258465	1.26452	0.872501	0.910662	0.172436	-0.1354	0.284784	0.287771	0.428291	0.305297	-0.0554726	-0.34829	0.502516	-0.136672	0.093609	0.260468
unknown function	Glyma.02G174400	-1.41868	-0.00774141	-0.936245	-0.311328	-0.105979	0.108083	-0.728545	0.152116	0.184586	0.147072	-0.047834	-0.426998	-0.0545414	0.939307	-0.917485	-0.281507
unknown function	Glyma.02G174700	-0.309419	-0.748553	1.07911	-0.120294	0.357717	0.175901	0.115996	-0.509754	-0.433515	-1.46168	-0.477938	0.625313	0.147357	-2.58319	0.478792	0.311566
basic helix-loop-helix (bHLH) DNA-binding superfamily protein	Glyma.02G175700	-2.03659	-2.44774	1.95128	1.08838	1.74489	1.80672	0	0	0.305865	0	0.842251	0	0	0	0.490116	-0.00213923
squamosa promoter binding protein-like 9	Glyma.02G177500	0.370429	0.788651	-0.918612	-0.482604	-0.845184	-1.43361	-0.586933	-2.5141	-0.082842	-0.737025	-1.49556	-2.34861	-0.326625	-2.28573	-0.839568	-0.282991
Ankyrin repeat family protein	Glyma.02G178250	-4.01438	-3.13224	-0.402824	-0.402824	0.151105	-0.0914595	-0.406034	-2.18571	-1.0017	-1.21846	-2.09849	-2.09849	0.714538	-1.5091	-2.51253	-2.892
Emsy N Terminus (ENT)/ plant Tudor-like domains-containing protein	Glyma.02G178800	0.177238	-0.732928	0.605253	0.170644	-0.0918802	-0.261493	-0.0707434	-0.0848089	-0.0078459	-0.433447	-0.271586	-0.301607	-0.424419	-0.753896	0.219224	0.330477
Transmembrane amino acid transporter family protein	Glyma.02G179100	1.15347	3.15705	-0.58201	-4.98353	-2.97306	-1.80245	0	0	0	0	0.277353	-2.11872	-0.866556	-1.68436	-0.377896	-0.115223
AGAMOUS-like 62	Glyma.02G179300	-1.40776	-1.40776	-1.72312	-3.2546	-3.04862	-3.5525	-0.989256	-2.25175	0.0788242	-1.33127	0.52908	-0.921121	0.445351	-1.34292	-1.65463	-0.0673379
AINTEGUMENTA-like 7	Glyma.02G179500	0.439239	-0.166233	4.28689	4.98717	2.45757	3.77379	0	0	0	0.489335	0	1.37135	0	0	0	0
Chaperone DnaJ-domain superfamily protein	Glyma.02G179900	0.330209	0.256388	1.31933	0.950661	-0.502141	-0.378359	0.0620871	0.147336	0.0199799	-1.24806	0.0603999	-0.279728	-0.308085	-1.22336	0.163973	0.84029
YELLOW STRIPE like 8	Glyma.02G179950	1.92094	-0.356647	2.91879	4.36114	3.79492	5.9348	0	0	0	0.865079	2.73187	3.40233	0	3.75563	1.66013	0.986929
unknown function	Glyma.02G180000	0	0	2.89851	3.71557	2.15276	3.40337	0	0	0	0	0	0	0	0	0	1.03415
NIMA-related kinase 5	Glyma.02G180100	-0.174326	0.588107	0.00038732	1.38584	0.204951	0.0500985	-0.0725195	-0.119573	-0.494336	-0.333108	-0.13539	-0.834626	-0.000988228	-0.874801	-0.0242454	1.08263
unknown function	Glyma.02G180400	-1.4556	-1.4556	2.19467	3.04557	0	5.52231	0	0	0	0	0	0	0	0	0.349357	2.16884
unknown function	Glyma.02G180500	-2.53017	-1.58399	0.656941	0.936643	0	0	7.5757	9.23582	-0.0427578	5.94948	0	2.04037	1.8599	0	-2.04887	-2.54495
unknown function	Glyma.02G180700	0	0	4.33239	5.36072	3.24869	6.37096	0	0	-1.25538	-1.25538	1.41223	0	0	0	0	0
homeobox protein 22	Glyma.02G180800	0	0.0442421	2.90991	4.74334	0.545026	3.2335	-0.115896	-0.115896	-0.220337	-0.220337	0.142974	0.376442	0	0.367836	-1.02774	-0.198014
C2H2-type zinc finger family protein	Glyma.02G181100	-1.74137	-0.0357707	0	0	-1.54049	-0.682327	-0.970889	-0.970889	-4.40195	-2.62848	0	0.278855	0	0	0.100813	-0.592266
nuclear RNA polymerase A1	Glyma.02G181200	-1.0415	-1.32985	-2.81793	-0.447384	-0.0173123	0.450174	-0.778483	-0.480841	0.102002	-0.260338	-0.712224	0.225589	0.220146	-0.64831	0.213297	-0.151599
lysophosphatidyl acyltransferase 2	Glyma.02G181300	0.390225	0.38981	-1.30676	-1.49681	0.185554	0.310849	-0.521849	-0.264286	0.326661	0.20683	0.627452	0.411807	-0.0259198	-0.0258865	0.0565595	-0.0486509
exostosin family protein	Glyma.02G181500	0.362001	1.07201	1.46311	1.16087	0.252775	-0.0942892	-0.208883	-0.234694	0.432673	0.722133	-0.839512	-1.67032	-0.234737	-0.181388	0.406793	0.551366
MATE efflux family protein	Glyma.02G181800	1.82206	0.981166	-0.44379	-0.0422458	0	0	0	2.67706	0	0	0.339819	0.130176	0.875883	2.71833	1.29605	2.23229
curculin-like (mannose-binding) lectin family protein / PAN domain-containing protein	Glyma.02G182200	-0.237508	-0.676562	2.61082	2.90673	-0.362416	-0.654008	-0.150826	0.522817	-0.293799	-0.0515194	-0.262364	-0.675257	-0.103601	-1.2096	-0.0388273	-0.857181
guanylate kinase	Glyma.02G182400	0.783093	0.553864	-0.104054	0.331268	0.680533	1.02158	0.209301	0.311131	0.203488	-0.176136	1.04057	1.47401	0.894177	1.16557	0.273735	0.514669
Remorin family protein	Glyma.02G182600	-2.49858	-1.90844	0.873243	0.410569	2.1441	2.70945	1.49665	2.11984	-1.234	-0.238778	2.01793	2.04332	0.150726	2.42747	-0.913147	-0.456297
elongation factor family protein	Glyma.02G182800	-0.687044	-1.8406	-0.737174	-1.60627	-0.0261331	-0.118464	0.436074	0.0598317	-0.102283	0.353209	0.0849805	-0.164056	0.0448541	-0.69498	0.0183768	-0.648876
calcium-dependent protein kinase 32	Glyma.02G182900	-2.28162	-2.93994	-2.67533	-4.15429	-0.332581	-0.583408	0	0	-0.162982	0.936945	0	0	0	0	-2.37271	-2.84303
zinc finger (C2H2 type, AN1-like) family protein	Glyma.02G183100	-0.390531	-0.0542388	-0.985359	-1.40834	-0.178164	-0.00338544	0.245127	0.834976	0.518916	1.03264	0.174227	0.420136	-0.325514	0.240808	0.102505	-0.0133704
ATP synthase epsilon chain	Glyma.02G184000	0.00926952	-0.0120152	-1.21146	-0.838028	0.231648	0.501692	0.240361	0.397927	0.231659	0.51485	-0.205161	-0.114822	0.131773	0.161127	-0.088149	-0.583828
Protein of unknown function (DUF288)	Glyma.02G184100	0.00624181	-0.153323	-0.00236451	-0.225185	-0.337864	-0.480015	0.356659	-0.438925	0.616716	1.41781	0.363568	0.190433	-0.144133	-0.958877	1.23871	0.48559
villin 2	Glyma.02G184600	0.232221	0.730748	-1.64544	-1.44918	0.309009	0.186222	0.19128	0.146769	0.194529	0.788848	0.198864	0.191885	0.318888	1.18157	-0.198944	-0.188969
outer plastid envelope protein 16-1	Glyma.02G184800	0.631318	0.433102	-3.12083	-3.24188	-0.0344162	-0.588916	0.231201	1.00768	0.124239	1.32245	-0.126361	-0.351058	0.207084	0.513504	-0.171015	0.361132
ARM repeat superfamily protein	Glyma.02G185000	-0.422169	-1.62522	0.456582	-0.0236029	-0.0326705	-0.306819	-0.217447	-0.568691	0.00676757	-0.767763	-0.172673	-0.159143	-0.0769911	-1.01725	0.697218	0.303468
Integrase-type DNA-binding superfamily protein	Glyma.02G185200	0.317723	1.47722	2.34257	2.6574	0.322126	0.779627	0.266745	0.795978	-0.884679	-1.25768	0.499339	-0.0379638	-1.82745	0.11591	-0.882799	-0.436773
AGAMOUS-like 15	Glyma.02G185500	-0.347065	0.00612361	-3.30486	-3.14903	1.24866	1.45364	0	2.12384	-0.725861	-0.600914	-0.0487304	-0.108459	0.664967	3.99754	-0.24191	-1.00262
Cyclin-like family protein	Glyma.02G185900	-0.0674379	-0.527354	0.627752	-0.471384	0.343477	0.0569952	-0.427251	-0.49487	-0.396172	-0.151489	0.129475	0.243746	-0.396777	-0.134252	1.05644	0.551878
autoinhibited Ca2+-ATPase 11	Glyma.02G186100	-0.179869	-0.925956	-1.48476	-2.37574	-0.200802	-0.827466	-0.0381693	-0.520921	0.21562	0.646439	-1.12289	-2.03341	-0.359566	-1.35172	0.569234	-0.319352
6-phosphogluconate dehydrogenase family protein	Glyma.02G186600	0.0445169	1.40181	0.227383	0.916327	-0.0884198	-3.35373	0.739488	0.496228	3.59999	4.95414	0.665646	0.559977	0.63371	0.580798	1.22203	1.35062
eukaryotic translation initiation factor 3E	Glyma.02G187100	-0.40926	-0.734123	0.267181	-0.303804	0.320958	0.0585364	-0.284121	-0.217348	-0.363708	-0.149206	-0.412556	-0.0832413	-0.0702964	-0.547284	0.466922	0.100545
unknown function	Glyma.02G187150	-0.114703	-0.854367	1.18566	0.268316	0.319026	0.00895078	1.12345	1.00906	-0.528552	-0.876912	-1.47732	-0.679536	0.370731	3.72334	6.92926	7.00567
glutathione S-transferase tau 7	Glyma.02G187200	-0.126667	-0.262097	-0.741773	-2.02311	0.484103	0.274023	0.144793	-0.502678	1.44881	3.47282	-0.451826	-1.53502	1.63456	1.28396	-0.496782	-0.0910891
unknown function	Glyma.02G187300	0	0.273661	-6.04931	-4.03969	-0.394117	3.61315	-2.58185	-0.430056	0.951523	2.20046	0.253581	3.54843	1.18839	2.56104	0.754877	0
ABC-2 type transporter family protein	Glyma.02G188300	-3.76241	-4.25443	-0.218975	-0.218975	0	0	2.02057	-0.541096	-0.332021	-0.916109	0	0	0	0	-2.45011	-3.84524
unknown function	Glyma.02G188500	0.00515389	-0.285058	-0.8662	-0.476982	-0.732199	-0.850317	1.16839	0.147999	0.697813	0.845267	0.570129	0.0936905	1.10477	0.88416	0.77459	0.452919
Argonaute family protein	Glyma.02G189700	0.501704	0.584429	0	0.0449135	-0.943455	-1.7375	-0.152535	2.90527	-1.76756	-1.11721	-2.03607	-5.53248	0.325828	0.494025	0	0
Patatin-like phospholipase family protein	Glyma.02G190000	0.611804	-0.690038	-2.5576	-1.68518	0.573223	0.242055	1.1764	1.273	1.28722	2.80497	-0.125254	-0.168616	-0.00663529	-0.633967	1.31105	-0.151898
unknown function	Glyma.02G190900	-1.33427	-0.239806	3.99614	2.43909	1.15741	-1.11956	-4.11938	-3.94485	0.774313	1.63097	-0.497914	-1.51372	1.5009	0.931329	5.76387	5.35784
apurinic endonuclease-redox protein	Glyma.02G191100	0.508689	-0.132748	1.31391	0.458933	0.317875	0.0375812	0.283623	-0.365939	-0.144494	-0.788659	0.0263447	-0.12825	-0.0210529	-0.616671	0.716527	0.508064
purple acid phosphatase 16	Glyma.02G192200	-1.83483	-0.876583	1.6025	2.2396	0.996927	0.434802	-0.442974	-0.21289	-0.895826	-0.988584	1.65133	4.35032	-0.995872	-1.78634	-0.13914	-0.119141
RING-H2 group F2A	Glyma.02G192300	-0.768538	-0.8941	-0.914155	-1.53608	0.228588	0.59429	0.0693445	-0.665422	0.0264848	0.532666	0.101681	0.419053	-0.797583	-1.29242	-0.0692591	-0.0419954
TPX2 (targeting protein for Xklp2) protein family	Glyma.02G192600	0.929597	1.74141	0.486751	2.22934	-0.0136287	-1.29186	1.1931	0.579104	0.0479428	1.97294	1.89515	3.26162	0.648157	0.177445	0	0
calcium dependent protein kinase 1	Glyma.02G192700	-0.757808	-0.757808	1.45028	3.99826	0.583245	0.738995	0	0	0	0	0.706362	2.43513	0	0	0	0
unknown function	Glyma.02G192900	1.33472	0.798913	2.6506	2.49299	0.158488	0.246375	-0.643419	0.100026	-0.862719	-1.84901	0.572175	0.00546361	-0.217204	1.68887	2.00897	3.75139
unknown function	Glyma.02G193200	0.0899778	0.352633	0.634652	0.159851	0.97937	0.657281	0.0272078	-0.30619	-0.69247	-0.4542	0.0311559	0.362165	-0.234435	-0.615287	1.56099	1.63612
unknown function	Glyma.02G193700	-0.759217	-0.496564	-3.38226	-1.7897	-0.410921	-0.184379	-0.873647	-0.684271	-1.34788	-1.23297	-1.20651	-0.650063	-0.21347	0.486092	1.43671	1.71651
high mobility group A5	Glyma.02G194100	0.729138	0	-2.08636	-2.34972	-2.6814	-1.40193	2.36895	1.43583	-0.733877	-0.989325	0	0	-0.796595	-1.88756	-0.98382	-1.49063
unknown function	Glyma.02G194200	-0.00335133	-0.783784	0.864621	1.73368	0.872325	2.22359	0	0	0	0	0	0	0	0	0.453433	0.065573
unknown function	Glyma.02G194800	0.38439	0.931385	-0.204684	-0.188837	0.294339	0.189717	0.13516	0.159233	0.46912	1.00263	0.805212	0.572996	-0.0387282	-0.120092	1.1718	1.20929
syntaxin of plants 121	Glyma.02G195400	0.0175349	1.07497	-2.12683	-0.865955	-0.537224	-0.385836	-0.554202	0.0258236	-1.457	-1.7199	-2.20447	-0.786983	-0.214733	-1.62265	1.49926	2.32129
RNA helicase family protein	Glyma.02G195500	-0.344814	-0.804922	0.663618	0.251455	-0.549527	-0.516644	-0.298547	-0.808121	-0.704425	-0.708461	-1.41446	-1.18537	-0.460592	-1.69228	0.469562	0.460162
embryo defective 2016	Glyma.02G195600	-1.07267	-1.24061	-0.0153216	-0.0733573	0.0819248	-0.0549617	-0.455483	-1.28172	0.171568	0.0883311	-0.915978	-0.767608	-0.525573	-1.11876	-0.398037	-0.57518
plant U-box 23	Glyma.02G195900	-3.56571	-3.96038	-0.0436209	-1.80932	-1.79929	-1.52885	-0.567449	-0.567449	0	0	0	0	0	0	-0.839274	-1.64134
COBRA-like extracellular glycosyl-phosphatidyl inositol-anchored protein family	Glyma.02G196100	-0.683187	-0.937108	1.59478	1.88104	-1.07356	0.489044	-0.239765	-0.239765	-0.440341	-0.440341	0.566281	0.666523	0	0.447384	0.550698	1.22648
BEL1-like homeodomain 1	Glyma.02G196500	-0.353334	3.41932	-0.237825	0.507293	1.31271	1.80229	0.115016	-0.382164	1.61407	1.65175	-1.65546	-0.167422	0.241323	1.98427	-0.156352	0.460081
NC domain-containing protein-related	Glyma.02G196800	-1.29204	-1.86823	-1.93893	-2.04429	-0.649428	-0.681608	-0.701806	-1.14773	-0.816283	-1.25804	-0.537397	-0.284149	-0.172413	0.570834	0.290436	-0.112921
unknown function	Glyma.02G197300	0.00408109	-2.14178	-1.58237	-0.343561	1.27305	0.48514	-2.9637	-3.42463	0.403589	0.212518	0.0247272	1.03173	1.43998	2.70201	3.91294	3.47943
[truncated: 23,437 more rows]
