# Supplementary material for: Analysis of Spatio-Temporal Transcriptome Profiles of Soybean (Glycine max) Tissues during Early Seed Development
Source: Int J Mol Sci. 2020 Oct 14;21(20):7603. doi: 10.3390/ijms21207603 (PMC7589660; doi:10.3390/ijms21207603)
Supplement: Supplementary file 1 [file ijms-21-07603-s001.zip › supplementary_files/Dataset S2.xlsx]

## Sheet: Sheet1
Dataset S2. Over-representation analysis output for gene ontology terms of all DEGs in each organ, determined using PageMan. Significantly represented functional categories are indicated by z-score (Fisher's exact test) - positive scores (green) indicate over-representation, negative scores (yellow) indicate under-representation, and absence of score indicates not-significant . The maximum fold-c…
		Z-score (positive indicates over-represented, negative indicates under-represented)
		Up-regulated genes								Down-regulated genes
Bin	Functional category	Embryo Proper	Endosperm	Endothelium	Epidermis	Hilum	Inner Integument	Outer Integument	Suspensor	Embryo Proper	Endosperm	Endothelium	Epidermis	Hilum	Inner Integument	Outer Integument	Suspensor
1	Photosynthesis	4.08595	-3.07386	0	4.25249	0	0	0	0	-2.38843	4.97475	0	0	0	5.36597	0	0
1.1	Photosynthesis.photophosphorylation	3.92083	-3.05358	0	5.33663	0	0	0	0	-2.70172	5.54071	0	0	0	5.69025	0	0
1.1.1	Photosynthesis.photophosphorylation.photosystem II	2.12042	-2.63736	0	2.55074	0	0	2.30492	0	-2.08846	5.3781	0	0	0	3.67826	0	0
1.1.1.1	Photosynthesis.photophosphorylation.photosystem II.LHC-II complex	0	0	0	0	0	0	0	0	0	0	0	0	0	0	0	2.23282
1.1.1.2	Photosynthesis.photophosphorylation.photosystem II.PS-II complex	0	0	0	0	2.194	0	0	0	0	3.42828	0	0	0	4.0541	0	0
1.1.1.2.3	Photosynthesis.photophosphorylation.photosystem II.PS-II complex.component PsbH	0	0	0	2.53545	0	0	0	0	0	0	0	0	0	2.1153	0	0
1.1.1.2.13	Photosynthesis.photophosphorylation.photosystem II.PS-II complex.component PsbX	0	0	0	0	0	0	0	0	0	0	2.33927	0	0	2.1153	0	0
1.1.1.3	Photosynthesis.photophosphorylation.photosystem II.assembly and maintenance	0	0	0	2.01741	0	0	2.14507	0	0	2.70732	0	0	0	2.43306	0	0
1.1.1.3.7	Photosynthesis.photophosphorylation.photosystem II.assembly and maintenance.HCF244-OHP assembly factor complex	0	0	0	2.15307	0	0	3.04215	0	0	0	0	0	0	0	0	0
1.1.1.3.7.3	Photosynthesis.photophosphorylation.photosystem II.assembly and maintenance.HCF244-OHP assembly factor complex.component OHP2	0	0	0	2.53545	0	0	2.37225	0	0	0	0	0	0	0	0	2.23282
1.1.1.3.16	Photosynthesis.photophosphorylation.photosystem II.assembly and maintenance.assembly factor (MET1)	0	0	0	0	0	0	0	0	0	0	0	0	0	2.1153	0	0
1.1.1.3.24	Photosynthesis.photophosphorylation.photosystem II.assembly and maintenance.psbA-translation activator (HCF173)	0	0	0	0	0	0	2.37225	0	0	0	0	0	0	0	0	0
1.1.1.4	Photosynthesis.photophosphorylation.photosystem II.photosynthetic acclimation	0	0	0	0	0	2.06175	1.97435	0	0	0	0	0	0	0	0	0
1.1.1.5	Photosynthesis.photophosphorylation.photosystem II.photoprotection	0	0	0	0	0	0	0	0	0	3.19825	0	0	0	0	0	0
1.1.1.5.1	Photosynthesis.photophosphorylation.photosystem II.photoprotection.non-photochemical quenching (NPQ)	0	0	0	0	0	0	0	0	0	3.19825	0	0	0	0	0	0
1.1.1.6	Photosynthesis.photophosphorylation.photosystem II.LHC-related protein groups	0	0	0	0	0	0	0	2.39839	0	0	0	0	0	0	0	0
1.1.2	Photosynthesis.photophosphorylation.cytochrome b6/f complex	3.49219	0	0	2.93083	0	0	0	0	0	0	0	0	0	0	0	0
1.1.2.7	Photosynthesis.photophosphorylation.cytochrome b6/f complex.component PetM/VII	2.0166	0	0	0	0	0	0	0	0	0	0	0	0	2.1153	0	0
1.1.4	Photosynthesis.photophosphorylation.photosystem I	0	0	0	2.56816	0	0	0	0	0	2.44946	0	0	0	2.45235	0	2.03469
1.1.4.1	Photosynthesis.photophosphorylation.photosystem I.LHC-I complex	0	0	0	2.53545	0	0	0	0	0	0	0	0	2.27516	0	0	0
1.1.4.2	Photosynthesis.photophosphorylation.photosystem I.PS-I complex	0	0	0	0	2.85478	0	0	0	0	2.34041	0	0	0	0	0	2.8716
1.1.8	Photosynthesis.photophosphorylation.chlororespiration	0	0	0	3.07299	0	0	0	0	0	0	0	0	3.18565	0	3.08692	0
1.1.8.1	Photosynthesis.photophosphorylation.chlororespiration.NADH dehydrogenase-like (NDH) complex	0	0	0	3.07299	0	0	0	0	0	0	0	0	3.18565	0	3.08692	0
1.1.8.1.4	Photosynthesis.photophosphorylation.chlororespiration.NADH dehydrogenase-like (NDH) complex.lumen subcomplex L	0	0	0	0	0	0	0	0	0	0	0	0	2.27516	0	0	0
1.1.8.1.5	Photosynthesis.photophosphorylation.chlororespiration.NADH dehydrogenase-like (NDH) complex.electron donor-binding subcomplex E	0	0	0	0	0	0	0	0	0	0	0	0	0	0	2.51226	0
1.1.8.1.6	Photosynthesis.photophosphorylation.chlororespiration.NADH dehydrogenase-like (NDH) complex.assembly and stabilization	0	0	0	0	0	0	0	0	0	0	0	0	2.27516	0	0	0
1.1.9	Photosynthesis.photophosphorylation.ATP synthase complex	0	0	0	2.573	0	0	0	0	0	0	0	0	0	2.80485	0	0
1.2.1.2.4	Photosynthesis.calvin cycle.ribulose-1,5-bisphosphat carboxylase/oxygenase (RuBisCo) activity.RuBisCo assembly.assembly factor (RbcX)	0	0	0	0	0	0	2.37225	0	0	0	0	0	0	2.1153	0	0
1.2.1.3.3	Photosynthesis.calvin cycle.ribulose-1,5-bisphosphat carboxylase/oxygenase (RuBisCo) activity.RuBisCo regulation.xylulose-1,5-bisphosphate phosphatase (CbbY)	0	0	0	0	0	0	0	0	2.18944	0	0	0	0	0	0	0
1.3	Photosynthesis.photorespiration	0	0	0	0	0	0	0	0	0	0	0	0	1.97523	0	0	0
1.3.3	Photosynthesis.photorespiration.aminotransferase activities	0	0	0	0	0	2.45204	2.37225	0	0	0	0	0	2.27516	0	0	0
1.3.3.2	Photosynthesis.photorespiration.aminotransferase activities.serine-glyoxylate transaminase	0	0	0	0	0	2.45204	2.37225	0	0	0	0	0	2.27516	0	0	0
2.1.1.1	Cellular respiration.glycolysis.cytosolic glycolysis.phosphofructokinase activities	0	0	0	0	0	0	0	0	0	0	0	0	0	0	0	2.67631
2.1.1.1.1	Cellular respiration.glycolysis.cytosolic glycolysis.phosphofructokinase activities.ATP-dependent phosphofructokinase	0	0	0	0	0	0	0	0	0	0	0	0	0	0	0	2.42777
2.4.2	Cellular respiration.oxidative phosphorylation.alternative NAD(P)H dehydrogenase activities	0	0	0	0	2.42934	0	0	0	0	0	0	0	0	0	0	0
2.4.2.1	Cellular respiration.oxidative phosphorylation.alternative NAD(P)H dehydrogenase activities.type-II NAD(P)H dehydrogenase activities	0	0	0	0	0	0	0	0	2.18944	0	0	0	0	0	0	0
2.4.2.1.2	Cellular respiration.oxidative phosphorylation.alternative NAD(P)H dehydrogenase activities.type-II NAD(P)H dehydrogenase activities.NAD(P)H dehydrogenase (NDB)	0	0	0	0	0	0	0	0	2.18944	0	0	0	0	0	0	0
2.4.2.3	Cellular respiration.oxidative phosphorylation.alternative NAD(P)H dehydrogenase activities.mitochondrial uncoupling protein (PUMP)	0	0	0	0	2.21907	0	0	0	0	0	0	0	0	0	0	0
2.4.6	Cellular respiration.oxidative phosphorylation.ATP synthase complex	0	0	0	0	0	0	0	2.64371	0	-2.01819	0	0	0	0	0	0
2.4.6.1.5	Cellular respiration.oxidative phosphorylation.ATP synthase complex.membrane MF0 subcomplex.subunit g	0	0	0	0	0	0	2.37225	0	0	0	0	0	0	0	0	0
2.4.6.2	Cellular respiration.oxidative phosphorylation.ATP synthase complex.peripheral MF1 subcomplex	0	0	0	0	0	0	0	3.27769	0	0	0	0	0	0	0	0
3.1	Carbohydrate metabolism.sucrose metabolism	0	0	0	0	2.58622	0	0	0	0	0	0	0	0	0	-2.49092	0
3.1.4	Carbohydrate metabolism.sucrose metabolism.degradation	0	0	0	0	0	0	0	0	0	0	0	0	0	0	-1.96895	2.01751
3.1.4.1.1	Carbohydrate metabolism.sucrose metabolism.degradation.invertase activities.acid beta-fructofuranosidase (CWIN)	0	0	0	2.15307	0	0	0	0	0	0	0	0	0	0	0	0
3.2.3.5	Carbohydrate metabolism.starch metabolism.degradation.maltose metabolism	0	0	0	0	2.21907	0	0	0	0	0	0	0	0	0	0	0
3.2.3.5.1	Carbohydrate metabolism.starch metabolism.degradation.maltose metabolism.cytosolic glucanotransferase	0	0	0	0	2.21907	0	0	0	0	0	0	0	0	0	0	0
3.3	Carbohydrate metabolism.trehalose metabolism	0	0	0	0	0	0	0	0	0	0	0	0	2.20796	0	0	0
3.6	Carbohydrate metabolism.mannose metabolism	2.0166	0	0	0	2.21907	0	0	0	0	0	0	0	0	2.1153	0	0
3.9	Carbohydrate metabolism.oxidative pentose phosphate pathway	0	0	0	0	3.29286	0	0	0	0	0	0	0	0	0	0	0
3.9.1	Carbohydrate metabolism.oxidative pentose phosphate pathway.oxidative phase	0	0	0	0	2.65393	0	0	0	0	0	0	0	0	0	0	0
3.9.1.1	Carbohydrate metabolism.oxidative pentose phosphate pathway.oxidative phase.glucose-6-phosphate dehydrogenase	0	0	0	0	0	0	0	2.40214	0	0	0	0	0	0	0	0
3.9.1.3	Carbohydrate metabolism.oxidative pentose phosphate pathway.oxidative phase.6-phosphogluconate dehydrogenase	0	0	0	0	2.21907	0	0	0	0	0	0	0	0	0	0	0
3.9.2	Carbohydrate metabolism.oxidative pentose phosphate pathway.non-oxidative phase	0	0	0	0	0	0	1.97435	0	0	0	0	0	0	0	0	0
3.1	Carbohydrate metabolism.gluconeogenesis	0	0	0	0	0	0	1.97435	0	0	0	0	0	0	0	0	0
3.11.1.1	Carbohydrate metabolism.fermentation.alcoholic fermentation.pyruvate decarboxylase	0	0	0	0	0	2.06175	0	0	0	0	0	0	0	0	0	0
3.13	Carbohydrate metabolism.nucleotide sugar biosynthesis	0	2.05039	0	0	0	0	0	2.05846	0	-2.05737	0	0	0	0	0	0
3.13.3.1	Carbohydrate metabolism.nucleotide sugar biosynthesis.UDP-D-glucuronic acid biosynthesis.UDP-D-glucose 6-dehydrogenase	0	0	0	0	0	0	1.97435	0	0	0	0	0	0	0	0	0
3.13.7.2	Carbohydrate metabolism.nucleotide sugar biosynthesis.UDP-L-arabinose biosynthesis.salvage biosynthesis	0	0	0	0	0	0	0	0	2.18944	0	0	0	0	0	0	0
3.13.7.2.1	Carbohydrate metabolism.nucleotide sugar biosynthesis.UDP-L-arabinose biosynthesis.salvage biosynthesis.L-arabinose kinase	0	0	0	0	0	0	0	0	2.18944	0	0	0	0	0	0	0
3.13.7.3	Carbohydrate metabolism.nucleotide sugar biosynthesis.UDP-L-arabinose biosynthesis.UDP-L-arabinose mutase	0	0	0	0	0	0	0	2.868	0	0	0	0	0	0	0	0
3.13.8	Carbohydrate metabolism.nucleotide sugar biosynthesis.UDP-D-glucose 4-epimerase	0	0	0	0	0	0	1.97435	0	0	0	0	0	0	0	0	0
4.1.1.1.4.1.1	Amino acid metabolism.biosynthesis.glutamate family.glutamate-derived amino acids.proline.main pathway.pyrroline-5-carboxylate synthetase	0	0	0	0	0	0	0	0	0	0	0	0	2.27516	0	0	0
4.1.2.1	Amino acid metabolism.biosynthesis.aspartate family.asparagine	0	0	0	0	0	3.02659	4.54509	0	0	0	0	0	0	0	0	0
4.1.2.1.1	Amino acid metabolism.biosynthesis.aspartate family.asparagine.glutamine-dependent asparagine synthetase	0	0	0	0	0	2.06175	3.04215	0	0	0	0	0	0	0	0	0
4.1.2.1.3	Amino acid metabolism.biosynthesis.aspartate family.asparagine.asparagine aminotransaminase	0	0	0	0	0	2.45204	2.37225	0	0	0	0	0	2.27516	0	0	0
4.1.2.2.4	Amino acid metabolism.biosynthesis.aspartate family.aspartate-derived amino acids.bifunctional homoserine dehydrogenase and aspartate kinase	0	0	0	0	0	0	0	0	2.18944	0	0	0	0	0	0	0
4.1.2.2.6	Amino acid metabolism.biosynthesis.aspartate family.aspartate-derived amino acids.methionine	0	0	0	0	2.12908	0	0	0	0	0	0	0	0	0	0	0
4.1.2.2.8	Amino acid metabolism.biosynthesis.aspartate family.aspartate-derived amino acids.isoleucine	0	0	0	0	0	0	0	0	0	0	0	0	2.20796	0	0	0
4.1.2.2.8.6	Amino acid metabolism.biosynthesis.aspartate family.aspartate-derived amino acids.isoleucine.valine/leucine/isoleucine aminotransferase	0	0	0	0	0	0	0	0	0	0	0	0	0	0	2.05633	0
4.1.3.2.4	Amino acid metabolism.biosynthesis.pyruvate family.pyruvate-derived amino acids.valine/leucine/isoleucine aminotransferase	0	0	0	0	0	0	0	0	0	0	0	0	0	0	2.05633	0
4.1.4.1.1	Amino acid metabolism.biosynthesis.serine family.non-photorespiratory serine.phosphoglycerate dehydrogenase	2.0166	0	0	0	0	0	0	0	0	0	0	0	0	0	0	0
4.1.5	Amino acid metabolism.biosynthesis.shikimate family	0	0	0	2.74655	0	0	0	0	0	0	0	0	0	0	0	0
4.1.5.1.3	Amino acid metabolism.biosynthesis.shikimate family.shikimate pathway.3-dehydroquinate dehydratase and shikimate dehydrogenase	0	0	0	0	0	0	1.97435	0	0	0	0	0	0	0	0	0
4.1.5.2	Amino acid metabolism.biosynthesis.shikimate family.phenylalanine and tyrosine	0	0	0	2.01165	2.194	0	0	0	0	0	0	0	0	0	0	0
4.1.5.3.1.1	Amino acid metabolism.biosynthesis.shikimate family.tryptophan.anthranilate synthase heterodimer.subunit alpha	0	0	0	0	0	0	0	0	2.18944	0	0	0	0	0	0	0
4.2.7.1	Amino acid metabolism.degradation.branched-chain amino acid.branched-chain aminotransferase (BCAT)	0	0	0	0	0	0	0	0	0	0	0	0	0	0	2.05633	0
4.2.7.2.2	Amino acid metabolism.degradation.branched-chain amino acid.branched-chain alpha-keto acid dehydrogenase complex.lipoamide acyltransferase component E2	0	0	0	0	0	0	0	0	2.18944	0	0	0	0	0	0	0
4.2.7.5.1	Amino acid metabolism.degradation.branched-chain amino acid.leucine.methylcrotonoyl-CoA carboxylase heterodimer	0	0	0	0	0	0	0	0	0	2.34041	0	0	0	0	0	0
4.2.8	Amino acid metabolism.degradation.aromatic amino acid	0	0	0	0	0	0	0	2.40214	0	0	0	0	0	0	0	0
4.2.8.3	Amino acid metabolism.degradation.aromatic amino acid.tyrosine	0	0	0	0	2.21907	0	0	0	0	0	0	0	0	0	0	0
5.1.1	Lipid metabolism.fatty acid biosynthesis.citrate shuttle	0	0	0	0	2.12908	0	0	0	0	0	0	0	0	0	0	0
5.1.1.2	Lipid metabolism.fatty acid biosynthesis.citrate shuttle.ATP-dependent citrate lyase heterodimer	0	0	0	0	2.85478	0	0	0	0	0	0	0	0	0	0	0
5.1.1.2.2	Lipid metabolism.fatty acid biosynthesis.citrate shuttle.ATP-dependent citrate lyase heterodimer.beta chain	0	0	0	0	2.85478	0	0	0	0	0	0	0	0	0	0	0
5.1.6	Lipid metabolism.fatty acid biosynthesis.endoplasmic reticulum-localized fatty acid elongase (FAE) system	0	0	0	0	0	0	0	0	0	0	2.84656	2.86986	0	0	0	0
5.1.6.1	Lipid metabolism.fatty acid biosynthesis.endoplasmic reticulum-localized fatty acid elongase (FAE) system.fatty acid elongation complex	0	0	0	0	0	0	0	0	0	0	2.84656	2.86986	0	0	0	0
5.1.6.1.1	Lipid metabolism.fatty acid biosynthesis.endoplasmic reticulum-localized fatty acid elongase (FAE) system.fatty acid elongation complex.3-ketoacyl-CoA synthase (KCS)	0	0	0	0	0	0	0	0	0	0	2.84656	2.86986	0	0	0	0
5.2.1.3	Lipid metabolism.glycerolipid biosynthesis.phosphatidate.mitochondrial lysophosphatidate biosynthesis	0	0	0	0	0	0	0	0	2.18944	0	0	0	0	0	0	2.23282
5.2.1.3.1	Lipid metabolism.glycerolipid biosynthesis.phosphatidate.mitochondrial lysophosphatidate biosynthesis.glycerol-3-phosphate acyltransferase (GPAT1-3)	0	0	0	0	0	0	0	0	2.18944	0	0	0	0	0	0	2.23282
5.3	Lipid metabolism.galactolipid and sulfolipid biosynthesis	0	0	0	0	0	0	0	0	0	0	0	0	0	0	0	2.8716
5.3.1	Lipid metabolism.galactolipid and sulfolipid biosynthesis.phosphatidate phosphatase	0	0	0	0	0	0	0	0	0	0	0	0	0	0	0	2.23282
5.4.3	Lipid metabolism.sphingolipid biosynthesis.sphingobase hydroxylase	2.0166	0	0	0	0	0	0	0	0	0	0	0	0	0	0	0
5.4.10	Lipid metabolism.sphingolipid biosynthesis.sphingolipid fatty acid 2-hydroxylase	2.0166	0	0	0	0	0	0	0	0	0	0	0	0	0	0	0
5.5	Lipid metabolism.phytosterol biosynthesis	0	0	0	0	3.46114	0	0	0	0	0	0	0	0	0	0	0
5.5.2	Lipid metabolism.phytosterol biosynthesis.phytosterol conjugation	0	0	0	0	3.12348	0	0	0	0	0	0	0	0	0	0	0
5.5.2.3	Lipid metabolism.phytosterol biosynthesis.phytosterol conjugation.phytosterol esterification	0	0	0	0	2.21907	0	0	0	0	0	0	0	0	0	0	0
5.5.2.3.2	Lipid metabolism.phytosterol biosynthesis.phytosterol conjugation.phytosterol esterification.acyl-CoA:cholesterol acyltransferase	0	0	0	0	2.21907	0	0	0	0	0	0	0	0	0	0	0
5.5.2.4	Lipid metabolism.phytosterol biosynthesis.phytosterol conjugation.phytosterol glycosylation	0	0	0	0	2.21907	0	0	0	0	0	0	0	0	0	0	0
5.5.2.4.1	Lipid metabolism.phytosterol biosynthesis.phytosterol conjugation.phytosterol glycosylation.UDP-glucose:sterol glucosyltransferase	0	0	0	0	2.21907	0	0	0	0	0	0	0	0	0	0	0
5.7	Lipid metabolism.lipid degradation	0	0	0	0	2.25395	0	0	0	0	0	0	0	0	0	0	0
5.7.1.2	Lipid metabolism.lipid degradation.triacylglycerol lipase activities.diacyl-/triacylglycerol lipase activities	0	0	0	0	0	0	0	0	0	2.34041	0	0	0	0	0	0
5.7.2	Lipid metabolism.lipid degradation.phospholipase activities	0	0	0	0	0	0	0	0	0	0	0	2.76978	0	0	0	0
5.7.2.1	Lipid metabolism.lipid degradation.phospholipase activities.phospholipase A1 activities	0	0	0	0	0	0	0	0	0	0	2.29806	2.31853	0	0	0	0
5.7.2.1.1	Lipid metabolism.lipid degradation.phospholipase activities.phospholipase A1 activities.phospholipase A1 (PC-PLA1)	0	0	0	0	0	0	1.97435	0	0	0	0	3.01964	0	0	0	0
5.7.2.1.3	Lipid metabolism.lipid degradation.phospholipase activities.phospholipase A1 activities.phosphatidylglycerol lipase (PLIP1)	2.0166	0	0	0	0	0	0	0	0	0	0	0	0	0	0	0
5.7.2.2	Lipid metabolism.lipid degradation.phospholipase activities.phospholipase A2 activities	2.06599	0	0	0	0	0	0	0	0	0	0	0	0	0	0	0
5.7.2.2.4	Lipid metabolism.lipid degradation.phospholipase activities.phospholipase A2 activities.phospholipase A2 (pPLA2-III)	2.65392	0	0	0	0	0	0	0	0	0	0	0	0	1.98302	0	0
5.7.2.3	Lipid metabolism.lipid degradation.phospholipase activities.phospholipase C activities	0	0	0	0	0	0	0	0	0	0	0	3.36183	0	0	2.62553	0
5.7.2.3.1	Lipid metabolism.lipid degradation.phospholipase activities.phospholipase C activities.phospholipase C (nPLC)	0	0	0	0	0	0	0	0	0	0	0	2.35384	2.27516	0	0	0
5.7.2.3.2	Lipid metabolism.lipid degradation.phospholipase activities.phospholipase C activities.phospholipase C (PI-PLC)	0	0	0	0	0	0	0	0	0	0	0	2.31853	0	0	2.53602	2.14841
5.7.2.4	Lipid metabolism.lipid degradation.phospholipase activities.phospholipase D activities	0	0	0	0	2.40481	0	0	0	0	0	0	0	0	0	0	0
5.7.2.4.3	Lipid metabolism.lipid degradation.phospholipase activities.phospholipase D activities.phospholipase D (PLD-delta)	0	0	0	0	2.21907	0	0	0	0	0	0	0	0	0	0	0
5.7.3.6	Lipid metabolism.lipid degradation.fatty acid degradation.glyoxylate cycle	0	0	0	0	0	0	0	2.39839	0	0	0	0	0	0	0	0
5.7.4	Lipid metabolism.lipid degradation.glycerol metabolism	0	0	0	0	2.42934	0	0	0	0	0	0	0	0	0	0	0
5.8.2.1.1.1	Lipid metabolism.lipid trafficking.endoplasmic reticulum-plastid lipid transfer.phospholipid transverse translocation.ALA-ALIS flippase complex.active component ALA	0	0	0	0	2.01042	0	0	0	0	0	0	0	0	0	0	0
5.9	Lipid metabolism.lipid bodies-associated activities	0	2.35439	0	0	0	0	0	0	0	0	0	0	0	0	0	0
5.9.4	Lipid metabolism.lipid bodies-associated activities.steroleosin dehydrogenase (HSD/SLO)	0	0	0	0	0	0	0	0	0	0	0	2.35384	0	0	0	0
6.1.1	Nucleotide metabolism.purines.ribonucleotide (RN) anabolism	0	0	0	0	0	0	0	0	2.07121	0	0	0	0	0	0	0
6.1.4.8	Nucleotide metabolism.purines.catabolism.allantoinase	0	0	0	0	2.21907	0	0	0	0	0	0	0	0	0	0	0
6.2.2	Nucleotide metabolism.pyrimidines.salvage pathway	0	0	0	0	0	2.06175	1.97435	0	0	0	0	0	0	0	0	0
6.2.2.1	Nucleotide metabolism.pyrimidines.salvage pathway.uridine/cytidine kinase (UCK)	0	0	0	0	0	2.06175	1.97435	0	0	0	0	0	0	0	0	0
6.2.4	Nucleotide metabolism.pyrimidines.catabolism	0	0	0	0	0	0	2.1156	0	0	1.9779	0	0	0	0	0	0
6.2.4.2	Nucleotide metabolism.pyrimidines.catabolism.cytidine deaminase	0	0	0	0	0	0	0	0	0	0	0	0	0	2.1153	0	0
6.2.4.6	Nucleotide metabolism.pyrimidines.catabolism.alanine aminotransferase (PYD4)	0	0	0	0	0	0	2.37225	0	0	0	0	0	0	0	0	0
6.3	Nucleotide metabolism.deoxynucleotides	0	2.1777	0	0	0	0	0	0	0	0	0	0	0	0	0	0
7.1	Coenzyme metabolism.molybdenum cofactor biosynthesis	0	0	0	0	0	0	0	2.868	0	0	0	0	0	0	0	0
7.1.2	Coenzyme metabolism.molybdenum cofactor biosynthesis.molybdopterin biosynthesis	0	0	0	0	0	0	0	2.40214	0	0	0	0	0	0	0	0
7.1.2.1	Coenzyme metabolism.molybdenum cofactor biosynthesis.molybdopterin biosynthesis.sulphurylase (CNX5)	0	0	0	0	0	0	0	0	0	0	0	0	0	2.1153	0	0
7.2.2.1	Coenzyme metabolism.thiamine pyrophosphate biosynthesis.thiazole biosynthesis.biosynthetic protein (Thi4)	0	0	0	0	0	0	0	0	2.18944	0	0	0	0	0	0	2.23282
7.8.1	Coenzyme metabolism.prenylquinone biosynthesis.4-hydroxybenzoate biosynthesis	0	0	0	0	2.21907	0	0	0	0	0	2.33927	0	0	0	0	0
7.8.1.1	Coenzyme metabolism.prenylquinone biosynthesis.4-hydroxybenzoate biosynthesis.p-coumarate:CoA ligase	0	0	0	0	2.21907	0	0	0	0	0	2.33927	0	0	0	0	0
7.10.9	Coenzyme metabolism.FMN/FAD biosynthesis.FMN hydrolase	2.0166	0	0	0	0	0	0	0	0	0	0	0	0	0	0	0
7.11.1.2.1	Coenzyme metabolism.iron-sulfur cluster assembly machinery.plastidial SUF system.transfer phase.scaffold protein (SUF-A)	2.0166	0	0	0	0	0	0	0	0	0	0	0	0	0	0	0
7.11.2.2.4	Coenzyme metabolism.iron-sulfur cluster assembly machinery.mitochondrial ISC system.transfer phase.assembly factor (IBA57)	0	0	0	0	0	0	0	0	2.18944	0	0	0	0	2.1153	0	0
7.12	Coenzyme metabolism.tetrapyrrol biosynthesis	0	0	0	0	0	0	0	0	0	2.16994	0	0	0	0	0	0
7.12.2	Coenzyme metabolism.tetrapyrrol biosynthesis.uroporphyrinogen III formation	2.0166	0	0	0	0	0	0	0	0	0	0	0	0	2.1153	0	0
7.12.2.2	Coenzyme metabolism.tetrapyrrol biosynthesis.uroporphyrinogen III formation.porphobilinogen deaminase	2.0166	0	0	0	0	0	0	0	0	0	0	0	0	2.1153	0	0
7.12.6	Coenzyme metabolism.tetrapyrrol biosynthesis.chlorophyll metabolism	-2.31675	0	0	0	0	0	0	0	0	2.37751	0	0	0	0	0	0
7.12.6.1.1	Coenzyme metabolism.tetrapyrrol biosynthesis.chlorophyll metabolism.magnesium-chelatase complex.component CHL-D	0	0	0	0	0	0	0	0	2.18944	0	0	0	0	0	0	0
7.12.6.6	Coenzyme metabolism.tetrapyrrol biosynthesis.chlorophyll metabolism.chlorophyll(ide) interconversions	0	0	0	0	0	0	0	0	0	0	0	0	0	2.72769	2.51226	0
7.12.6.6.1	Coenzyme metabolism.tetrapyrrol biosynthesis.chlorophyll metabolism.chlorophyll(ide) interconversions.chlorophyllide a oxygenase	0	0	0	0	0	0	0	0	0	0	0	0	0	2.72769	2.51226	0
7.12.6.7	Coenzyme metabolism.tetrapyrrol biosynthesis.chlorophyll metabolism.chlorophyll breakdown	0	0	0	0	0	0	2.1156	0	0	1.9779	0	0	0	0	0	0
7.12.6.7.1	Coenzyme metabolism.tetrapyrrol biosynthesis.chlorophyll metabolism.chlorophyll breakdown.chlorophyllase (CLH)	0	0	0	0	0	0	2.37225	0	0	0	0	0	0	0	0	0
7.12.6.7.6	Coenzyme metabolism.tetrapyrrol biosynthesis.chlorophyll metabolism.chlorophyll breakdown.red chlorophyll catabolite reductase (RCCR)	0	0	0	0	0	0	0	0	0	0	0	0	0	2.1153	0	0
7.13	Coenzyme metabolism.phylloquinone biosynthesis	2.32799	0	0	0	0	0	0	0	0	2.72427	2.84656	0	0	0	0	0
7.13.6	Coenzyme metabolism.phylloquinone biosynthesis.1,4-dihydroxy-2-naphtoate-phytyltransferase	0	0	0	0	0	0	0	0	0	0	2.33927	0	2.27516	2.1153	0	0
8	Polyamine metabolism	2.43691	0	0	0	0	0	2.17864	0	0	0	0	2.14006	0	0	0	0
8.2	Polyamine metabolism.spermidine biosynthesis	2.49368	0	0	0	0	0	2.45763	0	0	0	0	2.426	2.29062	0	0	0
8.2.1	Polyamine metabolism.spermidine biosynthesis.S-adenosyl methionine decarboxylase	2.65392	0	0	0	0	0	2.34437	0	0	0	0	0	3.04846	0	0	0
8.2.4	Polyamine metabolism.spermidine biosynthesis.thermospermine synthase	0	0	0	0	0	0	0	0	0	0	0	2.35384	0	0	0	0
8.5	Polyamine metabolism.polyamine degradation	0	0	0	0	2.42934	0	0	0	0	0	0	0	0	0	0	0
8.5.2	Polyamine metabolism.polyamine degradation.FAD-dependent polyamine oxidase activities	0	0	0	0	2.85478	0	0	0	0	0	0	0	0	0	0	0
8.5.2.3	Polyamine metabolism.polyamine degradation.FAD-dependent polyamine oxidase activities.polyamine oxidase (PAO5)	0	0	0	0	2.21907	0	0	0	0	0	0	0	0	0	0	0
9	Secondary metabolism	0	0	0	0	0	0	0	0	2.8434	2.81332	0	2.58651	0	2.60153	2.39699	2.24963
9.1	Secondary metabolism.terpenoids	0	0	0	0	0	0	0	0	0	0	0	0	-2.41633	2.03653	0	2.16767
9.1.1	Secondary metabolism.terpenoids.mevalonate pathway	0	0	0	0	0	0	0	0	0	0	0	0	0	0	2.35078	0
9.1.2.2	Secondary metabolism.terpenoids.methylerythritol phosphate (MEP) pathway.1-deoxy-D-xylulose 5-phosphate synthase (DXS)	0	0	2.27187	0	0	0	0	0	0	0	0	0	0	2.1153	0	0
9.1.6	Secondary metabolism.terpenoids.carotenoid biosynthesis	0	0	0	0	0	0	0	0	0	2.10336	0	0	0	2.01321	0	0
9.1.6.1.1	Secondary metabolism.terpenoids.carotenoid biosynthesis.carotenes.phytoene synthase (PSY)	0	0	0	0	0	0	0	0	0	0	0	2.35384	0	2.1153	0	0
9.2	Secondary metabolism.phenolics	0	0	0	0	2.10054	0	0	0	3.26062	2.86548	2.54528	1.99756	0	0	0	0
9.2.1	Secondary metabolism.phenolics.p-coumaroyl-CoA biosynthesis	0	0	0	0	2.12908	0	0	0	2.08738	0	0	0	0	0	0	0
9.2.1.1.2	Secondary metabolism.phenolics.p-coumaroyl-CoA biosynthesis.phenylalanine ammonia lyase activity.proteolytic phenylalanine ammonia-lyase regulator (KFB-PAL)	0	0	0	0	0	0	0	0	2.18944	0	0	2.35384	0	0	0	0
9.2.1.3	Secondary metabolism.phenolics.p-coumaroyl-CoA biosynthesis.4-coumarate:CoA ligase (4CL)	0	0	0	0	2.21907	0	0	0	0	0	2.33927	0	0	0	0	0
9.2.2	Secondary metabolism.phenolics.flavonoid biosynthesis	0	0	0	0	0	0	0	0	2.59789	2.9459	2.1438	0	0	0	0	0
9.2.2.1	Secondary metabolism.phenolics.flavonoid biosynthesis.chalcones	0	0	0	0	0	0	0	0	0	2.34041	0	0	0	0	0	0
9.2.2.1.1	Secondary metabolism.phenolics.flavonoid biosynthesis.chalcones.chalcone synthase activity	0	0	0	0	0	0	0	0	0	2.34041	0	0	0	0	0	0
9.2.2.1.1.2	Secondary metabolism.phenolics.flavonoid biosynthesis.chalcones.chalcone synthase activity.proteolytic chalcone synthase regulator (KFB-CHS)	0	0	0	0	0	0	0	0	2.18944	0	0	0	0	0	0	0
9.2.2.4	Secondary metabolism.phenolics.flavonoid biosynthesis.dihydroflavonols	0	0	0	2.15307	2.85478	0	0	0	0	0	0	0	0	0	0	0
9.2.2.4.3	Secondary metabolism.phenolics.flavonoid biosynthesis.dihydroflavonols.flavanone 3-hydroxylase	0	0	0	0	2.21907	0	0	0	0	0	0	0	0	0	0	0
9.2.2.5	Secondary metabolism.phenolics.flavonoid biosynthesis.flavonols	2.0166	0	0	0	0	0	0	0	0	0	0	0	0	0	0	0
9.2.2.5.1	Secondary metabolism.phenolics.flavonoid biosynthesis.flavonols.flavonol synthase	2.0166	0	0	0	0	0	0	0	0	0	0	0	0	0	0	0
9.2.2.6	Secondary metabolism.phenolics.flavonoid biosynthesis.flavonol glycosides	0	0	0	0	0	0	0	0	2.08738	0	0	2.31853	0	1.98302	0	0
9.2.2.6.3	Secondary metabolism.phenolics.flavonoid biosynthesis.flavonol glycosides.flavonol-3-O-glycoside rhamnosyltransferase	0	0	0	0	0	0	0	0	2.18944	0	0	2.35384	0	2.1153	0	0
9.2.2.7	Secondary metabolism.phenolics.flavonoid biosynthesis.aurones	0	0	0	0	0	0	0	0	0	0	2.33927	0	0	0	0	0
9.2.2.7.1	Secondary metabolism.phenolics.flavonoid biosynthesis.aurones.aureusidin synthase	0	0	0	0	0	0	0	0	0	0	2.33927	0	0	0	0	0
9.2.2.8	Secondary metabolism.phenolics.flavonoid biosynthesis.isoflavonoids	0	0	0	0	0	0	2.1156	0	0	0	0	0	0	0	0	0
9.2.2.8.1	Secondary metabolism.phenolics.flavonoid biosynthesis.isoflavonoids.isoflavone synthase	0	0	0	0	0	0	2.37225	0	0	0	0	0	0	0	0	0
9.5.1	Secondary metabolism.glucosinolates.glucosinolate biosynthesis	0	0	0	0	0	0	0	0	2.18944	0	0	0	0	0	0	0
10.3	Redox homeostasis.low-molecular-weight scavengers	0	0	0	0	0	0	0	0	0	0	2.10952	0	0	0	0	0
10.3.2	Redox homeostasis.low-molecular-weight scavengers.tocopherol biosynthesis	0	0	0	0	0	0	0	0	0	0	3.0894	0	0	0	0	0
10.3.2.7	Redox homeostasis.low-molecular-weight scavengers.tocopherol biosynthesis.phytol kinase (VTE5)	2.0166	0	0	0	0	0	0	0	0	0	2.33927	0	0	0	0	0
10.4.3	Redox homeostasis.hydrogen peroxide removal.peroxiredoxin activities	0	2.32649	0	0	0	0	0	0	0	0	0	0	0	0	0	0
10.4.3.1	Redox homeostasis.hydrogen peroxide removal.peroxiredoxin activities.1-Cys peroxiredoxin (1-CysPrx)	2.0166	0	0	0	0	0	0	0	0	0	0	0	0	0	0	0
10.5.7	Redox homeostasis.chloroplast redox homeostasis.atypical thioredoxin (ACHT)	0	0	0	0	0	0	0	0	2.18944	0	0	0	0	0	0	2.23282
10.6	Redox homeostasis.cytosol/mitochondrion/nucleus redox homeostasis	0	0	0	0	0	0	0	0	0	0	0	0	2.75679	0	0	0
10.6.1	Redox homeostasis.cytosol/mitochondrion/nucleus redox homeostasis.H-type thioredoxin	0	0	0	0	0	0	2.1156	0	0	0	0	0	1.97364	0	0	0
11	Phytohormone action	5.30227	0	0	0	0	0	0	0	0	2.20377	3.63265	3.40179	0	3.30802	0	2.25214
11.1.1.5	Phytohormone action.abscisic acid.biosynthesis.xanthoxin oxidase (ABA2)	0	0	0	0	0	0	0	0	0	0	0	0	0	2.1153	0	0
11.2	Phytohormone action.auxin	2.69655	0	0	0	0	0	0	0	0	0	0	0	-2.1052	0	0	0
11.2.1	Phytohormone action.auxin.biosynthesis	0	0	0	0	0	0	0	0	2.14293	0	0	0	0	0	0	2.21769
11.2.1.1	Phytohormone action.auxin.biosynthesis.indole-3-pyruvic acid (IPyA) pathway	0	0	0	0	0	0	0	0	2.14293	0	0	0	0	0	0	2.21769
11.2.1.1.1	Phytohormone action.auxin.biosynthesis.indole-3-pyruvic acid (IPyA) pathway.tryptophan aminotransferase	0	0	0	0	0	0	0	0	2.18944	0	0	0	0	0	0	0
11.2.3	Phytohormone action.auxin.conjugation and degradation	0	0	0	0	2.12908	0	0	0	0	0	0	2.31853	0	2.80485	0	0
11.2.3.3	Phytohormone action.auxin.conjugation and degradation.indole-3-acetic acid dioxygenase	0	0	0	0	2.85478	0	0	0	0	0	0	0	0	2.72769	0	0
11.2.4	Phytohormone action.auxin.transport	3.14041	0	0	0	0	0	0	0	0	0	2.23739	0	0	0	0	0
11.2.4.1	Phytohormone action.auxin.transport.polar auxin transport	3.52789	0	0	0	2.01042	0	0	0	0	0	0	0	0	0	0	0
11.2.4.1.1	Phytohormone action.auxin.transport.polar auxin transport.auxin transporter (PIN)	3.09352	0	0	0	0	0	0	0	0	0	0	0	0	2.48707	0	0
11.2.4.1.2	Phytohormone action.auxin.transport.polar auxin transport.regulator kinase (PINOID)	2.0166	0	0	0	0	0	0	0	0	0	0	0	0	0	0	0
11.3.1	Phytohormone action.brassinosteroid.biosynthesis	0	0	0	2.01165	2.194	0	0	0	0	0	0	0	0	2.01513	2.35078	0
11.3.1.2	Phytohormone action.brassinosteroid.biosynthesis.steroid 3-dehydrogenase (CPD)	0	0	0	0	0	0	0	0	2.18944	0	0	0	0	0	0	0
11.4	Phytohormone action.cytokinin	0	0	0	0	0	0	0	0	0	0	0	0	0	0	0	3.2679
11.4.1.1	Phytohormone action.cytokinin.biosynthesis.adenylate isopentenyltransferase	0	0	0	0	0	0	0	0	0	0	0	0	0	0	0	2.23282
11.4.2	Phytohormone action.cytokinin.perception and signal transduction	0	0	0	0	0	0	0	0	0	0	0	0	0	0	0	3.70071
11.4.2.2	Phytohormone action.cytokinin.perception and signal transduction.signal transducer (AHP)	0	0	0	0	0	0	0	0	0	0	0	0	0	0	0	2.67599
11.4.3	Phytohormone action.cytokinin.conjugation and degradation	0	0	0	0	0	0	0	0	0	0	0	0	1.97364	0	0	0
11.5.2	Phytohormone action.ethylene.perception and signal transduction	0	0	0	0	0	0	0	-2.19931	0	2.41081	0	0	0	0	0	2.41752
11.5.2.2	Phytohormone action.ethylene.perception and signal transduction.protein kinase (CTR1)	0	0	0	0	0	0	0	0	0	0	0	0	0	0	0	2.23282
11.6.2	Phytohormone action.gibberellin.perception and signal transduction	0	0	0	0	0	0	0	0	0	0	0	0	2.50403	0	0	0
11.6.2.3	Phytohormone action.gibberellin.perception and signal transduction.signal transducer (SLY)	0	2.32649	0	0	0	0	0	0	0	0	0	0	2.92341	0	0	0
11.7	Phytohormone action.jasmonic acid	0	0	0	0	0	0	0	0	0	0	2.28083	2.81897	0	0	0	0
11.7.1	Phytohormone action.jasmonic acid.biosynthesis	0	0	0	0	0	0	0	0	0	0	0	2.40534	0	0	0	0
11.7.1.3	Phytohormone action.jasmonic acid.biosynthesis.allene oxidase synthase (AOS)	0	0	0	0	0	0	0	0	0	0	2.33927	2.35384	0	0	0	0
11.7.1.4	Phytohormone action.jasmonic acid.biosynthesis.allene oxidase cyclase (AOC)	0	0	0	0	0	0	1.97435	0	0	0	0	0	0	0	0	0
11.9.2	Phytohormone action.strigolactone.perception and signal transduction	2.06237	0	0	0	0	0	0	0	0	0	0	0	0	0	0	0
11.9.2.3	Phytohormone action.strigolactone.perception and signal transduction.signal transducer (SMXL)	2.76311	0	0	0	0	0	0	0	0	0	0	0	0	0	0	0
11.1	Phytohormone action.signalling peptides	6.39315	0	0	0	0	0	2.82098	0	0	0	4.74571	2.9747	2.20236	0	0	0
11.10.1	Phytohormone action.signalling peptides.NCRP (non-cysteine-rich-peptide) category	5.04812	0	0	0	0	0	2.06972	0	0	0	3.89178	2.95876	0	0	0	0
11.10.1.1	Phytohormone action.signalling peptides.NCRP (non-cysteine-rich-peptide) category.PIP/PIPL-peptide activity	0	0	0	0	0	0	0	2.39839	0	0	0	2.31853	0	0	0	0
11.10.1.1.1	Phytohormone action.signalling peptides.NCRP (non-cysteine-rich-peptide) category.PIP/PIPL-peptide activity.PIP/PIPL-precursor polypeptide	0	0	0	0	0	0	0	2.868	0	0	0	0	0	0	0	0
11.10.1.2	Phytohormone action.signalling peptides.NCRP (non-cysteine-rich-peptide) category.phytosulfokine activity	0	0	0	0	0	0	0	0	2.81364	0	2.40095	0	0	0	0	2.21769
11.10.1.2.1	Phytohormone action.signalling peptides.NCRP (non-cysteine-rich-peptide) category.phytosulfokine activity.pythosulfokine precursor polypeptide (PSK)	0	0	0	0	0	0	0	0	2.81364	0	2.40095	0	0	0	0	2.21769
11.10.1.5	Phytohormone action.signalling peptides.NCRP (non-cysteine-rich-peptide) category.IDL-peptide activity	0	0	0	0	0	0	0	0	0	0	2.33927	0	0	0	0	0
11.10.1.5.1	Phytohormone action.signalling peptides.NCRP (non-cysteine-rich-peptide) category.IDL-peptide activity.IDA/IDL-precursor polypeptide	0	0	0	0	0	0	0	0	0	0	2.33927	0	0	0	0	0
11.10.1.6	Phytohormone action.signalling peptides.NCRP (non-cysteine-rich-peptide) category.DVL/ROT-peptide activity	2.15915	0	0	0	0	0	0	0	0	0	0	0	0	0	0	0
11.10.1.6.1	Phytohormone action.signalling peptides.NCRP (non-cysteine-rich-peptide) category.DVL/ROT-peptide activity.DVL/RTFL-precursor polypeptide	2.15915	0	0	0	0	0	0	0	0	0	0	0	0	0	0	0
11.10.1.7.1	Phytohormone action.signalling peptides.NCRP (non-cysteine-rich-peptide) category.TDL-peptide activity.TDL-precursor polypeptide	0	0	0	0	0	0	0	0	2.18944	0	2.33927	0	0	0	0	0
11.10.1.8	Phytohormone action.signalling peptides.NCRP (non-cysteine-rich-peptide) category.GLV/RGF/CLEL-peptide activity	2.76311	0	2.49296	0	0	0	0	0	0	0	0	0	0	0	0	0
11.10.1.8.1	Phytohormone action.signalling peptides.NCRP (non-cysteine-rich-peptide) category.GLV/RGF/CLEL-peptide activity.RGF-precursor polypeptide	0	0	0	2.15307	0	0	0	2.40214	0	0	0	0	0	0	0	0
11.10.1.8.2	Phytohormone action.signalling peptides.NCRP (non-cysteine-rich-peptide) category.GLV/RGF/CLEL-peptide activity.RGF-peptide receptor (RGFR)	2.15915	0	2.49965	0	0	0	0	0	0	0	0	0	0	0	0	0
11.10.1.9	Phytohormone action.signalling peptides.NCRP (non-cysteine-rich-peptide) category.CLE-TDIF-peptide activity	3.1038	0	0	0	0	0	0	0	0	0	0	0	0	0	0	0
11.10.1.9.1	Phytohormone action.signalling peptides.NCRP (non-cysteine-rich-peptide) category.CLE-TDIF-peptide activity.TDIF-precursor polypeptide	2.60668	0	0	0	0	0	0	0	0	0	0	0	0	0	0	0
11.10.1.10	Phytohormone action.signalling peptides.NCRP (non-cysteine-rich-peptide) category.CLE-peptide activity	4.40168	-2.09951	0	0	0	0	0	0	0	0	2.54767	2.10125	0	0	0	0
11.10.1.10.1	Phytohormone action.signalling peptides.NCRP (non-cysteine-rich-peptide) category.CLE-peptide activity.CLE-precursor protein	4.40168	-2.09951	0	0	0	0	0	0	0	0	2.54767	2.10125	0	0	0	0
11.10.2	Phytohormone action.signalling peptides.CRP (cysteine-rich-peptide) category	3.91452	0	0	0	0	0	0	0	0	0	2.7712	0	0	2.38623	0	0
11.10.2.1	Phytohormone action.signalling peptides.CRP (cysteine-rich-peptide) category.GASA/GAST-peptide activity	0	0	2.28496	0	0	0	2.45763	0	0	0	0	0	0	0	0	0
11.10.2.1.1	Phytohormone action.signalling peptides.CRP (cysteine-rich-peptide) category.GASA/GAST-peptide activity.GASA-precursor polypeptide	0	0	2.28496	0	0	0	2.45763	0	0	0	0	0	0	0	0	0
11.10.2.3	Phytohormone action.signalling peptides.CRP (cysteine-rich-peptide) category.EPF/EPFL-peptide activity	3.0143	0	0	0	0	0	0	0	0	0	2.52665	0	0	2.0797	0	0
11.10.2.3.1	Phytohormone action.signalling peptides.CRP (cysteine-rich-peptide) category.EPF/EPFL-peptide activity.EPF/EPFL-precursor polypeptide	3.25271	0	0	0	0	0	0	0	0	0	2.69286	0	0	0	0	0
11.10.2.4	Phytohormone action.signalling peptides.CRP (cysteine-rich-peptide) category.RALF/RALFL-peptide activity	2.44426	0	0	0	0	0	0	0	0	0	0	0	0	2.0797	0	0
11.10.2.4.2	Phytohormone action.signalling peptides.CRP (cysteine-rich-peptide) category.RALF/RALFL-peptide activity.RALF-peptide receptor (CrRLK1L)	2.06599	0	0	0	0	0	0	0	0	0	0	0	0	2.93911	0	0
12.1	Chromatin organisation.histones	0	2.06966	0	0	0	0	0	0	0	0	0	0	0	0	0	0
12.3.3.7	Chromatin organisation.histone modifications.histone lysine methylation.class-V histone methyltransferase (Suvar)	0	0	0	0	0	0	0	0	0	0	0	0	0	0	2.11668	2.67631
12.3.3.9	Chromatin organisation.histone modifications.histone lysine methylation.JmjC group histone demethylase activities	0	0	0	0	0	0	0	-2.00238	0	0	0	0	0	0	2.09084	0
12.3.3.9.1	Chromatin organisation.histone modifications.histone lysine methylation.JmjC group histone demethylase activities.histone demethylase (KDM3)	0	0	0	0	0	0	0	0	0	0	0	0	0	0	2.35078	0
12.3.3.9.4	Chromatin organisation.histone modifications.histone lysine methylation.JmjC group histone demethylase activities.histone demethylase (PKDM7)	0	2.32649	0	0	0	0	0	0	0	0	0	0	0	0	0	0
12.3.5	Chromatin organisation.histone modifications.histone ubiquitination	0	2.58868	0	0	0	0	0	0	0	0	0	0	0	0	0	0
12.3.5.1	Chromatin organisation.histone modifications.histone ubiquitination.PRC1 histone mono-ubiquitination complex	0	3.07235	0	0	0	0	0	0	0	-2.01819	0	0	0	0	0	0
12.3.5.1.1	Chromatin organisation.histone modifications.histone ubiquitination.PRC1 histone mono-ubiquitination complex.modification writer protein components	0	3.05256	2.10367	0	0	0	0	0	0	0	0	0	0	0	0	0
12.3.5.1.1.1	Chromatin organisation.histone modifications.histone ubiquitination.PRC1 histone mono-ubiquitination complex.modification writer protein components.modification writer component BMI1	0	3.18033	0	0	0	0	0	0	0	0	0	0	0	0	0	0
12.3.5.1.1.2	Chromatin organisation.histone modifications.histone ubiquitination.PRC1 histone mono-ubiquitination complex.modification writer protein components.modification writer component RING1	0	0	2.49965	0	0	0	0	0	0	0	0	0	0	0	0	0
12.4.1.1	Chromatin organisation.chromatin remodeling complexes.ATPase modules.Snf2-like group	0	0	0	0	0	0	0	0	0	0	0	0	0	0	0	2.14841
12.4.1.1.3	Chromatin organisation.chromatin remodeling complexes.ATPase modules.Snf2-like group.chromatin remodeling factor (Snf2)	0	0	0	0	0	0	0	0	0	0	0	0	0	0	0	2.23282
12.4.6	Chromatin organisation.chromatin remodeling complexes.SWR1/NuA4-shared subcomplex	0	0	0	0	0	0	0	0	0	0	0	0	2.27516	0	0	0
12.5.1.16	Chromatin organisation.DNA methylation.RNA-directed DNA methylation (RdDM) pathway.downstream SUVH-DNAJ methylation reader complex	0	0	0	0	0	0	0	0	0	0	0	0	0	0	0	2.23282
13.1	Cell cycle organisation.cell cycle control	0	0	0	0	0	0	0	0	0	0	0	0	2.47751	0	3.17363	0
13.1.1	Cell cycle organisation.cell cycle control.cyclin-dependent regulation	0	0	0	0	0	0	0	0	0	0	0	0	2.30734	0	2.68628	0
13.1.1.1	Cell cycle organisation.cell cycle control.cyclin-dependent regulation.cyclin activities	0	0	0	0	0	0	0	0	0	0	0	0	1.98222	0	4.20132	0
13.1.1.1.1	Cell cycle organisation.cell cycle control.cyclin-dependent regulation.cyclin activities.cyclin (CYCA)	0	2.30379	0	0	0	0	0	0	0	0	0	0	3.04846	0	3.41932	0
13.1.1.1.2	Cell cycle organisation.cell cycle control.cyclin-dependent regulation.cyclin activities.cyclin (CYCB)	0	0	0	0	0	0	0	0	0	0	0	0	0	0	2.99498	0
13.1.1.1.4	Cell cycle organisation.cell cycle control.cyclin-dependent regulation.cyclin activities.cyclin (CYCD)	2.49368	0	0	0	0	0	0	2.83676	0	0	0	0	0	0	0	0
13.1.1.3.2	Cell cycle organisation.cell cycle control.cyclin-dependent regulation.cyclin-dependent protein kinase inhibitor activities.inhibitor (SIM)	0	0	0	0	0	0	1.98168	0	0	0	0	0	0	0	0	0
13.2.1	Cell cycle organisation.DNA replication.preinitiation	0	0	0	0	0	0	0	0	0	0	0	0	0	0	3.70129	0
13.2.2	Cell cycle organisation.DNA replication.initiation	0	0	0	0	0	0	0	0	0	0	0	0	3.04846	0	2.53602	0
13.2.2.5	Cell cycle organisation.DNA replication.initiation.GINS DNA replication fork maintenance complex	0	0	0	0	0	0	0	0	0	0	0	0	2.92341	0	0	0
13.2.2.5.1	Cell cycle organisation.DNA replication.initiation.GINS DNA replication fork maintenance complex.component PSF1	2.0166	0	0	0	0	0	0	0	0	0	0	0	2.27516	0	0	0
13.2.3	Cell cycle organisation.DNA replication.elongation	0	0	0	0	0	0	0	0	0	0	0	0	0	0	2.43251	0
13.3.1	Cell cycle organisation.mitosis and meiosis.chromatin condensation	0	0	0	0	0	0	0	0	0	0	0	0	0	2.29095	2.99498	0
13.3.1.2	Cell cycle organisation.mitosis and meiosis.chromatin condensation.condensin I complex	0	0	0	0	0	0	0	0	0	0	0	0	0	2.1153	0	0
13.3.1.2.2	Cell cycle organisation.mitosis and meiosis.chromatin condensation.condensin I complex.component CAP-G	0	0	0	0	0	0	0	0	0	0	0	0	0	2.1153	0	0
13.3.3.1	Cell cycle organisation.mitosis and meiosis.chromosome segregation.centromere assembly and maintenance	2.60668	0	0	0	0	0	0	0	0	0	0	0	0	0	0	0
13.3.3.1.1	Cell cycle organisation.mitosis and meiosis.chromosome segregation.centromere assembly and maintenance.centromere maintenance factor (GIP)	2.60668	0	0	0	0	0	0	0	0	0	0	0	0	0	0	0
13.3.5	Cell cycle organisation.mitosis and meiosis.sister chromatid separation	0	0	0	0	0	0	0	0	0	-2.38157	0	-2.22544	0	0	5.78497	0
13.3.5.1.4	Cell cycle organisation.mitosis and meiosis.sister chromatid separation.cohesin regulator complex.meiotic-specific Kleisin-type component SYN1	0	0	0	2.53545	0	0	0	0	0	0	0	0	0	0	0	0
13.3.5.2	Cell cycle organisation.mitosis and meiosis.sister chromatid separation.cohesin loading	0	0	0	0	0	0	0	0	0	0	0	0	0	0	2.51226	0
13.3.5.5	Cell cycle organisation.mitosis and meiosis.sister chromatid separation.spindle assembly checkpoint machinery	0	0	0	0	0	0	0	0	0	0	0	0	0	0	4.78456	0
13.3.5.5.2	Cell cycle organisation.mitosis and meiosis.sister chromatid separation.spindle assembly checkpoint machinery.checkpoint protein (BUB3)	0	0	0	0	0	0	0	0	0	0	0	0	0	0	2.51226	0
13.3.5.5.5	Cell cycle organisation.mitosis and meiosis.sister chromatid separation.spindle assembly checkpoint machinery.checkpoint protein (MAD3/BUBR1)	0	0	0	0	0	0	0	0	0	0	0	0	0	0	2.51226	0
13.3.6.5	Cell cycle organisation.mitosis and meiosis.meiotic recombination.meiotic crossover	0	0	0	0	0	0	0	0	0	0	0	0	0	0	3.56108	0
13.3.6.5.1	Cell cycle organisation.mitosis and meiosis.meiotic recombination.meiotic crossover.class I interference-sensitive crossover pathway	0	0	0	0	0	0	0	0	0	0	0	0	0	0	2.05633	0
13.3.6.5.2	Cell cycle organisation.mitosis and meiosis.meiotic recombination.meiotic crossover.class II interference-insensitive crossover pathway	0	0	0	0	0	0	0	0	0	0	0	0	0	0	2.99498	0
13.3.6.5.2.2	Cell cycle organisation.mitosis and meiosis.meiotic recombination.meiotic crossover.class II interference-insensitive crossover pathway.MUS81-independent pathway	0	0	2.27187	0	0	0	0	0	0	0	0	0	0	0	0	0
13.3.6.5.2.2.1	Cell cycle organisation.mitosis and meiosis.meiotic recombination.meiotic crossover.class II interference-insensitive crossover pathway.MUS81-independent pathway.endonuclease (FAN1)	0	0	2.27187	0	0	0	0	0	0	0	0	0	0	0	0	0
13.4.3	Cell cycle organisation.cytokinesis.phragmoplast microtubule organization	0	0	0	0	0	0	0	0	0	0	0	0	0	2.93911	4.15298	0
13.4.3.2	Cell cycle organisation.cytokinesis.phragmoplast microtubule organization.Kinesin-12-regulating protein kinase (TIO)	0	0	0	0	0	0	0	0	0	0	0	0	0	2.1153	0	0
13.5	Cell cycle organisation.organellar DNA replication	0	0	0	0	0	0	0	0	0	0	0	0	0	0	2.28057	0
13.5.1	Cell cycle organisation.organellar DNA replication.DNA polymerase (POP)	0	0	0	0	0	0	0	0	2.18944	0	0	0	0	0	0	0
13.5.8	Cell cycle organisation.organellar DNA replication.genome stability maintenance	0	0	0	0	0	0	0	0	0	0	0	0	0	0	2.51226	0
13.6.2	Cell cycle organisation.organelle division.mitochondrion and peroxisome division	0	0	0	0	0	0	0	0	0	0	0	0	0	0	2.05633	0
13.6.2.4	Cell cycle organisation.organelle division.mitochondrion and peroxisome division.mitochondrial fission factor (NETWORK/ELM1)	0	0	0	0	0	0	0	0	0	0	0	0	0	0	2.51226	0
13.7.1	Cell cycle organisation.membrane organisation.plasma membrane fusion	0	2.32649	0	0	0	0	0	0	0	0	0	0	0	0	0	0
13.7.1.1	Cell cycle organisation.membrane organisation.plasma membrane fusion.gamete membrane fusogen (HAP2)	0	2.32649	0	0	0	0	0	0	0	0	0	0	0	0	0	0
14.3.5	DNA damage response.homologous recombination repair (HR).repair factor (MDC1)	0	0	0	0	0	0	0	0	0	0	0	0	0	0	2.05633	0
14.3.6.3	DNA damage response.homologous recombination repair (HR).Smc5-Smc6 complex.NSE5-NSE6 subcomplex	0	0	0	0	0	0	0	0	0	0	0	0	2.27516	0	0	0
14.5.9	DNA damage response.base excision repair (BER).uracil repair DNA glycosylase (UNG)	0	0	0	0	0	0	0	0	0	0	0	0	2.27516	0	0	0
14.7	DNA damage response.mismatch repair (MMR)	0	0	0	0	0	0	0	0	2.18944	0	0	0	0	0	0	0
14.7.1	DNA damage response.mismatch repair (MMR).MSH2-x mismatch repair heterodimer components	0	0	0	0	0	0	0	0	2.18944	0	0	0	0	0	0	0
15	RNA biosynthesis	5.19991	0	0	0	-2.19613	0	0	-3.1996	3.42875	0	4.64927	3.43481	3.32931	0	3.85915	0
15.2	RNA biosynthesis.RNA polymerase I-dependent transcription	0	0	0	0	0	0	0	0	2.18944	0	0	0	0	0	0	0
15.3.2	RNA biosynthesis.RNA polymerase II-dependent transcription.RNA polymerase-II phosphorylation/dephosphorylation	0	0	0	0	0	0	0	0	0	0	0	0	0	0	2.2038	0
15.3.3.3.3	RNA biosynthesis.RNA polymerase II-dependent transcription.MEDIATOR transcription co-activator complex.tail module.component MED5/MED24/MED33	0	0	0	0	0	0	0	0	2.18944	0	0	0	0	0	0	0
15.3.3.5.1	RNA biosynthesis.RNA polymerase II-dependent transcription.MEDIATOR transcription co-activator complex.other components.component MED25	0	0	2.27187	0	0	0	0	0	0	0	0	0	0	0	0	0
15.3.3.5.2	RNA biosynthesis.RNA polymerase II-dependent transcription.MEDIATOR transcription co-activator complex.other components.component MED26	0	0	0	0	0	0	0	0	2.18944	0	0	0	0	2.1153	0	0
15.3.4.1	RNA biosynthesis.RNA polymerase II-dependent transcription.SAGA transcription co-activator complex.HAT histone acetyltransferase module	0	0	0	0	0	0	0	0	0	2.3212	0	0	0	0	0	0
15.3.7.2.1	RNA biosynthesis.RNA polymerase II-dependent transcription.transcription termination.R-loop removal.R-loop reader protein (ALBA1/2)	0	0	0	0	0	0	0	0	0	0	0	0	2.27516	0	0	0
15.4.5.1	RNA biosynthesis.RNA polymerase III-dependent transcription.TFIIIe transcription factor complex.component RPC82	0	0	0	0	0	2.06175	0	0	0	0	0	0	0	0	0	0
15.4.6	RNA biosynthesis.RNA polymerase III-dependent transcription.TFIIIf transcription factor heterodimer	0	0	0	0	0	0	0	0	2.38984	0	0	0	0	0	0	0
15.5	RNA biosynthesis.transcriptional regulation	7.78562	0	2.40894	0	0	0	2.4989	-2.02441	3.2675	0	6.54509	4.85956	4.01318	3.40261	3.8853	2.53677
15.5.1	RNA biosynthesis.transcriptional regulation.C2C2 transcription factor superfamily	4.9548	0	0	2.2408	0	0	0	-2.55734	2.33653	0	2.54572	3.75306	0	0	0	0
15.5.1.2	RNA biosynthesis.transcriptional regulation.C2C2 transcription factor superfamily.transcription factor (BBX-CO)	0	0	0	0	0	0	0	0	3.00937	0	0	0	0	0	0	0
15.5.1.3	RNA biosynthesis.transcriptional regulation.C2C2 transcription factor superfamily.transcription factor (GATA)	0	0	0	0	0	0	0	0	0	0	2.66208	0	0	0	0	0
15.5.1.4	RNA biosynthesis.transcriptional regulation.C2C2 transcription factor superfamily.transcription factor (YABBY)	5.24289	0	0	3.71638	0	0	0	0	0	0	0	2.0904	0	0	0	0
15.5.1.5	RNA biosynthesis.transcriptional regulation.C2C2 transcription factor superfamily.transcription factor (DOF)	4.08223	-2.23262	0	0	0	0	0	-2.0466	0	0	2.30677	3.60243	0	0	0	0
15.5.2	RNA biosynthesis.transcriptional regulation.MYB transcription factor superfamily	0	0	0	0	0	0	0	0	0	0	0	0	2.48528	0	4.38498	0
15.5.2.1	RNA biosynthesis.transcriptional regulation.MYB transcription factor superfamily.transcription factor (MYB)	0	0	2.28354	0	0	2.91123	0	0	0	0	0	0	2.83794	0	3.31982	0
15.5.2.2	RNA biosynthesis.transcriptional regulation.MYB transcription factor superfamily.transcription factor (MYB-related)	0	0	0	0	0	0	0	0	0	0	0	0	0	0	2.97026	0
15.5.2.3	RNA biosynthesis.transcriptional regulation.MYB transcription factor superfamily.transcription factor (GARP)	2.76807	0	0	0	0	0	0	0	0	0	0	0	0	0	0	0
15.5.3	RNA biosynthesis.transcriptional regulation.Homeobox transcription factor superfamily	5.48572	0	0	0	0	0	0	0	0	0	0	0	0	0	0	0
15.5.3.1	RNA biosynthesis.transcriptional regulation.Homeobox transcription factor superfamily.transcription factor (HD-ZIP I/II)	0	0	0	0	0	0	0	0	0	0	0	2.26748	3.20952	2.30621	0	0
15.5.3.3	RNA biosynthesis.transcriptional regulation.Homeobox transcription factor superfamily.transcription factor (HD-ZIP IV)	0	0	0	0	0	0	0	0	0	0	2.29806	0	0	0	0	0
15.5.3.4	RNA biosynthesis.transcriptional regulation.Homeobox transcription factor superfamily.transcription factor (KNOX)	0	0	0	0	0	0	0	0	3.08829	0	0	0	0	0	0	0
15.5.3.5	RNA biosynthesis.transcriptional regulation.Homeobox transcription factor superfamily.transcription factor (BEL)	6.14493	0	0	2.84809	0	0	2.47366	0	0	0	0	0	0	0	0	0
15.5.3.6	RNA biosynthesis.transcriptional regulation.Homeobox transcription factor superfamily.transcription factor (WOX)	2.65196	0	0	0	0	0	0	0	0	0	0	0	0	0	0	0
15.5.3.13	RNA biosynthesis.transcriptional regulation.Homeobox transcription factor superfamily.transcription factor (zf-HD)	2.43691	3.38992	3.57038	0	0	0	0	0	0	0	0	0	0	0	0	0
15.5.4.2	RNA biosynthesis.transcriptional regulation.bZIP transcription factor superfamily.transcription factor (bZIP9|10|25)	0	0	0	0	0	0	0	0	0	2.79679	0	0	0	0	0	0
15.5.4.4	RNA biosynthesis.transcriptional regulation.bZIP transcription factor superfamily.transcription factor (bZIP62)	0	2.32649	0	0	0	2.06175	0	0	0	0	0	0	0	0	0	0
15.5.5	RNA biosynthesis.transcriptional regulation.B3 transcription factor superfamily	0	3.76748	0	0	0	0	0	0	0	0	0	0	0	0	0	0
15.5.5.1	RNA biosynthesis.transcriptional regulation.B3 transcription factor superfamily.transcription factor (ARF)	0	2.88021	0	0	0	0	0	0	0	0	2.10952	0	0	0	0	0
15.5.5.3	RNA biosynthesis.transcriptional regulation.B3 transcription factor superfamily.transcription factor (RAV/NGATHA)	0	0	0	0	0	0	0	0	0	0	0	2.60867	2.50403	0	0	0
15.5.5.5	RNA biosynthesis.transcriptional regulation.B3 transcription factor superfamily.transcription factor (LAV-ABI3)	0	3.18033	3.04346	0	0	0	0	0	0	0	0	0	0	0	0	0
15.5.6.1	RNA biosynthesis.transcriptional regulation.NIN-like transcription factor superfamily.transcription factor (RKD)	0	0	2.49965	0	0	0	0	0	0	0	0	0	0	0	0	0
15.5.6.2	RNA biosynthesis.transcriptional regulation.NIN-like transcription factor superfamily.transcription factor (NLP)	0	0	0	0	0	0	0	0	0	0	0	0	0	0	2.05633	0
15.5.7	RNA biosynthesis.transcriptional regulation.AP2/ERF transcription factor superfamily	0	0	0	0	0	0	3.74422	0	3.51722	0	6.09472	3.9009	4.75942	5.1946	0	0
15.5.7.1	RNA biosynthesis.transcriptional regulation.AP2/ERF transcription factor superfamily.transcription factor (ERF)	0	0	0	0	0	0	3.47739	0	0	0	2.60301	2.13463	3.8902	2.84537	0	0
15.5.7.2	RNA biosynthesis.transcriptional regulation.AP2/ERF transcription factor superfamily.transcription factor (DREB)	0	0	0	0	0	0	3.09454	0	0	0	5.22109	2.64948	3.14894	4.0349	0	0
15.5.7.3	RNA biosynthesis.transcriptional regulation.AP2/ERF transcription factor superfamily.transcription factor (AP2)	0	0	0	0	0	0	0	0	2.18171	0	2.52234	0	0	2.01321	0	2.28037
15.5.12	RNA biosynthesis.transcriptional regulation.transcription factor (GRAS)	3.18314	0	0	0	0	0	0	0	0	0	2.01531	0	0	0	0	0
15.5.13	RNA biosynthesis.transcriptional regulation.transcription factor (HSF)	0	0	0	0	0	0	0	0	2.40056	0	2.06412	3.34683	4.43575	2.85635	0	0
15.5.14	RNA biosynthesis.transcriptional regulation.transcription factor (MADS/AGL)	0	-2.32481	0	0	-2.07377	0	0	-3.19753	0	7.926	4.0548	0	-2.34427	0	0	5.04108
15.5.15	RNA biosynthesis.transcriptional regulation.transcription factor (C2H2-ZF)	3.20006	0	-2.20575	0	0	0	1.99357	0	0	0	0	0	0	0	0	0
15.5.16	RNA biosynthesis.transcriptional regulation.transcription factor (C3H-ZF)	-1.99241	4.9561	5.02611	0	0	0	5.76383	0	5.35713	-2.77244	0	0	0	-2.74635	0	0
15.5.17	RNA biosynthesis.transcriptional regulation.transcription factor (NAC)	2.28782	0	0	0	0	0	3.22438	2.32904	0	0	0	0	0	0	0	0
15.5.18	RNA biosynthesis.transcriptional regulation.transcription factor (SBP)	0	0	0	0	0	0	0	0	0	0	0	0	0	1.98302	0	0
15.5.19	RNA biosynthesis.transcriptional regulation.transcription factor (TCP)	3.76474	0	0	0	0	0	0	0	0	0	0	0	0	0	0	0
15.5.20	RNA biosynthesis.transcriptional regulation.transcription factor (Trihelix)	3.21503	-2.75403	0	2.10678	0	0	0	0	0	0	0	0	0	0	0	0
15.5.22	RNA biosynthesis.transcriptional regulation.transcription factor (WRKY)	0	0	0	0	0	0	0	0	0	0	2.11379	2.15204	3.33842	3.02276	0	2.02895
15.5.24	RNA biosynthesis.transcriptional regulation.transcription factor (AS2/LOB)	3.19047	0	0	0	0	0	2.88428	0	-2.0834	0	2.79546	0	0	0	0	0
15.5.26	RNA biosynthesis.transcriptional regulation.transcription factor (CAMTA)	0	0	0	0	0	0	0	0	0	0	2.58931	0	0	0	2.05633	0
15.5.28	RNA biosynthesis.transcriptional regulation.transcription factor (GeBP)	0	0	0	0	0	0	0	0	0	2.34041	0	0	0	0	0	0
15.5.30	RNA biosynthesis.transcriptional regulation.transcription factor (PHD)	0	0	0	0	0	0	0	0	0	0	0	0	0	0	2.35078	0
15.5.32	RNA biosynthesis.transcriptional regulation.transcription factor (bHLH)	4.65245	0	0	0	0	0	0	0	0	0	2.58623	0	3.30008	0	0	0
15.5.33	RNA biosynthesis.transcriptional regulation.transcription factor (S1Fa)	2.0166	0	0	0	0	0	0	0	0	0	0	0	0	0	0	0
15.5.37	RNA biosynthesis.transcriptional regulation.transcription factor (OFP)	0	0	2.1237	0	2.48719	0	0	0	0	0	0	2.3148	0	0	0	0
15.5.38	RNA biosynthesis.transcriptional regulation.transcription factor (DBP)	0	0	0	0	0	0	0	2.40214	0	0	0	0	0	0	0	0
15.5.44	RNA biosynthesis.transcriptional regulation.transcription factor (ULT)	0	2.32649	2.91939	0	0	0	0	0	0	0	0	0	0	0	0	0
15.5.48	RNA biosynthesis.transcriptional regulation.transcription factor (SAP)	0	0	0	2.53545	0	0	0	0	2.18944	0	2.33927	0	0	0	0	0
15.5.51.2	RNA biosynthesis.transcriptional regulation.NF-Y transcription factor complex.component NF-YB	0	0	0	0	0	0	0	0	0	0	0	0	0	0	0	2.14841
15.5.53.4	RNA biosynthesis.transcriptional regulation.transcriptional repression.transcriptional repressor (TIE/SPL)	0	0	0	0	0	2.45204	0	0	0	0	0	0	0	0	0	0
15.5.53.5	RNA biosynthesis.transcriptional regulation.transcriptional repression.PPD-KIX transcriptional repressor complex	0	0	0	0	0	0	0	0	0	0	0	0	0	2.29095	0	0
15.5.53.5.2	RNA biosynthesis.transcriptional regulation.transcriptional repression.PPD-KIX transcriptional repressor complex.component KIX	0	0	0	0	0	0	0	0	0	0	0	0	0	2.29095	0	0
15.6.1	RNA biosynthesis.organelle machinery.RNA polymerase activities	-2.49022	0	0	0	0	0	0	0	2.95603	0	0	0	0	0	2.17905	0
15.6.1.2	RNA biosynthesis.organelle machinery.RNA polymerase activities.plastid-encoded RNA polymerase (PEP) complex	-2.13523	0	0	0	0	0	0	0	2.41408	0	0	0	0	0	0	0
15.6.1.2.2	RNA biosynthesis.organelle machinery.RNA polymerase activities.plastid-encoded RNA polymerase (PEP) complex.essential co-factor components	0	0	0	0	0	0	0	0	2.59373	0	0	0	0	0	2.73219	0
15.6.1.2.2.11	RNA biosynthesis.organelle machinery.RNA polymerase activities.plastid-encoded RNA polymerase (PEP) complex.essential co-factor components.component PAP11/MURE	0	0	0	0	0	0	0	2.40214	2.8185	0	0	0	0	0	0	0
16.2.1.3	RNA processing.RNA 3'-end processing.mRNA polyadenylation.Cleavage Stimulatory Factor (CstF) complex	0	0	0	0	0	0	0	0	2.18944	0	0	0	0	0	0	0
16.2.1.3.4	RNA processing.RNA 3'-end processing.mRNA polyadenylation.Cleavage Stimulatory Factor (CstF) complex.component ESP1	0	0	0	0	0	0	0	0	2.18944	0	0	0	0	0	0	0
16.3.1	RNA processing.ribonuclease activities.endoribonuclease (RNase Z)	0	0	0	0	0	0	0	0	2.18944	0	0	0	0	0	0	0
16.3.3.1	RNA processing.ribonuclease activities.RNA-dependent RNase P complex.component POP1	0	0	0	0	0	0	0	0	0	0	0	0	0	0	2.53602	0
16.4.1.2.7	RNA processing.pre-mRNA splicing.U2-type-intron-specific major spliceosome.U2 small nuclear ribonucleoprotein particle (snRNP).pre-mRNA splicing factor (SPF31)	0	0	0	0	0	0	0	0	0	0	0	0	2.27516	0	0	0
16.4.5.2.2	RNA processing.pre-mRNA splicing.spliceosome-associated non-snRNP MOS4-associated complex (MAC).associated components.component SKIP/MAC6	0	0	0	0	0	0	0	0	2.18944	0	0	0	0	0	0	0
16.5.1	RNA processing.mRNA modification.adenosine N6-methylation	0	0	0	0	0	0	0	0	2.18944	0	0	0	0	0	0	0
16.5.1.1	RNA processing.mRNA modification.adenosine N6-methylation.adenosine N6-methyltransferase complex	0	0	0	0	0	0	0	0	2.18944	0	0	0	0	0	0	0
16.6.5.1.3	RNA processing.tRNA modification.thiolation.CTU1-URM1 pathway.activation protein (URM1)	0	0	0	0	0	0	0	0	0	0	0	0	0	2.1153	0	0
16.8.1.1.7	RNA processing.RNA surveillance.exosome complex.EXO9 core complex.component RRP4	0	0	0	0	0	0	0	0	0	0	0	0	0	0	0	2.23282
16.10.1	RNA processing.mRNA silencing.transacting siRNA pathway	0	0	0	0	0	0	0	0	0	2.34041	0	0	0	0	0	0
16.11.3	RNA processing.messenger ribonucleoparticle (mRNP) export.mRNP remodeling	0	0	0	0	0	0	0	0	2.18944	0	0	0	0	0	0	0
16.11.3.2	RNA processing.messenger ribonucleoparticle (mRNP) export.mRNP remodeling.cytoplasmic nucleoporin (NUP214)	0	0	0	0	0	0	0	0	2.18944	0	0	0	0	0	0	0
16.12.1.5	RNA processing.organelle machinery.ribonuclease activities.endoribonuclease (CSP41)	0	0	2.27187	2.53545	2.21907	0	2.37225	0	0	0	0	0	0	0	0	0
17.1.2.1.32	Protein biosynthesis.ribosome biogenesis.large ribosomal subunit (LSU).LSU proteome.component RPL31	0	0	0	0	0	0	0	2.40214	0	0	0	0	0	0	0	0
17.1.3.1.7	Protein biosynthesis.ribosome biogenesis.small ribosomal subunit (SSU).SSU proteome.component RPS6	0	0	0	0	0	0	0	2.40214	0	0	0	0	0	0	0	0
17.2.1	Protein biosynthesis.aminoacyl-tRNA synthetase activities.alanine-tRNA ligase	0	0	0	0	0	0	0	0	2.18944	0	0	0	0	0	0	0
17.2.14	Protein biosynthesis.aminoacyl-tRNA synthetase activities.methionine-tRNA ligase	0	0	0	0	0	0	0	0	2.38984	0	0	0	0	0	0	0
17.4.1.3.6	Protein biosynthesis.translation initiation.Pre-Initiation Complex (PIC) module.eIF3 mRNA-to-PIC binding complex.component eIF3f	0	0	0	0	0	0	0	0	2.18944	0	0	0	2.27516	0	0	0
17.4.2.3.2	Protein biosynthesis.translation initiation.mRNA loading.eIF4F mRNA unwinding complex.component eIF4G	0	0	0	0	0	0	0	0	2.18944	0	0	0	0	0	0	0
17.4.2.4	Protein biosynthesis.translation initiation.mRNA loading.eIF-iso4F unwinding complex	0	0	0	0	2.21907	0	0	0	0	0	0	0	0	0	0	0
17.4.2.4.2	Protein biosynthesis.translation initiation.mRNA loading.eIF-iso4F unwinding complex.component eIF-iso4G	0	0	0	0	2.21907	0	0	0	0	0	0	0	0	0	0	0
17.4.3	Protein biosynthesis.translation initiation.eIF2A-eIF5B initiator tRNA carrier complex	0	0	0	0	0	0	0	0	2.18944	0	0	0	0	0	0	0
17.4.3.1	Protein biosynthesis.translation initiation.eIF2A-eIF5B initiator tRNA carrier complex.component eIF2A	0	0	0	0	0	0	0	0	2.18944	0	0	0	0	0	0	0
17.5.2	Protein biosynthesis.translation elongation.eEF2 mRNA-translocation factor activity	0	0	0	0	0	0	0	0	0	0	0	0	0	0	2.05633	0
17.5.2.2.3	Protein biosynthesis.translation elongation.eEF2 mRNA-translocation factor activity.regulatory eEF2 diphthamide-modification.diphthamide biosynthesis chaperone (DPH3)	0	0	0	0	0	0	0	0	0	0	0	0	0	2.1153	0	0
17.7.2.2.18	Protein biosynthesis.organelle machinery.plastidial ribosome.small ribosomal subunit proteome.component psRPS18	0	0	0	0	0	0	0	0	0	0	0	0	0	2.1153	0	0
17.7.4.1	Protein biosynthesis.organelle machinery.translation elongation.elongation factor (EF-Tu)	0	0	2.27187	0	0	0	0	0	0	0	0	0	0	0	0	2.23282
18.1.1.4.2.2	Protein modification.glycosylation.N-linked glycosylation.dolichol-phosphate-linked oligosaccharide precursor assembly.ALG13-ALG14 UDP-N-acetylglucosamine transferase heterodimer.membrane-anchor component ALG14	0	0	0	0	2.21907	0	0	0	0	0	0	0	0	0	0	0
18.1.1.7	Protein modification.glycosylation.N-linked glycosylation.paucimannosidic N-glycan formation	0	2.32649	0	0	0	0	0	0	0	0	0	0	0	0	0	0
18.1.1.7.1	Protein modification.glycosylation.N-linked glycosylation.paucimannosidic N-glycan formation.beta-N-acetylhexosaminidase (HEXO)	0	2.32649	0	0	0	0	0	0	0	0	0	0	0	0	0	0
18.1.2.1.1	Protein modification.glycosylation.O-linked glycosylation.hydroxyproline O-linked glycosylation.hydroxyproline-O-arabinosyltransferase (HPAT)	0	0	0	0	0	0	2.63313	0	0	0	0	0	0	0	0	0
18.1.2.1.2	Protein modification.glycosylation.O-linked glycosylation.hydroxyproline O-linked glycosylation.hydroxyproline-O-galactosyltransferase (HPGT)	0	0	0	0	0	0	0	0	0	2.34041	0	0	0	0	0	0
18.2.6	Protein modification.acetylation.plastidial N-terminal acetylase (NAA70)	2.0166	0	0	0	0	0	0	0	0	0	0	0	0	0	0	2.23282
18.3.4.2	Protein modification.lipidation.glycophosphatidylinositol (GPI) anchor addition.GPI transamidase complex	0	2.30379	0	0	0	0	0	0	0	0	0	0	0	1.98302	0	0
18.3.4.2.3	Protein modification.lipidation.glycophosphatidylinositol (GPI) anchor addition.GPI transamidase complex.component PIG-T	0	0	0	0	0	0	0	0	0	0	0	0	0	2.29095	0	0
18.4.1	Protein modification.phosphorylation.TKL protein kinase superfamily	3.69451	2.15471	0	-3.1276	2.8484	-2.03588	0	2.61654	0	0	0	0	0	2.23573	0	0
18.4.1.2	Protein modification.phosphorylation.TKL protein kinase superfamily.protein kinase (LRR-II)	0	0	0	0	0	0	0	0	0	0	0	0	2.10947	0	0	0
18.4.1.3	Protein modification.phosphorylation.TKL protein kinase superfamily.protein kinase (LRR-III)	0	0	0	0	0	0	0	3.35175	0	0	0	0	0	0	4.47278	0
18.4.1.6	Protein modification.phosphorylation.TKL protein kinase superfamily.LRR-VI protein kinase families	3.3547	0	0	0	3.26116	0	0	0	0	0	0	0	0	0	0	0
18.4.1.6.1	Protein modification.phosphorylation.TKL protein kinase superfamily.LRR-VI protein kinase families.protein kinase (LRR-VI-1)	0	0	0	0	2.12908	0	0	0	0	0	2.29806	0	0	0	0	0
18.4.1.6.2	Protein modification.phosphorylation.TKL protein kinase superfamily.LRR-VI protein kinase families.protein kinase (LRR-VI-2)	2.76311	0	0	0	2.40481	0	0	0	0	0	0	0	0	0	0	0
18.4.1.10	Protein modification.phosphorylation.TKL protein kinase superfamily.LRR-X protein kinase families	0	0	0	0	0	0	0	2.059	0	0	0	0	1.97364	0	0	0
18.4.1.10.2	Protein modification.phosphorylation.TKL protein kinase superfamily.LRR-X protein kinase families.protein kinase (LRR-Xb)	0	0	0	0	0	0	0	0	0	0	0	0	2.50403	0	0	0
18.4.1.11	Protein modification.phosphorylation.TKL protein kinase superfamily.protein kinase (LRR-XI)	4.78818	0	0	0	0	0	0	0	0	0	0	0	0	0	0	0
18.4.1.12	Protein modification.phosphorylation.TKL protein kinase superfamily.protein kinase (LRR-XII)	0	0	0	0	0	0	0	0	0	0	0	2.0887	0	0	0	0
18.4.1.15	Protein modification.phosphorylation.TKL protein kinase superfamily.protein kinase (LRR-XV)	0	0	0	0	0	0	0	0	0	0	0	0	0	2.72769	0	0
18.4.1.16	Protein modification.phosphorylation.TKL protein kinase superfamily.protein kinase (CrlRLK1)	2.06599	0	0	0	0	0	0	0	0	0	0	0	0	2.93911	0	0
18.4.1.17	Protein modification.phosphorylation.TKL protein kinase superfamily.protein kinase (DUF26)	0	0	0	0	0	0	0	0	2.69121	0	1.99064	0	0	0	0	0
18.4.1.21	Protein modification.phosphorylation.TKL protein kinase superfamily.protein kinase (LysM)	0	0	0	0	0	0	0	0	0	0	0	0	0	2.23125	0	0
18.4.1.24	Protein modification.phosphorylation.TKL protein kinase superfamily.G-Lectin protein kinase families	0	0	0	0	0	0	0	0	0	0	3.19101	0	0	0	0	0
18.4.1.24.1	Protein modification.phosphorylation.TKL protein kinase superfamily.G-Lectin protein kinase families.protein kinase (SD-1)	-2.02057	0	0	0	0	0	0	0	1.96201	0	2.92308	0	0	0	0	0
18.4.1.25	Protein modification.phosphorylation.TKL protein kinase superfamily.protein kinase (WAK/WAKL)	0	0	0	0	2.40481	0	0	0	0	0	0	0	0	0	0	0
18.4.1.30	Protein modification.phosphorylation.TKL protein kinase superfamily.protein kinase (MAP3K-RAF)	0	0	0	0	0	0	0	0	2.23645	0	0	0	0	0	-2.1707	0
18.4.1.32	Protein modification.phosphorylation.TKL protein kinase superfamily.protein kinase (PERK-related)	2.65392	2.30379	0	0	0	0	0	2.39839	0	0	0	0	0	0	0	0
18.4.1.37	Protein modification.phosphorylation.TKL protein kinase superfamily.RLCK-VII receptor-like protein kinase families	0	0	0	0	0	0	0	2.84183	0	0	0	0	0	0	0	0
18.4.1.37.1	Protein modification.phosphorylation.TKL protein kinase superfamily.RLCK-VII receptor-like protein kinase families.receptor-like protein kinase (RLCK-VIIa)	0	0	0	0	2.00395	0	0	2.61359	0	0	0	0	0	0	0	0
18.4.1.38	Protein modification.phosphorylation.TKL protein kinase superfamily.RLCK-VIII receptor-like protein kinase families	0	0	0	0	0	0	0	2.059	0	0	0	0	0	0	0	0
18.4.1.38.1	Protein modification.phosphorylation.TKL protein kinase superfamily.RLCK-VIII receptor-like protein kinase families.receptor-like protein kinase (RLCK-VIII)	0	0	0	0	0	0	0	2.39839	0	0	0	0	0	0	0	0
18.4.1.39	Protein modification.phosphorylation.TKL protein kinase superfamily.RLCK-IX receptor-like protein kinase families	0	0	0	0	0	0	0	0	2.40056	0	0	0	0	0	0	0
18.4.1.39.2	Protein modification.phosphorylation.TKL protein kinase superfamily.RLCK-IX receptor-like protein kinase families.receptor-like protein kinase (RLCK-IXb)	0	0	0	0	0	0	0	0	2.59373	0	0	0	0	0	0	0
18.4.2	Protein modification.phosphorylation.STE protein kinase superfamily	0	0	0	0	0	0	0	0	0	0	0	0	0	0	2.23638	0
18.4.2.1	Protein modification.phosphorylation.STE protein kinase superfamily.protein kinase (MAPKK)	0	0	0	0	0	0	0	0	0	0	0	0	0	2.1153	0	0
18.4.2.4	Protein modification.phosphorylation.STE protein kinase superfamily.protein kinase (MAP3K-WNK)	0	0	2.2388	0	0	0	0	0	0	0	0	0	0	0	2.09084	0
18.4.3.1	Protein modification.phosphorylation.CMGC protein kinase superfamily.CDK protein kinase families	0	0	0	0	0	0	0	0	0	2.24785	0	0	0	0	0	0
18.4.3.1.8	Protein modification.phosphorylation.CMGC protein kinase superfamily.CDK protein kinase families.protein kinase (CDK9)	0	0	0	0	0	0	0	0	0	2.44946	0	0	0	0	2.11668	0
18.4.3.7	Protein modification.phosphorylation.CMGC protein kinase superfamily.protein kinase (RCK)	0	0	0	0	0	0	0	0	0	2.34041	0	0	0	0	0	0
18.4.5	Protein modification.phosphorylation.CAMK protein kinase superfamily	0	0	0	0	0	0	0	0	0	2.9125	0	0	0	0	0	0
18.4.5.1.3	Protein modification.phosphorylation.CAMK protein kinase superfamily.SNF1-related SnRK1 kinase complex.regulatory subunit gamma	0	0	0	0	0	0	0	0	0	2.34041	0	0	0	0	0	0
18.4.5.3	Protein modification.phosphorylation.CAMK protein kinase superfamily.SNF1-related protein kinase (SnRK3)	0	0	2.65148	0	0	0	0	0	0	0	0	0	0	2.84053	0	0
18.4.5.4	Protein modification.phosphorylation.CAMK protein kinase superfamily.protein kinase (CDPK)	0	0	0	0	0	0	0	0	0	2.70086	0	0	0	0	0	0
18.4.6.3	Protein modification.phosphorylation.AGC protein kinase superfamily.protein kinase (AGC-VI/PKA)	0	0	0	0	0	2.06175	0	0	0	0	0	0	0	0	0	0
18.4.7	Protein modification.phosphorylation.atypical protein kinase families	0	0	0	0	0	0	0	0	0	0	0	0	0	0	2.28057	0
18.4.14	Protein modification.phosphorylation.protein kinase (NAK)	0	0	0	0	2.21907	0	0	0	0	0	0	0	0	0	0	0
18.4.16	Protein modification.phosphorylation.protein kinase (PEK)	0	0	0	0	0	0	0	0	0	1.9779	0	2.0887	0	0	2.2038	0
18.4.18	Protein modification.phosphorylation.protein kinase (TTK)	0	0	0	0	0	0	0	0	0	0	0	0	0	0	2.99498	0
18.4.19	Protein modification.phosphorylation.protein kinase (ULK)	0	0	0	0	0	0	0	0	0	0	0	0	0	0	2.96276	0
18.4.23	Protein modification.phosphorylation.tyrosine protein phosphatase (PTP) superfamily	0	0	0	0	0	0	0	0	0	2.30803	0	0	0	0	0	0
18.4.23.2	Protein modification.phosphorylation.tyrosine protein phosphatase (PTP) superfamily.dual-specificity phosphatase activities	0	0	0	0	0	0	0	0	0	2.78416	0	0	0	0	0	0
18.10.1.1	Protein modification.targeting peptide maturation.endomembrane system.SPC endoplasmic signal peptidase complex	0	2.78073	0	0	0	0	0	0	0	0	0	0	0	0	0	0
18.10.1.1.4	Protein modification.targeting peptide maturation.endomembrane system.SPC endoplasmic signal peptidase complex.component SPCs3	0	2.32649	0	0	0	0	0	0	0	0	0	0	0	0	0	0
18.10.2	Protein modification.targeting peptide maturation.mitochondrion	0	0	0	0	0	0	0	2.18409	0	0	0	0	0	0	0	0
18.12.3	Protein modification.protein folding.nascent polypeptide chaperone (TF)	0	0	0	0	0	0	0	0	0	0	0	0	0	2.1153	0	0
19.1.1.1.3	Protein homeostasis.protein quality control.ER Quality Control (ERQC) machinery.calnexin/calreticulin chaperone system.alpha-1,2 mannosidase (MNS)	0	0	0	0	2.21907	0	0	0	0	0	0	0	0	0	0	0
19.1.8	Protein homeostasis.protein quality control.smallHsp holdase chaperone activities	0	0	0	0	0	0	0	0	0	3.09065	4.08424	4.91977	3.22282	3.67398	2.62553	2.42777
19.1.8.1	Protein homeostasis.protein quality control.smallHsp holdase chaperone activities.class-C-I protein	0	0	0	0	0	0	0	0	0	2.34041	3.00183	3.01964	2.92341	2.72769	2.51226	0
19.2.1	Protein homeostasis.ubiquitin-proteasome system.N-degron pathways	0	0	0	0	0	0	0	0	0	0	0	2.0904	0	0	0	0
19.2.1.1.1.2	Protein homeostasis.ubiquitin-proteasome system.N-degron pathways.Ac/N-degron pathway.Doa10 E3 ubiquitin ligase complex.E2 ubiquitin-conjugating component Ubc32	0	0	0	0	0	0	0	0	0	0	0	2.35384	0	0	0	0
19.2.1.2.1.1	Protein homeostasis.ubiquitin-proteasome system.N-degron pathways.Arg/N-degron pathway.N-terminal modification.cysteine oxidase (PCO)	0	0	0	0	0	2.06175	0	0	0	2.34041	0	0	0	0	0	0
19.2.2.1.5.1	Protein homeostasis.ubiquitin-proteasome system.ubiquitin-fold protein conjugation.ubiquitin conjugation (ubiquitylation).ubiquitin-ligase E3 activities.HECT-type E3 ligase activities	0	0	0	0	0	0	0	0	0	1.9779	0	0	0	0	0	0
19.2.2.1.5.1.1	Protein homeostasis.ubiquitin-proteasome system.ubiquitin-fold protein conjugation.ubiquitin conjugation (ubiquitylation).ubiquitin-ligase E3 activities.HECT-type E3 ligase activities.monomeric E3 ubiquitin ligase (HECT)	0	0	0	0	0	0	0	0	0	1.9779	0	0	0	0	0	0
19.2.2.1.5.3.3	Protein homeostasis.ubiquitin-proteasome system.ubiquitin-fold protein conjugation.ubiquitin conjugation (ubiquitylation).ubiquitin-ligase E3 activities.RING-domain E3 ligase activities.RING-H2-class E3 ligase	0	0	0	2.27241	2.36584	0	0	0	0	0	0	0	0	0	0	0
19.2.2.1.5.4.4	Protein homeostasis.ubiquitin-proteasome system.ubiquitin-fold protein conjugation.ubiquitin conjugation (ubiquitylation).ubiquitin-ligase E3 activities.RBR-type E3 ligase activities.plant-specific E3 ubiquitin ligase (RSL/RFA)	0	0	0	0	0	0	0	0	2.18944	0	0	0	0	0	0	2.23282
19.2.2.1.6	Protein homeostasis.ubiquitin-proteasome system.ubiquitin-fold protein conjugation.ubiquitin conjugation (ubiquitylation).polyubiquitination	0	0	0	0	0	2.00116	0	2.42274	0	0	0	0	0	0	0	0
19.2.2.1.6.1	Protein homeostasis.ubiquitin-proteasome system.ubiquitin-fold protein conjugation.ubiquitin conjugation (ubiquitylation).polyubiquitination.Ubc13-Uev1 conjugating E2 complex	0	0	0	0	0	0	0	2.059	0	0	0	0	0	0	0	0
19.2.2.1.6.1.2	Protein homeostasis.ubiquitin-proteasome system.ubiquitin-fold protein conjugation.ubiquitin conjugation (ubiquitylation).polyubiquitination.Ubc13-Uev1 conjugating E2 complex.component Uev1	0	0	0	0	0	0	0	2.39839	0	0	0	0	0	0	0	0
19.2.2.1.6.2	Protein homeostasis.ubiquitin-proteasome system.ubiquitin-fold protein conjugation.ubiquitin conjugation (ubiquitylation).polyubiquitination.ligating E3 protein (RGLG)	0	0	0	0	0	2.23215	0	0	0	0	0	0	0	0	0	0
19.2.2.1.7	Protein homeostasis.ubiquitin-proteasome system.ubiquitin-fold protein conjugation.ubiquitin conjugation (ubiquitylation).ubiquitin receptor regulatory protein (DA1)	0	0	0	0	0	0	0	0	0	2.34041	0	0	0	0	0	0
19.2.2.3.2	Protein homeostasis.ubiquitin-proteasome system.ubiquitin-fold protein conjugation.RUB/NEDD8 conjugation (neddylation).RUB maturation	0	0	0	0	0	0	2.34437	0	0	0	0	0	0	0	0	0
19.2.2.3.2.2	Protein homeostasis.ubiquitin-proteasome system.ubiquitin-fold protein conjugation.RUB/NEDD8 conjugation (neddylation).RUB maturation.ubiquitin carboxyl-terminal hydrolase (UCH3)	0	0	0	0	0	0	3.04215	0	0	0	0	0	0	0	0	0
19.2.2.3.5.2	Protein homeostasis.ubiquitin-proteasome system.ubiquitin-fold protein conjugation.RUB/NEDD8 conjugation (neddylation).RUB ligase E3 activities.RUB ligase E3 protein (DCN1)	2.0166	0	0	0	0	0	0	0	0	0	0	0	0	0	0	0
19.2.2.8.1.4.1	Protein homeostasis.ubiquitin-proteasome system.ubiquitin-fold protein conjugation.Cullin-based ubiquitylation complexes.SKP1-CUL1-FBX (SCF) E3 ligase complexes.F-BOX substrate adaptor components.component SKP2	0	2.32649	0	0	0	0	0	0	0	0	0	0	2.92341	0	0	0
19.2.2.8.1.4.3	Protein homeostasis.ubiquitin-proteasome system.ubiquitin-fold protein conjugation.Cullin-based ubiquitylation complexes.SKP1-CUL1-FBX (SCF) E3 ligase complexes.F-BOX substrate adaptor components.component UFO	2.0166	0	0	0	0	0	0	0	0	0	0	0	0	0	0	0
19.2.2.8.2	Protein homeostasis.ubiquitin-proteasome system.ubiquitin-fold protein conjugation.Cullin-based ubiquitylation complexes.CUL3-BTB E3 ligase complexes	2.32799	0	0	0	0	0	0	0	0	0	0	0	0	0	0	0
19.2.2.8.2.2	Protein homeostasis.ubiquitin-proteasome system.ubiquitin-fold protein conjugation.Cullin-based ubiquitylation complexes.CUL3-BTB E3 ligase complexes.BTB/POZ substrate adaptor components	2.32799	0	0	0	0	0	0	0	0	0	0	0	0	0	0	0
19.2.2.8.2.2.1	Protein homeostasis.ubiquitin-proteasome system.ubiquitin-fold protein conjugation.Cullin-based ubiquitylation complexes.CUL3-BTB E3 ligase complexes.BTB/POZ substrate adaptor components.component NPH3	2.0166	0	0	0	0	0	0	0	0	0	0	0	0	0	0	0
19.2.2.8.2.2.5	Protein homeostasis.ubiquitin-proteasome system.ubiquitin-fold protein conjugation.Cullin-based ubiquitylation complexes.CUL3-BTB E3 ligase complexes.BTB/POZ substrate adaptor components.component BPH1	2.0166	0	0	0	0	0	0	0	0	0	0	0	0	0	0	2.23282
19.2.2.8.3	Protein homeostasis.ubiquitin-proteasome system.ubiquitin-fold protein conjugation.Cullin-based ubiquitylation complexes.CUL4-DDB1 ubiquitination complexes	0	0	0	0	0	0	0	0	0	2.0907	0	0	0	0	0	0
19.2.2.8.3.4	Protein homeostasis.ubiquitin-proteasome system.ubiquitin-fold protein conjugation.Cullin-based ubiquitylation complexes.CUL4-DDB1 ubiquitination complexes.COP1-SPA substrate adaptor subcomplex	0	0	0	0	0	0	0	0	0	1.9779	0	2.0887	0	0	2.2038	0
19.3.1	Protein homeostasis.autophagy.ATG1-13 autophagosome assembly control complex	0	0	0	0	0	0	0	0	2.60633	0	0	0	0	0	0	0
19.3.2	Protein homeostasis.autophagy.ATG9-2-18 membrane shuttling complex	0	0	0	0	0	0	0	0	0	3.07625	0	0	0	0	0	0
19.3.2.1	Protein homeostasis.autophagy.ATG9-2-18 membrane shuttling complex.components	0	0	0	0	0	0	0	0	0	3.07625	0	0	0	0	0	0
19.3.2.1.3	Protein homeostasis.autophagy.ATG9-2-18 membrane shuttling complex.components.component ATG18	0	0	0	0	0	0	0	0	0	2.72427	0	0	0	0	0	0
19.4	Protein homeostasis.proteolysis	0	-2.68917	0	0	0	0	0	0	0	2.9042	0	0	0	0	0	0
19.4.1.4	Protein homeostasis.proteolysis.cysteine-type peptidase activities.C15-class pyrrolidone-carboxylate peptidase	0	0	0	0	0	0	2.37225	0	0	0	0	0	0	0	0	0
19.4.2.1	Protein homeostasis.proteolysis.serine-type peptidase activities.S8-class protease (subtilisin) families	0	0	0	0	0	0	2.35771	0	0	0	2.28083	0	0	0	0	0
19.4.2.1.5	Protein homeostasis.proteolysis.serine-type peptidase activities.S8-class protease (subtilisin) families.protease (SBT5)	0	0	0	0	0	0	2.34437	0	0	2.3212	2.29806	0	0	0	0	0
19.4.2.2	Protein homeostasis.proteolysis.serine-type peptidase activities.S10-class serine carboxypeptidase (SCPL)	0	0	2.01192	0	0	2.43645	2.24843	0	0	2.12337	0	0	2.01966	0	0	0
19.4.3	Protein homeostasis.proteolysis.aspartic-type peptidase activities	0	0	0	0	0	0	0	0	0	0	0	2.86786	0	1.99154	0	0
19.4.3.1	Protein homeostasis.proteolysis.aspartic-type peptidase activities.A1-class protease (Pepsin)	0	0	0	0	0	0	0	0	0	0	0	2.86786	0	1.99154	0	0
19.4.4	Protein homeostasis.proteolysis.threonine-type peptidase activities	0	0	0	0	0	0	0	0	0	3.19825	2.29806	0	0	0	0	2.14841
19.4.4.1	Protein homeostasis.proteolysis.threonine-type peptidase activities.T3-class gamma-glutamyl transpeptidase (GGT)	0	0	0	0	0	0	0	0	0	3.19825	2.29806	0	0	0	0	2.14841
19.4.5.6.6	Protein homeostasis.proteolysis.metallopeptidase activities.aminopeptidase activities.M20-class IAA-amino acid hydrolase	2.15915	0	0	0	0	0	0	0	0	0	0	0	0	0	0	0
19.4.5.7	Protein homeostasis.proteolysis.metallopeptidase activities.carboxypeptidase activities	0	0	2.49965	0	0	0	0	0	0	0	0	0	0	0	0	0
20.1.1	Cytoskeleton organisation.microtubular network.alpha-beta-Tubulin heterodimer	0	0	0	0	0	2.04466	0	0	0	0	0	0	0	0	0	0
20.1.2.2.8	Cytoskeleton organisation.microtubular network.microtubule Tubulin heterodimer formation.Augmin gamma-Tubulin Ring Complex recruiting complex.component AUG8	0	0	0	0	0	0	0	0	0	0	0	0	0	2.1153	0	0
20.1.2.2.10	Cytoskeleton organisation.microtubular network.microtubule Tubulin heterodimer formation.Augmin gamma-Tubulin Ring Complex recruiting complex.accessory component GIP1	2.60668	0	0	0	0	0	0	0	0	0	0	0	0	0	0	0
20.1.3.6	Cytoskeleton organisation.microtubular network.Kinesin microtubule-based motor protein activities.motor protein (Kinesin-7)	0	2.32649	0	0	0	0	0	0	0	0	0	0	0	0	0	0
20.1.3.10	Cytoskeleton organisation.microtubular network.Kinesin microtubule-based motor protein activities.motor protein (Kinesin-12)	0	0	0	0	0	0	0	0	0	0	0	0	0	0	2.99498	0
20.1.3.12	Cytoskeleton organisation.microtubular network.Kinesin microtubule-based motor protein activities.motor protein (Kinesin-14)	0	0	0	0	0	0	0	0	0	0	0	0	0	0	5.36936	0
20.1.5.1	Cytoskeleton organisation.microtubular network.microtubule dynamics.microtubule (MT) plus-end-tracking	0	0	0	0	0	0	1.97435	0	0	0	0	0	0	0	0	0
20.1.5.1.3	Cytoskeleton organisation.microtubular network.microtubule dynamics.microtubule (MT) plus-end-tracking.MT plus-end-tracking protein (SPR1)	0	0	2.27187	0	0	0	2.37225	0	0	0	0	0	0	0	0	0
20.1.5.4	Cytoskeleton organisation.microtubular network.microtubule dynamics.cortical microtubule organisation	0	0	0	0	0	0	0	0	0	0	0	0	0	0	2.2038	0
20.1.5.4.2	Cytoskeleton organisation.microtubular network.microtubule dynamics.cortical microtubule organisation.regulatory protein (CORD)	0	0	0	0	0	0	0	0	0	0	0	0	0	0	2.53602	0
20.2.2.1.1	Cytoskeleton organisation.microfilament network.actin polymerisation.Arp2/3 actin polymerization initiation complex.component Arp2	0	0	0	0	2.21907	0	0	0	0	0	0	0	0	0	0	0
20.2.2.5	Cytoskeleton organisation.microfilament network.actin polymerisation.villin actin-crosslinking factor	0	0	0	0	0	0	0	0	0	2.3212	0	0	0	0	0	0
20.2.2.6.1	Cytoskeleton organisation.microfilament network.actin polymerisation.formin actin filament elongation factor activities.group-I formin	2.65392	0	0	0	0	0	0	0	0	0	0	0	0	0	0	0
20.2.2.7	Cytoskeleton organisation.microfilament network.actin polymerisation.actin capping protein heterodimer	0	0	0	0	0	2.73903	0	0	0	0	0	0	0	0	0	0
20.2.2.7.2	Cytoskeleton organisation.microfilament network.actin polymerisation.actin capping protein heterodimer.component beta	0	2.32649	0	0	0	3.13965	0	0	0	0	0	0	0	0	0	0
20.2.4.3	Cytoskeleton organisation.microfilament network.myosin microfilament-based motor protein activities.myosin receptor (MyoB)	2.65392	0	0	0	0	0	0	0	0	0	0	0	0	0	0	0
20.2.4.5	Cytoskeleton organisation.microfilament network.myosin microfilament-based motor protein activities.myosin adaptor protein (MadB)	0	0	0	0	0	0	0	0	0	0	0	0	0	0	2.99498	0
20.2.5	Cytoskeleton organisation.microfilament network.actin-membrane compartment interaction	0	0	0	0	0	0	0	0	0	3.56039	0	0	0	0	0	0
20.2.5.1	Cytoskeleton organisation.microfilament network.actin-membrane compartment interaction.NET-type actin-membrane nexus protein families	0	0	0	0	0	0	0	0	0	3.56039	0	0	0	0	0	0
20.2.5.1.1	Cytoskeleton organisation.microfilament network.actin-membrane compartment interaction.NET-type actin-membrane nexus protein families.actin-binding protein (NET1)	0	0	0	0	2.85478	0	0	0	0	2.34041	0	0	0	0	0	0
20.4	Cytoskeleton organisation.nuclear dynamics	0	0	0	0	0	0	0	0	0	0	0	0	0	0	2.49221	0
20.5	Cytoskeleton organisation.plastid movement	0	0	0	0	0	0	0	0	0	0	0	0	0	0	3.08692	0
20.6	Cytoskeleton organisation.cytoskeleton-plasma membrane-cell wall interface	0	2.32649	0	0	0	0	0	0	0	0	0	0	0	0	0	0
20.6.1	Cytoskeleton organisation.cytoskeleton-plasma membrane-cell wall interface.integrin-like protein (AT14a)	0	2.32649	0	0	0	0	0	0	0	0	0	0	0	0	0	0
21	Cell wall organisation	4.26405	0	0	3.26305	6.54336	2.36527	3.53048	0	-4.45983	0	0	2.12949	0	0	0	2.08445
21.1	Cell wall organisation.cellulose	0	0	0	2.63262	5.19297	0	2.24843	0	0	0	0	0	0	0	0	0
21.1.1	Cell wall organisation.cellulose.cellulose synthase complex (CSC)	0	0	0	0	4.65953	0	0	0	0	-2.01819	0	0	0	0	0	0
21.1.1.1	Cell wall organisation.cellulose.cellulose synthase complex (CSC).CSC components	0	0	0	2.3538	3.43609	0	2.1156	0	0	0	0	0	0	0	0	0
21.1.1.1.1	Cell wall organisation.cellulose.cellulose synthase complex (CSC).CSC components.catalytic component CesA	0	0	0	2.84954	3.38954	0	2.63313	0	0	0	0	0	0	0	0	0
21.1.1.1.2	Cell wall organisation.cellulose.cellulose synthase complex (CSC).CSC components.associated endo-1,4-beta-glucanase component KOR	0	0	0	0	0	0	0	0	0	0	0	2.35384	0	0	0	0
21.1.1.4	Cell wall organisation.cellulose.cellulose synthase complex (CSC).microtubule-dependent CSC insertion	0	0	0	0	2.85478	0	0	0	0	0	0	0	0	0	0	0
21.1.1.4.2	Cell wall organisation.cellulose.cellulose synthase complex (CSC).microtubule-dependent CSC insertion.regulatory protein (CSI)	0	0	0	0	2.85478	0	0	0	0	0	0	0	0	0	0	0
21.1.2	Cell wall organisation.cellulose.cellulose-hemicellulose network assembly	0	0	2.49296	2.1703	2.40481	0	0	0	0	0	0	0	0	0	0	0
21.1.2.1	Cell wall organisation.cellulose.cellulose-hemicellulose network assembly.regulatory protein (CTL)	0	0	2.27187	2.53545	2.21907	2.45204	2.37225	0	0	0	0	0	0	0	0	0
21.2	Cell wall organisation.hemicellulose	3.55685	0	0	0	4.00154	2.43004	0	2.38019	0	0	0	2.66016	0	0	0	0
21.2.1	Cell wall organisation.hemicellulose.xyloglucan	2.45002	0	0	0	2.48719	0	0	0	0	0	0	0	0	2.23111	0	0
21.2.1.1	Cell wall organisation.hemicellulose.xyloglucan.biosynthesis	0	0	0	0	2.65015	0	0	0	0	0	0	0	0	0	0	0
21.2.1.1.1	Cell wall organisation.hemicellulose.xyloglucan.biosynthesis.1,4-beta-glucan synthase (CSLC)	0	0	0	0	2.96311	0	0	0	0	0	0	0	0	0	0	0
21.2.1.1.4	Cell wall organisation.hemicellulose.xyloglucan.biosynthesis.GDP-fucose-dependent 1,2-alpha-fucosyltransferase	0	0	2.27187	2.53545	0	0	0	0	0	0	0	0	0	0	0	0
21.2.1.2	Cell wall organisation.hemicellulose.xyloglucan.modification and degradation	3.16052	0	0	0	0	0	0	0	0	0	0	2.426	0	2.01513	0	0
21.2.1.2.2	Cell wall organisation.hemicellulose.xyloglucan.modification and degradation.xyloglucan O-acetyltransferase (AXY4)	2.15915	0	0	0	0	0	0	0	0	0	0	2.60867	2.50403	3.2432	0	0
21.2.1.2.6	Cell wall organisation.hemicellulose.xyloglucan.modification and degradation.xyloglucan endotransglucosylase/hydrolase	2.0166	0	0	0	2.21907	0	0	0	0	0	0	0	0	0	0	0
21.2.2	Cell wall organisation.hemicellulose.xylan	0	0	0	0	3.29218	2.26734	0	2.06476	0	0	0	0	0	0	0	1.97203
21.2.2.1	Cell wall organisation.hemicellulose.xylan.biosynthesis	2.61147	0	0	0	1.98914	0	0	0	0	0	2.23739	0	0	2.30621	0	0
21.2.2.1.1	Cell wall organisation.hemicellulose.xylan.biosynthesis.galacturonosyltransferase	2.76311	0	0	0	0	0	0	0	0	0	2.60531	0	0	0	0	0
21.2.2.2	Cell wall organisation.hemicellulose.xylan.modification and degradation	0	0	0	2.15686	2.69657	2.6044	2.4427	0	0	0	0	0	0	0	0	2.1594
21.2.2.2.2	Cell wall organisation.hemicellulose.xylan.modification and degradation.xylan O-acetyltransferase (XOAT)	0	0	0	3.15929	2.65393	0	0	0	0	1.9779	0	0	0	0	0	0
21.2.2.2.3	Cell wall organisation.hemicellulose.xylan.modification and degradation.glucuronoxylan 4-O-methyltransferase	0	0	0	0	0	0	0	0	2.18944	0	0	2.35384	0	0	0	0
21.2.2.2.4	Cell wall organisation.hemicellulose.xylan.modification and degradation.endo-beta-1,4-xylanase	0	0	2.27187	0	0	2.45204	2.37225	0	0	0	0	0	0	0	0	2.23282
21.2.3	Cell wall organisation.hemicellulose.heteromannan	2.61273	3.71157	0	0	0	0	0	2.10667	0	0	0	2.10125	0	0	0	0
21.2.3.1	Cell wall organisation.hemicellulose.heteromannan.biosynthesis	0	2.71668	0	0	0	0	0	2.18409	0	0	0	2.426	0	0	0	0
21.2.3.1.1	Cell wall organisation.hemicellulose.heteromannan.biosynthesis.mannan synthase activities	0	2.35439	0	0	0	0	0	2.46486	0	0	0	2.62956	0	0	0	0
21.2.3.1.1.1	Cell wall organisation.hemicellulose.heteromannan.biosynthesis.mannan synthase activities.mannan synthase (CSLA)	0	3.18033	2.20334	0	0	0	0	2.39839	0	0	0	0	0	0	0	0
21.2.3.1.1.2	Cell wall organisation.hemicellulose.heteromannan.biosynthesis.mannan synthase activities.mannan synthase (CSLD)	0	0	0	0	0	0	0	0	0	0	0	2.35384	0	0	0	0
21.2.3.2	Cell wall organisation.hemicellulose.heteromannan.modification and degradation	2.44426	2.50634	0	0	0	0	0	0	0	0	0	0	0	0	0	0
21.2.3.2.1	Cell wall organisation.hemicellulose.heteromannan.modification and degradation.mannan O-acetyltransferase (MOAT)	0	2.32649	0	0	0	0	0	0	0	0	0	0	0	0	0	0
21.3	Cell wall organisation.pectin	3.24357	0	0	0	0	0	0	0	-3.0553	2.42135	0	0	0	0	0	3.3061
21.3.2	Cell wall organisation.pectin.rhamnogalacturonan I	0	0	0	2.0274	0	0	0	0	0	2.27524	0	0	0	0	0	2.51217
21.3.2.1	Cell wall organisation.pectin.rhamnogalacturonan I.biosynthesis	0	0	0	0	0	0	0	0	0	2.44946	0	0	0	0	0	2.67631
21.3.2.2.1	Cell wall organisation.pectin.rhamnogalacturonan I.modification and degradation.rhamnogalacturonan-I O-acetyltransferase (TBL)	0	0	0	0	0	0	0	2.40214	0	0	0	0	0	0	0	0
21.3.2.2.2	Cell wall organisation.pectin.rhamnogalacturonan I.modification and degradation.beta-galactosidase (BGAL)	0	0	0	0	2.01042	0	2.28088	0	0	0	0	0	0	0	0	0
21.3.2.2.3	Cell wall organisation.pectin.rhamnogalacturonan I.modification and degradation.alpha-L-arabinofuranosidase activities	0	0	0	0	0	0	0	0	0	0	0	0	0	2.29095	0	0
21.3.2.2.3.2	Cell wall organisation.pectin.rhamnogalacturonan I.modification and degradation.alpha-L-arabinofuranosidase activities.bifunctional alpha-L-arabinofuranosidase and beta-D-xylosidase (BXL)	0	0	0	0	0	0	0	0	0	0	0	0	0	2.72769	0	0
21.3.4	Cell wall organisation.pectin.xylogalacturonan	2.15915	0	0	0	0	0	0	0	0	0	0	0	0	0	0	0
21.3.4.1	Cell wall organisation.pectin.xylogalacturonan.biosynthesis	2.15915	0	0	0	0	0	0	0	0	0	0	0	0	0	0	0
21.3.4.1.1	Cell wall organisation.pectin.xylogalacturonan.biosynthesis.xylogalacturonan xylosyltransferase	2.15915	0	0	0	0	0	0	0	0	0	0	0	0	0	0	0
21.3.5	Cell wall organisation.pectin.modification and degradation	3.38458	0	0	0	0	0	0	0	0	2.78474	0	0	0	0	0	2.52108
21.3.5.2	Cell wall organisation.pectin.modification and degradation.pectate lyase	0	0	0	0	0	0	0	0	0	0	0	0	0	2.29095	0	0
21.3.5.4	Cell wall organisation.pectin.modification and degradation.pectin acetylesterase	3.87073	0	0	0	0	0	0	0	0	0	0	0	0	0	0	0
21.4	Cell wall organisation.cell wall proteins	0	2.01036	2.30001	0	3.09295	0	2.40356	0	0	0	0	0	0	0	0	0
21.4.1	Cell wall organisation.cell wall proteins.hydroxyproline-rich glycoprotein activities	0	0	0	2.62126	0	0	0	0	0	0	0	0	0	0	0	0
21.4.1.1	Cell wall organisation.cell wall proteins.hydroxyproline-rich glycoprotein activities.arabinogalactan-protein (AGP) activities	0	0	0	2.85915	0	0	0	0	0	0	0	0	0	0	0	0
21.4.1.1.3	Cell wall organisation.cell wall proteins.hydroxyproline-rich glycoprotein activities.arabinogalactan-protein (AGP) activities.fasciclin-type AGP (FLA)	0	0	0	3.24837	2.01042	0	2.28088	0	0	0	0	0	0	0	0	0
21.4.1.1.5.2	Cell wall organisation.cell wall proteins.hydroxyproline-rich glycoprotein activities.arabinogalactan-protein (AGP) activities.AGP glycosylation.AGP alpha-1,2-fucosyltransferase (FUT)	0	0	2.27187	2.53545	0	0	0	0	0	0	0	0	0	0	0	0
21.4.1.1.5.3	Cell wall organisation.cell wall proteins.hydroxyproline-rich glycoprotein activities.arabinogalactan-protein (AGP) activities.AGP glycosylation.AGP beta-1,3-galactosyltransferase	2.15915	0	0	0	0	0	0	0	0	0	0	0	0	0	0	0
21.4.2	Cell wall organisation.cell wall proteins.expansin activities	0	2.22813	2.61734	0	2.97258	0	2.35771	0	0	0	0	0	0	0	0	0
21.4.2.1	Cell wall organisation.cell wall proteins.expansin activities.alpha-class expansin	0	2.08797	2.88851	0	2.24911	0	2.59718	0	0	0	0	0	0	0	0	0
21.6	Cell wall organisation.lignin	0	0	0	0	0	0	2.59718	0	0	2.10336	0	0	0	0	0	0
21.6.1	Cell wall organisation.lignin.monolignol biosynthesis	0	0	0	0	0	0	0	0	0	2.0907	0	2.426	0	0	0	0
21.6.2	Cell wall organisation.lignin.monolignol conjugation and polymerization	0	0	0	0	0	0	3.19589	0	0	0	0	0	0	0	0	0
21.6.2.2	Cell wall organisation.lignin.monolignol conjugation and polymerization.lignin laccase	0	0	0	0	0	0	3.19589	0	0	0	0	0	0	0	0	0
21.9	Cell wall organisation.cutin and suberin	0	0	0	2.52021	3.44199	0	0	0	0	0	2.10952	0	0	0	0	0
21.9.1	Cell wall organisation.cutin and suberin.cuticular lipid formation	0	0	0	2.4175	0	0	0	0	0	0	0	0	0	0	0	0
21.9.1.6	Cell wall organisation.cutin and suberin.cuticular lipid formation.acyl-reduction pathway	2.0166	0	0	0	0	0	0	0	0	0	2.33927	0	0	0	0	0
21.9.1.7.1.3	Cell wall organisation.cutin and suberin.cuticular lipid formation.alkane-forming pathway.CER1-CER3 alkane-forming complex.component Cyt-b5	0	0	0	2.15307	0	2.06175	0	0	0	0	0	0	0	0	0	0
21.9.5	Cell wall organisation.cutin and suberin.cutin polyester biosynthesis	0	0	0	0	2.85478	0	0	0	0	0	0	0	0	0	0	0
21.9.5.2	Cell wall organisation.cutin and suberin.cutin polyester biosynthesis.cutin synthase (CD)	0	0	0	0	2.85478	0	0	0	0	0	0	0	0	0	0	0
22.1.6.4	Vesicle trafficking.clathrin coated vesicle (CCV) machinery.CCV accessory factors.clathrin uncoating protein (AUL)	0	0	0	0	0	0	0	0	0	0	2.06739	0	0	0	0	0
22.3.1	Vesicle trafficking.Coat protein I (COPI) coatomer machinery.coat protein complex	0	0	0	0	3.26116	0	0	0	0	-2.0087	0	0	0	0	0	0
22.3.1.1	Vesicle trafficking.Coat protein I (COPI) coatomer machinery.coat protein complex.subunit alpha	0	0	0	0	2.21907	0	0	0	0	0	0	0	0	0	0	0
22.3.1.4.3	Vesicle trafficking.Coat protein I (COPI) coatomer machinery.coat protein complex.cargo adaptor F-subcomplex.subunit delta	0	0	0	0	2.21907	0	0	0	0	0	0	0	0	0	0	0
22.3.4	Vesicle trafficking.Coat protein I (COPI) coatomer machinery.ARF-GTPase-activating (ARF-GAP) activities	0	0	0	0	0	0	0	0	0	2.30803	0	0	0	0	2.09084	2.1594
22.3.4.2	Vesicle trafficking.Coat protein I (COPI) coatomer machinery.ARF-GTPase-activating (ARF-GAP) activities.class II ARF-GAP protein	0	0	0	0	0	0	0	0	0	2.3212	0	0	0	0	0	2.14841
22.4	Vesicle trafficking.Coat protein II (COPII) coatomer machinery	0	0	0	0	2.65393	0	0	0	0	0	0	0	0	0	0	0
22.5.1	Vesicle trafficking.endomembrane trafficking.PI3-kinase vesicle nucleation complex I/II	0	0	0	0	0	0	0	0	0	2.44946	0	0	0	0	0	0
22.5.4.1	Vesicle trafficking.endomembrane trafficking.ESCRT (Endosomal Sorting Complex Required for Transport) complexes.ESCRT-I complex	0	0	0	0	0	0	0	2.39839	0	0	0	0	0	0	0	0
22.6.2	Vesicle trafficking.target membrane tethering.COG (Conserved-Oligomeric Golgi) complex	0	0	0	0	3.85919	0	0	0	0	0	0	0	0	0	0	0
22.6.2.4	Vesicle trafficking.target membrane tethering.COG (Conserved-Oligomeric Golgi) complex.component COG4	0	0	0	0	2.21907	0	0	0	0	0	0	0	0	0	0	0
22.6.3.4	Vesicle trafficking.target membrane tethering.Exocyst complex.component SEC6	0	0	0	0	0	0	0	0	2.8185	0	0	0	0	0	0	2.8716
22.6.3.7	Vesicle trafficking.target membrane tethering.Exocyst complex.component SEC15	0	2.78073	0	0	0	0	0	0	0	0	0	0	0	0	0	0
22.7.1.1	Vesicle trafficking.SNARE target membrane recognition and fusion complexes.Qa-type SNARE components.SYP1-group component	0	0	0	0	0	0	0	0	0	0	0	0	0	1.98302	0	0
22.7.2.2	Vesicle trafficking.SNARE target membrane recognition and fusion complexes.Qb-type SNARE components.membrin-group component	0	0	0	0	0	0	2.37225	0	0	0	0	0	0	0	0	0
22.8.1.8	Vesicle trafficking.regulation of membrane tethering and fusion.RAB-GTPase activities.H-class RAB GTPase	0	0	0	0	0	0	0	0	0	0	0	2.31853	0	0	0	0
23.2.1.3	Protein translocation.mitochondrion.outer mitochondrion membrane TOM translocation system.component Tom7	0	0	0	0	0	0	0	0	2.18944	0	0	0	0	0	0	0
23.5.1.1.7	Protein translocation.nucleus.nucleocytoplasmic transport.nuclear pore complex (NPC).cytoplasmic filaments	0	0	0	0	0	0	0	0	2.18944	0	0	0	0	0	0	0
23.5.1.1.7.1	Protein translocation.nucleus.nucleocytoplasmic transport.nuclear pore complex (NPC).cytoplasmic filaments.nucleoporin (NUP214)	0	0	0	0	0	0	0	0	2.18944	0	0	0	0	0	0	0
24	Solute transport	2.18156	0	0	2.67422	5.9093	0	3.96228	0	0	3.03168	0	0	-2.23636	0	0	0
24.1.2.1	Solute transport.primary active transport.P-type ATPase superfamily.P1 family	0	0	1.96884	0	0	0	0	0	0	0	0	0	0	0	0	0
24.1.2.1.1	Solute transport.primary active transport.P-type ATPase superfamily.P1 family.P1B-type heavy metal cation-transporting ATPase (HMA)	0	0	1.96884	0	0	0	0	0	0	0	0	0	0	0	0	0
24.1.2.2.2	Solute transport.primary active transport.P-type ATPase superfamily.P2 family.P2B-type calcium cation-transporting ATPase (ACA)	0	0	0	0	0	0	0	0	0	0	0	0	0	1.98302	0	0
24.1.2.4.1.1	Solute transport.primary active transport.P-type ATPase superfamily.P4 family.phospholipid flippase complex.P4-type ATPase component ALA	0	0	0	0	2.01042	0	0	0	0	0	0	0	0	0	0	0
24.1.3	Solute transport.primary active transport.ABC superfamily	0	0	2.25556	2.19137	0	0	0	0	0	0	0	0	0	0	0	0
24.1.3.1.2	Solute transport.primary active transport.ABC superfamily.ABC1 family.subfamily ABCC transporter	0	0	0	0	0	0	0	0	2.63249	0	0	0	0	2.4719	0	0
24.1.3.2	Solute transport.primary active transport.ABC superfamily.ABC2 family	0	0	0	2.34954	0	0	2.42092	0	0	0	0	0	0	0	0	0
24.1.3.2.1	Solute transport.primary active transport.ABC superfamily.ABC2 family.subfamily ABCA transporter	0	0	2.27187	0	0	0	0	0	0	0	0	0	0	0	0	0
24.1.3.2.2	Solute transport.primary active transport.ABC superfamily.ABC2 family.subfamily ABCG transporter	0	0	0	2.01741	0	0	2.14507	0	0	0	0	0	0	0	0	0
24.2	Solute transport.carrier-mediated transport	2.62432	0	0	3.13632	5.62332	0	4.8693	0	0	4.17732	0	0	-1.96158	0	0	2.20111
24.2.1	Solute transport.carrier-mediated transport.DMT superfamily	2.68125	0	0	3.44957	3.1541	0	2.67483	0	-2.59149	0	0	0	0	0	-2.58206	0
24.2.1.1.3	Solute transport.carrier-mediated transport.DMT superfamily.NST-TPT group.nucleotide sugar transporter (URGT/UXT)	0	0	0	2.1703	2.40481	0	0	0	0	0	0	0	0	0	0	0
24.2.1.1.8	Solute transport.carrier-mediated transport.DMT superfamily.NST-TPT group.nucleotide sugar transporter (UTR7)	0	0	0	0	0	0	0	0	0	0	0	0	0	0	0	2.23282
24.2.1.4	Solute transport.carrier-mediated transport.DMT superfamily.solute transporter (NIPA)	2.0166	0	0	0	0	0	0	0	0	0	0	0	0	0	0	0
24.2.1.5	Solute transport.carrier-mediated transport.DMT superfamily.solute transporter (UmamiT)	0	0	2.43441	3.21398	2.67572	2.10852	3.96326	0	0	0	0	0	0	0	0	0
24.2.1.6	Solute transport.carrier-mediated transport.DMT superfamily.organic cation transporter (PUP)	0	0	0	2.15307	0	3.13965	0	0	0	0	0	0	0	0	0	0
24.2.1.7	Solute transport.carrier-mediated transport.DMT superfamily.solute transporter (TPPT)	2.65392	0	0	0	0	0	0	0	0	0	0	0	0	0	0	0
24.2.2	Solute transport.carrier-mediated transport.MFS superfamily	0	0	0	0	4.55703	0	2.98407	0	0	0	0	0	0	0	0	0
24.2.2.1	Solute transport.carrier-mediated transport.MFS superfamily.SP family	0	0	0	0	2.68301	0	0	0	0	2.14461	0	0	0	0	0	0
24.2.2.1.3	Solute transport.carrier-mediated transport.MFS superfamily.SP family.inositol transporter (INT)	0	0	0	0	2.21907	0	0	0	0	0	0	0	0	0	0	0
24.2.2.1.4	Solute transport.carrier-mediated transport.MFS superfamily.SP family.monosaccharide transporter (AZT)	0	0	0	0	2.42934	0	0	0	0	0	0	0	0	0	0	0
24.2.2.1.5	Solute transport.carrier-mediated transport.MFS superfamily.SP family.monosaccharide transporter (ERD6)	0	2.30379	0	0	0	0	0	0	0	0	0	0	0	0	0	0
24.2.2.1.7	Solute transport.carrier-mediated transport.MFS superfamily.SP family.polyol/monosaccharide transporter (PLT)	0	0	0	0	0	0	0	0	0	1.9779	0	0	0	0	0	0
24.2.2.2	Solute transport.carrier-mediated transport.MFS superfamily.DHA-1 family	0	0	0	0	2.194	0	0	0	0	0	0	0	0	0	0	0
24.2.2.3	Solute transport.carrier-mediated transport.MFS superfamily.OCT family	0	0	0	0	0	2.45204	0	0	0	0	0	0	0	0	0	0
24.2.2.3.2	Solute transport.carrier-mediated transport.MFS superfamily.OCT family.organic cation transporter (OCT)	0	0	0	0	0	2.45204	0	0	0	0	0	0	0	0	0	0
24.2.2.4	Solute transport.carrier-mediated transport.MFS superfamily.sugar transporter (SUT/SUC)	0	0	0	0	0	0	2.37225	0	0	0	2.33927	0	0	2.1153	0	0
24.2.2.7	Solute transport.carrier-mediated transport.MFS superfamily.phosphate transporter (PHT4)	0	0	0	0	2.21907	0	2.37225	0	0	0	0	0	0	0	0	0
24.2.2.8	Solute transport.carrier-mediated transport.MFS superfamily.organic phosphate/glycerol-3-phosphate permease (G3P)	0	0	0	0	0	0	0	2.868	0	2.79679	0	0	0	0	0	0
24.2.2.9	Solute transport.carrier-mediated transport.MFS superfamily.anion transporter (NRT1/PTR)	0	0	0	0	0	0	1.9838	0	0	0	0	0	0	0	0	0
24.2.2.16	Solute transport.carrier-mediated transport.MFS superfamily.anion transporter (Fabaceae-N70)	0	2.1777	0	3.07299	2.45847	0	0	0	0	0	0	0	0	0	0	0
24.2.3	Solute transport.carrier-mediated transport.APC superfamily	0	0	0	0	3.42459	0	0	0	0	3.62638	2.41412	2.79576	0	2.9153	2.68428	2.43641
24.2.3.1	Solute transport.carrier-mediated transport.APC superfamily.SulP family	0	0	0	0	0	0	0	0	0	0	0	0	0	0	0	2.21769
24.2.3.1.1	Solute transport.carrier-mediated transport.APC superfamily.SulP family.sulfate transporter (SULTR)	0	0	0	0	0	0	0	0	0	0	0	0	0	0	2.53602	2.98404
24.2.3.3.1	Solute transport.carrier-mediated transport.APC superfamily.NCS-2 family.purine transporter (AZG)	0	0	0	0	0	0	1.97435	0	0	0	0	0	0	0	0	0
24.2.3.4	Solute transport.carrier-mediated transport.APC superfamily.AAAP family	2.19134	0	0	0	2.9584	0	0	-3.13527	0	3.50819	2.60301	0	0	0	2.14462	2.2063
24.2.3.4.1	Solute transport.carrier-mediated transport.APC superfamily.AAAP family.amino acid transporter (AAP)	0	0	0	0	2.45847	0	0	0	0	2.78416	2.06412	0	0	0	0	0
24.2.3.4.7	Solute transport.carrier-mediated transport.APC superfamily.AAAP family.solute transporter (AAAP)	3.59491	0	0	0	0	0	0	0	0	0	0	3.756	2.39887	0	0	2.31438
24.2.3.5.1	Solute transport.carrier-mediated transport.APC superfamily.APC family.amino acid transporter (LAT)	0	0	0	0	0	0	1.97435	0	0	0	0	0	0	0	0	0
24.2.3.6	Solute transport.carrier-mediated transport.APC superfamily.borate transporter (BOR)	0	0	0	0	0	0	0	0	0	0	0	0	0	1.98302	0	0
24.2.3.11	Solute transport.carrier-mediated transport.APC superfamily.potassium cation transporter (HAK/KUP/KT)	0	0	0	0	0	0	0	0	0	0	0	0	0	2.23125	0	0
24.2.4	Solute transport.carrier-mediated transport.MOP superfamily	0	0	0	2.0274	0	0	0	0	0	0	0	0	0	0	0	0
24.2.4.1	Solute transport.carrier-mediated transport.MOP superfamily.MATE family	0	0	0	2.103	0	0	0	0	0	0	0	0	0	0	0	0
24.2.4.1.1	Solute transport.carrier-mediated transport.MOP superfamily.MATE family.metabolite transporter (DTX)	0	0	0	2.2638	0	0	0	0	0	0	0	0	0	0	0	0
24.2.4.1.3	Solute transport.carrier-mediated transport.MOP superfamily.MATE family.metal-citrate complex transporter (FRD)	0	0	0	0	0	0	1.97435	2.40214	0	0	0	0	0	0	0	0
24.2.5	Solute transport.carrier-mediated transport.BART superfamily	2.25777	0	0	2.7729	0	0	0	0	0	0	0	0	0	0	0	0
24.2.5.1	Solute transport.carrier-mediated transport.BART superfamily.BASS family	0	0	0	2.53545	0	0	0	0	0	0	0	0	0	0	0	2.23282
24.2.5.1.1	Solute transport.carrier-mediated transport.BART superfamily.BASS family.2-keto acid transporter (BAT)	0	0	0	2.53545	0	0	0	0	0	0	0	0	0	0	0	2.23282
24.2.5.2	Solute transport.carrier-mediated transport.BART superfamily.AEC family	2.65196	0	0	0	0	0	0	0	0	0	2.06412	0	0	2.25553	0	0
24.2.5.2.1	Solute transport.carrier-mediated transport.BART superfamily.AEC family.auxin efflux transporter (PIN)	3.09352	0	0	0	0	0	0	0	0	0	0	0	0	2.48707	0	0
24.2.6	Solute transport.carrier-mediated transport.TOC superfamily	0	0	0	0	0	2.10852	4.76521	-2.71857	0	0	0	0	0	0	0	2.17773
24.2.6.1	Solute transport.carrier-mediated transport.TOC superfamily.sugar efflux transporter (SWEET)	0	0	0	0	0	2.23004	4.17382	0	0	0	1.99064	0	0	0	0	0
24.2.6.2	Solute transport.carrier-mediated transport.TOC superfamily.transport protein (TSUP)	0	0	0	0	0	0	2.59228	0	0	0	0	0	0	0	0	2.90268
24.2.7	Solute transport.carrier-mediated transport.IT superfamily	0	0	0	0	0	0	2.87193	0	0	0	0	0	0	2.30621	0	0
24.2.7.1.2	Solute transport.carrier-mediated transport.IT superfamily.DASS family.dicarboxylate:malate antiporter (DIT)	0	0	0	0	0	0	0	0	0	0	0	0	0	0	0	2.23282
24.2.7.2	Solute transport.carrier-mediated transport.IT superfamily.putative silicon efflux transporter (LSI2)	0	0	0	0	0	0	2.37225	0	0	0	0	0	0	0	0	0
24.2.7.4	Solute transport.carrier-mediated transport.IT superfamily.phosphate transporter (PHO)	0	0	0	0	0	0	0	0	0	0	0	0	0	1.98302	0	0
24.2.9	Solute transport.carrier-mediated transport.CDF superfamily	0	0	0	0	0	0	0	0	0	2.20126	0	0	0	0	0	0
24.2.9.1	Solute transport.carrier-mediated transport.CDF superfamily.CaCA family	0	0	0	0	0	0	0	0	0	2.3212	0	0	0	1.98302	0	0
24.2.10	Solute transport.carrier-mediated transport.OPT family	0	0	0	0	0	0	0	0	0	0	0	0	0	2.25553	0	0
24.2.10.2	Solute transport.carrier-mediated transport.OPT family.oligopeptide transporter (OPT)	0	0	2.20334	0	0	0	0	0	2.08738	0	0	0	0	2.80485	0	0
24.2.11.3	Solute transport.carrier-mediated transport.ZIP family.metal cation transporter (IAR)	2.0166	0	0	0	0	0	0	0	0	0	0	0	0	0	0	0
24.3	Solute transport.channels	0	0	0	0	3.07077	0	0	0	0	0	0	0	0	0	0	0
24.3.1	Solute transport.channels.MIP family	0	0	0	0	2.62012	0	0	0	0	0	0	0	0	0	0	0
24.3.1.1	Solute transport.channels.MIP family.Nodulin-26-like intrinsic protein (NIP)	0	0	0	0	0	0	0	0	0	2.3212	0	2.31853	0	1.98302	0	0
24.3.1.3	Solute transport.channels.MIP family.tonoplast intrinsic protein (TIP)	0	0	0	0	2.12908	0	0	0	0	0	0	0	0	0	0	0
24.3.2.2	Solute transport.channels.VIC superfamily.voltage-gated potassium cation channel (AKT/SKOR/GORK)	0	0	0	0	0	2.06175	1.97435	0	0	0	0	0	0	0	0	0
24.3.7	Solute transport.channels.calcium-permeable channel (OSCA)	0	0	0	0	0	0	0	0	0	1.9779	0	0	0	0	0	0
24.3.11	Solute transport.channels.anion channel (QUAC/ALMT)	0	0	0	0	0	0	0	0	0	0	0	0	0	0	0	2.8716
24.3.15	Solute transport.channels.MCU calcium uniporter complex	0	0	2.20334	0	0	2.45626	0	0	0	0	0	0	0	0	0	0
24.3.15.1	Solute transport.channels.MCU calcium uniporter complex.channel component MCU	0	0	0	0	0	2.06175	0	0	0	0	0	0	0	0	0	0
24.3.15.2	Solute transport.channels.MCU calcium uniporter complex.regulator component MICU	0	0	2.27187	0	2.21907	0	0	0	0	0	0	0	0	0	0	0
25	Nutrient uptake	3.60029	0	0	0	0	2.85806	2.73914	0	0	0	0	0	0	0	0	0
25.1	Nutrient uptake.nitrogen assimilation	0	0	0	0	0	3.45971	0	0	0	0	0	0	0	0	0	0
25.1.4	Nutrient uptake.nitrogen assimilation.nitrate assimilation	0	0	0	0	0	0	0	0	0	0	0	0	0	0	2.99498	0
25.1.4.1	Nutrient uptake.nitrogen assimilation.nitrate assimilation.nitrate reductase	0	0	0	0	0	0	0	0	0	0	0	0	2.27516	0	0	0
25.1.4.2	Nutrient uptake.nitrogen assimilation.nitrate assimilation.nitrite reductase	2.0166	0	0	0	0	0	0	0	0	0	0	0	0	2.1153	0	0
25.1.5	Nutrient uptake.nitrogen assimilation.ammonium assimilation	0	0	0	2.53545	0	2.45204	0	0	0	0	0	0	0	0	0	0
25.1.5.1	Nutrient uptake.nitrogen assimilation.ammonium assimilation.glutamine synthetase activities	0	0	0	2.53545	0	2.45204	0	0	0	0	0	0	0	0	0	0
25.1.5.1.1	Nutrient uptake.nitrogen assimilation.ammonium assimilation.glutamine synthetase activities.cytosolic glutamine synthetase (GLN1)	0	0	0	2.53545	0	2.45204	0	0	0	0	0	0	0	0	0	0
25.3	Nutrient uptake.phosphorus assimilation	0	0	0	0	0	0	2.4427	0	0	0	0	0	0	0	0	0
25.3.2	Nutrient uptake.phosphorus assimilation.phosphate uptake	0	0	0	2.01165	0	0	0	0	0	0	0	0	0	2.01513	0	2.21769
25.3.2.2	Nutrient uptake.phosphorus assimilation.phosphate uptake.phosphate transporter (PHO1)	0	0	0	0	0	0	0	0	0	0	0	0	0	1.98302	0	0
25.4	Nutrient uptake.iron uptake	3.55237	0	0	0	0	0	2.12263	0	0	0	0	0	0	0	0	0
25.4.1	Nutrient uptake.iron uptake.regulation	2.27609	0	0	0	0	0	0	0	0	0	0	2.02156	0	0	0	0
25.4.1.7	Nutrient uptake.iron uptake.regulation.bHLH-IVa-class iron homeostasis regulator	2.26378	0	0	0	0	0	0	0	0	0	0	0	2.10947	0	2.11668	0
25.4.3	Nutrient uptake.iron uptake.chelation-based strategy uptake	2.32799	0	0	0	0	0	0	0	0	0	0	0	0	0	0	0
25.4.5.1	Nutrient uptake.iron uptake.iron storage.non-haem ferritin	0	0	0	0	0	0	2.37225	0	0	0	0	0	0	0	0	0
25.4.6	Nutrient uptake.iron uptake.long-distance iron transport	0	2.35439	2.49296	0	0	0	2.66019	0	0	0	0	0	0	0	0	0
25.4.6.1	Nutrient uptake.iron uptake.long-distance iron transport.ferric-citrate complex transporter (FRD)	0	0	0	0	0	0	1.97435	2.40214	0	0	0	0	0	0	0	0
26	External stimuli response	0	0	0	0	0	0	0	3.07858	2.18308	3.41285	2.36857	2.39873	2.77717	4.15838	2.05225	0
26.1.1.3	External stimuli response.light.red/far red light.CUL4-DDB1 ubiquitination complex	0	0	0	0	0	0	0	0	0	1.9779	0	0	0	0	0	0
26.1.1.3.3	External stimuli response.light.red/far red light.CUL4-DDB1 ubiquitination complex.COP1-SPA substrate adaptor subcomplex	0	0	0	0	0	0	0	0	0	0	0	0	0	0	2.05633	0
26.1.2	External stimuli response.light.UV-A/blue light	0	0	0	2.10678	0	0	0	0	0	0	0	0	0	0	0	0
26.1.2.1	External stimuli response.light.UV-A/blue light.cryptochrome-mediated photoperception	2.65196	0	0	0	0	0	0	0	0	0	0	0	0	0	0	0
26.1.2.1.2	External stimuli response.light.UV-A/blue light.cryptochrome-mediated photoperception.transcriptional regulator (CIB)	2.06599	0	0	0	0	0	0	0	0	0	0	0	0	0	0	0
26.3.1.2	External stimuli response.gravity.sensing and signalling.signalling protein factor (LAZY)	2.0166	0	0	0	0	0	0	0	0	0	0	0	0	0	0	0
26.3.1.6	External stimuli response.gravity.sensing and signalling.ubiquitin protein ligase (WAV3)	0	0	0	0	0	0	0	0	2.18944	0	0	0	0	0	0	0
26.4	External stimuli response.temperature	0	0	0	0	0	0	0	0	2.22777	0	0	0	0	0	0	0
26.4.2	External stimuli response.temperature.heat response	0	0	0	0	0	0	0	0	2.38984	0	0	0	0	0	0	2.44765
26.4.2.2	External stimuli response.temperature.heat response.monogalactosyldiacylglycerol lipase (HIL1)	0	0	0	0	0	0	0	0	2.18944	0	0	0	0	0	0	0
26.4.3.3	External stimuli response.temperature.cold response.cold-responsive protein kinase (CRPK)	0	0	2.27187	0	0	0	0	0	2.18944	0	0	0	0	0	0	0
26.4.3.4	External stimuli response.temperature.cold response.ICE-CBF cold acclimation transcriptional cascade	0	0	0	0	0	0	0	0	0	0	0	0	2.27516	2.1153	0	0
26.6	External stimuli response.salinity	0	0	0	0	0	0	0	0	0	2.72427	0	0	0	0	0	0
26.6.1	External stimuli response.salinity.SOS (Salt Overly Sensitive) signalling pathway	0	0	0	0	0	0	0	0	0	2.3212	0	0	0	0	0	0
26.6.1.1	External stimuli response.salinity.SOS (Salt Overly Sensitive) signalling pathway.SOS3-SOS2 signalling	0	0	0	0	0	0	0	0	0	2.34041	0	0	0	0	0	0
26.8	External stimuli response.pathogen	0	0	0	0	0	0	0	3.0269	0	2.79507	2.63071	3.31087	2.72422	4.40366	2.29862	0
26.8.1	External stimuli response.pathogen.pattern-triggered immunity (PTI) network	0	0	0	0	0	0	0	2.15456	2.18171	0	0	0	2.37666	0	2.57488	0
26.8.1.1	External stimuli response.pathogen.pattern-triggered immunity (PTI) network.bacterial elicitor response	0	0	0	0	0	0	0	2.55108	0	0	0	0	0	0	2.11668	0
26.8.1.1.3	External stimuli response.pathogen.pattern-triggered immunity (PTI) network.bacterial elicitor response.protein kinase (BIK1)	0	0	0	0	0	0	0	0	0	0	0	0	0	0	2.05633	0
26.8.1.2.3	External stimuli response.pathogen.pattern-triggered immunity (PTI) network.fungal elicitor response.protein kinase (PBL27/RLCK185)	0	0	0	0	0	0	1.97435	0	0	0	0	0	0	0	0	0
26.8.1.3	External stimuli response.pathogen.pattern-triggered immunity (PTI) network.nematode elicitor response	0	0	0	0	0	0	0	0	0	0	0	0	2.27516	0	0	0
26.8.1.3.1	External stimuli response.pathogen.pattern-triggered immunity (PTI) network.nematode elicitor response.receptor protein kinase (NILR)	0	0	0	0	0	0	0	0	0	0	0	0	2.27516	0	0	0
26.8.2	External stimuli response.pathogen.effector-triggered immunity (ETI) network	0	0	0	0	0	0	0	0	0	3.92447	2.01531	4.30535	0	4.28362	0	0
26.8.2.1	External stimuli response.pathogen.effector-triggered immunity (ETI) network.effector receptor (NLR)	0	0	0	0	0	0	0	0	0	4.26707	2.3965	4.53944	0	4.56325	0	0
26.8.3.3	External stimuli response.pathogen.defense mechanisms.WRKY33-dependent plant immunity	0	0	0	0	0	0	0	0	2.18944	0	0	0	2.27516	2.1153	0	0
26.8.3.3.1	External stimuli response.pathogen.defense mechanisms.WRKY33-dependent plant immunity.transcription factor (WRKY33)	0	0	0	0	0	0	0	0	2.18944	0	0	0	2.27516	2.1153	0	0
26.9	External stimuli response.symbiont	0	0	0	0	0	0	0	0	0	0	0	0	0	0	2.35078	0
26.9.1	External stimuli response.symbiont.symbiosis signalling pathway	0	0	0	0	0	0	0	0	0	0	0	0	0	0	2.35078	0
26.9.1.8	External stimuli response.symbiont.symbiosis signalling pathway.transcription factor (NIN)	0	0	0	0	0	0	0	0	0	0	0	0	0	0	2.05633	0
26.10.1	External stimuli response.virus.virus movement	0	0	0	2.15307	0	0	1.97435	0	0	0	0	0	0	0	0	0
26.10.1.1	External stimuli response.virus.virus movement.plasmodesmal protein (PDLP)	0	0	0	2.15307	0	0	1.97435	0	0	0	0	0	0	0	0	0
26.10.2	External stimuli response.virus.tobamovirus multiplication	0	0	0	0	0	0	0	2.18409	0	0	0	0	0	0	0	0
26.10.2.1	External stimuli response.virus.tobamovirus multiplication.replication host factor (TOM1)	0	0	0	0	0	0	0	2.40214	0	0	0	0	0	0	0	0
27	Multi-process regulation	0	0	0	0	0	0	0	0	0	0	0	2.14283	0	2.58815	3.51691	0
27.1	Multi-process regulation.circadian clock system	0	0	0	0	0	0	0	0	0	0	0	0	0	0	2.95927	0
27.1.4	Multi-process regulation.circadian clock system.time-of-day-dependent expressed repressor (PRR)	0	0	0	0	0	0	0	0	0	0	0	0	1.97364	0	2.2038	0
27.2	Multi-process regulation.Programmed Cell Death (PCD) system	0	0	0	0	-2.23892	0	0	0	0	0	0	3.28983	3.05264	0	0	0
27.2.1	Multi-process regulation.Programmed Cell Death (PCD) system.PCD regulatory protein (LSD/LOL)	0	0	0	0	0	0	0	0	0	0	0	0	1.97364	0	0	0
27.2.8	Multi-process regulation.Programmed Cell Death (PCD) system.BON-interacting PCD co-suppressor (BAP)	0	0	0	0	0	0	0	2.81001	2.60633	0	2.84656	3.66289	2.74391	3.26079	2.2038	0
27.3	Multi-process regulation.SnRK1-kinase regulatory system	0	0	0	0	0	0	0	0	0	0	0	2.3148	0	0	0	0
27.3.1.3	Multi-process regulation.SnRK1-kinase regulatory system.SnRK1 protein kinase complex.regulatory subunit gamma	0	0	0	0	0	0	0	0	0	2.34041	0	0	0	0	0	0
27.3.3	Multi-process regulation.SnRK1-kinase regulatory system.SnRK1-interacting factor (FLZ)	0	0	0	0	0	0	0	0	0	0	0	2.62956	0	0	0	0
27.4	Multi-process regulation.Rop-GTPase regulatory system	0	2.3475	0	0	0	0	0	0	0	0	0	0	0	3.16612	3.73219	0
27.4.3	Multi-process regulation.Rop-GTPase regulatory system.RopGEF guanine nucleotide exchange factor activities	0	2.28217	0	0	0	0	0	0	0	0	0	0	0	2.4719	2.62736	0
27.4.3.1	Multi-process regulation.Rop-GTPase regulatory system.RopGEF guanine nucleotide exchange factor activities.exchange factor (PRONE)	0	3.40568	0	0	0	0	0	0	0	0	0	0	0	2.67661	2.35078	0
27.4.4	Multi-process regulation.Rop-GTPase regulatory system.guanine nucleotide dissociation inhibitor (RopGDI)	0	0	0	0	0	0	0	0	0	0	0	0	2.92341	0	0	0
27.4.5.2	Multi-process regulation.Rop-GTPase regulatory system.ROP GTPase effector activities.GTPase effector (RIC)	0	0	0	0	0	0	0	0	0	2.34041	0	0	0	0	0	0
27.4.5.3	Multi-process regulation.Rop-GTPase regulatory system.ROP GTPase effector activities.GTPase effector (BDR)	0	0	0	0	2.194	0	0	0	0	0	0	0	0	0	0	0
27.5	Multi-process regulation.phosphoinositide lipid regulatory system	0	0	0	0	0	0	0	-2.00618	0	2.65392	0	0	0	0	0	0
27.5.1	Multi-process regulation.phosphoinositide lipid regulatory system.phosphatidylinositol 3-phosphate	0	0	0	0	0	0	0	0	0	3.39171	0	0	0	0	0	0
27.5.1.2	Multi-process regulation.phosphoinositide lipid regulatory system.phosphatidylinositol 3-phosphate.phosphatidylinositol 3-phosphate 5-kinase (FAB1)	0	0	0	0	0	0	0	0	0	2.3212	0	0	0	0	0	0
27.5.2	Multi-process regulation.phosphoinositide lipid regulatory system.phosphatidylinositol 4/5-phosphate	0	0	0	0	0	0	0	0	0	0	0	0	2.24548	0	2.09084	0
27.5.2.4	Multi-process regulation.phosphoinositide lipid regulatory system.phosphatidylinositol 4/5-phosphate.phosphatidylinositol 4/5-phosphate kinase (PIP5K)	0	0	0	0	0	0	0	0	0	0	0	0	2.49845	0	0	0
27.5.4.1	Multi-process regulation.phosphoinositide lipid regulatory system.inositol polyphosphate 5-phosphatase activities.type-I inositol-polyphosphate 5-phosphatase	0	0	0	0	0	0	0	0	0	2.61615	2.23739	2.26748	0	2.84053	0	2.01751
27.6	Multi-process regulation.G-protein signalling	2.44426	0	0	0	0	0	0	0	0	0	3.12693	0	0	0	0	0
27.6.2	Multi-process regulation.G-protein signalling.heterotrimeric G-protein complex	2.44426	0	0	0	0	0	0	0	0	0	3.12693	0	0	0	0	0
27.6.2.1	Multi-process regulation.G-protein signalling.heterotrimeric G-protein complex.component alpha	0	0	0	0	0	0	0	0	0	0	3.00183	0	0	0	0	0
27.6.2.3	Multi-process regulation.G-protein signalling.heterotrimeric G-protein complex.component gamma	2.32799	0	0	0	0	0	0	0	0	0	2.06739	0	0	0	0	0
27.7.2.1	Multi-process regulation.Target Of Rapamycin (TOR) signalling.TOR kinase substrates.TOR-dependent ribosomal protein S6 kinase (S6K)	0	0	0	0	0	2.06175	0	0	0	0	0	0	0	0	0	0
27.8	Multi-process regulation.PEB protein-dependent signalling	0	0	0	0	0	0	2.37225	0	0	0	0	0	0	0	0	0
27.8.1	Multi-process regulation.PEB protein-dependent signalling.regulatory protein (PEBP)	0	0	0	0	0	0	2.37225	0	0	0	0	0	0	0	0	0
35	not assigned	0	7.42691	9.72625	6.88983	0	8.73576	4.34314	6.13397	5.55315	3.51151	3.32011	5.22229	5.09959	2.53544	0	4.83859
35.2	not assigned.not annotated	4.29923	7.24216	9.88409	6.04318	0	8.4916	5.32943	6.14393	6.50108	3.65402	3.70364	4.95308	5.68627	0	0	5.53184
50	Enzyme classification	3.21307	0	3.03348	2.83226	2.35847	2.99022	3.21274	0	0	2.6199	3.0815	3.39162	0	0	0	0
50.1	Enzyme classification.EC_1 oxidoreductases	0	0	0	2.78886	0	2.87414	0	0	0	2.79376	0	2.9437	0	0	0	2.96668
50.1.1	Enzyme classification.EC_1 oxidoreductases.EC_1.1 oxidoreductase acting on CH-OH group of donor	0	0	0	2.19137	0	0	0	0	0	0	0	0	0	0	0	0
50.1.2	Enzyme classification.EC_1 oxidoreductases.EC_1.2 oxidoreductase acting on aldehyde or oxo group of donor	0	0	0	0	0	0	2.1156	0	0	1.9779	0	2.0887	0	0	0	0
50.1.3	Enzyme classification.EC_1 oxidoreductases.EC_1.3 oxidoreductase acting on CH-CH group of donor	0	0	0	0	0	2.12823	0	0	0	0	0	0	0	0	0	0
50.1.10	Enzyme classification.EC_1 oxidoreductases.EC_1.10 oxidoreductase acting on diphenol or related substance as donor	0	0	0	0	2.01042	0	0	0	0	0	0	0	0	0	0	0
50.1.12	Enzyme classification.EC_1 oxidoreductases.EC_1.13 oxidoreductase acting on single donor with incorporation of molecular oxygen (oxygenase)	0	0	0	0	0	0	0	0	0	0	0	6.23434	3.20952	0	4.02994	0
50.1.13	Enzyme classification.EC_1 oxidoreductases.EC_1.14 oxidoreductase acting on paired donor with incorporation or reduction of molecular oxygen	0	0	0	2.1209	0	3.31273	0	0	0	0	0	0	0	0	0	2.91856
50.2	Enzyme classification.EC_2 transferases	2.94808	0	2.47518	0	3.15651	0	2.16703	3.19555	0	0	2.91953	2.48379	2.81513	0	0	0
50.2.1	Enzyme classification.EC_2 transferases.EC_2.1 transferase transferring one-carbon group	0	-2.2626	0	0	3.79425	4.02405	3.79618	0	0	0	0	0	0	0	0	0
50.2.3	Enzyme classification.EC_2 transferases.EC_2.3 acyltransferase	2.14246	0	0	0	0	0	0	0	0	0	0	0	0	0	2.33728	0
50.2.4	Enzyme classification.EC_2 transferases.EC_2.4 glycosyltransferase	3.98637	2.21693	2.59697	0	0	0	0	2.26904	0	0	0	2.11954	3.93414	0	0	0
50.2.5	Enzyme classification.EC_2 transferases.EC_2.5 transferase transferring alkyl or aryl group, other than methyl group	0	0	0	0	0	0	0	0	0	0	0	0	2.20796	0	0	2.14841
50.2.7	Enzyme classification.EC_2 transferases.EC_2.7 transferase transferring phosphorus-containing group	0	0	1.9733	0	3.40861	0	0	2.67703	0	0	3.21764	0	0	2.99811	0	0
50.3	Enzyme classification.EC_3 hydrolases	0	0	0	0	0	0	3.3158	0	-2.06516	0	0	0	0	0	0	0
50.3.1	Enzyme classification.EC_3 hydrolases.EC_3.1 hydrolase acting on ester bond	0	0	0	0	0	0	0	0	0	2.0907	0	0	0	0	0	0
50.3.2	Enzyme classification.EC_3 hydrolases.EC_3.2 glycosylase	2.01276	0	2.90358	0	0	0	3.09148	0	-2.35569	0	0	0	0	0	0	0
50.3.4	Enzyme classification.EC_3 hydrolases.EC_3.4 hydrolase acting on peptide bond (peptidase)	0	0	0	0	3.38954	0	0	0	0	0	0	0	0	0	0	0
50.4	Enzyme classification.EC_4 lyases	2.43691	0	0	0	0	0	0	0	0	0	0	0	0	0	0	0
50.4.3	Enzyme classification.EC_4 lyases.EC_4.3 carbon-nitrogen lyase	3.09352	0	0	0	0	2.23215	2.1156	0	0	0	0	0	0	0	0	0
