# Supplementary material for: Analysis of Spatio-Temporal Transcriptome Profiles of Soybean (Glycine max) Tissues during Early Seed Development
Source: Int J Mol Sci. 2020 Oct 14;21(20):7603. doi: 10.3390/ijms21207603 (PMC7589660; doi:10.3390/ijms21207603)
Supplement: Supplementary file 1 [file ijms-21-07603-s001.zip › supplementary_files/Dataset S3.xlsx]

## Sheet: overview
Dataset S3. Information on highly interconnected genes within each co-expression module. The module membership is defined by the kME value (eigengene-based connectivity measure). Values close to 0 mean that a gene is not part of a given module. Values close to 1 or -1 indicate highly connected module genes. The sign of the kME value indicates whether a module has a positive or negative relationsh…
gene_ID	symbol	description	module ID	MM.black	MM.blue	MM.brown	MM.cyan	MM.green	MM.greenyellow	MM.grey	MM.grey60	MM.lightcyan	MM.lightgreen	MM.lightyellow	MM.magenta	MM.midnightblue	MM.pink	MM.purple	MM.red	MM.royalblue	MM.salmon	MM.tan	MM.turquoise	MM.yellow
Glyma.01G000100		magnesium ion binding;thiamin pyrophosphate binding;hydro-lyases;catalytics;2-succinyl-5-enolpyruvyl-6-hydroxy-3-cyclohexene-1-carboxylic-acid synthases	grey	-0.179595	-0.441086	0.118985	-0.0937951	-0.165624	-0.309468	0.120622	0.176397	-0.160356	0.0752418	0.235557	-0.0174006	-0.369808	0.139624	0.11157	0.145237	0.264568	0.102505	0.325796	0.106675	0.0204026
Glyma.01G000137		unknown protein	grey	-0.132112	-0.43736	0.0283587	0.316667	0.0467222	-0.192494	0.490856	0.0660654	-0.0812319	0.00947636	-0.0283164	-0.0528899	-0.333369	-0.210916	-0.0764925	0.325243	0.017762	0.322513	0.045273	-0.0108152	0.32555
Glyma.01G000174		unknown protein	grey	0.0292913	-0.224972	0.20151	0.331254	-0.0151092	-0.280403	0.623719	0.151084	-0.226087	-0.0604842	0.0627298	-0.382841	-0.0664205	-0.410141	-0.00749364	0.55016	0.112414	0.289804	0.267993	-0.101011	0.377329
Glyma.01G000211		unknown protein	grey	-0.128178	-0.287212	0.0312099	0.593267	0.298684	-0.0497831	0.814723	0.107263	0.0111886	-0.0439737	0.0500088	-0.456337	-0.240197	-0.495639	0.182722	0.587113	0.0523386	0.361642	0.0897611	-0.057142	0.48804
Glyma.01G000248		unknown protein	grey	-0.175078	-0.16557	-0.0576715	0.59463	0.178748	-0.0422971	0.684108	-0.0557393	0.0113022	-0.106944	0.0665631	-0.376274	-0.208262	-0.366362	-0.0749159	0.517814	-0.0204852	0.449025	0.0228847	-0.0154021	0.439426
Glyma.01G000285		unknown protein	grey	-0.0728901	-0.290035	-0.0372194	0.582756	0.325531	-0.0480868	0.870998	0.062327	0.0544409	-0.00764416	0.100876	-0.512303	-0.212906	-0.505044	0.0481308	0.610865	0.103054	0.45387	0.138385	0.00283357	0.429998
Glyma.01G000322		unknown protein	grey	-0.131316	-0.295951	-0.014456	0.5448	0.33565	-0.0131	0.825217	-0.00394964	-0.0403606	-0.110579	-0.031147	-0.367035	-0.266968	-0.412115	-0.0684293	0.617511	-0.0144725	0.474232	0.0477174	-0.17509	0.519164
Glyma.01G000359		unknown protein	grey	-0.0410987	0.498034	-0.0213478	-0.121085	-0.158808	-0.0467635	-0.00824893	-0.164566	0.142016	0.180372	0.0250822	-0.370669	0.225813	-0.27435	-0.01907	0.0235826	-0.052899	-0.0904893	0.000374974	0.325606	0.0031351
Glyma.01G000400	FRS9	FAR1-related sequence 9	grey	-0.0599073	0.0787673	-0.184548	0.596864	0.223268	0.0960394	0.696472	-0.161614	0.223897	0.0611379	0.144973	-0.59226	-0.0226423	-0.55898	-0.0565897	0.356092	0.0667747	0.19114	0.108237	0.180158	0.395196
Glyma.01G000900		unknown protein; INVOLVED IN: pollen exine formation; EXPRESSED IN: 19 plant structures; EXPRESSED DURING: 8 growth stages; BEST Arabidopsis thaliana protein match is: unknown protein (TAIR:AT3G28720.1); Has 35333 Blast hits to 34131 proteins in 2444 species: Archae - 798; Bacteria - 22429; Metazoa - 974; Fungi - 991; Plants - 531; Viruses - 0; Other Eukaryotes - 9610 (source: NCBI BLink).	grey	0.0739365	-0.146429	-0.146743	0.399048	0.540991	0.228427	0.772491	-0.055944	0.373944	0.25241	-0.00731042	-0.662467	-0.0599859	-0.547556	-0.0944054	0.30377	0.0370607	0.236217	0.103692	0.158231	0.27229
Glyma.01G001100		CemA-like proton extrusion protein-related	grey	-0.104016	-0.429116	-0.101544	0.444288	0.347944	0.06598	0.82105	0.0249744	0.194416	0.0298937	0.204147	-0.498408	-0.304795	-0.479647	-0.171038	0.384918	0.136087	0.246528	0.302967	0.108435	0.387561
Glyma.01G001200		ARM repeat superfamily protein	red	-0.281767	-0.211485	0.480208	0.332905	0.0638838	-0.217379	0.5408	0.465919	-0.396031	-0.244466	-0.143505	-0.341635	-0.291847	-0.340812	0.37133	0.890817	-0.154305	0.478741	-0.055842	-0.435665	0.565156
Glyma.01G001300	CAS1	cycloartenol synthase 1	grey	0.189884	0.328175	-0.32638	0.120403	0.056659	0.320439	0.14726	-0.31221	0.566192	0.242707	0.0419649	-0.405057	0.266132	-0.364851	-0.2255	-0.283798	0.0800757	-0.135	-0.0415827	0.543751	-0.0880957
Glyma.01G001600		transducin family protein / WD-40 repeat family protein	brown	-0.0320285	0.157494	0.853426	-0.0188204	-0.20851	-0.282028	-0.00772111	0.608636	-0.48533	-0.239472	-0.22157	-0.133732	0.139476	-0.154907	0.277507	0.482577	-0.200101	0.11076	-0.255048	-0.431954	0.0804808
Glyma.01G001700		3-phosphoinositide-dependent protein kinase-1, putative	grey	-0.00228709	-0.0331961	0.0478307	0.360658	0.336879	0.219501	0.556371	0.126517	0.387854	0.31061	-0.101585	-0.596501	-0.108051	-0.623607	0.195144	0.268999	-0.0630623	0.313175	-0.158748	0.247003	0.0995635
Glyma.01G002000		Protein of unknown function (DUF581)	greenyellow	-0.0521367	-0.131301	-0.228344	-0.105303	0.611897	0.948508	0.0561544	-0.0862395	0.709996	0.0773309	-0.0780901	-0.12918	-0.134356	-0.11719	-0.0745153	-0.299813	-0.0713743	-0.0548368	-0.153797	0.0364018	-0.115627
Glyma.01G002100	ARF19, IAA22, ARF11	auxin response factor 19	magenta	-0.156475	-0.0980606	-0.139982	-0.101415	0.0471038	-0.126446	-0.501016	-0.0810008	-0.24496	-0.112075	-0.257205	0.841716	-0.131553	0.666404	-0.103316	-0.355555	-0.181274	-0.109112	-0.272712	-0.328802	-0.20873
Glyma.01G002200	MBD02	methyl-CPG-binding domain protein 02	green	-0.201968	-0.258366	-0.288304	0.106867	0.786648	0.235654	0.516962	-0.111519	0.420744	0.19046	-0.12337	-0.233793	-0.28878	-0.222984	-0.13372	0.016026	-0.0871914	0.064679	-0.0603727	0.0944792	0.234069
Glyma.01G002400	ATSPLA2-ALPHA, PLA2-ALPHA	Phospholipase A2 family protein	purple	-0.0889625	-0.109271	0.206936	-0.0607708	0.382093	0.152943	0.0585887	0.270219	0.0929937	0.088728	-0.168358	-0.170294	-0.115628	-0.159016	0.835181	0.172064	-0.111006	0.128677	-0.180874	-0.144542	-0.0642785
Glyma.01G002600		Alkaline-phosphatase-like family protein	grey	0.282659	0.549885	0.0127452	-0.272106	-0.177312	-0.0706535	-0.664566	-0.174913	-0.300301	-0.181047	-0.18965	0.419433	0.502987	0.588566	-0.118553	-0.360093	-0.124302	-0.247133	-0.268256	-0.325809	-0.306403
Glyma.01G002700	ACHT2	atypical CYS HIS rich thioredoxin 2	grey	0.464344	-0.148751	0.0564202	-0.123416	-0.0433713	-0.0328125	0.0766592	-0.0479661	0.00132499	0.048906	0.152903	-0.0317235	0.235819	-0.238264	-0.0694941	-0.0387445	0.165059	-0.0244443	0.228345	0.0692827	-0.134571
Glyma.01G003400		Tetratricopeptide repeat (TPR)-like superfamily protein	grey	-0.296293	0.0742986	0.589098	0.0404428	-0.0321902	-0.0206892	0.122891	0.379922	-0.177773	-0.0592451	-0.190973	-0.164792	-0.144266	-0.17637	0.0916241	0.295493	-0.0668406	0.0997883	-0.0976006	-0.253761	0.0620901
Glyma.01G003600		unknown protein; Has 37 Blast hits to 37 proteins in 12 species: Archae - 0; Bacteria - 0; Metazoa - 0; Fungi - 3; Plants - 34; Viruses - 0; Other Eukaryotes - 0 (source: NCBI BLink).	brown	-0.229864	0.137971	0.857618	-0.0590201	-0.135865	-0.234116	-0.174437	0.778274	-0.517826	-0.324443	-0.174052	-0.0460097	-0.0717302	0.042607	0.571008	0.428382	-0.120572	0.0706486	-0.17708	-0.534253	-0.0712219
Glyma.01G003700		LOCATED IN: endoplasmic reticulum, plasma membrane; EXPRESSED IN: 23 plant structures; EXPRESSED DURING: 14 growth stages; CONTAINS InterPro DOMAIN/s: Saposin B (InterPro:IPR008139); Has 137 Blast hits to 137 proteins in 50 species: Archae - 2; Bacteria - 0; Metazoa - 41; Fungi - 10; Plants - 36; Viruses - 0; Other Eukaryotes - 48 (source: NCBI BLink).	grey	0.240288	0.274161	-0.253166	-0.478155	-0.151777	0.0564997	-0.531672	-0.184654	0.31747	0.139899	0.241025	0.15099	0.245947	0.0910585	-0.0672127	-0.629355	0.243538	-0.437384	0.129693	0.509917	-0.5615
Glyma.01G003800	ATPRMT11, PRMT11, ATPRMT1B, PRMT1B	arginine methyltransferase 11	brown	-0.166981	0.353227	0.831101	-0.0618814	-0.188491	-0.224974	-0.174808	0.698741	-0.451639	-0.222534	-0.201039	-0.152366	0.150035	-0.0360081	0.327699	0.426523	-0.158426	0.122604	-0.202371	-0.419334	-0.128295
Glyma.01G004000		Phospholipase A2 family protein	pink	-0.0884887	0.0411961	-0.110514	-0.188629	-0.186592	-0.108466	-0.588703	-0.135115	-0.221886	-0.11916	-0.101606	0.422589	-0.0694647	0.963544	-0.0991347	-0.361081	-0.0841158	-0.17282	-0.142241	-0.174375	-0.207518
Glyma.01G004100		Regulator of Vps4 activity in the MVB pathway protein	grey	0.122645	-0.0377302	-0.431371	-0.197503	0.22023	-0.0268508	0.233145	-0.259828	0.433003	0.738465	0.187193	-0.258991	-0.0333363	-0.161707	-0.190218	-0.282654	0.25677	-0.0814636	0.242147	0.584058	-0.2013
Glyma.01G004200		S-adenosyl-L-methionine-dependent methyltransferases superfamily protein	pink	-0.118186	-0.0866347	0.0324105	-0.194455	-0.210711	-0.146119	-0.620505	0.00123477	-0.295368	-0.133232	-0.180957	0.546179	-0.123197	0.940858	-0.00763694	-0.330461	-0.110927	-0.162821	-0.189338	-0.258414	-0.218673
Glyma.01G004300		Ribosomal protein L31e family protein	brown	-0.0600172	0.525491	0.814691	-0.160036	-0.330227	-0.324138	-0.362752	0.493682	-0.601128	-0.312376	-0.113112	-0.095243	0.30925	0.106716	0.344742	0.310321	-0.1146	-0.114489	-0.112332	-0.502609	-0.107968
Glyma.01G004500	SNF7.1	SNF7 family protein	turquoise	0.193574	-0.219563	-0.426457	-0.0197131	0.127041	0.177988	0.290964	-0.17903	0.654087	0.296331	0.200393	-0.463869	-0.0925456	-0.319422	-0.176307	-0.253674	0.223803	-0.023277	0.230115	0.81086	-0.0943374
Glyma.01G004600	AGP20, AtAGP20	arabinogalactan protein 20	grey	-0.223936	0.0694919	0.259658	0.440035	0.108249	-0.107289	0.555078	0.143894	-0.243988	-0.14885	0.00929678	-0.444468	-0.0278772	-0.462326	0.383312	0.789882	-0.14605	0.510384	0.0156465	-0.296228	0.413611
Glyma.01G004700	ATMND1	Mnd1 family protein	red	-0.076451	0.152801	0.338009	0.424888	-0.044936	-0.248856	0.439048	0.145621	-0.440441	-0.213714	0.00170325	-0.370229	0.0403724	-0.299572	0.137661	0.81069	0.0388889	0.577754	0.176871	-0.397664	0.211975
Glyma.01G005000		CCCH-type zinc finger family protein	yellow	-0.148972	-0.301462	-0.173385	0.300291	0.244827	-0.0327785	0.581786	-0.130195	-0.00934088	-0.0888307	-0.162415	-0.177785	-0.282609	-0.193122	-0.153265	0.398194	-0.127105	0.273217	-0.13323	-0.086555	0.706565
Glyma.01G005200	GGT3, GGT4	gamma-glutamyl transpeptidase 4	grey	0.0573542	0.00390232	-0.421131	-0.030657	0.638788	0.503677	0.209476	-0.238273	0.697675	0.0750959	0.0952072	-0.219658	-0.063374	-0.255239	-0.178677	-0.301374	-0.0227896	-0.0875647	-0.0882449	0.415466	-0.119656
Glyma.01G005300		SNARE-like superfamily protein	turquoise	-0.0923617	-0.226435	-0.423354	-0.194136	-0.141877	-0.0572136	0.0868481	-0.191984	0.470552	0.476461	0.492105	-0.265578	-0.230782	-0.168552	-0.0656641	-0.264408	0.343246	-0.12561	0.479382	0.845168	-0.172636
Glyma.01G005400	PFK3	phosphofructokinase 3	turquoise	-0.1169	-0.225146	-0.556024	-0.271935	-0.235353	-0.174166	-0.179792	-0.326524	0.301725	0.456219	0.515017	0.2194	-0.220186	0.209486	-0.297186	-0.5389	0.293981	-0.322469	0.44255	0.695259	-0.302088
Glyma.01G005600		Leucine-rich repeat (LRR) family protein	yellow	-0.124217	-0.187315	-0.100151	0.895296	-0.0362605	-0.0676458	0.564964	-0.094705	-0.144543	-0.115348	-0.182125	-0.187263	-0.200632	-0.192124	-0.0605586	0.430489	-0.139409	0.367918	-0.152697	-0.180635	0.659351
Glyma.01G005800		Protein of unknown function (DUF1005)	yellow	-0.0831863	-0.172251	-0.0672893	0.193017	-0.11894	-0.104198	0.393855	-0.0998207	-0.173831	-0.109928	-0.149112	-0.186442	-0.142544	-0.185227	-0.129979	0.361027	-0.0612485	-0.046562	-0.0362977	-0.148257	0.954837
Glyma.01G006000	OXS3, ATOXS3	oxidative stress 3	grey	-0.0135822	-0.257733	-0.424883	-0.106703	0.231407	0.249765	0.335963	-0.225804	0.549711	0.208641	0.154772	-0.303672	-0.189167	-0.297574	-0.239319	-0.214715	0.42408	-0.169247	0.142633	0.525403	0.241327
Glyma.01G006100	emb1027	Arginyl-tRNA synthetase, class Ic	grey	0.289391	0.282132	-0.147553	0.13488	-0.081425	-0.201038	0.431414	-0.25989	0.097569	0.202082	0.196417	-0.403675	0.422363	-0.551356	-0.339901	0.176072	0.249312	0.205365	0.247903	0.364974	-0.0251179
Glyma.01G006200		unknown protein	grey	0.205614	-0.225049	-0.301612	-0.178469	0.0630944	0.144151	-0.114729	-0.220004	0.128077	0.13662	-0.155723	0.562639	0.0267232	-0.0246443	-0.25045	-0.346929	-0.0113536	-0.0574541	-0.0995104	0.019921	-0.0901958
Glyma.01G006300		unknown protein	grey	-0.0808637	-0.213262	0.187474	-0.049434	-0.0048083	-0.0518321	0.0640762	0.061407	-0.0259299	-0.0165804	-0.150699	0.139448	-0.149397	-0.0680576	-0.00336283	0.0340396	-0.0989741	0.041179	-0.132347	-0.0224757	0.0782984
Glyma.01G006400	emb1027	Arginyl-tRNA synthetase, class Ic	grey	-0.041807	-0.120364	0.684801	0.389931	-0.0219195	-0.190397	0.451517	0.551727	-0.335113	-0.183305	-0.122502	-0.412937	-0.031615	-0.365104	0.184166	0.684236	-0.0425047	0.390243	-0.028817	-0.345967	0.193966
Glyma.01G006500	NRPC2	nuclear RNA polymerase C2	grey	0.264425	-0.0642958	0.0636024	0.488981	-0.00049203	-0.141931	0.726531	0.0582695	-0.120254	-0.0327738	0.164078	-0.545023	0.151906	-0.534123	-0.0863382	0.537594	0.15978	0.327636	0.162058	-0.0259401	0.449208
Glyma.01G006600		protein kinase family protein / WD-40 repeat family protein	grey	0.0851322	-0.21682	-0.23996	0.631187	0.294113	0.0488157	0.875339	-0.186792	0.183626	0.0886228	0.0674467	-0.455265	-0.103206	-0.529227	-0.218285	0.444254	0.038718	0.493391	0.127061	0.127158	0.315636
Glyma.01G006700		Peptidase M28 family protein	grey	-0.0638712	-0.243581	-0.352786	-0.122828	0.531065	0.34293	-0.112955	-0.17255	0.20944	-0.077304	-0.0907613	0.616786	-0.147812	0.110837	-0.161738	-0.336819	0.0765638	-0.0658511	-0.0921889	-0.193206	-0.153479
Glyma.01G006800		Pectin lyase-like superfamily protein	green	-0.127079	-0.202491	0.0327865	0.076573	0.765594	0.167968	0.373341	0.166044	0.16172	-0.0343414	-0.199377	-0.177886	-0.20335	-0.180088	0.360477	0.309638	-0.144441	0.407457	-0.224101	-0.183004	0.0180723
Glyma.01G007000	IQD26	IQ-domain 26	grey	-0.0890751	0.295575	-0.177091	-0.136597	0.455251	0.52521	-0.0453394	-0.196354	0.439074	0.335727	-0.0558546	-0.13996	0.215951	-0.0445971	-0.0645104	-0.246309	-0.00283279	-0.0950881	-0.0781088	0.0645755	-0.281786
Glyma.01G007100		MATE efflux family protein	green	-0.0406148	-0.175639	-0.203482	-0.110511	0.80242	0.608405	0.233769	-0.0214481	0.614718	0.201662	-0.11859	-0.186277	-0.140982	-0.18325	0.0101355	-0.244605	-0.0438229	-0.0408322	-0.138323	0.0944547	-0.128928
Glyma.01G007200	ATHXK2, HXK2	hexokinase 2	green	-0.00770391	-0.129225	0.00435309	-0.120825	0.804607	0.362189	0.366157	0.141436	0.552905	0.363249	0.00961846	-0.404961	-0.0945324	-0.399513	0.0675103	-0.0693696	0.081325	0.0321094	0.0206559	0.207261	-0.28769
Glyma.01G007400		Protein kinase family protein with leucine-rich repeat domain	salmon	-0.00600123	-0.202072	-0.0822429	0.502578	0.185841	0.0543254	0.51261	-0.100216	-0.0580169	-0.10673	-0.191859	-0.178451	-0.144393	-0.176377	-0.0645017	0.553887	-0.142509	0.818399	-0.169707	-0.198024	0.277763
Glyma.01G007700	ATTIM17-2, TIM17, TIM17-2	translocase inner membrane subunit 17-2	grey	-0.118981	-0.108668	0.0183961	-0.1648	-0.188025	0.00477725	-0.50883	0.0466343	-0.109599	-0.022321	-0.0749419	0.235531	-0.22721	0.654255	0.307224	-0.276561	0.00217721	-0.173956	-0.120785	-0.0976952	-0.137871
Glyma.01G007800	CMT3	chromomethylase 3	red	-0.24871	-0.201183	0.585082	0.307802	-0.116717	-0.265596	0.403791	0.499181	-0.468829	-0.246686	-0.0529041	-0.263908	-0.238662	-0.243058	0.330631	0.888931	-0.110754	0.641727	0.0213856	-0.423286	0.267853
Glyma.01G008000	B5 #5, ATCB5LP, CB5LP	cytochrome B5-like protein	grey	-0.0568039	0.100537	0.561642	-0.0641962	-0.124491	-0.0570706	-0.0908956	0.523166	-0.083955	-0.00864805	-0.140535	-0.279732	0.0577508	-0.178978	0.738483	0.222829	-0.114934	0.0277752	-0.193894	-0.00425403	-0.0933933
Glyma.01G008200		ABC transporter family protein	lightyellow	-0.0210862	-0.0157224	-0.155751	-0.112706	-0.152134	-0.101992	0.0836485	-0.108531	-0.0582945	-0.0694876	0.925666	-0.113196	-0.0354496	-0.101192	-0.118175	0.0529305	0.562565	-0.145223	0.695758	0.145476	-0.134773
Glyma.01G008300	AHP4	HPT phosphotransmitter 4	cyan	-0.0793617	-0.144709	-0.100564	0.842131	-0.117277	-0.123797	0.465217	-0.133622	-0.170612	-0.0914946	-0.0191267	-0.144907	-0.11459	-0.156114	-0.116523	0.4043	-0.00957398	0.438735	0.220651	-0.105178	0.167933
Glyma.01G008400		2-oxoglutarate (2OG) and Fe(II)-dependent oxygenase superfamily protein	turquoise	-0.109071	-0.243152	-0.351717	0.0991707	-0.267283	-0.193817	0.011023	-0.187764	0.30697	0.250278	0.337841	-0.0094431	-0.243278	0.04567	-0.150618	-0.287475	0.259506	0.00995992	0.290365	0.758304	-0.325682
Glyma.01G008500	ATNADP-ME4, NADP-ME4	NADP-malic enzyme 4	greenyellow	-0.0460241	-0.136968	-0.219395	-0.0445725	0.585831	0.963757	0.0929598	-0.0711987	0.689248	0.00669384	-0.0840037	-0.133454	-0.131432	-0.131119	-0.0397274	-0.25789	-0.0611967	-0.0280426	-0.148138	0.0103126	-0.0807648
Glyma.01G008700		RNA-dependent RNA polymerase family protein	grey	-0.00170429	0.337581	0.0922725	-0.298685	-0.327465	-0.171271	-0.539997	-0.0133675	-0.460487	-0.296084	0.0997583	0.429945	0.14601	0.546631	-0.119001	-0.090079	-0.192256	-0.237605	0.0113544	-0.397582	-0.0464252
Glyma.01G008900	GC1	golgin candidate 1	grey	0.287526	-0.0110791	-0.358259	0.267765	0.0999959	0.101239	0.421093	-0.323867	0.504436	0.367025	0.156787	-0.412117	0.11473	-0.488394	-0.270089	-0.116935	0.132267	0.0444434	0.099636	0.626718	-0.0638255
Glyma.01G009200		Polyketide cyclase/dehydrase and lipid transport superfamily protein	green	-0.0541487	-0.141616	-0.22213	0.0299688	0.960734	0.401472	0.341858	-0.0766319	0.42775	0.0157568	-0.114352	-0.152777	-0.130535	-0.155788	-0.0629037	-0.0470034	-0.0963877	0.0710033	-0.158163	-0.0677773	-0.00278648
Glyma.01G009300	STT3A	staurosporin and temperature sensitive 3-like A	blue	0.0163752	0.763007	0.621203	-0.101325	-0.127901	-0.119786	-0.296597	0.363813	-0.313196	-0.140511	-0.19195	-0.223009	0.435016	-0.0538876	0.325807	0.141144	-0.18478	-0.194529	-0.272662	-0.326275	-0.164736
Glyma.01G009400		Protein of unknown function (DUF810)	grey	-0.107925	-0.436887	-0.496186	0.246341	0.245794	0.182812	0.694619	-0.288375	0.529298	0.383106	0.273725	-0.376924	-0.319598	-0.461383	-0.330653	0.0992078	0.318573	0.306257	0.332224	0.582846	0.187399
Glyma.01G009500	ATPRR1, PRR1	pinoresinol reductase 1	grey	-0.173428	-0.174794	0.0668774	0.0821863	0.0327906	-0.0495224	-0.288052	0.106724	-0.220561	-0.139405	-0.238826	0.218305	-0.227365	0.714077	0.45792	0.00663023	-0.171841	0.158788	-0.260981	-0.310783	-0.102808
Glyma.01G009600		Homeodomain-like superfamily protein	green	-0.0697017	-0.18861	-0.307463	-0.0625697	0.901675	0.778902	0.267331	-0.106334	0.712691	0.155829	-0.0827308	-0.186129	-0.176329	-0.185763	-0.0685948	-0.214773	-0.0488736	0.0258969	-0.151561	0.0688114	-0.0836853
Glyma.01G009700		unknown protein	grey	-0.26808	-0.373924	0.156091	0.493917	0.525404	0.211932	0.667342	0.23334	0.0333037	-0.136374	-0.326224	-0.330511	-0.396541	-0.310884	0.201115	0.655054	-0.229033	0.622128	-0.261747	-0.350879	0.478757
Glyma.01G009900		membrane protein, putative	turquoise	-0.0717288	0.0168464	-0.378412	-0.0242376	-0.125611	-0.0805981	0.0652781	-0.220879	0.523208	0.401202	0.210509	-0.230217	-0.142419	-0.221139	-0.141317	-0.335075	0.0910147	-0.100507	0.0483433	0.89342	-0.185412
Glyma.01G010000		AMP-dependent synthetase and ligase family protein	grey	-0.347182	-0.412704	0.0523966	0.477871	0.250184	-0.0732916	0.54087	0.0340889	-0.266493	-0.224952	0.00971214	-0.0128098	-0.421013	-0.0514141	-0.0383056	0.599589	-0.0195192	0.518141	0.23993	-0.431432	0.31635
Glyma.01G010100		early-responsive to dehydration stress protein (ERD4)	grey	0.508477	0.218165	-0.0724599	0.0880411	0.624355	0.541464	0.147202	-0.151764	0.301166	-0.126806	-0.210159	-0.181829	0.441252	-0.263959	-0.0160003	-0.046655	-0.157807	0.109339	-0.299922	-0.237267	-0.122008
Glyma.01G010200	PRK	phosphoribulokinase	grey	-0.167285	-0.316859	0.148736	0.308385	0.0506312	-0.110334	0.498515	0.268434	-0.209571	-0.117019	-0.142678	-0.300569	-0.275772	-0.297566	0.272872	0.490425	-0.0618473	0.0430441	0.105404	-0.261206	0.800736
Glyma.01G010300		SCAMP family protein	grey	-0.259807	0.380111	-0.185381	0.0457618	0.113654	0.0856648	0.158462	-0.20516	0.383996	0.298319	-0.0067613	-0.481558	0.0055987	-0.30773	-0.017693	0.0345545	-0.0156805	-0.00651784	-0.0531463	0.44026	0.0768659
Glyma.01G010400	STRS1	DEA(D/H)-box RNA helicase family protein	grey	0.27159	0.266308	0.699215	0.0623764	-0.147021	-0.352789	0.096917	0.428933	-0.608261	-0.295766	-0.200722	-0.225056	0.470255	-0.124126	0.235272	0.492086	-0.000918203	0.0798071	-0.0519471	-0.553076	0.144342
Glyma.01G010500	RPM1, RPS3	NB-ARC domain-containing disease resistance protein	grey	-0.105796	-0.215651	-0.30422	-0.0441158	0.576165	0.147702	0.339192	-0.17255	0.26405	0.35095	0.0325555	-0.127741	-0.198999	0.0174425	-0.110089	0.0788531	0.0454681	0.387733	0.168518	0.0680654	-0.195057
Glyma.01G010800	SUV2	protein dimerizations	red	-0.184791	-0.238259	-0.0167468	0.621272	-0.0704371	-0.240056	0.677145	-0.0477384	-0.265768	-0.0379626	0.236306	-0.287573	-0.260998	-0.242459	-0.111769	0.772939	0.00593154	0.725097	0.28221	-0.139189	0.307684
Glyma.01G010900		unknown protein; LOCATED IN: plasma membrane; EXPRESSED IN: 22 plant structures; EXPRESSED DURING: 13 growth stages; BEST Arabidopsis thaliana protein match is: unknown protein (TAIR:AT2G35585.1); Has 67 Blast hits to 67 proteins in 17 species: Archae - 0; Bacteria - 0; Metazoa - 0; Fungi - 0; Plants - 67; Viruses - 0; Other Eukaryotes - 0 (source: NCBI BLink).	grey	0.00825194	0.425015	0.0484316	-0.116545	0.0010744	-0.137151	-0.263605	-0.0808474	-0.0848482	-0.13088	-0.00780549	-0.0585829	0.0381436	0.275565	0.0297454	-0.113067	0.0314428	-0.0583235	-0.0919815	0.0291505	-0.293109
Glyma.01G011000		unknown protein	yellow	-0.081701	-0.182774	-0.0172368	0.188296	0.0121111	-0.0790305	0.360459	0.0133437	-0.152479	-0.11203	-0.177662	-0.163003	-0.158301	-0.144703	-0.00184394	0.342242	-0.112714	0.026336	-0.137727	-0.188858	0.80822
Glyma.01G011200	XLG3	extra-large GTP-binding protein 3	grey	0.110648	-0.215507	-0.0479672	0.511938	0.282279	0.00150901	0.859539	-0.100461	0.116695	0.109076	-0.0482822	-0.573618	0.0245769	-0.57603	-0.0974937	0.559994	0.0530955	0.602298	0.117678	0.0831793	0.330788
Glyma.01G011300		Tetratricopeptide repeat (TPR)-like superfamily protein	grey	0.575762	-0.179786	0.143117	0.0959104	0.0604572	-0.105071	0.426483	0.219827	-0.172568	0.00416874	0.0650839	-0.381948	0.277477	-0.361825	0.117106	0.271753	0.213005	0.013084	0.27611	-0.177617	0.287161
Glyma.01G011400	VPS25	E2F/DP family winged-helix DNA-binding domain	grey	-0.0742161	0.290504	-0.229273	0.0180617	-0.154296	-0.130597	0.209227	-0.225586	0.168458	0.310805	0.105341	-0.354035	0.108978	-0.197342	-0.303836	-0.0214134	0.208028	-0.0907598	0.135658	0.406669	0.153532
Glyma.01G012400		Protein of unknown function (DUF760)	grey	0.48771	-0.0679819	-0.216086	-0.0896618	-0.104098	0.0284074	0.0444025	-0.115659	0.106819	-0.0240975	0.206906	-0.185532	0.314915	-0.0880276	-0.0421418	-0.111153	0.177139	-0.143808	0.324061	0.242561	0.003546
Glyma.01G012500	IWS1, ATIWS1	Transcription elongation factor (TFIIS) family protein	black	0.728469	0.274906	-0.0373099	0.109529	0.16663	0.0743197	0.234607	-0.149657	0.134154	0.10811	-0.0693399	-0.327268	0.685578	-0.375997	-0.200303	0.00781816	0.0161213	0.180144	-0.136461	0.0762751	-0.166829
Glyma.01G012700	PAKRP1, KINESIN-12A	phragmoplast-associated kinesin-related protein 1	grey	0.0641927	-0.348948	0.373761	-0.0062451	-0.0373925	-0.289007	0.319353	0.372506	-0.258383	-0.10366	0.341013	-0.251199	-0.120049	-0.221641	0.308333	0.505915	0.124723	0.352889	0.357253	-0.0809925	-0.0775917
Glyma.01G013500	CRK29	cysteine-rich RLK (RECEPTOR-like protein kinase) 29	yellow	0.180463	-0.149169	-0.0905199	0.270259	-0.161054	-0.122526	0.343028	-0.119709	-0.199631	-0.12203	-0.0431051	-0.191636	0.0416578	-0.1977	-0.147979	0.281753	-0.0239263	-0.0430961	0.0673582	-0.146105	0.786618
Glyma.01G013600	bZIP16, AtbZIP16	basic region/leucine zipper transcription factor 16	grey	-0.0861738	-0.476218	-0.419795	0.467234	0.369557	0.0566993	0.860518	-0.220228	0.36097	0.238994	0.0901646	-0.433665	-0.337206	-0.478547	-0.248675	0.287995	0.101708	0.345782	0.230373	0.33121	0.420692
Glyma.01G013800		DNAJ heat shock N-terminal domain-containing protein	grey	-0.0744441	-0.0584853	0.0446775	0.0599937	0.0106521	-0.144828	0.0205933	-0.0458546	-0.0473757	-0.0233659	-0.143885	0.0629612	-0.0402812	0.0873864	-0.0733511	0.0494521	-0.0885369	0.0789626	-0.104953	0.00934546	-0.0277872
Glyma.01G013900	XTR4, XTH30	xyloglucan endotransglucosylase/hydrolase 30	grey	0.639698	-0.0741587	-0.361498	-0.216158	0.0424973	0.407161	-0.0887953	-0.220629	0.610528	0.382793	0.00951702	-0.151836	0.300714	-0.154906	-0.18231	-0.558457	0.111076	-0.212543	-0.0805675	0.550177	-0.264213
Glyma.01G014000	CSLD3, KJK, ATCSLD3	cellulose synthase-like D3	grey	0.219463	0.14273	-0.406756	-0.322461	0.245127	0.37588	0.000178605	-0.277271	0.745744	0.592119	0.107922	-0.278741	0.118428	-0.24089	-0.232025	-0.561722	0.101559	-0.283377	0.024776	0.711376	-0.35505
Glyma.01G014100		alpha/beta-Hydrolases superfamily protein	grey	-0.161506	0.3299	0.749088	-0.229629	-0.22563	-0.223491	-0.46369	0.742617	-0.426192	-0.199274	-0.267291	0.108215	0.0547562	0.282424	0.327935	0.064633	-0.18641	-0.175624	-0.301239	-0.380722	-0.23078
Glyma.01G014400		NAD(P)-binding Rossmann-fold superfamily protein	grey	-0.272318	0.377686	0.538096	-0.331746	-0.388266	-0.300725	-0.300782	0.419694	-0.219745	-0.0826598	0.221907	-0.191642	0.0309106	-0.0693779	0.478699	0.165489	0.0757068	-0.0961455	0.138239	0.0996556	-0.316694
Glyma.01G014600	HB-7, HDG5	homeobox-7	yellow	-0.110477	-0.0661095	-0.0353885	-0.0228935	-0.15746	-0.159288	0.229497	-0.0650253	-0.259161	-0.129735	-0.0820955	-0.0534039	-0.108963	-0.00374031	-0.0941221	0.238003	0.0195203	-0.112531	0.105323	-0.185532	0.637468
Glyma.01G014700		Transcription factor jumonji (jmj) family protein / zinc finger (C5HC2 type) family protein	grey	-0.179313	-0.274598	0.176892	0.246256	0.502791	0.0193281	0.644898	0.282641	0.0488444	0.103887	-0.212026	-0.398433	-0.307416	-0.389404	0.346383	0.50176	-0.159706	0.335304	-0.185804	-0.15255	0.417103
Glyma.01G014800	KAN2	Homeodomain-like superfamily protein	salmon	-0.116087	-0.14959	0.0598748	0.621265	-0.0483347	-0.108756	0.390809	-0.0331588	-0.197771	-0.100708	-0.157979	-0.0902278	-0.158173	-0.088045	0.0178873	0.62389	-0.124289	0.918559	-0.150278	-0.190468	0.0333443
Glyma.01G014900	SKL2	shikimate kinase like 2	grey	-0.341864	-0.247206	0.342087	-0.0658751	-0.100145	-0.1843	0.0947329	0.319231	-0.128538	0.12066	0.0753255	-0.0519103	-0.421248	0.00979378	0.231201	0.302239	0.0388731	0.351848	0.147106	0.0237799	-0.195208
Glyma.01G015000	RCD1, CEO, CEO1, ATP8, AtRCD1	WWE protein-protein interaction domain protein family	grey	-0.0872583	-0.01185	-0.46234	0.24718	0.0130422	-0.0671255	0.359807	-0.322634	0.310685	0.359282	0.181847	-0.343523	-0.138578	-0.108535	-0.389268	-0.0424882	0.295058	0.164101	0.297058	0.534931	0.0365263
Glyma.01G015100		Plastid-lipid associated protein PAP / fibrillin family protein	grey	0.0552575	-0.0652466	0.0486825	0.159413	0.069846	-0.0288971	0.52881	0.0108915	-0.0882397	-0.00778053	0.468701	-0.485407	0.00168526	-0.492673	0.0411132	0.424931	0.0890177	0.0064566	0.557576	-0.0809558	0.309654
Glyma.01G015200	AtRCD1	WWE protein-protein interaction domain protein family	grey	0.0427584	0.0237286	-0.450582	0.556785	0.0893492	0.0253507	0.620626	-0.40484	0.273712	0.158862	0.218072	-0.419302	-0.0954046	-0.337181	-0.386724	0.15879	0.18995	0.327775	0.218055	0.37894	0.149511
Glyma.01G015300		unknown protein; FUNCTIONS IN: molecular_function unknown; INVOLVED IN: biological_process unknown; LOCATED IN: mitochondrion; EXPRESSED IN: 22 plant structures; EXPRESSED DURING: 13 growth stages; BEST Arabidopsis thaliana protein match is: unknown protein (TAIR:AT2G35480.1); Has 48 Blast hits to 48 proteins in 14 species: Archae - 0; Bacteria - 0; Metazoa - 0; Fungi - 0; Plants - 48; Viruses - …	pink	-0.0382397	0.0740305	-0.350723	-0.229064	-0.152664	0.025441	-0.548193	-0.374232	0.0172427	0.0387107	0.0418553	0.398057	-0.0416636	0.801125	-0.325163	-0.558692	0.0718498	-0.261499	0.014887	0.0726497	-0.295762
Glyma.01G015400		unknown protein; Has 25 Blast hits to 25 proteins in 8 species: Archae - 0; Bacteria - 0; Metazoa - 0; Fungi - 0; Plants - 25; Viruses - 0; Other Eukaryotes - 0 (source: NCBI BLink).	grey	-0.236395	-0.261765	-0.29136	-0.0732247	0.301069	0.169126	0.45212	-0.0517429	0.468924	0.593463	0.0407381	-0.433972	-0.352062	-0.353652	0.00877586	0.040649	0.00639653	0.0227255	0.121147	0.41496	0.319613
Glyma.01G015600	VAM3, ATVAM3, SYP22, ATSYP22, SGR3	Syntaxin/t-SNARE family protein	turquoise	0.0634287	-0.0903366	-0.418033	-0.281366	0.0695005	0.0478346	0.11038	-0.199918	0.565472	0.653533	0.364534	-0.346186	-0.116915	-0.188688	-0.0877487	-0.369152	0.329106	-0.225705	0.334141	0.809376	-0.237909
Glyma.01G015700		unknown protein; Has 28 Blast hits to 28 proteins in 9 species: Archae - 0; Bacteria - 0; Metazoa - 0; Fungi - 0; Plants - 28; Viruses - 0; Other Eukaryotes - 0 (source: NCBI BLink).	grey	-0.100658	0.106871	0.157801	0.0395313	-0.190312	-0.278194	-0.066473	-0.0224843	-0.346571	-0.200727	-0.0488848	0.204078	-0.0606953	-0.049926	0.0508041	0.213672	-0.0101518	0.0635368	0.00906393	-0.206038	0.118985
Glyma.01G015900	ATHSFA1D, HSFA1D	heat shock transcription factor A1D	grey	-0.196004	-0.399456	0.026209	0.0596033	0.186228	0.0305803	0.422345	0.179132	0.287668	0.336438	0.148373	-0.248445	-0.388291	-0.270396	0.10343	0.163153	0.145364	0.359203	0.230631	0.348459	-0.238637
Glyma.01G016000		unknown protein	grey	-0.120151	-0.180486	0.13915	0.302512	0.177547	-0.0475374	0.624035	0.258518	-0.0462132	0.0815719	0.067031	-0.429806	-0.196484	-0.428263	0.111638	0.554627	0.0298007	0.318275	0.107633	-0.0977597	0.35949
Glyma.01G016100		Pentatricopeptide repeat (PPR-like) superfamily protein	grey	-0.0955004	-0.196766	0.00438911	0.513869	0.529524	0.193892	0.76826	0.0583062	0.122545	-0.0877082	0.046884	-0.441128	-0.158125	-0.47277	-0.0231234	0.495468	0.0802853	0.391871	0.0399896	-0.180312	0.332846
Glyma.01G016200	NHL8	NDR1/HIN1-like 8	grey	-0.164129	-0.283041	-0.531718	0.10004	0.335256	0.299035	0.54747	-0.316019	0.71626	0.499571	0.323101	-0.47713	-0.316309	-0.433579	-0.237061	-0.0526398	0.192172	0.140848	0.215366	0.690427	0.10893
Glyma.01G016300	NHL8	NDR1/HIN1-like 8	grey	-0.0655408	-0.219961	-0.405055	-0.140472	0.187582	0.39294	0.157886	-0.172677	0.704916	0.554892	0.151164	-0.253246	-0.209818	-0.242185	-0.161191	-0.371939	0.0665738	-0.187729	0.133728	0.64629	-0.0698398
Glyma.01G016400		FUNCTIONS IN: molecular_function unknown; INVOLVED IN: biological_process unknown; LOCATED IN: endomembrane system; EXPRESSED IN: 23 plant structures; EXPRESSED DURING: 13 growth stages; CONTAINS InterPro DOMAIN/s: Oligosaccharide biosynthesis protein Alg14 like (InterPro:IPR013969); Has 640 Blast hits to 640 proteins in 277 species: Archae - 4; Bacteria - 281; Metazoa - 94; Fungi - 127; Plants -…	grey	-0.00571358	-0.211184	-0.464636	0.238749	0.580274	0.769651	0.399115	-0.273073	0.777073	0.120436	0.0142466	-0.306315	-0.161116	-0.319953	-0.224973	-0.216829	-0.0176413	0.00159118	-0.0725781	0.277756	0.153218
Glyma.01G016500	PGP2	P-glycoprotein 2	grey	-0.060174	-0.254814	-0.360229	0.365272	-0.261482	-0.139626	0.494752	-0.262159	0.0580929	0.0699626	0.554829	-0.322042	-0.200706	-0.299792	-0.279478	0.157444	0.39438	-0.0347202	0.676466	0.329643	0.373589
Glyma.01G016800		SNARE associated Golgi protein family	grey	0.365153	-0.167703	-0.469771	-0.0156874	0.24535	0.0766751	0.418142	-0.317583	0.47911	0.568994	0.290014	-0.333988	0.0876464	-0.403209	-0.244944	-0.149216	0.240866	0.128389	0.384111	0.580849	-0.221788
Glyma.01G016900		RNA-binding (RRM/RBD/RNP motifs) family protein	grey	0.0537154	-0.19587	0.272683	0.364762	0.0274159	-0.0768359	0.646676	0.227892	-0.0186599	0.0782807	-0.0314673	-0.550058	-0.0629401	-0.497988	0.0590793	0.681545	0.0324368	0.652234	0.0329386	0.0342095	0.138122
Glyma.01G017000		Tetratricopeptide repeat (TPR)-like superfamily protein	grey	0.617535	-0.0870211	-0.378164	-0.16206	-0.135408	-0.0264309	-0.0387934	-0.225419	0.389679	0.468375	0.129717	-0.122565	0.239737	-0.114805	-0.177135	-0.479186	0.266257	-0.194471	0.0651245	0.659891	-0.246111
Glyma.01G017100		NAD(P)-binding Rossmann-fold superfamily protein	grey	-0.028005	-0.211635	-0.200812	-0.00384448	-0.0551268	0.0393148	0.0893091	-0.166801	0.00897133	0.0203304	-0.176194	-0.0598581	-0.142116	0.262026	-0.18636	-0.0284409	-0.0496754	-0.178879	-0.149612	-0.0373067	0.643521
Glyma.01G017400		RNA-binding (RRM/RBD/RNP motifs) family protein	grey	-0.234734	-0.163734	0.383096	-0.164716	-0.178391	-0.122906	-0.0365759	0.394011	-0.315955	-0.153526	0.189142	-0.115234	-0.208801	0.0408034	0.522071	0.345949	0.15781	-0.0303372	0.244167	-0.267091	0.207808
Glyma.01G017700		PLATZ transcription factor family protein	pink	-0.129662	-0.0344938	-0.118504	-0.238954	-0.275114	-0.207853	-0.687436	-0.150295	-0.329607	-0.166339	-0.0109437	0.765132	-0.105822	0.880992	-0.120685	-0.385041	-0.05587	-0.154749	-0.0793149	-0.221807	-0.308712
Glyma.01G017900		AIG2-like (avirulence induced gene) family protein	grey	0.179771	-0.305389	-0.613797	-0.198621	0.326007	0.415603	-0.0397187	-0.370374	0.586886	0.261939	0.119138	0.0539471	-0.124211	0.147379	-0.342853	-0.553384	0.0703106	-0.214958	0.102317	0.396134	-0.101076
Glyma.01G018100		unknown protein	greenyellow	-0.00472965	-0.0562745	-0.12818	-0.0354761	0.208009	0.6388	0.00531635	-0.0424776	0.385791	-0.0091411	-0.0340431	-0.0561524	-0.0545822	-0.05258	-0.032961	-0.173392	-0.0172458	-0.0197758	-0.0681632	0.0185203	-0.0519042
Glyma.01G018200		unknown protein	grey	-0.121344	0.199435	0.323515	0.162493	-0.146114	-0.312833	0.130905	0.220532	-0.526558	-0.334963	0.174284	-0.0330595	0.119631	-0.153645	0.218953	0.551711	0.0359614	0.138112	0.292419	-0.433916	0.12416
Glyma.01G018300	UBP20	ubiquitin-specific protease 20	grey	-0.0617073	-0.11045	0.0775345	0.268792	-0.0802603	-0.196902	0.42293	-0.0605537	-0.276646	-0.150703	0.232138	-0.154384	-0.0713557	-0.24406	-0.0722621	0.60528	0.00663449	0.566978	0.233981	-0.184611	0.188329
Glyma.01G018400	ATMYC2, RD22BP1, JAI1, JIN1, MYC2, ZBF1	Basic helix-loop-helix (bHLH) DNA-binding family protein	grey	-0.188687	0.328723	0.677775	-0.213465	-0.264693	-0.219389	-0.541266	0.491818	-0.464892	-0.191898	-0.313145	0.265924	-0.0150148	0.387171	0.428584	0.0583682	-0.206847	-0.0131643	-0.354855	-0.426823	-0.348094
Glyma.01G018600		unknown protein	grey	-0.300006	-0.161834	0.04293	0.16207	0.1558	-0.0578724	0.426337	0.190163	0.209856	0.234763	0.0210366	-0.503853	-0.362909	-0.280507	0.395959	0.393579	0.0516443	0.445223	0.0755084	0.317264	0.0273804
Glyma.01G018651		unknown protein	grey	-0.14132	-0.206006	-0.0077331	0.717516	0.149303	0.00959064	0.702557	0.00185044	-0.0507965	-0.0933085	0.0351291	-0.363506	-0.211651	-0.353473	0.0985822	0.538121	-0.0785538	0.463432	0.0151162	-0.158012	0.454965
Glyma.01G018700	IKU1	VQ motif-containing protein	grey	0.110413	0.03565	-0.303268	0.492213	0.119886	0.0178265	0.705654	-0.322392	0.107594	0.0103124	0.442018	-0.558966	0.08053	-0.466917	-0.356815	0.332321	0.225189	0.265383	0.47357	0.155806	0.246669
Glyma.01G018800	PYL1, RCAR12	PYR1-like 1	tan	-0.00413571	-0.215542	-0.370854	-0.0943193	0.0624345	0.14165	0.270708	-0.213265	0.370838	0.370184	0.335699	-0.252529	-0.122131	-0.22865	-0.211963	-0.196431	0.351538	-0.112376	0.760329	0.442561	-0.211789
Glyma.01G019000	BOU	Mitochondrial substrate carrier family protein	grey	-0.0148496	0.618587	-0.060104	-0.230832	0.103258	0.558675	-0.222026	-0.139826	0.40502	-0.0725549	0.171476	-0.211646	0.255964	-0.167374	-0.0957018	-0.235866	-0.0174271	-0.214032	-0.0329496	0.154565	-0.286207
Glyma.01G019100		UDP-Glycosyltransferase superfamily protein	grey	-0.224518	-0.361749	0.132013	0.130532	0.499054	0.0615286	0.646097	0.236777	0.0951003	0.165469	-0.179218	-0.355705	-0.344942	-0.386973	0.229857	0.519316	-0.0139975	0.44843	-0.0219985	-0.124473	0.311587
Glyma.01G019200	PCK1, PEPCK	phosphoenolpyruvate carboxykinase 1	pink	0.274674	0.145447	-0.10187	-0.252418	-0.274585	-0.181439	-0.702395	-0.184018	-0.352122	-0.156418	-0.153999	0.654851	0.348556	0.832476	-0.141705	-0.454404	-0.0787493	-0.238271	-0.184887	-0.287282	-0.295471
Glyma.01G019300		Zinc finger (C3HC4-type RING finger) family protein	turquoise	-0.108971	-0.293524	-0.390471	-0.30988	0.0325802	-0.00288751	0.143174	-0.144335	0.493646	0.541203	0.523464	-0.129561	-0.256064	-0.229301	-0.196457	-0.381573	0.339639	-0.294372	0.546442	0.744926	-0.252754
Glyma.01G019400	IAA9	indole-3-acetic acid inducible 9	turquoise	-0.172427	-0.408902	-0.312466	-0.00770843	0.0587797	0.0202478	0.240658	0.00470588	0.631494	0.468979	0.146071	-0.308325	-0.388305	-0.227276	-0.0586506	-0.22199	0.0838715	0.00594216	0.0437201	0.886708	-0.0643928
Glyma.01G019500		hydroxyproline-rich glycoprotein family protein	greenyellow	-0.0655786	-0.154634	-0.226609	-0.0929875	0.616173	0.895122	0.12525	-0.0929363	0.657083	-0.0275647	-0.0513445	-0.156573	-0.149538	-0.153928	-0.0857593	-0.211323	-0.0834379	-0.0611608	-0.142061	-0.00681795	0.0312964
Glyma.01G019600		unknown protein	grey	-0.146777	-0.238085	0.227231	0.424663	0.0919506	-0.182478	0.631526	0.0832824	-0.312828	-0.197616	-0.146276	-0.273976	-0.204062	-0.300326	0.0695492	0.842264	-0.0924459	0.729928	-0.0233275	-0.34625	0.464907
Glyma.01G019700	bHLH093	beta HLH protein 93	grey	-0.186504	-0.32542	-0.219093	0.643196	0.570969	0.400013	0.641151	-0.0944978	0.354841	0.148516	-0.26411	-0.284565	-0.322782	-0.309648	-0.030667	0.390914	-0.186612	0.653938	-0.275594	-0.0634652	0.281888
Glyma.01G019800		Protein of unknown function (duplicated DUF1399)	grey	-0.0241875	-0.141686	-0.0169683	-0.239423	-0.0301411	-0.0739618	-0.0621613	0.221375	0.0784183	0.26455	0.365834	-0.00525471	-0.0857827	-0.116788	0.297968	-0.116168	0.0332852	-0.202875	0.416594	0.228779	-0.274026
Glyma.01G019900		unknown protein; FUNCTIONS IN: molecular_function unknown; INVOLVED IN: biological_process unknown; LOCATED IN: chloroplast thylakoid membrane, chloroplast, chloroplast envelope; BEST Arabidopsis thaliana protein match is: unknown protein (TAIR:AT1G36320.1); Has 123 Blast hits to 120 proteins in 40 species: Archae - 2; Bacteria - 11; Metazoa - 8; Fungi - 0; Plants - 85; Viruses - 0; Other Eukaryo…	grey	-0.174401	-0.35976	0.279268	0.36854	0.399989	-0.02858	0.656605	0.22413	-0.12915	-0.0634587	-0.12591	-0.29086	-0.295276	-0.38109	0.271225	0.691056	-0.119002	0.483361	-0.053762	-0.330102	0.387561
Glyma.01G020200	HSPC300, BRK1, ATBRK1	BRICK1, putative	grey	-0.169013	-0.297926	-0.189565	0.410573	0.191383	-0.0239441	0.682507	-0.164015	0.0359107	0.514826	-0.174741	-0.283067	-0.286576	-0.319558	-0.101107	0.379255	-0.0552752	0.334939	0.0624768	-0.0418887	0.548788
Glyma.01G020600		Legume lectin family protein	magenta	-0.101296	-0.0961934	-0.138706	-0.184111	-0.199894	-0.137134	-0.588542	-0.0759704	-0.275487	-0.129945	-0.164563	0.938642	-0.0692631	0.569787	-0.0903849	-0.37976	-0.111274	-0.160473	-0.183156	-0.263071	-0.211932
Glyma.01G020800		Rhamnogalacturonate lyase family protein	pink	0.288109	-0.00571217	-0.0863693	-0.156724	-0.179448	-0.109788	-0.473739	-0.116477	-0.224022	-0.0995441	-0.123093	0.281445	0.198956	0.821935	-0.0835101	-0.323065	-0.0588487	-0.150691	-0.126979	-0.176092	-0.178675
Glyma.01G021100		Dof-type zinc finger DNA-binding family protein	grey	-0.165982	-0.235868	0.358389	0.0545479	0.5547	0.298384	0.182441	0.423725	0.151915	-0.088833	-0.242747	-0.195364	-0.243526	-0.199317	0.697041	0.163292	-0.175487	0.0341964	-0.279427	-0.255034	0.0237843
Glyma.01G021200		Di-glucose binding protein with Kinesin motor domain	red	-0.0854139	-0.060039	0.245071	0.533689	0.0742403	-0.233963	0.677435	0.0940934	-0.394913	-0.26457	0.0496747	-0.378867	-0.0426813	-0.388417	0.027133	0.929128	-0.128551	0.613972	0.0738631	-0.401521	0.525285
Glyma.01G021400		RNA-binding KH domain-containing protein	grey	-0.163048	-0.450691	0.137094	0.403385	0.10542	-0.105876	0.676469	0.164832	-0.0775814	0.15607	-0.135099	-0.31224	-0.363247	-0.281186	0.116983	0.666183	-0.0431816	0.748798	-0.0250319	-0.0777904	0.304951
Glyma.01G021600		unknown protein; Has 6825 Blast hits to 3811 proteins in 289 species: Archae - 0; Bacteria - 184; Metazoa - 2139; Fungi - 760; Plants - 816; Viruses - 52; Other Eukaryotes - 2874 (source: NCBI BLink).	grey	0.30359	-0.107026	-0.0634816	0.347942	0.357399	0.0471836	0.758131	-0.179126	0.0387006	0.0469029	-0.00134878	-0.415413	0.190914	-0.513874	-0.306963	0.411656	0.0879725	0.374454	0.116354	-0.103108	0.307705
Glyma.01G022100	HTA1, RAT5, ATHTA1	Histone superfamily protein	red	-0.214257	-0.248298	0.248195	0.464542	0.0029101	-0.145738	0.515731	0.172263	-0.298556	-0.155687	-0.0845488	-0.270692	-0.280654	-0.291277	0.385541	0.861498	-0.131418	0.768378	-0.00352104	-0.314936	0.323368
Glyma.01G022400		Protein kinase superfamily protein	brown	-0.121107	-0.151703	0.698852	0.0173137	-0.122431	-0.142552	0.0334281	0.484488	-0.270341	-0.124354	-0.18931	-0.00796082	-0.143205	-0.0656045	0.173637	0.372914	-0.126105	0.380648	-0.202543	-0.249872	-0.17881
Glyma.01G022500	AIL6	AINTEGUMENTA-like 6	grey	-0.151203	0.0467158	0.794253	-0.236533	-0.227694	-0.194934	-0.43979	0.678539	-0.385859	-0.171276	-0.229618	0.132319	-0.0494714	0.371942	0.34512	0.014095	-0.154346	-0.153883	-0.25603	-0.34993	-0.280351
Glyma.01G022700		Xanthine/uracil permease family protein	grey	-0.241298	-0.114134	-0.48869	0.260804	0.51765	0.352228	0.572414	-0.294175	0.688719	0.401061	0.153445	-0.462303	-0.327497	-0.454524	-0.246005	-0.101817	0.0691164	0.00771151	0.0878205	0.524054	0.186627
Glyma.01G022800		FUNCTIONS IN: molecular_function unknown; INVOLVED IN: biological_process unknown; LOCATED IN: chloroplast; EXPRESSED IN: 22 plant structures; EXPRESSED DURING: 13 growth stages; CONTAINS InterPro DOMAIN/s: SGT1 (InterPro:IPR010770); Has 1807 Blast hits to 1807 proteins in 277 species: Archae - 0; Bacteria - 0; Metazoa - 736; Fungi - 347; Plants - 385; Viruses - 0; Other Eukaryotes - 339 (source:…	grey	-0.132823	0.186006	0.206422	0.132816	-0.051651	-0.0784578	0.276301	0.146786	0.211371	-0.0465071	0.109126	-0.491935	0.0569094	-0.386607	-0.0722649	0.24559	0.0407385	0.196629	-0.0653927	0.41484	-0.0925413
Glyma.01G023000		unknown protein; BEST Arabidopsis thaliana protein match is: unknown protein (TAIR:AT5G65480.1); Has 35333 Blast hits to 34131 proteins in 2444 species: Archae - 798; Bacteria - 22429; Metazoa - 974; Fungi - 991; Plants - 531; Viruses - 0; Other Eukaryotes - 9610 (source: NCBI BLink).	grey	-0.329547	-0.287025	-0.15305	0.185004	0.00918705	-0.133525	0.119436	-0.166019	-0.0720892	0.0581207	-0.332034	0.179153	-0.363217	0.370698	-0.190564	0.199349	-0.197768	0.448955	-0.318232	-0.0261541	0.302091
Glyma.01G023300		O-fucosyltransferase family protein	turquoise	-0.0846087	-0.238036	-0.502843	-0.235415	0.0969455	0.050641	0.169173	-0.249461	0.652269	0.552761	0.334296	-0.271841	-0.223907	-0.217776	-0.220521	-0.420177	0.245806	-0.237215	0.40669	0.896291	-0.203703
Glyma.01G023500	SVP, AGL22	K-box region and MADS-box transcription factor family protein	purple	-0.108469	-0.086296	0.614821	-0.118064	-0.0662327	-0.0990248	-0.182917	0.86598	-0.196489	-0.0754466	-0.137668	-0.0824942	-0.116202	-0.0702279	0.869466	0.176659	-0.103178	-0.0569535	-0.162099	-0.202863	-0.139007
Glyma.01G023600	KAC1	kinesin like protein for actin based chloroplast movement 1	grey	-0.120123	-0.370565	-0.0641914	0.334308	0.494497	0.117169	0.814885	-0.0349711	0.193331	0.151295	-0.137815	-0.444694	-0.280946	-0.449547	-0.0500232	0.430172	-0.0244964	0.26132	0.00553288	-0.0220012	0.563096
Glyma.01G023767		unknown protein	grey	-0.205961	-0.0497395	0.663327	0.154427	0.18372	-0.0714567	0.234699	0.420669	-0.30065	-0.233533	-0.379824	-0.134977	-0.120257	-0.11429	0.267692	0.560901	-0.271556	0.396062	-0.385267	-0.486345	0.166957
Glyma.01G023833		unknown protein	magenta	-0.176381	-0.146646	-0.0921038	-0.0108414	-0.0795768	-0.027042	-0.349943	0.0090497	-0.182751	-0.0982884	-0.226094	0.806747	-0.141033	0.224151	-0.0442569	-0.205495	-0.174815	-0.0696292	-0.22659	-0.268785	-0.0363903
Glyma.01G023900	UBP17	ubiquitin-specific protease 17	grey	-0.0369108	0.0543247	-0.165277	0.286034	0.522485	0.194922	0.631829	-0.107187	0.227946	-0.0106587	0.126916	-0.454298	-0.165471	-0.453538	-0.13746	0.315092	0.0765364	0.217119	0.132799	0.00712406	0.192106
Glyma.01G024000	UCP5, ATPUMP5, DIC1	uncoupling protein 5	pink	-0.112439	-0.133585	-0.180573	-0.163558	-0.219321	-0.111509	-0.575322	-0.169255	-0.190396	-0.111787	-0.0197207	0.53537	-0.158196	0.934685	-0.125678	-0.392781	-0.0816879	-0.138436	-0.0988735	-0.107022	-0.198828
Glyma.01G024500		unknown protein	lightgreen	-0.0748836	-0.183912	-0.200641	-0.112081	0.0753784	-0.0818174	0.20823	-0.0423307	0.243298	0.77749	0.00885639	-0.170727	-0.164053	-0.127779	-0.00109556	-0.113282	0.168079	0.00761781	0.163676	0.377517	-0.0828943
Glyma.01G024600		unknown protein; LOCATED IN: chloroplast thylakoid membrane; EXPRESSED IN: 23 plant structures; EXPRESSED DURING: 13 growth stages; BEST Arabidopsis thaliana protein match is: unknown protein (TAIR:AT4G01150.1); Has 30201 Blast hits to 17322 proteins in 780 species: Archae - 12; Bacteria - 1396; Metazoa - 17338; Fungi - 3422; Plants - 5037; Viruses - 0; Other Eukaryotes - 2996 (source: NCBI BLink…	grey	-0.132909	0.2526	0.712555	-0.214733	-0.380596	-0.394505	-0.161047	0.461077	-0.560483	-0.205459	0.0777906	-0.0731778	0.108857	0.0663353	0.150927	0.333424	0.116304	0.020308	0.240693	-0.328945	-0.200424
Glyma.01G024700	CYCD4;1	CYCLIN D4;1	blue	0.126216	0.788565	0.217102	-0.0491521	-0.0987285	-0.0977794	-0.0890044	-0.118581	-0.184232	-0.0726528	-0.134661	-0.168603	0.590688	-0.153119	-0.0829659	0.252647	-0.0784132	0.326522	-0.181161	-0.131784	-0.256789
Glyma.01G024800	PFK5	phosphofructokinase 5	blue	0.170842	0.865869	0.136524	-0.152245	-0.153365	-0.10762	-0.277356	-0.137461	-0.198538	-0.0850781	-0.0773618	-0.0732375	0.450261	-0.0540498	-0.0770559	-0.0259543	-0.055876	-0.143179	-0.118991	-0.124518	-0.187235
Glyma.01G025000	ATHB22, MEE68, HB22, ZHD2	homeobox protein 22	grey	-0.0837226	0.507688	0.227827	-0.0103293	0.021545	-0.110937	0.0155214	0.0826729	-0.214229	-0.0849438	-0.165595	-0.158725	0.0665016	-0.143454	0.244599	0.371948	-0.125799	0.409033	-0.205885	-0.213522	-0.1102
Glyma.01G025100		unknown protein	grey	-0.233418	-0.42492	0.0211141	0.520016	-0.0363967	-0.0610579	0.425487	0.0346731	-0.126836	0.00433705	0.0903459	-0.270892	-0.395817	-0.0663704	0.421151	0.431431	0.116264	0.345558	0.225769	-0.114607	0.301663
Glyma.01G025200		MATE efflux family protein	purple	-0.107245	-0.0983116	0.317859	0.158371	-0.028179	-0.0966209	0.0571277	0.314564	-0.184845	-0.0655208	-0.139944	-0.100575	-0.123804	-0.096745	0.854179	0.412649	-0.104175	0.416015	-0.156208	-0.187557	-0.0793706
Glyma.01G025300		Phototropic-responsive NPH3 family protein	tan	-0.0621797	-0.142354	-0.243301	0.20937	-0.212696	-0.180458	0.362374	-0.19571	-0.0815082	0.0491928	0.632122	-0.21584	-0.104461	-0.208724	-0.194784	0.218233	0.439559	0.119242	0.91544	0.183502	-0.0847941
Glyma.01G025400	DRNL, DRN-LIKE, SOB2, ESR2	DORNROSCHEN-like	brown	-0.0771444	-0.0783942	0.600446	-0.0196278	-0.116517	-0.107394	-0.0271543	0.222331	-0.203775	-0.0872771	-0.103533	0.00382832	-0.0653341	-0.0458629	0.044447	0.125971	-0.0713971	-0.0125437	-0.0961213	-0.184431	-0.118829
Glyma.01G025500		2-oxoglutarate (2OG) and Fe(II)-dependent oxygenase superfamily protein	yellow	-0.152358	-0.271877	-0.331408	0.0772534	0.0553434	0.136482	0.383	-0.212043	0.311922	0.159436	0.0167091	-0.297584	-0.288558	-0.297075	-0.223576	0.0671978	0.0539871	-0.133992	0.00636275	0.304412	0.752642
Glyma.01G025600	PIRL3	plant intracellular ras group-related LRR 3	turquoise	0.17585	-0.297311	-0.579761	-0.086206	0.0855779	0.120947	0.294959	-0.326826	0.689273	0.457754	0.307807	-0.320067	-0.114115	-0.338065	-0.29874	-0.374691	0.234874	-0.165168	0.23564	0.900669	0.0110591
Glyma.01G025800		Octicosapeptide/Phox/Bem1p family protein	grey	-0.0643561	-0.226061	-0.530695	-0.137379	0.511219	0.544136	0.350273	-0.314489	0.843149	0.304735	0.252042	-0.340043	-0.195151	-0.389465	-0.263027	-0.300358	0.142069	-0.118658	0.169969	0.631356	0.0118145
Glyma.01G026000	ATTAP1, TAP1	transporter associated with antigen processing protein 1	grey	-0.0847816	-0.162682	0.292274	0.21022	-0.126421	-0.125129	0.467243	0.242442	0.0616465	0.0338246	-0.022115	-0.452872	-0.118561	-0.486101	-0.0112251	0.402358	0.0571518	0.250672	-0.0179658	0.216309	0.290587
Glyma.01G026100		Ribosomal protein L18e/L15 superfamily protein	brown	0.319052	0.319649	0.640262	-0.118799	-0.23204	-0.140684	-0.173672	0.202116	-0.360533	-0.0948161	-0.110482	-0.0985901	0.458998	-0.244285	0.307079	0.205616	-0.161372	-0.140955	-0.142588	-0.346533	-0.0593375
Glyma.01G026200		MATE efflux family protein	blue	0.0653305	0.707212	0.23271	-0.119838	-0.0678863	-0.0911779	-0.207043	-0.0559665	-0.170714	-0.0712354	-0.125881	-0.0859234	0.681916	-0.0899802	0.0570722	0.0588	-0.05638	-0.071866	-0.147347	-0.142429	-0.157692
Glyma.01G026400	ARO4	armadillo repeat only 4	grey	0.310337	0.301904	-0.287103	-0.163886	0.33674	0.153877	0.304543	-0.351637	0.275601	0.148627	0.282529	-0.372984	0.410346	-0.37351	-0.33293	-0.0751041	0.246604	-0.110512	0.388325	0.189657	-0.106804
Glyma.01G026500		F-box family protein	tan	0.0264605	-0.0559474	-0.402022	-0.0987834	0.0344285	0.0907489	0.354561	-0.356078	0.167359	0.164232	0.661264	-0.257166	-0.0155048	-0.19414	-0.338624	-0.00633478	0.406102	-0.0402484	0.792532	0.243054	-0.0536288
Glyma.01G026700	AOAT2, GGT2	alanine-2-oxoglutarate aminotransferase 2	turquoise	-0.0783771	-0.0409044	-0.436591	-0.107262	0.1739	0.272385	0.320435	-0.284988	0.608876	0.256462	0.694626	-0.473658	-0.0984126	-0.426916	-0.194355	-0.121397	0.318663	-0.0905198	0.585371	0.675725	-0.176128
Glyma.01G026800	PRS3	phosphoribosyl pyrophosphate (PRPP) synthase 3	grey	0.131164	0.290711	-0.35369	0.0318819	0.156881	0.137829	0.303911	-0.338477	0.124701	0.155302	0.396654	-0.356991	0.162571	-0.283944	-0.21639	0.0268939	0.238141	-0.251954	0.45421	0.052223	0.268286
Glyma.01G026900		Putative thiol-disulphide oxidoreductase DCC	grey	-0.325788	-0.0684926	0.117542	0.241858	-0.229597	-0.168802	0.157119	0.0770943	-0.295697	-0.166649	0.269766	0.152238	-0.196048	-0.0538021	-0.0744575	0.369121	-0.0663892	0.299955	0.201052	-0.19056	0.0749045
Glyma.01G027300	HAP13	Clathrin adaptor complexes medium subunit family protein	turquoise	0.150016	-0.160085	-0.473931	0.055244	0.0643042	0.107719	0.28197	-0.25883	0.668264	0.524379	0.108822	-0.421501	-0.0374339	-0.335522	-0.218487	-0.296515	0.165493	-0.0722264	0.0191121	0.864166	0.0542574
Glyma.01G027400	WEI8, TAA1, SAV3	tryptophan aminotransferase of Arabidopsis 1	black	0.886329	0.166182	-0.0193047	-0.100583	-0.114854	-0.0587857	-0.0918968	-0.10609	-0.11626	-0.0531669	-0.00873064	-0.0342099	0.780021	-0.0621538	-0.0836867	-0.15208	0.0212321	-0.11388	0.00132851	-0.0666081	-0.130069
Glyma.01G027500		alpha/beta-Hydrolases superfamily protein	grey	0.0105674	-0.271885	-0.53012	-0.155715	0.0244954	-0.0261762	0.0502982	-0.402824	0.416939	0.267696	0.201141	0.205189	-0.122844	0.00126692	-0.443848	-0.482509	0.35814	-0.18221	0.290263	0.627188	-0.228467
Glyma.01G027700		unknown protein; Has 70 Blast hits to 70 proteins in 25 species: Archae - 0; Bacteria - 0; Metazoa - 9; Fungi - 4; Plants - 47; Viruses - 0; Other Eukaryotes - 10 (source: NCBI BLink).	grey	-0.338642	-0.135837	0.503409	0.113096	-0.0116165	-0.233849	0.157295	0.527334	-0.301332	-0.0622739	-0.289819	-0.0947445	-0.242529	0.0258404	0.246481	0.538292	-0.158996	0.446682	-0.157273	-0.265068	0.059929
Glyma.01G027800		Protein of Unknown Function (DUF239)	grey	-0.162867	-0.291709	-0.209196	-0.101879	0.635358	0.529139	0.274799	-0.026597	0.329969	-0.0882185	0.0390592	-0.163992	-0.275427	-0.0987948	0.0910591	0.00783534	0.0886885	-0.130656	0.150518	-0.146956	0.302508
Glyma.01G027967		unknown protein	greenyellow	0.290917	-0.0560592	-0.212679	-0.105269	0.188735	0.822479	-0.0678724	-0.116449	0.54208	-0.0235043	0.0454634	-0.0927517	0.125571	-0.0696844	-0.0922598	-0.32828	0.0183897	-0.0985431	-0.0649705	0.0930368	-0.135905
Glyma.01G028033		unknown protein	greenyellow	-0.0167661	-0.0796918	-0.164461	-0.060854	0.252505	0.887968	-0.0242496	-0.0668157	0.577398	-0.000340632	-0.0505338	-0.0793088	-0.0762161	-0.0759966	-0.050833	-0.252733	-0.0310215	-0.0453104	-0.0970066	0.0299701	-0.0756372
Glyma.01G028100	CRK2	cysteine-rich RLK (RECEPTOR-like protein kinase) 2	magenta	-0.125841	-0.147112	-0.267159	-0.223354	-0.217047	-0.0987455	-0.598528	-0.183317	-0.158651	-0.0846978	-0.0790909	0.846697	-0.137927	0.698342	-0.157921	-0.48602	-0.0462475	-0.210399	-0.115048	-0.102761	-0.226377
Glyma.01G028200	MENG	S-adenosyl-L-methionine-dependent methyltransferases superfamily protein	grey	-0.214946	-0.375175	0.419694	0.0118995	0.170466	0.148994	0.309523	0.7152	0.0790721	-0.0157751	0.0377494	-0.40853	-0.355798	-0.369941	0.514245	0.389324	0.0109268	0.0996776	0.0295494	-0.0691364	0.250928
Glyma.01G028600	TBL2	Plant protein of unknown function (DUF828)	grey	-0.223016	-0.118837	0.183921	0.729065	0.132815	0.00104307	0.48163	0.140185	-0.191408	-0.201491	-0.322715	-0.213145	-0.227169	-0.109633	0.078785	0.626047	-0.258315	0.685762	-0.363422	-0.348953	0.359616
Glyma.01G028700	NIK3	NSP-interacting kinase 3	green	-0.134987	-0.260666	-0.170434	-0.0839379	0.866198	0.632642	0.276389	0.0742143	0.763203	0.201873	-0.123403	-0.294978	-0.27643	-0.284583	0.183122	-0.193586	-0.0872263	0.0420692	-0.234612	0.254952	-0.162591
Glyma.01G028800		Kelch repeat-containing F-box family protein	grey	0.183872	-0.0593575	-0.226686	-0.121921	0.167301	0.0145881	0.283976	-0.19109	0.293946	0.283341	0.481566	-0.2862	0.0821315	-0.281457	-0.257662	-0.111195	0.182695	0.039268	0.545217	0.424812	-0.392244
Glyma.01G028900	ACLA-1	ATP-citrate lyase A-1	grey	0.112868	-0.266568	-0.510089	0.263391	-0.0934343	-0.037886	0.508529	-0.349971	0.231919	0.109227	0.498904	-0.378848	-0.0817566	-0.366092	-0.338065	0.0568553	0.264042	-0.0697439	0.647966	0.446183	0.370289
Glyma.01G029100		unknown protein; LOCATED IN: endomembrane system; EXPRESSED IN: 24 plant structures; EXPRESSED DURING: 15 growth stages; BEST Arabidopsis thaliana protein match is: unknown protein (TAIR:AT5G62960.1); Has 155 Blast hits to 154 proteins in 22 species: Archae - 0; Bacteria - 0; Metazoa - 10; Fungi - 4; Plants - 139; Viruses - 0; Other Eukaryotes - 2 (source: NCBI BLink).	turquoise	0.258702	-0.140802	-0.565394	-0.167162	0.114435	0.103471	0.344846	-0.402061	0.537239	0.41485	0.497345	-0.364019	0.0642413	-0.363576	-0.372315	-0.320311	0.370181	-0.216934	0.555011	0.725188	-0.0804114
Glyma.01G029200		Ribosomal protein S27a / Ubiquitin family protein	brown	0.0258352	0.142494	0.840928	-0.105583	-0.203017	-0.183678	-0.234902	0.492505	-0.465274	-0.249317	-0.279545	-0.0370429	0.0956875	-0.0120852	0.547989	0.269276	-0.181604	-0.0779467	-0.225118	-0.481936	-0.0768261
Glyma.01G029250		unknown protein	grey	-0.148143	0.226083	0.394	0.0309078	-0.133361	-0.136511	-0.0440712	0.354297	-0.188669	-0.122225	0.128452	-0.222149	-0.0880805	-0.168864	0.488486	0.257317	-0.131567	-0.0191925	-0.0419347	-0.121546	-0.0310288
Glyma.01G029400		RNA polymerases N / 8 kDa subunit	blue	-0.0845421	0.728853	0.659058	-0.250733	-0.35486	-0.261171	-0.339994	0.402478	-0.355528	-0.168506	-0.0242054	-0.200911	0.346617	-0.104753	0.30068	0.212241	0.0215421	-0.0972346	-0.0626494	-0.149639	-0.291821
Glyma.01G029500		SBP (S-ribonuclease binding protein) family protein	grey	-0.298625	-0.283805	0.0200297	0.534612	0.383076	0.333976	0.473112	0.0532516	0.24213	-0.0618	-0.2745	-0.308707	-0.438943	-0.147202	0.203755	0.301822	-0.165954	0.364311	-0.23071	-0.0934549	0.278102
Glyma.01G029600		Transducin/WD40 repeat-like superfamily protein	blue	0.263878	0.757576	0.293568	-0.341482	-0.286316	-0.11247	-0.400825	0.046966	-0.139981	0.00433649	0.017048	-0.186274	0.660944	0.0107635	-0.0510952	-0.12848	0.0433617	-0.270375	-0.020204	0.0209199	-0.329986
Glyma.01G029700		unknown protein	grey	-0.0911937	-0.0634733	-0.109019	0.290129	0.281299	0.102102	0.511103	-0.0241381	0.0671141	-0.176708	0.0625992	-0.39835	-0.0884942	-0.316401	-0.113298	0.328442	-0.0510265	0.00400223	0.0829244	-0.0877928	0.613634
Glyma.01G030000		unknown protein; BEST Arabidopsis thaliana protein match is: unknown protein (TAIR:AT1G70470.1); Has 38 Blast hits to 38 proteins in 12 species: Archae - 0; Bacteria - 0; Metazoa - 0; Fungi - 0; Plants - 37; Viruses - 0; Other Eukaryotes - 1 (source: NCBI BLink).	grey	-0.0957159	-0.162032	0.132793	-0.112737	0.580691	0.598698	0.0245108	0.288885	0.38425	-0.0395393	-0.159711	-0.148779	-0.165564	-0.14035	0.572232	-0.038797	-0.105861	0.00870483	-0.216731	-0.132453	-0.149441
Glyma.01G030300		Protein of unknown function (DUF1645)	pink	-0.193344	-0.260279	-0.23777	-0.140323	0.0160182	-0.0839843	-0.308346	-0.18533	-0.0733476	0.0956561	-0.124058	0.386962	-0.29458	0.747622	-0.0537405	-0.249511	-0.0197708	0.0873067	-0.0874361	-0.0612837	-0.156456
Glyma.01G030400	AMSH2	associated molecule with the SH3 domain of STAM 2	grey	0.228784	-0.218467	-0.255444	-0.195365	0.44038	0.661681	0.0153384	-0.0331568	0.702082	0.509776	-0.140003	-0.130164	-0.0358058	-0.0806952	-0.0932309	-0.508254	-0.0190653	-0.173382	-0.207577	0.30591	-0.221735
Glyma.01G030500	CA2, CA18, BETA CA2	carbonic anhydrase 2	grey	0.0596227	-0.200827	-0.264732	-0.321053	-0.0381524	0.443402	-0.613725	-0.138085	0.338483	0.0696656	-0.148364	0.620554	-0.0807057	0.465308	-0.151354	-0.71285	-0.104259	-0.282422	-0.266894	0.126764	-0.367072
Glyma.01G030600		Nucleic acid-binding, OB-fold-like protein	blue	0.0213312	0.806875	0.326904	-0.125622	-0.104634	-0.013168	-0.25951	0.0965052	-0.139828	-0.111628	-0.114952	-0.263597	0.402673	-0.0395814	0.0771982	0.0792173	-0.0583016	-0.121165	-0.149124	-0.135146	-0.165885
Glyma.01G030900	PG2	polygalacturonase 2	grey	-0.225735	-0.387735	-0.380671	0.58665	0.152048	-0.0150581	0.451832	-0.245308	0.0775928	0.0977328	0.0621622	-0.130868	-0.38878	0.173255	-0.196722	0.100828	0.295236	0.346088	0.278962	0.0740672	0.127196
Glyma.01G031300		Plant protein of unknown function (DUF936)	red	-0.297931	-0.191508	0.304292	0.410553	0.0713809	-0.207073	0.516779	0.306443	-0.350223	-0.213841	0.132986	-0.337159	-0.321966	-0.286747	0.354573	0.86449	-0.10715	0.553158	0.133065	-0.353794	0.38426
Glyma.01G031400		splicing factor PWI domain-containing protein / RNA recognition motif (RRM)-containing protein	grey	0.0292912	-0.310433	-0.196458	0.262422	0.00113821	-0.270988	0.61507	-0.245026	-0.134529	-0.0143483	0.365605	-0.199195	-0.136668	-0.302161	-0.226523	0.504892	0.214084	0.46611	0.392619	0.0687354	0.288348
Glyma.01G031500	ALDH2B7, ALDH2B	aldehyde dehydrogenase 2B7	midnightblue	0.645768	0.434812	-0.00902414	-0.180318	-0.229528	-0.140744	-0.189011	-0.18993	-0.173491	-0.033116	0.173641	0.00941715	0.896948	-0.0830327	-0.169141	-0.182175	0.301648	-0.217217	0.210854	-0.0173671	-0.269575
Glyma.01G031700	SPDS1	spermidine synthase 1	brown	0.16682	0.396387	0.800175	-0.24955	-0.172762	-0.024955	-0.33478	0.629497	-0.327062	-0.201821	-0.189674	-0.143681	0.399905	0.00390228	0.271203	0.108586	-0.0295368	-0.22234	-0.18275	-0.389183	-0.181962
Glyma.01G031800	KUP6	K+ uptake permease 6	grey	0.404384	0.0666972	0.485327	-0.176826	-0.0809986	-0.132151	-0.107939	0.291444	-0.17124	0.220864	-0.269095	-0.0166124	0.368902	-0.0563181	0.254794	-0.0103749	-0.087899	-0.0112225	-0.283677	-0.151136	-0.242546
Glyma.01G031900	ATTPS9, TPS9	trehalose-phosphatase/synthase 9	black	0.839138	-0.0550509	-0.0999722	-0.213308	-0.127991	-0.0751278	-0.0610223	-0.0981422	-0.0310885	0.139521	0.132472	-0.0133005	0.54451	-0.0513025	-0.136446	-0.267496	0.236674	-0.166053	0.340031	0.0899356	-0.291523
Glyma.01G032000		NHL domain-containing protein	green	-0.100156	-0.0674718	-0.146473	0.0640446	0.915901	0.660409	0.283202	-0.0394608	0.530912	-0.0251972	-0.195106	-0.192945	-0.115408	-0.176232	-0.0120282	-0.0317232	-0.145471	0.142361	-0.256159	-0.11922	-0.0600537
Glyma.01G032100		Adaptor protein complex AP-1, gamma subunit	grey	0.115097	0.166059	-0.345626	0.295151	0.36914	0.110454	0.554079	-0.332036	0.377178	0.112062	0.174802	-0.452316	0.134681	-0.481887	-0.387881	0.0207625	0.140077	-0.00999107	0.140724	0.338166	0.176665
Glyma.01G032200		RING/U-box superfamily protein	purple	-0.131558	-0.0736821	0.278324	-0.0311276	-0.0703705	-0.0860182	-0.0258197	0.399422	-0.0510989	0.172464	0.0548895	-0.204472	-0.123162	-0.155373	0.859062	0.0990045	0.106824	-0.0918959	0.19007	0.030559	-0.144794
Glyma.01G032500		Threonyl-tRNA synthetase	grey	0.0426764	-0.00685647	0.643047	-0.171748	-0.368988	-0.407699	-0.080484	0.504303	-0.249347	-0.138194	0.0349193	-0.285834	0.10029	-0.0799732	0.160963	0.170018	0.0355965	-0.137813	0.0620158	0.0976822	-0.0980387
Glyma.01G032600		Serine/threonine-protein kinase WNK (With No Lysine)-related	green	-0.099726	-0.218136	-0.224069	-0.0358369	0.8576	0.326416	0.371988	-0.0365107	0.453765	0.164235	-0.131546	-0.198345	-0.207465	-0.199233	0.104873	-0.0313788	-0.0920198	-0.00444014	-0.157888	0.0723625	0.111423
Glyma.01G032900		disease resistance protein (TIR-NBS-LRR class), putative	lightcyan	-0.0794697	-0.234071	-0.492894	0.000850667	0.422999	0.339789	0.231477	-0.212913	0.84975	0.410023	0.0967904	-0.262074	-0.241223	-0.254032	-0.160144	-0.434202	0.0779882	-0.0950258	-0.0554529	0.821684	-0.189155
Glyma.01G033000		Disease resistance protein (TIR-NBS-LRR class) family	turquoise	-0.0602754	-0.196749	-0.416989	-0.127786	0.412441	0.167671	0.176262	-0.180874	0.709326	0.321444	0.0760408	-0.217107	-0.202446	-0.213549	-0.102191	-0.367742	0.0212073	-0.130968	-0.0686046	0.732404	-0.162924
Glyma.01G033300		disease resistance protein (TIR-NBS-LRR class), putative	grey	0.545213	0.00439783	-0.133621	-0.14374	-0.153738	-0.0727087	-0.492072	-0.157256	-0.23534	-0.130329	-0.164791	0.568539	0.3792	0.557924	-0.129508	-0.436221	-0.072415	-0.185766	-0.207179	-0.251288	-0.237784
Glyma.01G033400		unknown protein	pink	0.161453	-0.062695	-0.143713	-0.21811	-0.217349	-0.104342	-0.671849	-0.139726	-0.249915	-0.114752	-0.165128	0.645475	0.0649724	0.881345	-0.0977164	-0.463036	-0.093064	-0.200564	-0.188679	-0.217713	-0.247667
Glyma.01G033500		nodulin MtN21 /EamA-like transporter family protein	greenyellow	-0.0278342	-0.0992263	-0.187686	-0.043347	0.231925	0.882437	-0.0127264	-0.0805196	0.56804	-0.0275164	-0.0466806	-0.0910132	-0.0988304	-0.0730409	-0.0653041	-0.241219	-0.0432176	-0.0553939	-0.108925	0.0580441	0.00494476
Glyma.01G033700		nodulin MtN21 /EamA-like transporter family protein	green	-0.161163	-0.279361	-0.0730511	0.261316	0.830402	0.503459	0.47236	0.125431	0.428705	0.0405244	-0.241666	-0.254731	-0.277042	-0.260045	0.197152	0.274237	-0.174212	0.508327	-0.2828	-0.120313	-0.0238138
Glyma.01G033800		nodulin MtN21 /EamA-like transporter family protein	salmon	-0.105881	-0.162871	-0.104104	0.811404	0.0272777	0.00805939	0.521479	-0.125131	-0.0416434	-0.0228683	-0.13781	-0.145618	-0.167805	-0.16366	-0.0777384	0.526221	-0.110967	0.872671	-0.131763	-0.0877909	0.108619
Glyma.01G033900		nodulin MtN21 /EamA-like transporter family protein	green	-0.115087	-0.236908	-0.271724	0.336455	0.761831	0.740404	0.450295	-0.139398	0.527931	-0.054055	-0.195622	-0.217539	-0.229275	-0.221493	-0.116742	0.0590774	-0.144494	0.238761	-0.232988	-0.119974	0.215163
Glyma.01G034000	MLP423	MLP-like protein 423	royalblue	-0.0219775	-0.100565	-0.112184	0.000346248	-0.124105	-0.09977	0.197854	-0.0872092	-0.104036	-0.060966	0.296429	-0.110757	-0.0722481	-0.093799	-0.108517	0.0652091	0.902556	-0.0872713	0.5517	0.0373195	0.111281
Glyma.01G034300	TBL27	TRICHOME BIREFRINGENCE-LIKE 27	green	-0.141706	-0.251489	0.0493579	-0.129898	0.851238	0.521355	0.176943	0.254506	0.515771	0.105537	-0.197647	-0.20584	-0.243414	-0.174488	0.280606	-0.0972473	-0.126562	0.0119327	-0.239372	-0.019194	-0.166009
Glyma.01G034600	TBL27	TRICHOME BIREFRINGENCE-LIKE 27	black	0.770157	-9.26129e-05	-0.150672	-0.042848	-0.177269	-0.149999	0.0451434	-0.146861	-0.0704236	0.17481	0.272286	-0.0948783	0.503454	-0.117056	-0.174557	-0.151673	0.433478	-0.0687654	0.378458	0.122116	-0.234734
Glyma.01G034900	TBL27	TRICHOME BIREFRINGENCE-LIKE 27	green	-0.0598425	-0.143907	-0.174969	-0.0517004	0.934622	0.267472	0.31265	-0.0320614	0.364588	0.0601402	-0.118003	-0.130918	-0.129391	-0.135158	0.00680985	-0.0290628	-0.081166	0.0621711	-0.148145	-0.0502237	-0.0355296
Glyma.01G035000	ATNAT7, NAT7	nucleobase-ascorbate transporter 7	grey	-0.0898616	-0.0422552	-0.250435	-0.135063	0.441256	0.414896	0.162416	-0.0387498	0.768881	0.262567	0.176993	-0.387213	-0.139443	-0.343829	-0.14692	-0.282739	0.081538	-0.0305608	0.0964337	0.6379	-0.380203
Glyma.01G035100	ATSMO2, SMO2-1	sterol 4-alpha-methyl-oxidase 2-1	grey	-0.154659	0.0139295	0.201682	-0.214353	0.629975	0.294781	-0.129704	0.358896	0.150754	-0.122213	-0.0773122	-0.0886947	-0.0716127	0.188823	0.456746	-0.0662602	-0.0643037	-0.0675595	-0.143233	-0.261275	-0.306743
Glyma.01G035300		unknown protein; FUNCTIONS IN: molecular_function unknown; INVOLVED IN: N-terminal protein myristoylation; LOCATED IN: cellular_component unknown; EXPRESSED IN: 22 plant structures; EXPRESSED DURING: 13 growth stages; BEST Arabidopsis thaliana protein match is: unknown protein (TAIR:AT1G10530.1); Has 185 Blast hits to 185 proteins in 18 species: Archae - 0; Bacteria - 0; Metazoa - 0; Fungi - 3; P…	grey	-0.152715	-0.219439	-0.258659	0.0261813	0.471945	-0.000737218	0.0585639	-0.162273	0.0311446	-0.00522279	-0.178767	0.188254	-0.236452	0.470589	-0.125526	-0.0514979	-0.139829	0.162436	-0.219924	-0.14068	0.0406817
Glyma.01G035500		unknown protein	grey	-0.118049	-0.143295	-0.148225	-0.143902	0.389771	0.318061	-0.278396	-0.0398228	0.15273	-0.0766438	-0.169339	0.175404	-0.182211	0.669747	0.0339682	-0.313922	-0.0987666	-0.10641	-0.195318	-0.188177	-0.174639
Glyma.01G035700		RNA-binding (RRM/RBD/RNP motifs) family protein	grey	-0.224535	-0.257121	0.527315	0.41472	0.148959	-0.0203351	0.437144	0.553051	-0.199585	-0.12517	-0.0226477	-0.281973	-0.266076	-0.27843	0.205126	0.523947	-0.107996	0.321975	0.0946397	-0.346099	0.0885064
Glyma.01G036000	UGT74B1	UDP-glucosyl transferase 74B1	blue	0.149401	0.961593	0.148069	-0.205718	-0.146941	-0.0631175	-0.302875	-0.164926	-0.140543	-0.0340799	-0.0359931	-0.132531	0.578954	-0.0842979	-0.0695143	-0.033165	-0.0143181	-0.145807	-0.10641	-0.0695849	-0.250677
Glyma.01G036200	emb2004	RNI-like superfamily protein	grey	-0.153481	0.0415633	0.637448	0.0141354	-0.052941	-0.237104	0.194519	0.602439	-0.401221	-0.221561	0.163949	-0.282986	-0.00310832	-0.23384	0.236428	0.522951	0.0543791	0.0732773	0.260192	-0.352219	0.0482528
Glyma.01G036500	ARL1	ARG1-like 1	grey	0.427885	0.111357	0.0891648	-0.115224	-0.196603	-0.229126	0.258026	0.170259	-0.081128	0.140936	0.326426	-0.482098	0.381569	-0.431075	0.16194	0.268562	0.345823	0.0850775	0.474977	0.194919	-0.0571545
Glyma.01G036751		unknown protein	grey	-0.0972127	-0.128393	0.127184	0.497327	0.0468139	0.0687671	0.173281	0.196702	-0.0427789	-0.071158	-0.127436	-0.116228	-0.14638	-0.118256	0.635078	0.186853	-0.104243	0.194112	-0.143618	-0.151332	0.0832266
Glyma.01G036800		Transducin/WD40 repeat-like superfamily protein	salmon	-0.0996043	-0.146039	-0.0771058	0.474528	-0.0863217	-0.133173	0.261488	-0.144058	-0.223988	-0.0944753	-0.130556	0.049578	-0.15724	0.144167	-0.0953961	0.477926	0.0336707	0.890948	-0.115289	-0.186159	0.0104787
Glyma.01G037300		unknown protein; FUNCTIONS IN: molecular_function unknown; INVOLVED IN: biological_process unknown; LOCATED IN: endomembrane system; EXPRESSED IN: 24 plant structures; EXPRESSED DURING: 15 growth stages; BEST Arabidopsis thaliana protein match is: unknown protein (TAIR:AT4G27020.1); Has 108 Blast hits to 108 proteins in 20 species: Archae - 0; Bacteria - 0; Metazoa - 0; Fungi - 0; Plants - 89; Vi…	grey	0.418522	-0.00198724	-0.534647	-0.0723257	0.329427	0.510785	0.154365	-0.32983	0.686989	0.282921	0.380202	-0.262644	0.242046	-0.29882	-0.26142	-0.450371	0.277738	-0.146104	0.270281	0.535115	-0.321689
Glyma.01G037500	ARR3	response regulator 3	grey	0.0982356	-0.158542	-0.185424	-0.111956	0.200024	0.364673	-0.336785	-0.195509	0.146301	0.00694386	-0.296944	0.53424	-0.0487579	0.440901	-0.17444	-0.372956	-0.153746	0.159214	-0.35253	-0.195088	-0.349713
Glyma.01G037600	ATFH8, FH8	formin 8	grey	-0.0805515	0.245417	0.355883	0.152034	-0.175891	-0.191918	0.0387977	0.022873	-0.355701	-0.15154	-0.199928	0.0110446	0.130086	0.0184503	-0.0420273	0.498128	-0.117683	0.694829	-0.206887	-0.296299	-0.18648
Glyma.01G037700		unknown protein; FUNCTIONS IN: molecular_function unknown; INVOLVED IN: biological_process unknown; LOCATED IN: cellular_component unknown; EXPRESSED IN: 22 plant structures; EXPRESSED DURING: 13 growth stages; BEST Arabidopsis thaliana protein match is: unknown protein (TAIR:AT1G24160.2); Has 3305 Blast hits to 2533 proteins in 359 species: Archae - 8; Bacteria - 641; Metazoa - 1288; Fungi - 248…	grey	-0.134419	0.509189	0.626277	0.0196005	-0.256345	-0.232446	-0.274975	0.41642	-0.422498	-0.154073	-0.253292	0.010546	0.245218	0.0451737	0.478012	0.351163	-0.181362	0.336991	-0.317211	-0.343743	-0.333328
Glyma.01G037900	GATL9, LGT8	glucosyl transferase family 8	grey	-0.0159884	-0.108108	-0.3541	-0.296973	0.0792991	0.00362916	-0.184648	-0.283249	0.111459	0.396552	-0.114282	0.107071	-0.103128	0.590631	-0.220798	-0.384552	-0.0208881	-0.194964	0.0322364	0.114569	-0.0362575
Glyma.01G038002		unknown protein	grey	-0.13237	0.129924	-0.00257772	0.414503	0.245599	0.0313033	0.623968	-0.0459142	-0.0938504	-0.180202	0.0308006	-0.459484	-0.0403138	-0.429837	0.124326	0.685682	-0.171719	0.430572	-0.00890136	-0.248757	0.531992
Glyma.01G038100	EMB25, PDE317, ISE2	DEAD/DEAH box helicase, putative	grey	0.0861142	-0.180391	0.263183	0.246826	0.00851854	-0.0517989	0.603452	0.334924	0.111249	0.0025878	0.170759	-0.644565	-0.019728	-0.58203	0.011076	0.434981	0.0758426	0.221067	0.178623	0.22173	0.238451
Glyma.01G038250		unknown protein	grey	0.0427712	0.161694	-0.393178	0.0759187	0.241506	0.091035	0.508282	-0.311104	0.504035	0.407509	0.0512831	-0.559683	0.122137	-0.50975	-0.290644	-0.0040496	0.170038	-0.0113268	0.117576	0.576827	0.200383
Glyma.01G038300	SNL4	SIN3-like 4	grey	0.0747718	0.108475	-0.419465	0.28426	0.426516	0.199753	0.665021	-0.376122	0.498177	0.344706	0.0857133	-0.534192	0.107621	-0.576045	-0.308753	0.0753678	0.101672	0.0995443	0.0202301	0.399091	0.266766
Glyma.01G038350		unknown protein	purple	-0.109781	-0.0894991	0.227764	0.0476227	-0.0522463	-0.0911265	-0.015464	0.281638	-0.0953396	0.171535	-0.149805	-0.111903	-0.125888	-0.0766779	0.824729	0.137575	-0.0894349	-0.0377576	-0.141917	-0.081459	0.137316
Glyma.01G038400		ARM repeat superfamily protein	grey	0.0873394	-0.252786	0.228967	0.584807	-0.0530557	-0.147665	0.627093	0.308039	-0.204624	-0.0185637	-0.0581822	-0.426133	-0.0188043	-0.426963	0.390856	0.642819	-0.0843491	0.441257	0.0462859	-0.179623	0.411757
Glyma.01G038500		Domain of unknown function (DUF23)	grey	-0.040266	-0.262799	-0.284811	-0.0781773	-0.0395271	-0.139388	0.171876	-0.24139	0.00935128	0.190557	0.362277	0.181209	-0.148586	-0.0618998	-0.203519	0.0302059	0.182207	0.283574	0.504362	0.183478	-0.292203
Glyma.01G038600		myb-like transcription factor family protein	green	-0.119271	-0.19698	-0.0344186	-0.284233	0.722179	0.341929	-0.00382175	0.259102	0.369769	-0.0149249	0.166268	-0.138275	-0.202455	0.0555921	0.298194	-0.190823	-0.0052622	-0.178791	0.120668	0.0354598	-0.322076
Glyma.01G038700		unknown protein; LOCATED IN: endomembrane system; EXPRESSED IN: 24 plant structures; EXPRESSED DURING: 15 growth stages; Has 30 Blast hits to 30 proteins in 12 species: Archae - 0; Bacteria - 0; Metazoa - 0; Fungi - 0; Plants - 30; Viruses - 0; Other Eukaryotes - 0 (source: NCBI BLink).	turquoise	-0.167094	-0.20396	-0.457335	-0.0468075	0.0149963	0.115759	0.0424437	-0.27864	0.558657	0.288192	0.112874	-0.231393	-0.29425	-0.0073645	-0.0390157	-0.301318	0.140561	-0.0624328	0.0720243	0.731693	-0.0336061
Glyma.01G038800	PP2A-2	protein phosphatase 2A-2	turquoise	-0.0238621	-0.0815585	-0.46779	0.25797	0.190582	0.285826	0.40803	-0.276409	0.722603	0.458248	0.163338	-0.539451	-0.142295	-0.396289	-0.19725	-0.159314	0.110626	0.0895211	0.0957476	0.771297	-0.0429282
Glyma.01G038900	CLE26	CLAVATA3/ESR-RELATED 26	green	-0.0755679	-0.153167	-0.127757	-0.0834914	0.919318	0.556505	0.205123	0.0344234	0.488066	0.0110414	-0.130129	-0.149232	-0.153779	-0.145972	0.21014	-0.103253	-0.0984965	0.00527581	-0.184864	-0.0687676	-0.101862
Glyma.01G039000		transmembrane receptors;ATP binding	yellow	-0.141343	-0.219949	0.00363754	-0.0554869	-0.171593	-0.14502	0.239473	-0.0561063	-0.26308	-0.157997	-0.0513784	-0.0450796	-0.200286	0.0152504	-0.142453	0.257786	0.159043	-0.177542	0.135954	-0.205771	0.803641
Glyma.01G039100	SHW1	short hypocotyl in white light1	grey	0.231652	0.0593969	0.0117498	-0.205951	0.286016	0.663943	-0.0128235	0.00475227	0.308079	0.0231619	-0.0698017	-0.243191	0.13936	-0.116248	0.0293572	-0.102254	-0.0415082	-0.0663213	0.0463548	-0.13732	-0.043797
Glyma.01G039200	ZCW32, BPE, BPEub	BIG PETAL P	grey	-0.126035	-0.373816	-0.248495	-0.174968	-0.192172	-0.191649	0.101772	-0.0364706	0.10111	0.203845	0.478083	-0.093366	-0.30982	0.0800696	-0.224208	-0.158019	0.358991	-0.279846	0.642715	0.413821	0.0180294
Glyma.01G039500	CW14	Protein of unknown function (DUF1336)	grey	0.102091	-0.213409	-0.432933	-0.052627	0.0510608	-0.0606836	0.491191	-0.319474	0.198816	0.155302	0.427945	-0.337137	-0.0506989	-0.267814	-0.322157	0.0781372	0.227173	-0.062174	0.524369	0.397611	0.343994
Glyma.01G039800		Galactosyltransferase family protein	grey	0.419503	-0.159271	-0.310691	0.414391	0.0895529	-0.0528855	0.586069	-0.259601	0.210544	0.240788	0.19054	-0.389945	0.183355	-0.394084	-0.216173	0.239135	0.166468	0.585989	0.237072	0.343156	-0.144411
Glyma.01G039900		Putative membrane lipoprotein	grey	0.126412	-0.141597	-0.23709	-0.114161	0.570584	0.624746	0.170814	-0.101781	0.490784	0.0150436	0.11935	-0.199107	-0.0245586	-0.184819	-0.0780367	-0.233675	0.290633	-0.0852264	0.18078	0.0317604	-0.153292
Glyma.01G040000	ATGSTU18, GST29, GSTU18	glutathione S-transferase TAU 18	grey	-0.0135825	-0.193812	-0.238624	-0.0265406	0.6276	0.774849	0.283732	-0.0107708	0.727389	0.33623	-0.15112	-0.346514	-0.165823	-0.321861	0.144442	-0.131896	-0.0270216	0.105506	-0.198895	0.18955	0.0166781
Glyma.01G040200	ATGSTU18, GST29, GSTU18	glutathione S-transferase TAU 18	grey60	-0.139071	-0.140489	0.704133	-0.148199	-0.116457	-0.144127	-0.17184	0.977825	-0.27621	-0.128348	-0.180633	-0.0484768	-0.158798	0.0294171	0.563857	0.188287	-0.125692	-0.089443	-0.167008	-0.270632	-0.0413048
Glyma.01G040300		Tetratricopeptide repeat (TPR)-like superfamily protein	grey	-0.00740411	0.0311069	0.137917	0.0456207	0.378458	0.214548	0.373834	-0.0821419	0.0453437	-0.0248036	-0.367862	-0.193431	0.0650572	-0.31243	-0.11595	0.225258	-0.197383	-0.0326858	-0.354733	-0.29404	0.581419
Glyma.01G040400		Actin cross-linking protein	tan	0.39714	-0.104684	-0.32977	-0.235444	-0.335071	-0.21805	-0.0649413	-0.281987	-0.129271	0.0156234	0.545291	0.030722	0.202129	0.144454	-0.257797	-0.232357	0.574925	-0.303194	0.791299	0.193735	-0.118369
Glyma.01G040500		FUNCTIONS IN: molecular_function unknown; INVOLVED IN: biological_process unknown; LOCATED IN: chloroplast; EXPRESSED IN: 21 plant structures; EXPRESSED DURING: 13 growth stages; CONTAINS InterPro DOMAIN/s: Putative small multi-drug export (InterPro:IPR009577); Has 405 Blast hits to 405 proteins in 185 species: Archae - 65; Bacteria - 295; Metazoa - 0; Fungi - 0; Plants - 23; Viruses - 0; Other E…	grey	-0.247703	-0.10114	0.0517155	0.0238921	-0.149532	-0.125538	0.375836	0.0951268	0.132746	0.14278	0.257912	-0.484061	-0.202395	-0.450807	0.000477268	0.290423	0.279708	0.11082	0.515311	0.382963	0.0952962
Glyma.01G040600		DNAJ heat shock family protein	grey	0.17339	-0.138652	-0.187185	0.00782569	-0.283188	-0.211704	-0.0662589	-0.169546	-0.303205	-0.120107	0.122019	0.117399	0.072681	0.425182	-0.161742	-0.108282	0.208574	-0.160594	0.58641	-0.126948	0.024173
Glyma.01G040900	EMB2733, ESP3	RNA helicase family protein	pink	-0.0367185	0.1464	-0.0316952	-0.289439	-0.317797	-0.236349	-0.557055	-0.165746	-0.382537	-0.184131	0.189603	0.452159	0.0657586	0.759382	-0.180862	-0.317942	0.308467	-0.284964	0.158945	-0.224529	-0.259558
Glyma.01G041100	ATH7, TH7	thioredoxin H-type 7	grey	-0.0264376	-0.080181	-0.0739413	-0.0722058	-0.105528	-0.0928943	0.104258	-0.077334	-0.118109	-0.0577683	0.184512	-0.0581983	-0.0577359	-0.00854514	-0.0832892	0.0162147	0.534133	-0.100784	0.400011	-0.00777376	0.087846
Glyma.01G041300		glycine-rich protein	brown	0.0387769	0.171633	0.731929	0.20615	-0.139783	-0.26689	0.30843	0.398975	-0.473751	-0.213818	-0.215917	-0.3404	0.194726	-0.341154	0.110335	0.639922	-0.128805	0.28656	-0.133065	-0.432982	0.235502
Glyma.01G041400	NRT1.7	nitrate transporter 1.7	salmon	-0.0694677	-0.0970679	0.00252921	0.312522	-0.00667485	-0.0565563	0.31827	-0.0723134	-0.117228	-0.0510838	-0.102347	-0.0782232	-0.0986136	-0.0899528	-0.0329207	0.540903	-0.0721652	0.907007	-0.0975603	-0.111563	-0.0268089
Glyma.01G041500		5'-AMP-activated protein kinase-related	grey	-0.223214	-0.104952	0.0457316	0.34214	-0.188361	-0.272052	0.305837	0.0560712	-0.144575	0.0415615	0.0616586	-0.124336	-0.201964	-0.154142	0.112734	0.516114	0.0629832	0.660063	-0.0226551	0.0865477	0.0606677
Glyma.01G041700	ATHB-1, ATHB1, HD-ZIP-1, HAT5, HB-1	homeobox 1	salmon	-0.102229	-0.192583	-0.145607	0.413316	0.446867	0.152303	0.569155	-0.141428	0.0825178	-0.0626078	-0.156894	-0.194247	-0.178138	-0.207878	-0.0973131	0.539187	-0.107055	0.847415	-0.109261	-0.16067	0.106838
Glyma.01G042100	ATNRT1	nitrate transporter 1:2	cyan	-0.0608231	0.00241961	-0.0473142	0.888243	-0.0985225	-0.0873535	0.340296	-0.0721819	-0.146271	-0.103542	-0.0877035	-0.0867383	-0.0366627	-0.106805	-0.0497432	0.223358	0.000299797	0.303264	-0.0739015	-0.130176	0.184057
Glyma.01G042300	PLP, PLPA	PAS/LOV protein B	grey	0.0165208	0.039744	-0.364945	0.187496	0.0697089	0.0845431	0.485108	-0.291221	0.517498	0.386414	0.144738	-0.545011	-0.0494383	-0.489135	-0.237664	0.0124409	0.289456	0.142182	0.117899	0.679393	0.0802396
Glyma.01G042400		Protein kinase superfamily protein	grey	0.00170326	-0.138032	0.28815	0.49529	0.211291	-0.00385705	0.717032	0.151653	-0.160049	-0.0566871	-0.173052	-0.370986	-0.0520584	-0.522369	0.0536383	0.670297	-0.149905	0.49799	0.0103002	-0.321714	0.370868
Glyma.01G042600	HIR1, ATHIR1	SPFH/Band 7/PHB domain-containing membrane-associated protein family	grey	-0.00866437	-0.295274	-0.328193	0.0300482	0.375378	0.374616	0.36666	-0.142332	0.534285	0.628774	-0.139871	-0.256371	-0.236003	-0.260559	-0.178459	-0.162835	-0.0399527	-0.0602165	-0.0731832	0.296671	0.273006
Glyma.01G043400		Cystathionine beta-synthase (CBS) protein	grey	0.661384	0.561731	0.0234776	-0.163585	-0.191926	-0.0847507	-0.311492	-0.153389	-0.196111	-0.11124	0.0682287	-0.0215079	0.512531	0.0729988	-0.077125	-0.159242	-0.0418696	-0.182918	-0.0717385	-0.109426	-0.217158
Glyma.01G043600	UBC1, ATUBC1	ubiquitin carrier protein 1	turquoise	-0.0370843	-0.0782789	-0.306796	-0.164739	-0.116455	-0.0402722	-0.10732	-0.158965	0.490922	0.0840931	0.179645	-0.106214	-0.10404	-0.0473323	-0.13383	-0.391922	0.0394071	-0.173861	-0.0257238	0.839533	-0.187937
Glyma.01G043800	IQD28	IQ-domain 28	grey	-0.323606	-0.156343	0.0485777	0.358972	0.273223	-0.0254087	0.403119	0.0896655	0.130785	0.212105	-0.211451	-0.136258	-0.33647	-0.197537	0.162259	0.391576	-0.0981863	0.73972	-0.148568	0.0771977	-0.215379
Glyma.01G043925		unknown protein	grey	0.273753	0.693353	-0.00029458	-0.185219	0.113987	-0.0972945	-0.170262	-0.209571	-0.116084	0.142988	-0.0528926	-0.00577406	0.593467	-0.0259085	-0.137076	-0.0238871	-0.0921646	0.0380745	-0.119203	-0.114632	-0.306086
Glyma.01G043951		unknown protein	blue	0.0228724	0.943859	0.121632	-0.206806	-0.20315	-0.147096	-0.33666	-0.177844	-0.172785	-0.0905021	0.0245934	-0.0605255	0.544075	-0.0312049	-0.118543	-0.059399	-0.0450791	-0.201239	-0.0404101	-0.0237473	-0.250335
Glyma.01G044000		SOUL heme-binding family protein	grey	0.156942	0.162533	-0.0685515	-0.494251	0.034493	0.15696	-0.721035	0.0440065	-0.0809285	-0.112532	0.0322559	0.528882	0.1855	0.502963	0.294665	-0.519052	0.00886617	-0.459044	-0.0366389	-0.25943	-0.38378
Glyma.01G044100	APK2B	protein kinase 2B	grey	-0.121602	-0.28424	-0.101818	0.370751	0.202905	-0.0865562	0.678425	-0.0946185	-0.117229	0.0889141	-0.11767	-0.246793	-0.225799	-0.183266	-0.0781581	0.646534	-0.0241311	0.744617	0.050321	-0.168453	0.379602
Glyma.01G044200	ATUTR3, UTR3	UDP-galactose transporter 3	grey	0.461486	0.388549	-0.412307	-0.326773	-0.00792066	0.111199	-0.173604	-0.411686	0.386475	0.326744	0.141512	-0.156479	0.420352	-0.0868583	-0.340703	-0.477623	0.206723	-0.267428	0.190429	0.52544	-0.363919
Glyma.01G044300	MYB88	myb domain protein 88	green	-0.155797	-0.259015	-0.134829	0.255599	0.809245	0.337316	0.581277	-0.0495694	0.268213	-0.0859513	-0.196612	-0.276503	-0.252763	-0.277501	-0.00483301	0.331393	-0.147413	0.296383	-0.198279	-0.208999	0.384445
Glyma.01G044600	ATHB13	Homeobox-leucine zipper protein family	lightgreen	-0.0184437	-0.109826	-0.207565	-0.00956897	0.0297546	0.00238982	0.135996	-0.103265	0.272875	0.955126	-0.0696168	-0.0907674	-0.0878427	-0.0972433	-0.0831732	-0.17322	0.0474863	0.00910675	-0.017418	0.326406	-0.10287
Glyma.01G044900		Cyclophilin-like peptidyl-prolyl cis-trans isomerase family protein	grey	-0.0763303	0.000841726	-0.179514	0.300478	0.0425861	0.0590387	0.373418	-0.174185	0.0165192	0.0507584	0.0593461	-0.263987	-0.115255	-0.225971	-0.063813	0.256276	-0.0274394	0.225461	0.208641	-0.0153963	0.273531
Glyma.01G045100		Galactose oxidase/kelch repeat superfamily protein	grey	0.0827054	0.0431775	-0.235851	0.612264	0.316646	0.310246	0.674859	-0.249788	0.25876	0.00355519	-0.203166	-0.516537	-0.0151866	-0.433785	-0.179245	0.338303	-0.0836633	0.369175	-0.117925	0.0178746	0.489197
Glyma.01G045200		unknown protein; BEST Arabidopsis thaliana protein match is: unknown protein (TAIR:AT1G26920.1); Has 51 Blast hits to 51 proteins in 15 species: Archae - 0; Bacteria - 2; Metazoa - 2; Fungi - 7; Plants - 29; Viruses - 0; Other Eukaryotes - 11 (source: NCBI BLink).	grey	-0.101226	-0.256498	0.363591	0.0090363	0.0228056	-0.0510694	-0.204175	0.206579	-0.294527	-0.200934	-0.331292	0.549923	-0.174484	0.276914	0.0582698	0.0845851	-0.215355	0.292104	-0.34372	-0.437948	-0.200718
Glyma.01G045400	ATHVA22C, HVA22C	HVA22 homologue C	yellow	-0.159007	-0.23472	0.0200023	0.0764191	0.199396	0.0443899	0.43081	0.0811834	-0.0542923	-0.0394227	-0.231589	-0.213809	-0.233561	-0.209308	0.0409964	0.419094	-0.160234	0.163335	-0.159851	-0.20603	0.74154
Glyma.01G045700		Mog1/PsbP/DUF1795-like photosystem II reaction center PsbP family protein	grey	-0.0102543	0.250366	-0.23467	0.148531	0.14671	0.168068	0.289264	-0.284099	0.281619	0.0270827	-0.0492314	-0.41417	0.186536	-0.208463	-0.34771	0.000227859	0.0365971	-0.0637705	-0.107362	0.218687	0.39405
Glyma.01G045800	PNC1	peroxisomal adenine nucleotide carrier 1	yellow	0.037095	-0.185624	-0.186305	0.429074	-0.0305257	-0.0545537	0.362179	-0.233259	-0.225484	-0.200496	-0.195286	0.048602	-0.0881354	-0.094623	-0.244345	0.325132	-0.136772	0.122937	-0.141298	-0.308454	0.844591
Glyma.01G046000		Fatty acid/sphingolipid desaturase	grey	-0.232559	0.246646	0.325677	-0.0148813	-0.0290977	-0.0481829	0.154922	0.236817	-0.023369	0.0797521	-0.251363	-0.434589	0.0525774	-0.324326	0.408434	0.295355	-0.155086	-0.124614	-0.254577	-0.00053265	0.465647
Glyma.01G046200		Haloacid dehalogenase-like hydrolase (HAD) superfamily protein	grey	0.0925395	-0.162646	-0.0941435	-0.248954	-0.062537	0.138139	-0.0740315	0.18052	0.481566	0.253911	0.273745	-0.302562	-0.0307706	-0.229685	0.356306	-0.281587	0.148879	-0.224518	0.137697	0.675579	-0.224177
Glyma.01G046300	UGT73B5	UDP-glucosyl transferase 73B5	green	-0.0762477	-0.156355	-0.170262	-0.0324605	0.847114	0.245261	0.36724	-0.0627209	0.296162	-0.00787477	-0.130145	-0.142673	-0.142764	-0.14403	-0.056696	0.0518354	-0.0891194	0.016695	-0.135856	-0.0889862	0.156015
Glyma.01G046400	ORC6, ATORC6	origin recognition complex protein 6	grey	-0.0969054	0.492405	0.633834	0.0474819	-0.33376	-0.347544	-0.00582625	0.287436	-0.637233	-0.34663	0.0665549	-0.216815	0.302309	-0.174049	0.257731	0.658956	-0.0976097	0.138168	0.0533104	-0.49895	0.186145
Glyma.01G046500	SBH2	sphingoid base hydroxylase 2	turquoise	-0.0206333	-0.137482	-0.394589	-0.163916	-0.101915	-0.0343429	0.0153015	-0.192313	0.557278	0.305333	0.304726	-0.184541	-0.136787	-0.169516	-0.160051	-0.392291	0.139284	-0.178593	0.155209	0.935328	-0.203083
Glyma.01G046600	PKS2	phytochrome kinase substrate 2	turquoise	-0.028674	-0.133003	-0.377359	-0.211796	-0.177172	-0.121964	0.0873134	-0.201695	0.390219	0.382244	0.494895	-0.201082	-0.114662	-0.187516	-0.194296	-0.321903	0.457507	-0.241053	0.524022	0.768064	-0.224122
Glyma.01G046700		S-adenosyl-L-methionine-dependent methyltransferases superfamily protein	turquoise	-0.0115197	-0.107414	-0.527354	-0.234861	-0.0708481	-0.00726158	-0.023269	-0.307152	0.602508	0.497805	0.3845	-0.121386	-0.101756	-0.118734	-0.284365	-0.550025	0.265324	-0.30457	0.29582	0.927756	-0.294773
Glyma.01G046800	FEZ, ANAC009	NAC (No Apical Meristem) domain transcriptional regulator superfamily protein	pink	-0.100648	-0.0708458	-0.0923367	-0.168186	-0.187088	-0.126119	-0.582639	-0.0826838	-0.253107	-0.113155	-0.152234	0.510575	-0.111729	0.96677	-0.0299555	-0.346992	-0.0919514	-0.150414	-0.159187	-0.218812	-0.187468
Glyma.01G047000		Ribosomal protein L34e superfamily protein	brown	-0.138251	0.0444401	0.89679	-0.226131	-0.222703	-0.203522	-0.260782	0.641497	-0.409313	-0.172671	-0.171277	-0.044782	-0.0311595	-0.0170575	0.647334	0.266431	-0.106918	-0.0962502	-0.143888	-0.369855	-0.120898
Glyma.01G047100		GDA1/CD39 nucleoside phosphatase family protein	grey	0.21229	-0.250421	-0.588959	-0.0272449	0.125566	0.155068	0.407939	-0.337666	0.62071	0.499721	0.273373	-0.395678	-0.0468581	-0.304544	-0.345358	-0.245468	0.328571	0.020323	0.302744	0.769159	0.0239235
Glyma.01G047400	MS1	RING/FYVE/PHD zinc finger superfamily protein	grey	-0.398007	-0.0515593	0.592723	0.226201	0.0992518	-0.113876	0.125434	0.485202	-0.315713	-0.208325	-0.433032	0.00502188	-0.320803	0.0367775	0.345886	0.536209	-0.318255	0.429384	-0.487368	-0.45834	0.160651
Glyma.01G047700		RING/FYVE/PHD zinc finger superfamily protein	grey	0.186333	0.0413544	-0.558741	-0.0985385	-0.268606	-0.213048	0.0395732	-0.47481	0.237768	0.259169	0.506929	-0.0998283	0.0631813	0.0157595	-0.461068	-0.286407	0.353496	-0.0559995	0.479416	0.708308	-0.205701
Glyma.01G047900	ATHB30, ZFHD3, HB30, ZHD8	homeobox protein 30	yellow	0.116559	-0.131933	0.0395476	0.0179915	-0.0213987	-0.0967639	0.301225	0.00332674	-0.198752	-0.139033	-0.204536	-0.146591	0.0109555	-0.130098	-0.00822488	0.282452	-0.122368	-0.0875878	-0.168532	-0.224591	0.804881
Glyma.01G048000		Protein of unknown function (DUF1666)	green	-0.107893	-0.193614	-0.361409	0.0158352	0.816486	0.588484	0.333641	-0.174354	0.529128	-0.0291362	0.218956	-0.131207	-0.196742	-0.191641	-0.139691	-0.0569224	0.00664709	0.150801	0.10952	0.0357827	-0.118696
Glyma.01G048100	OTP85	Pentatricopeptide repeat (PPR) superfamily protein	grey	-0.0288705	-0.145761	-0.0782993	-0.112131	0.118463	-0.0176707	0.112129	-0.164816	-0.121139	-0.0869334	0.312703	0.183591	-0.11428	-0.143476	-0.0889027	0.108842	0.0294233	0.00339838	0.146852	-0.18983	0.1828
Glyma.01G048400		Ribonuclease T2 family protein	black	0.812363	0.0519214	-0.0763778	-0.080754	-0.0852009	-0.0208854	-0.0746199	-0.088876	-0.0266954	-0.0314154	0.055182	-0.0592044	0.406049	-0.066234	-0.0739291	-0.165802	0.0831412	-0.0949557	0.0226159	0.0407422	-0.103995
Glyma.01G048500	GALT1	galactosyltransferase1	grey	0.437183	-0.01451	-0.253333	0.311746	0.406908	0.13221	0.557714	-0.241996	0.181571	0.111192	-0.120187	-0.410602	0.290936	-0.335385	-0.073067	0.295341	-0.100362	0.515606	-0.108362	0.0197829	0.183744
Glyma.01G048700		RING/U-box superfamily protein	grey	0.00106195	-0.110845	-0.0286342	-0.224848	-0.0445539	-0.145677	-0.0564023	-0.0448657	-0.148359	0.0833756	-0.112866	0.293383	-0.00112351	0.151032	-0.160548	-0.170881	0.127727	-0.151255	0.120923	-0.0978015	-0.0491236
Glyma.01G049100		Homeodomain-like superfamily protein	green	-0.066348	-0.166146	-0.228243	-0.0342104	0.865544	0.694359	0.242899	-0.0403916	0.592214	0.0011662	-0.0860552	-0.150989	-0.159837	-0.142209	0.0189643	-0.138449	-0.0650977	0.0722227	-0.15327	-0.00866225	-0.102646
Glyma.01G049600	MYB105, LOF2, ATMYB105	myb domain protein 105	tan	-0.0107203	-0.0883746	-0.0923286	-0.0728288	-0.00114781	-0.0597309	0.167786	-0.0472216	-0.0566243	-0.00606509	0.0935065	-0.0938414	-0.0108144	-0.08447	-0.0191318	0.0375954	0.0766548	-0.0800107	0.676774	0.00874984	-0.0680843
Glyma.01G049700		O-Glycosyl hydrolases family 17 protein	black	0.806184	0.507104	0.0806839	-0.0447647	-0.0652379	-0.10468	-0.0253245	-0.171964	-0.232332	-0.113795	-0.102604	-0.152632	0.806844	-0.188936	-0.131673	0.0230492	-0.0526801	-0.0580133	-0.077136	-0.203655	-0.0246938
Glyma.01G049800	SMC2, TTN3, ATCAP-E1, ATSMC4	structural maintenance of chromosomes 2	red	0.0379876	0.407234	0.283159	0.222836	-0.0432546	-0.234176	0.347128	-0.0111766	-0.406827	-0.228463	-0.104846	-0.311614	0.360081	-0.29583	0.0139212	0.771648	-0.122619	0.594548	-0.0603124	-0.368566	0.237176
Glyma.01G050100	ATEXPA1, EXP1, AT-EXP1, ATEXP1, ATHEXP ALPHA 1.2, EXPA1	expansin A1	grey	-0.150905	-0.291164	-0.114901	-0.215688	0.378329	0.318485	0.127521	0.188857	0.593242	0.363615	0.010403	-0.306471	-0.290077	-0.292233	0.506848	-0.222196	0.059307	-0.180675	0.0271418	0.445394	-0.102943
Glyma.01G050400		RING/U-box superfamily protein	grey	-0.15889	-0.454664	-0.176651	0.65949	0.232596	0.0555642	0.840068	0.0164156	0.274746	0.204337	-0.0517303	-0.548319	-0.392455	-0.462325	-0.0417021	0.48029	-0.00132128	0.544699	-0.0173431	0.243564	0.489405
Glyma.01G050500		cAMP-regulated phosphoprotein 19-related protein	grey	0.169885	0.234841	-0.140261	-0.297787	-0.43997	-0.13523	-0.304585	-0.187016	0.120466	-0.0689685	0.535876	-0.138665	0.227843	0.0246732	-0.260154	-0.321481	0.236906	-0.404104	0.454925	0.519728	-0.276341
Glyma.01G052500		O-fucosyltransferase family protein	grey	0.356113	0.0204769	-0.20416	0.251723	-0.259889	-0.0913613	0.326735	-0.180543	-0.0449323	-0.0213787	0.410111	-0.253136	0.321928	-0.36053	-0.166171	0.128949	0.319722	-0.0516571	0.457308	0.13973	0.237373
Glyma.01G052700		unknown protein; FUNCTIONS IN: molecular_function unknown; INVOLVED IN: biological_process unknown; LOCATED IN: chloroplast; EXPRESSED IN: 23 plant structures; EXPRESSED DURING: 13 growth stages; CONTAINS InterPro DOMAIN/s: Protein of unknown function DUF3110 (InterPro:IPR021503); Has 25 Blast hits to 25 proteins in 8 species: Archae - 0; Bacteria - 0; Metazoa - 0; Fungi - 0; Plants - 25; Viruses…	grey	0.45176	0.298304	0.033327	-0.287654	-0.499713	-0.376467	-0.30625	-0.101811	-0.346713	-0.0293202	0.317742	-0.0253949	0.406969	0.269262	-0.072955	-0.124895	0.246626	-0.215854	0.424511	0.067033	-0.243264
Glyma.01G053100	AGO7, ZIP	Argonaute family protein	grey	-0.136097	-0.186051	0.393843	-0.119888	0.666836	0.154576	0.112709	0.637714	0.121435	-0.0473134	-0.201705	-0.153174	-0.192988	-0.152112	0.552117	0.138969	-0.151536	0.0420804	-0.24405	-0.216669	-0.14951
Glyma.01G053200		Prefoldin chaperone subunit family protein	grey	-0.00219903	0.42099	0.716154	-0.222883	-0.202811	-0.13689	-0.270078	0.629384	-0.263592	-0.128309	-0.208994	-0.150573	0.318084	-0.0723949	0.333403	0.180275	-0.140808	-0.0812296	-0.253889	-0.212094	-0.157605
Glyma.01G053300		DHHC-type zinc finger family protein	turquoise	0.041029	-0.10016	-0.360224	-0.107956	0.192984	0.10202	0.286619	-0.159496	0.678216	0.622229	0.269433	-0.417165	-0.0371934	-0.417546	-0.117454	-0.282241	0.217154	-0.0312729	0.247266	0.843188	-0.329865
Glyma.01G053700		PNAS-3 related	grey	-0.110761	0.371905	0.544549	0.146064	-0.190587	-0.23227	0.0722285	0.348593	-0.475101	-0.220196	-0.151705	-0.114437	0.223618	-0.164829	0.101178	0.498623	0.0168265	0.277372	-0.0750662	-0.431822	0.080628
Glyma.01G053800	WRKY4	WRKY DNA-binding protein 4	pink	-0.105189	-0.020844	0.121054	-0.213445	-0.151404	-0.0647773	-0.579723	0.144628	-0.252749	-0.12167	-0.229234	0.49809	-0.0645556	0.802144	0.0448684	-0.309902	-0.14063	-0.176014	-0.251111	-0.291442	-0.23806
Glyma.01G054000	EIF-5A, ELF5A-1, ATELF5A-1, EIF5A	eukaryotic elongation factor 5A-1	grey	0.330481	-0.309492	-0.100914	0.443834	-0.0639355	-0.179107	0.480747	-0.0558953	-0.300364	0.00277102	0.0748295	-0.157161	0.0974845	-0.138035	-0.0301057	0.37493	0.116131	0.27072	0.474173	-0.254419	0.293372
Glyma.01G054100		Transducin/WD40 repeat-like superfamily protein	red	-0.192534	-0.134278	0.249261	0.42674	-0.0187059	-0.253207	0.561052	0.132577	-0.39506	-0.272466	0.205007	-0.277495	-0.222862	-0.33214	0.0980204	0.830916	-0.0988629	0.465857	0.118182	-0.347804	0.533701
Glyma.01G054200	ATMINE1, MINE1, ARC12	homologue of bacterial MinE 1	grey	-0.127168	-0.383757	0.201179	-0.100184	-0.126878	-0.116142	0.0758199	0.292856	-0.0146327	0.0951251	0.446776	-0.206871	-0.302467	-0.153709	0.482837	0.143404	0.244367	-0.066568	0.351743	0.16878	-0.00746153
Glyma.01G054400		Protein of unknown function, DUF538	grey	-0.0674396	-0.299915	-0.0993293	-0.142495	0.199862	0.100898	0.24234	0.192509	0.536503	0.627578	0.133865	-0.415237	-0.211516	-0.349237	0.243035	-0.184575	0.224134	-0.0884437	0.319263	0.625523	-0.272987
Glyma.01G054500	CM3, cm-3	chorismate mutase 3	brown	-0.138985	-0.0332859	0.837075	-0.0923087	-0.14228	-0.134133	-0.213816	0.851576	-0.38593	-0.194174	-0.201746	-0.0213104	-0.0747836	0.0673746	0.692582	0.32126	-0.173318	0.0503628	-0.218052	-0.417228	-0.165115
Glyma.01G054601		unknown protein	blue	-0.0197116	0.864451	0.136001	-0.13586	-0.133703	-0.0986134	-0.267009	-0.119575	-0.176933	-0.0760838	-0.064672	-0.0755147	0.34643	-0.0549943	-0.0613559	0.00284017	-0.0551588	-0.123862	-0.126847	-0.11094	-0.166344
Glyma.01G054800		Plant protein of unknown function (DUF863)	grey	0.642078	0.0521304	-0.0526537	0.313525	0.0476775	-0.0915192	0.231059	-0.131287	-0.132691	0.00518599	-0.115013	0.0172338	0.515102	-0.176784	-0.0652081	0.139574	0.086404	0.428306	-0.00449966	-0.125631	-0.243589
Glyma.01G054900		Tetratricopeptide repeat (TPR)-like superfamily protein	grey	-0.21964	-0.150909	0.353056	0.404995	-0.118496	-0.276493	0.391037	0.14894	-0.431406	-0.239903	-0.00985066	-0.031478	-0.144867	-0.215504	0.0381347	0.67174	-0.0810525	0.475186	-0.0264064	-0.381126	0.350327
Glyma.01G054950		unknown protein	grey	-0.326111	-0.251519	-0.148674	0.409233	0.230413	0.0438952	0.531657	-0.017184	0.141047	0.167497	0.115657	-0.242792	-0.391002	-0.185653	0.0011139	0.368854	-0.000786188	0.589286	0.204929	0.0848474	0.0158538
Glyma.01G055300		appr-1-p processing enzyme family protein	grey	0.0342954	0.292387	-0.288739	0.185883	0.192207	0.18136	0.361608	-0.292211	0.464931	0.369735	0.0326122	-0.529619	0.0529809	-0.441464	-0.199589	0.021048	-0.00146647	0.151124	-0.0362576	0.473903	0.0485922
Glyma.01G055400		unknown protein; Has 38 Blast hits to 38 proteins in 17 species: Archae - 0; Bacteria - 0; Metazoa - 0; Fungi - 0; Plants - 38; Viruses - 0; Other Eukaryotes - 0 (source: NCBI BLink).	black	0.757759	-0.0606664	-0.123968	-0.100026	0.0309934	0.000260937	0.196307	-0.0636959	-0.0245276	0.0332173	0.418326	-0.2397	0.434201	-0.243746	-0.0944372	-0.00415263	0.401958	-0.064988	0.469238	0.0181687	-0.0988067
Glyma.01G055500		Ankyrin repeat family protein	blue	0.0286891	0.680301	0.358126	-0.125826	-0.450526	-0.337982	-0.253857	0.0761842	-0.316361	-0.155844	0.236034	-0.150873	0.5217	-0.108795	-0.0411093	0.144311	0.0274232	-0.150648	0.120856	0.0162847	-0.176781
Glyma.01G055900		RING/U-box superfamily protein	grey	0.161467	-0.255144	-0.547982	0.192815	0.203273	0.297256	0.306929	-0.36761	0.626007	0.293279	0.0798569	-0.190669	-0.0820545	-0.304129	-0.228464	-0.306136	0.0650424	-0.025163	0.0297687	0.617343	0.0634818
Glyma.01G056000		Remorin family protein	purple	-0.0806842	0.0719899	0.603801	-0.13869	-0.100402	-0.119117	-0.161251	0.769152	-0.234831	-0.108558	0.00700408	-0.134742	-0.0165873	-0.105551	0.850104	0.205276	-0.00759358	-0.105705	-0.0526698	-0.209574	-0.138474
Glyma.01G056100	SRG1, ATSRG1	senescence-related gene 1	purple	-0.127479	0.0311087	0.47413	-0.190627	-0.139381	-0.14684	-0.393169	0.551612	-0.261736	-0.106493	-0.121737	0.103582	-0.0127533	0.185463	0.929972	0.0395978	-0.0811227	-0.137937	-0.163909	-0.226947	-0.209727
Glyma.01G056300		Leucine-rich repeat (LRR) family protein	grey	0.482337	-0.062654	-0.658523	0.179659	0.178828	0.23238	0.339791	-0.508485	0.564586	0.372129	0.186958	-0.324027	0.187794	-0.247349	-0.439735	-0.332935	0.148397	-0.062477	0.0821067	0.584507	0.0645619
Glyma.01G056400	CLE9	CLAVATA3/ESR-RELATED 9	cyan	0.0861175	-0.143552	-0.118723	0.912889	-0.102316	-0.116423	0.474959	-0.144211	-0.187972	-0.119363	-0.126392	-0.110738	-0.0578831	-0.139655	-0.114409	0.409573	-0.0759785	0.578647	-0.099567	-0.160781	0.295065
Glyma.01G056500	SNAP30, ATSNAP30	soluble N-ethylmaleimide-sensitive factor adaptor protein 30	magenta	-0.0870907	-0.100326	-0.184933	-0.161307	-0.157752	-0.111076	-0.433492	-0.114196	-0.107286	0.0388216	-0.11649	0.780002	-0.0743376	0.287235	-0.104282	-0.360281	-0.0739111	-0.137254	-0.131083	-0.0559182	-0.190265
Glyma.01G056800	WRKY57, ATWRKY57	WRKY DNA-binding protein 57	tan	-0.0336317	-0.0409965	-0.18862	0.141619	-0.209059	-0.163563	0.240733	-0.161766	-0.145851	-0.0685473	0.648032	-0.157338	-0.0100985	-0.126071	-0.169753	0.122454	0.346481	-0.0654978	0.928829	0.0817261	-0.077285
Glyma.01G056900		C2H2-like zinc finger protein	green	0.464916	0.259601	-0.225867	-0.107227	0.704153	0.30451	0.107535	-0.210458	0.344144	-0.00415914	-0.0739551	-0.18902	0.368541	-0.157719	-0.164861	-0.228288	-0.051999	-0.105816	-0.160062	0.000316406	-0.179153
Glyma.01G057100		UDP-glucose 6-dehydrogenase family protein	grey	0.0687526	0.622335	-0.238195	-0.1963	-0.0152043	0.0731773	-0.162444	-0.317852	0.370689	0.238758	0.0330028	-0.248893	0.240265	-0.185005	-0.190925	-0.33424	0.0301069	-0.257433	-0.0668897	0.501657	-0.233587
Glyma.01G057400		Cobalamin biosynthesis CobW-like protein	grey	0.260538	0.488858	0.0034311	-0.386722	-0.173051	0.159174	-0.385058	-0.0463762	0.289045	0.0331183	0.20996	-0.235175	0.512811	0.0154809	-0.112702	-0.387523	0.157097	-0.306259	0.0939354	0.412836	-0.477185
Glyma.01G057500	QUL1	QUASIMODO2 LIKE 1	grey	0.0839691	-0.181199	-0.176752	0.0341595	0.049185	-0.0598634	0.348235	0.0356932	0.359773	0.21185	0.341254	-0.512133	-0.0741688	-0.45949	0.375312	0.0971475	0.114885	0.0685456	0.288874	0.595098	-0.0505065
Glyma.01G057600		Pentatricopeptide repeat (PPR) superfamily protein	grey	-0.172811	0.178129	0.232091	0.210331	0.108226	-0.298578	0.404768	-0.02133	-0.389014	-0.197049	-0.0466637	-0.0741194	0.0428811	-0.325446	-0.122245	0.566099	-0.0564092	0.376655	0.0811018	-0.361316	0.188933
Glyma.01G058000	GRF12, GF14 IOTA	general regulatory factor 12	blue	-0.0593256	0.820823	0.52178	-0.0635934	-0.234481	-0.280417	-0.267836	0.105383	-0.429365	-0.167581	-0.202893	0.0160557	0.497243	-0.128967	0.149619	0.256301	-0.158244	0.0491154	-0.231586	-0.319164	-0.224369
Glyma.01G058100		unknown protein	grey	-0.131746	0.021419	0.502032	0.206784	-0.00857471	-0.157571	0.338642	0.225945	-0.331059	-0.245981	-0.247587	-0.315052	-0.0602161	-0.179834	-0.0142069	0.705747	-0.259219	0.597506	-0.117191	-0.354551	0.206684
Glyma.01G058200		Tetratricopeptide repeat (TPR)-like superfamily protein	grey	-0.00687648	-0.129827	-0.0368517	0.339898	0.146681	-0.0285299	0.512642	-0.0368125	0.0121213	0.575346	-0.0200206	-0.258433	-0.0910056	-0.329213	-0.111797	0.310782	0.226378	0.305251	0.0748248	-0.033273	0.20828
Glyma.01G058300	PDCB3	plasmodesmata callose-binding protein 3	green	-0.159379	-0.295237	-0.195549	-0.0920895	0.807207	0.419571	0.373375	0.0101328	0.683758	0.530455	-0.118592	-0.304898	-0.304093	-0.297082	0.031284	-0.18014	-0.0601029	0.0301691	-0.122111	0.326704	-0.119264
Glyma.01G058400		alpha/beta-Hydrolases superfamily protein	purple	-0.123459	-0.033308	0.480615	-0.229252	-0.147391	-0.157802	-0.23829	0.75776	-0.241347	-0.11569	0.245951	-0.0852138	-0.0814451	0.0595137	0.726394	0.115655	-0.0117172	-0.181767	0.213031	-0.145597	-0.249387
Glyma.01G058500	UPS2, ATUPS2	ureide permease 2	turquoise	0.021896	-0.272006	-0.505308	-0.196428	0.251571	0.129783	0.294786	-0.219457	0.653754	0.493111	0.377841	-0.325548	-0.175444	-0.315582	-0.21836	-0.351032	0.270508	-0.249484	0.387544	0.798961	-0.0902343
Glyma.01G058600	PETB	photosynthetic electron transfer B	grey	0.00633822	-0.372692	0.191429	0.310528	0.240925	0.188708	0.52981	0.438038	0.235683	0.0767775	-0.00364935	-0.464827	-0.208721	-0.469891	0.135202	0.178503	0.167645	0.0276387	0.076775	0.0735587	0.231344
Glyma.01G059100	EMB1006	Pentatricopeptide repeat (PPR) superfamily protein	grey	-0.204959	-0.228992	-0.0194937	0.175998	0.28771	-0.128232	0.69036	0.0108023	0.0984785	0.0369832	0.187053	-0.456818	-0.30481	-0.561648	0.043514	0.460254	0.0239441	0.209138	0.222965	0.156454	0.42138
Glyma.01G059450		unknown protein	blue	-0.0611229	0.812933	0.12771	-0.134502	-0.17264	-0.135209	-0.187141	-0.108635	-0.23853	-0.124927	0.104543	-0.107434	0.270228	-0.0293376	-0.0583913	0.101539	-0.0498772	-0.156388	-0.0446294	-0.147454	-0.0174273
Glyma.01G060600		HMG (high mobility group) box protein	red	-0.168995	-0.204523	0.349586	0.200618	0.188927	-0.209185	0.550271	0.271372	-0.339665	-0.224291	0.177339	-0.330063	-0.192383	-0.304017	0.19186	0.827843	-0.113458	0.498851	0.191836	-0.369395	0.310837
Glyma.01G060800		unknown protein	grey	0.00075885	-0.323934	-0.0291251	0.593207	0.0721355	-0.137395	0.694108	-0.0747851	-0.157911	-0.105135	-0.0241468	-0.2431	-0.192248	-0.309721	-0.162145	0.533619	-0.0629515	0.461677	0.0543284	-0.146997	0.519211
Glyma.01G060900	SP1L1	SPIRAL1-like1	grey	0.19257	0.176867	-0.22768	-0.341431	-0.311844	-0.0915698	-0.421228	-0.216878	0.305959	0.233201	0.122186	0.0936261	0.157186	0.00576931	0.0282447	-0.569874	0.080874	-0.39838	0.000127995	0.646173	-0.371105
Glyma.01G061000		unknown protein	lightgreen	-0.0217195	-0.0775918	-0.185074	-0.0899804	0.0386767	-0.0243803	0.0823727	-0.0729989	0.262573	0.986273	-0.0579132	-0.0887763	-0.0691336	-0.0811802	-0.0385201	-0.228367	0.0634742	-0.0822098	0.00229304	0.335041	-0.1055
Glyma.01G061100	CYP78A5, KLU	cytochrome P450, family 78, subfamily A, polypeptide 5	grey	-0.142018	-0.159282	0.31789	-0.219416	-0.194728	-0.172851	-0.4747	0.343557	-0.326217	-0.124368	-0.170534	0.681149	-0.122209	0.174557	0.551546	-0.135619	-0.130606	-0.16174	-0.115053	-0.30493	-0.260413
Glyma.01G061500	SIK1	Protein kinase superfamily protein	grey	0.0794183	-0.39774	-0.21929	0.512455	0.377539	0.0168163	0.909717	-0.128523	0.170221	0.105914	0.0638745	-0.453333	-0.164316	-0.486994	-0.180043	0.417993	0.099834	0.393859	0.168188	0.0981603	0.44722
Glyma.01G061700	AUL1	auxin-like 1 protein	grey	-0.111371	-0.157323	0.0354242	0.344503	-0.154916	-0.285713	0.721349	-0.0257603	-0.0850406	0.222563	0.147731	-0.539113	-0.136668	-0.490637	-0.0193385	0.587992	0.294683	0.398263	0.36503	0.195734	0.369924
Glyma.01G061800		Uncharacterised conserved protein UCP015417, _x0001_vWA	pink	0.00424264	-0.0737457	-0.202725	-0.113024	-0.234643	-0.154456	-0.434051	-0.214129	-0.22239	-0.114295	0.072551	0.394131	-0.0399794	0.766961	-0.199753	-0.361205	0.145819	-0.180125	0.1381	-0.10501	-0.195928
Glyma.01G061900		Uncharacterised protein family UPF0090	yellow	-0.119501	-0.170635	-0.0754073	0.75764	-0.108153	-0.104096	0.45617	-0.104581	-0.164636	-0.124646	-0.148358	-0.156902	-0.176964	-0.170312	-0.105096	0.422992	-0.132261	0.250961	-0.126883	-0.151835	0.666327
Glyma.01G062000	PGL1	6-phosphogluconolactonase 1	grey	0.0703795	-0.206882	-0.53505	0.136388	0.441718	0.567845	0.350465	-0.322357	0.760927	0.0748432	0.237845	-0.311908	-0.102722	-0.310316	-0.279561	-0.344939	0.186993	-0.157257	0.123344	0.512471	0.0360298
Glyma.01G062100	FLN2	fructokinase-like 2	grey	-0.188599	-0.12928	0.374848	0.146898	0.150329	-0.123213	0.453526	0.318653	0.117508	0.0173071	0.164632	-0.520333	-0.198063	-0.502166	0.135349	0.43122	-0.0183806	0.245291	0.0053128	0.250827	0.0562054
Glyma.01G062200		Dihydropterin pyrophosphokinase / Dihydropteroate synthase	grey	-0.211652	-0.248583	0.404162	0.461022	0.153111	-0.149963	0.446859	0.522612	-0.22872	-0.205837	-0.114829	-0.350965	-0.235336	-0.173195	0.367529	0.535257	-0.105323	0.206971	-0.112049	-0.288976	0.440529
Glyma.01G062251		unknown protein	grey	-0.00248436	0.278956	-0.24488	-0.254537	-0.094098	0.151891	-0.296544	-0.248498	0.221836	0.0262339	-0.0479195	0.25473	0.116454	-0.0804674	-0.171061	-0.36831	-0.0304446	-0.305844	-0.0948181	0.241251	-0.066043
Glyma.01G062300	ATE1	ATPase E1	grey	0.113356	0.418626	0.251284	0.102261	-0.175829	-0.281097	0.0531861	0.0112353	-0.375126	-0.171148	-0.0463666	-0.167782	0.356832	-0.107206	-0.0955423	0.422196	-0.0589371	0.41452	-0.00826373	-0.230501	-0.0462101
Glyma.01G062400		Copper amine oxidase family protein	green	-0.068252	-0.18827	-0.189454	-0.0550233	0.790762	0.249122	0.354686	-0.0752416	0.300546	0.00123213	-0.161779	-0.174225	-0.166503	-0.173841	-0.0806435	0.0426062	-0.106785	-0.0278383	-0.173385	-0.0884239	0.327225
Glyma.01G062900		Leucine-rich repeat receptor-like protein kinase family protein	blue	-0.0182773	0.85478	0.161733	-0.130915	-0.130392	-0.0952433	-0.231169	-0.101916	-0.168845	-0.0752075	-0.0235814	-0.0872407	0.380208	-0.0802435	-0.0439256	0.03454	-0.0420517	-0.12376	-0.0884103	-0.101084	-0.161629
Glyma.01G063000	RGP1, ATRGP1	reversibly glycosylated polypeptide 1	turquoise	-0.0678407	0.210352	-0.267749	-0.151078	-0.107187	0.0431336	-0.0900238	-0.166794	0.558401	0.181216	0.167835	-0.275895	-0.0233814	-0.200129	-0.119202	-0.363247	0.083845	-0.185401	-0.00633491	0.859361	-0.275781
Glyma.01G063100		S-adenosyl-L-methionine-dependent methyltransferases superfamily protein	lightcyan	-0.0336876	-0.141676	-0.34665	-0.157353	0.0967597	0.452254	-0.0522978	-0.144633	0.739202	0.0137728	0.183973	-0.158122	-0.150362	-0.149069	-0.119151	-0.42452	0.0460028	-0.146682	-0.0451196	0.737068	-0.191791
Glyma.01G063600		LOCATED IN: chloroplast; EXPRESSED IN: 21 plant structures; EXPRESSED DURING: 12 growth stages; CONTAINS InterPro DOMAIN/s: RNA polymerase II-associated protein 1, C-terminal (InterPro:IPR013929), RNA polymerase II-associated protein 1, N-terminal (InterPro:IPR013930); Has 276 Blast hits to 220 proteins in 102 species: Archae - 0; Bacteria - 2; Metazoa - 151; Fungi - 65; Plants - 41; Viruses - 0;…	grey	-0.115527	-0.420011	0.00966492	0.409319	0.320188	0.05184	0.732486	0.005346	0.0524892	0.138453	-0.011121	-0.315297	-0.291025	-0.318276	-0.0502092	0.519	-0.0100001	0.541454	0.0493887	-0.106362	0.301005
Glyma.01G063700		Squamosa promoter-binding protein-like (SBP domain) transcription factor family protein	grey	-0.212394	-0.000901047	0.682122	0.0169297	0.146058	0.00920357	0.0310529	0.630474	-0.217654	-0.148932	-0.351437	-0.0842642	-0.174924	-0.0864348	0.554768	0.460085	-0.238209	0.450517	-0.375709	-0.402101	-0.147445
Glyma.01G064000		unknown protein	greenyellow	-0.0263909	-0.0920786	-0.176016	-0.0685672	0.308224	0.908358	-0.0367996	-0.0762038	0.614215	-0.0178003	-0.0468691	-0.0872601	-0.0897591	-0.0746723	-0.0574269	-0.267035	-0.0478798	-0.0522766	-0.111496	0.0504497	-0.0858115
Glyma.01G064100	SEP1, AGL2	K-box region and MADS-box transcription factor family protein	grey	-0.0249623	-0.391801	-0.485018	0.301176	0.620452	0.413098	0.763132	-0.312903	0.504154	0.254311	-0.0104594	-0.398076	-0.264311	-0.415192	-0.286401	0.234373	0.0172082	0.34221	0.123222	0.16464	0.390841
Glyma.01G064400		Chaperone DnaJ-domain superfamily protein	grey	0.149796	-0.209635	-0.45575	0.192211	0.00871148	-0.173117	0.560149	-0.371254	0.126086	0.247239	0.452927	-0.302828	-0.0653651	-0.280785	-0.350083	0.19937	0.38682	0.314225	0.585264	0.378256	0.0683135
Glyma.01G064600	ACR4	ACT domain repeat 4	grey	0.476246	0.231278	0.412759	-0.0731696	0.060266	-0.111033	-0.000699211	0.113833	-0.266106	-0.159174	-0.211225	-0.0692767	0.409668	-0.0744967	-0.0229366	0.158408	-0.140909	0.126565	-0.185073	-0.31082	-0.162806
Glyma.01G064900		18S pre-ribosomal assembly protein gar2-related	grey	0.0113566	-0.0319381	-0.068396	0.38008	-0.40029	-0.34001	0.378042	-0.16718	-0.500216	-0.264101	0.319033	-0.095874	0.0787018	-0.10728	-0.213603	0.471864	0.245676	0.098751	0.584236	-0.258078	0.49337
Glyma.01G065100		BSD domain-containing protein	turquoise	0.0161452	-0.01553	-0.442	-0.126729	-0.0459178	0.0491796	0.0684301	-0.273673	0.60689	0.443778	0.225807	-0.298559	-0.0261282	-0.205928	-0.254689	-0.366419	0.219481	-0.1227	0.134016	0.868872	-0.182219
Glyma.01G065400		Serine carboxypeptidase S28 family protein	tan	-0.0362123	-0.0567409	-0.214149	-0.130697	-0.201459	-0.142344	0.121191	-0.152789	-0.0259002	-0.0456378	0.864527	-0.160778	-0.0476585	-0.146203	-0.164439	0.0129061	0.382926	-0.187062	0.943385	0.252271	-0.170691
Glyma.01G065500		Prolyl oligopeptidase family protein	grey	-0.149661	-0.348827	-0.279464	0.397009	0.449006	0.145352	0.721474	-0.144257	0.180856	0.0139924	0.141515	-0.315717	-0.288596	-0.355418	-0.138683	0.309077	0.0176013	0.19814	0.321496	-0.00121627	0.399752
Glyma.01G065600		Prolyl oligopeptidase family protein	turquoise	-0.0182529	-0.194588	-0.470149	0.0559475	0.0535219	0.0565712	0.427965	-0.263965	0.457205	0.246754	0.72436	-0.359676	-0.147977	-0.435267	-0.261202	-0.0975576	0.304139	-0.0901887	0.660682	0.675885	-0.0907871
Glyma.01G065800		NB-ARC domain-containing disease resistance protein	pink	-0.105223	0.174814	-0.0645568	-0.223039	-0.244546	-0.160097	-0.682384	-0.142741	-0.318711	-0.14811	-0.128959	0.55329	0.0197179	0.947421	-0.107435	-0.373416	-0.0853256	-0.204465	-0.171146	-0.261155	-0.251827
Glyma.01G066500		O-fucosyltransferase family protein	turquoise	-0.0147833	-0.141725	-0.381467	-0.185967	-0.106471	-0.058415	-0.00698178	-0.181248	0.590802	0.557765	0.139408	-0.162933	-0.134175	-0.153759	-0.156357	-0.461622	0.116661	-0.196823	0.028133	0.94732	-0.214592
Glyma.01G066600	BIM2	BES1-interacting Myc-like protein 2	grey	0.100416	-0.0307537	-0.318775	0.25473	0.382191	0.0737534	0.580508	-0.291376	0.466017	0.408923	0.0398758	-0.506009	0.020684	-0.483574	-0.158222	0.174303	-0.00453631	0.443565	0.0300601	0.481261	-0.0690989
Glyma.01G067000	ATPI4K GAMMA 7, UBDK GAMMA 7, PI4K GAMMA 7	phosphoinositide 4-kinase gamma 7	grey	0.140216	-0.164922	-0.172733	0.00603639	0.0791493	-0.128902	0.240787	-0.112808	0.112462	0.252735	-0.149213	-0.109133	-0.030633	-0.0608244	-0.10275	0.102377	-0.096212	0.467593	-0.0503315	0.223089	-0.0712219
Glyma.01G067100		UDP-Glycosyltransferase superfamily protein	grey	-0.128882	-0.216555	-0.238562	-0.0820039	0.62836	0.134134	0.491772	-0.104901	0.257441	0.229786	0.295657	-0.265033	-0.196312	-0.239355	-0.112217	0.175717	0.290425	0.270414	0.420749	0.0810401	-0.12772
Glyma.01G067200		GDSL-like Lipase/Acylhydrolase superfamily protein	greenyellow	-0.0490821	-0.0178389	-0.237451	-0.106853	0.690616	0.915217	0.0791353	-0.107211	0.697207	0.0460578	-0.0942389	-0.146335	-0.102048	-0.142418	-0.0767951	-0.265008	-0.0801741	-0.045887	-0.1693	0.0344991	-0.129879
Glyma.01G067300	NRPB1, RPB1, RNA_POL_II_LSRNA_POL_II_LS, RNA_POL_II_LS	RNA polymerase II large subunit	green	-0.0484836	-0.183668	-0.237604	-0.0697117	0.813809	0.178598	0.322803	-0.052754	0.480675	0.23314	-0.118071	-0.160666	-0.143988	-0.204037	-0.0576318	-0.0688758	-0.0590868	0.155978	-0.183693	0.23729	-0.12502
Glyma.01G067600	STP1, ATSTP1	sugar transporter 1	turquoise	-0.0156793	-0.229176	-0.510042	-0.130745	0.316913	0.507546	0.143131	-0.253193	0.890083	0.205502	0.218268	-0.27357	-0.199238	-0.263119	-0.221165	-0.435	0.116632	-0.105981	0.0135242	0.827496	-0.147074
Glyma.01G067700		unknown protein	pink	-0.0961212	-0.0639193	-0.0921258	-0.161128	-0.182659	-0.120429	-0.569457	-0.109076	-0.238948	-0.108721	-0.142657	0.460744	-0.109751	0.965264	-0.0814681	-0.352699	-0.0861081	-0.145894	-0.151048	-0.203913	-0.178569
Glyma.01G067900		Transducin/WD40 repeat-like superfamily protein	grey	0.115422	0.670742	0.623672	-0.109272	-0.295127	-0.352709	-0.212305	0.278484	-0.559263	-0.236048	-0.046105	-0.154787	0.51553	-0.0958386	0.252935	0.341202	-0.0498044	-0.0496375	-0.0446833	-0.408453	-0.0894475
Glyma.01G068000	CR88, EMB1956, HSP90.5, Hsp88.1, AtHsp90.5	Chaperone protein htpG family protein	brown	-0.0634976	-0.148486	0.836273	-0.0781579	-0.122654	-0.223401	0.0361563	0.602699	-0.391757	-0.16064	-0.118887	-0.0960764	-0.0675187	-0.129386	0.272734	0.393324	-0.0690929	0.139137	-0.0332004	-0.362595	-0.0840772
Glyma.01G068200	SRG1, ATSRG1	senescence-related gene 1	magenta	-0.101059	-0.086079	-0.118186	-0.171929	-0.191272	-0.128978	-0.576877	-0.120891	-0.254185	-0.12043	-0.15219	0.70091	-0.0959553	0.75635	-0.102886	-0.383302	-0.0989782	-0.154212	-0.168183	-0.232331	-0.192753
Glyma.01G068600		basic helix-loop-helix (bHLH) DNA-binding superfamily protein	grey	-0.085012	-0.165878	-0.175109	0.805886	0.501977	0.150721	0.733732	-0.141258	0.0966006	-0.0784688	-0.19135	-0.295826	-0.142184	-0.329837	-0.0901549	0.5096	-0.13181	0.61326	-0.163041	-0.189298	0.339721
Glyma.01G068800	WIT2	WPP domain-interacting protein 2	grey	-0.20119	-0.350445	-0.305539	0.508204	0.689233	0.236361	0.767873	-0.163147	0.343746	0.00873054	0.120539	-0.379984	-0.34057	-0.388918	-0.16673	0.34559	0.028611	0.373084	0.110779	0.0526406	0.293586
Glyma.01G068900		unknown protein	grey	0.352793	-0.0193266	0.26535	0.522338	-0.0170178	-0.0929629	0.477804	0.182696	-0.22671	-0.129437	-0.140549	-0.373285	0.308421	-0.336644	0.0075807	0.460707	0.0482085	0.386825	0.0113865	-0.255945	0.190454
Glyma.01G069150		unknown protein	grey	-0.0805711	0.167833	0.748131	0.0436368	-0.112033	-0.000181413	-0.101369	0.483827	-0.333965	-0.283718	-0.259486	-0.165973	0.101931	-0.0761439	0.190991	0.364776	-0.19647	0.0534462	-0.276652	-0.470519	0.0456678
Glyma.01G069200		RNA binding Plectin/S10 domain-containing protein	blue	0.533845	0.850699	0.160559	-0.189671	-0.199041	-0.131495	-0.317756	-0.167642	-0.244302	-0.106571	-0.0664712	-0.0648001	0.896441	-0.0584012	-0.110023	-0.0850272	-0.0515822	-0.188214	-0.121797	-0.156091	-0.236859
Glyma.01G069400	ATPSK1, PSK1	phytosulfokine 1 precursor	magenta	-0.116567	-0.108874	-0.11301	-0.199889	-0.213411	-0.146881	-0.652985	-0.0834456	-0.293691	-0.13738	-0.177182	0.924521	-0.0981125	0.673509	-0.0493151	-0.401594	-0.116188	-0.173428	-0.183575	-0.272514	-0.226539
Glyma.01G069500		TCP-1/cpn60 chaperonin family protein	grey	-0.28412	-0.239907	0.0528107	-0.20761	0.179681	0.0553572	0.146874	0.219152	0.0685876	0.0733385	0.334465	-0.029111	-0.267573	-0.1636	0.0763938	0.0396461	0.0521608	-0.232694	0.422465	0.0329706	0.0397451
Glyma.01G069600		unknown protein	grey	0.174091	0.0362221	-0.110175	0.341907	0.251754	-0.0203998	0.403182	-0.112673	-0.0866663	-0.0248954	-0.228964	-0.0670193	0.121476	-0.212155	-0.0961016	0.26161	-0.0153032	0.29624	-0.222149	-0.219944	0.290178
Glyma.01G070150		unknown protein	grey	0.120703	0.685388	0.474293	-0.0992681	-0.179954	-0.192482	-0.183031	0.12004	-0.255107	-0.0616275	-0.0990247	-0.209447	0.470338	-0.227548	0.347589	0.182822	-0.101562	-0.0173808	-0.16075	-0.142361	-0.25831
Glyma.01G070300		Phosphoribulokinase / Uridine kinase family	grey	0.37779	0.0677393	0.315383	0.549566	-0.06604	-0.223783	0.446261	0.0474493	-0.420492	-0.197147	-0.168308	-0.278889	0.400999	-0.344429	-0.011677	0.602207	-0.149704	0.375779	-0.0747134	-0.419866	0.344605
Glyma.01G070400		transferases;folic acid binding	greenyellow	-0.0194399	-0.161911	-0.296701	-0.131474	0.711567	0.937915	0.0991385	-0.117096	0.816655	0.129783	-0.0903395	-0.172736	-0.128599	-0.17366	-0.076839	-0.345957	-0.0621632	-0.0612459	-0.172911	0.167786	-0.147264
Glyma.01G071000		FUNCTIONS IN: molecular_function unknown; INVOLVED IN: biological_process unknown; LOCATED IN: mitochondrion; EXPRESSED IN: 15 plant structures; EXPRESSED DURING: 7 growth stages; CONTAINS InterPro DOMAIN/s: Protein of unknown function DUF248, methyltransferase putative (InterPro:IPR004159); BEST Arabidopsis thaliana protein match is: S-adenosyl-L-methionine-dependent methyltransferases superfami…	turquoise	-0.0402698	-0.143046	-0.364819	-0.156263	-0.105958	-0.0505129	-0.000466799	-0.173889	0.543792	0.407252	0.171451	-0.143029	-0.148422	-0.142541	-0.148655	-0.382872	0.111307	-0.121591	0.0199282	0.909268	-0.180057
Glyma.01G071300		Adenosylmethionine decarboxylase family protein	grey	0.0474699	-0.171781	-0.0320861	-0.210871	0.436116	0.138576	-0.13934	0.143896	0.218816	0.14339	-0.200481	0.00194191	-0.0631488	0.41278	-0.024497	-0.219585	-0.0741181	0.133529	-0.221699	0.0270146	-0.380195
Glyma.01G071400	CPuORF9	conserved peptide upstream open reading frame 9	grey	0.347751	-0.189126	-0.0826861	0.0455868	0.363035	0.037384	0.147032	0.0433911	0.120291	0.146939	-0.146654	-0.0191926	0.110558	-0.0264694	-0.0228796	-0.101064	-0.00410074	0.0822815	-0.0344804	-0.0272148	-0.233961
Glyma.01G072000		F-box/RNI-like superfamily protein	grey	0.0375876	0.472859	-0.303324	-0.0581527	0.00510786	-0.02	-0.274902	-0.332671	0.111352	-0.056115	0.0425266	0.145035	0.214126	0.113449	0.00543489	-0.319636	-0.113257	-0.15857	-0.0263235	0.194251	-0.291502
Glyma.01G072900		Protein kinase superfamily protein	grey	-0.142338	-0.291155	-0.0900155	0.582573	0.322667	0.0377633	0.674946	0.0028069	-0.0492069	-0.0768513	0.031676	-0.297033	-0.280634	-0.260683	0.0902051	0.557106	-0.0197297	0.495577	0.00766244	-0.230093	0.483022
Glyma.01G072950		unknown protein	grey	0.209085	-0.0604658	0.153004	0.0149915	-0.00994073	0.0628836	0.0864262	0.140597	-0.0917764	-0.0944784	0.00142664	-0.13354	0.0759305	-0.0572376	-0.0399528	0.0825611	-0.0258416	-0.0197776	0.0953467	-0.162754	0.0600676
Glyma.01G073000		FAD-linked oxidases family protein	grey	-0.143139	-0.479124	-0.0349743	0.557964	0.175258	-0.0794548	0.572247	0.0434596	-0.187806	-0.164536	-0.13011	0.0156602	-0.331271	-0.0586729	-0.0155381	0.426548	-0.0179955	0.379382	-0.0257262	-0.308159	0.474996
Glyma.01G073400		SNF2 domain-containing protein / helicase domain-containing protein	grey	-0.0142372	-0.0907685	0.385092	0.248457	-0.08786	-0.303314	0.46306	0.140693	-0.395482	-0.232003	0.153675	-0.31054	-0.0825243	-0.302033	0.125072	0.75012	0.0788246	0.445091	0.0668512	-0.260374	0.314731
Glyma.01G073500		Tetratricopeptide repeat (TPR)-like superfamily protein	grey	-0.0966064	-0.302598	-0.23711	0.560734	0.100218	-0.0857018	0.661555	-0.171379	-0.10561	-0.163586	0.293386	-0.0815315	-0.197577	-0.373719	-0.135314	0.444732	0.132692	0.312284	0.324033	-0.112998	0.455513
Glyma.01G074000	RDO4, HUB1	histone mono-ubiquitination 1	grey	-0.0439705	-0.436908	-0.143989	0.48192	0.420138	0.0218133	0.891173	-0.00539419	0.213996	0.187551	0.109756	-0.460319	-0.268775	-0.535319	-0.0319265	0.449865	0.148426	0.423544	0.168651	0.138004	0.365839
Glyma.01G074400		unknown protein; Has 17 Blast hits to 17 proteins in 8 species: Archae - 0; Bacteria - 0; Metazoa - 0; Fungi - 0; Plants - 17; Viruses - 0; Other Eukaryotes - 0 (source: NCBI BLink).	grey	0.0983773	-0.141971	0.165172	0.152292	0.111769	0.0430297	0.21084	0.262382	0.0882451	0.0125785	-0.226606	-0.319588	0.026563	-0.11251	0.0467536	0.0654866	-0.0425262	-0.119635	-0.199809	0.0148079	0.318009
Glyma.01G074500		Phosphoglycerate mutase family protein	grey	-0.0359243	-0.411549	-0.4395	0.221824	0.087936	0.0092761	0.640592	-0.232466	0.37017	0.291794	0.319164	-0.422067	-0.30492	-0.411379	-0.254551	0.167265	0.335823	0.177584	0.403876	0.552001	0.360923
Glyma.01G074700	EMB2766	structural constituent of nuclear pore	grey	-0.0683144	0.2085	0.540022	0.26069	-0.0841717	-0.248692	0.394344	0.236838	-0.347905	-0.152821	0.026676	-0.31933	0.164369	-0.455762	0.047581	0.681765	0.0150101	0.468607	0.0403022	-0.255954	0.0742328
Glyma.01G075300		Translation elongation factor EFG/EF2 protein	grey	0.164802	-0.219601	-0.270548	0.305352	0.153612	-0.0213928	0.629539	-0.216745	0.00490343	-0.0352963	0.445172	-0.327417	-0.0432132	-0.318967	-0.218193	0.322173	0.125592	0.175669	0.345519	0.0050436	0.400984
Glyma.01G075400		Translation elongation factor EFG/EF2 protein	grey	0.104945	-0.033643	0.0220098	0.220763	0.0620484	-0.0994743	0.478077	0.166924	0.042291	0.108805	0.0534608	-0.429285	0.0202009	-0.368889	0.0773084	0.254776	0.357217	0.111377	0.0830629	0.116591	0.247615
Glyma.01G076000	RPOC1	DNA-directed RNA polymerase family protein	grey	-0.00506748	-0.230187	0.248686	0.557515	0.184822	0.026198	0.750584	0.257397	-0.00420838	-0.0191624	-0.0604107	-0.531127	-0.106255	-0.543215	-0.0714245	0.516703	0.0841827	0.358804	0.096741	-0.120475	0.368898
Glyma.01G076100		Plastid-lipid associated protein PAP / fibrillin family protein	grey	0.0587056	-0.21343	-0.0859781	0.0676537	-0.113874	-0.160956	0.30557	0.0340657	0.0225218	-0.0265858	0.341656	-0.419237	-0.161554	-0.185901	0.047946	0.298407	0.156111	0.089851	0.350076	0.255329	0.280945
Glyma.01G076200		unknown protein; BEST Arabidopsis thaliana protein match is: unknown protein (TAIR:AT1G02070.1); Has 107 Blast hits to 107 proteins in 14 species: Archae - 0; Bacteria - 0; Metazoa - 0; Fungi - 0; Plants - 107; Viruses - 0; Other Eukaryotes - 0 (source: NCBI BLink).	grey	0.109134	-0.011964	-0.133108	-0.158182	-0.00820453	0.0241339	-0.371814	-0.0640359	-0.0949639	-0.0785409	-0.131449	0.490299	0.03776	0.442362	-0.0426266	-0.295821	-0.0827266	-0.134074	-0.157439	-0.17332	-0.178974
Glyma.01G077400		transferases;sulfuric ester hydrolases;catalytics;transferases	grey	0.0735091	0.0386815	-0.0794765	0.48838	0.216231	-0.0413854	0.779287	-0.120341	0.130468	0.0248215	0.154581	-0.596166	0.0989668	-0.630412	-0.186684	0.402432	0.116261	0.177655	0.157816	0.15012	0.404997
Glyma.01G077600	DegP9	DegP protease 9	grey	0.337009	0.379289	0.014684	0.308295	0.237395	0.0071609	0.472805	-0.139872	0.0304906	-0.0483468	-0.133865	-0.550298	0.515584	-0.472507	-0.210788	0.306457	-0.0239404	0.157653	-0.0860769	-0.0434702	0.283252
Glyma.01G077700		nodulin MtN21 /EamA-like transporter family protein	turquoise	-0.0553137	-0.169919	-0.426027	-0.172419	-0.0461507	0.000225013	0.0176799	-0.205355	0.631162	0.401543	0.181224	-0.136353	-0.170686	-0.169132	-0.180569	-0.471173	0.193257	-0.191178	0.0653623	0.941136	-0.230735
Glyma.01G077900		Tetratricopeptide repeat (TPR)-like superfamily protein	grey	0.126018	0.121636	0.0563183	0.0122853	0.253613	0.165748	0.371298	0.0670482	0.37315	0.279108	-0.196184	-0.58214	0.156937	-0.483459	0.0506589	0.132231	-0.0867249	0.0775043	-0.13236	0.310703	0.114317
Glyma.01G078400		Plant protein of unknown function (DUF641)	grey	-0.0232145	-0.218169	-0.241852	0.403742	0.411485	0.473926	0.449258	-0.258654	0.351266	-0.10096	0.0156692	-0.250531	-0.0876778	-0.146743	-0.205961	0.141598	0.0351987	0.446888	0.0547083	0.0148216	-0.00420939
Glyma.01G078600		PLATZ transcription factor family protein	brown	0.372791	0.262887	0.691836	-0.203495	-0.200736	-0.159027	-0.227473	0.282687	-0.311109	-0.138109	-0.152088	-0.059213	0.507554	-0.0747543	0.129869	0.0375851	-0.0816764	-0.140416	-0.164893	-0.257494	-0.257739
Glyma.01G078700		unknown protein	pink	-0.0927805	-0.0457714	-0.0706231	-0.155348	-0.175357	-0.118543	-0.523289	-0.104277	-0.23095	-0.106216	-0.133624	0.402853	-0.0923197	0.862601	-0.0789215	-0.322575	-0.0726849	-0.142097	-0.136046	-0.191757	-0.148119
Glyma.01G079100		Protein kinase superfamily protein	black	0.959284	0.0384244	-0.0275064	0.00696843	-0.029536	-0.0502127	0.0510924	-0.0910858	-0.128076	-0.0561401	-0.0491232	-0.0680062	0.644853	-0.123842	-0.0857625	-0.0349246	0.00780832	0.0281926	-0.0567716	-0.122239	-0.0203153
Glyma.01G079300		unknown protein; CONTAINS InterPro DOMAIN/s: Uncharacterised protein family UPF0406 (InterPro:IPR019146); Has 30201 Blast hits to 17322 proteins in 780 species: Archae - 12; Bacteria - 1396; Metazoa - 17338; Fungi - 3422; Plants - 5037; Viruses - 0; Other Eukaryotes - 2996 (source: NCBI BLink).	grey	0.208198	-0.197234	-0.641771	0.198036	0.0874288	0.195263	0.510753	-0.465569	0.464375	0.215074	0.267326	-0.436091	-0.0109644	-0.295326	-0.398599	-0.0748442	0.169084	0.00491043	0.367155	0.550547	0.33973
Glyma.01G079500	HAM3, ATHAM3, LOM3	GRAS family transcription factor	grey	-0.0821396	-0.291479	-0.237042	0.214922	0.660537	0.356381	0.650878	-0.0215886	0.55149	0.243348	-0.0165435	-0.469343	-0.250601	-0.470878	0.0427535	0.168356	0.0670512	0.35344	-0.00763902	0.24597	0.0771959
Glyma.01G079900		C2H2-like zinc finger protein	tan	0.300868	0.0588497	-0.267789	-0.241975	-0.283224	-0.205434	0.100355	-0.241338	0.00653271	0.15564	0.630135	-0.218975	0.250298	-0.176429	-0.236941	-0.144769	0.712378	-0.30613	0.799679	0.36204	-0.115037
Glyma.01G080200	BTF3, ATBTF3	basic transcription factor 3	brown	-0.0379059	0.138656	0.837563	-0.270136	-0.322226	-0.16949	-0.370358	0.721085	-0.366655	-0.156292	-0.153079	-0.074377	0.0792801	-0.020756	0.691435	0.191961	-0.112667	-0.134403	-0.0823085	-0.2853	-0.226605
Glyma.01G080400		Thioesterase superfamily protein	purple	-0.0739297	-0.0853579	0.55356	-0.0535621	-0.115628	-0.134017	-0.15537	0.480142	-0.230118	-0.0874612	-0.0641615	-0.0848807	-0.100345	-0.0492528	0.916604	0.194972	-0.103221	-0.018418	-0.116185	-0.197363	-0.115275
Glyma.01G080500		unknown protein; BEST Arabidopsis thaliana protein match is: unknown protein (TAIR:AT1G25400.2); Has 86 Blast hits to 86 proteins in 29 species: Archae - 0; Bacteria - 6; Metazoa - 27; Fungi - 11; Plants - 24; Viruses - 0; Other Eukaryotes - 18 (source: NCBI BLink).	grey	-0.0367484	-0.208293	-0.355467	-0.132275	0.127218	-0.0246283	0.353325	-0.202593	0.272462	0.256945	0.334179	-0.290466	-0.132361	-0.22976	-0.244832	-0.113691	0.584415	-0.142855	0.626653	0.404457	0.00293935
Glyma.01G080600		alpha/beta-Hydrolases superfamily protein	grey	-0.163611	0.122292	0.500683	0.181778	-0.0843892	-0.227382	0.31081	0.228814	-0.246597	0.075964	-0.119339	-0.312516	-0.0742898	-0.29458	0.0540543	0.418311	-0.139798	0.0947736	-0.134008	-0.162533	0.297586
Glyma.01G080700		NAD(P)-binding Rossmann-fold superfamily protein	green	-0.254983	-0.262797	-0.00632912	0.315393	0.765482	0.268898	0.660056	0.18217	0.262414	-0.0191356	-0.0385892	-0.431867	-0.329591	-0.395542	0.199389	0.359624	0.00333408	0.201965	-0.0227506	-0.126223	0.320392
Glyma.01G080750		unknown protein	grey	0.599555	0.294744	0.0857249	0.0547484	0.0170691	0.220092	0.0303906	0.0042824	0.0587729	-0.107054	-0.191664	-0.269031	0.581473	-0.281318	-0.0301525	-0.0357735	-0.0929014	-0.131153	-0.200841	-0.121546	0.136806
Glyma.01G080900		Protein of unknown function (DUF1218)	grey	-0.271428	0.124729	0.489814	0.28915	0.00969504	-0.0774372	0.206888	0.239864	-0.328917	-0.193309	-0.111236	-0.220097	-0.112359	-0.172726	0.475065	0.690809	-0.146238	0.623474	-0.102253	-0.41488	-0.0366045
Glyma.01G081000		unknown protein	blue	-0.0202832	0.803962	0.1149	-0.120767	-0.12027	-0.0849011	-0.228445	-0.104665	-0.150827	-0.0682295	-0.0296354	-0.0803713	0.300659	-0.0707972	-0.0606647	0.00762675	-0.0324488	-0.113282	-0.0942464	-0.0892185	-0.148255
Glyma.01G081050		unknown protein	black	0.700893	0.363829	-0.0819415	-0.147204	0.102196	0.161799	-0.0274132	-0.193827	0.10117	0.0592488	-0.0855714	-0.149045	0.811107	-0.210841	-0.138632	-0.19309	-0.0408521	-0.17204	-0.0922007	-0.0231021	-0.0847828
Glyma.01G081100		Integrase-type DNA-binding superfamily protein	midnightblue	0.604012	0.555773	-0.0723922	-0.168818	0.136335	0.175433	0.00357529	-0.238771	0.143612	0.0926408	-0.0333974	-0.296473	0.833874	-0.299624	-0.187722	-0.153384	0.0348835	-0.214137	-0.032171	0.0288583	-0.0714467
Glyma.01G081300	ATXYL1, XYL1, TRG1	alpha-xylosidase 1	grey	-0.151395	-0.0368286	0.335232	0.364259	0.366419	0.0527316	0.497769	0.256055	-0.146056	-0.214956	-0.372915	-0.357145	-0.157434	-0.359953	0.257284	0.596568	-0.285267	0.233353	-0.376285	-0.431237	0.676798
Glyma.01G081400	XTH8	xyloglucan endotransglucosylase/hydrolase 8	blue	-0.0114263	0.789284	0.0992466	-0.141264	-0.141612	-0.103002	-0.273962	-0.119048	-0.180749	-0.0799644	-0.0106117	-0.0562739	0.263862	0.010665	-0.0533444	-0.0158389	-0.0503113	-0.129972	-0.0887798	-0.106432	-0.171517
Glyma.01G081500	RAD23C	Rad23 UV excision repair protein family	grey	0.341617	0.408608	0.144119	-0.0266148	-0.187627	-0.128148	-0.0716579	-0.0425855	-0.124557	0.0306812	-0.0446056	-0.0784358	0.517151	-0.220687	0.10436	0.0326692	-0.0265399	-0.0431543	-0.0638965	-0.0173021	-0.134048
Glyma.01G081900	LTA2, PLE2	2-oxoacid dehydrogenases acyltransferase family protein	purple	-0.144217	-0.0649291	0.567164	-0.0345788	-0.126017	-0.149307	-0.261452	0.62614	-0.289111	-0.118663	-0.148935	0.0143581	-0.11276	0.143351	0.946141	0.159777	-0.133002	-0.0240256	-0.190296	-0.275506	-0.162055
Glyma.01G082400		agenet domain-containing protein / bromo-adjacent homology (BAH) domain-containing protein	grey	0.108507	-0.174429	-0.459307	0.17201	0.284622	-0.0495502	0.701164	-0.361214	0.231715	0.449972	0.25868	-0.428522	-0.0729979	-0.375024	-0.298365	0.217987	0.31573	0.241176	0.387014	0.299651	0.253258
Glyma.01G082700		Protein kinase superfamily protein	grey	0.0868312	-0.189999	-0.463066	0.236541	0.0322339	-0.176853	0.451805	-0.412828	-0.050302	-0.0670484	0.57088	-0.0243999	-0.094224	-0.237432	-0.273677	0.204514	0.233874	0.134594	0.497898	0.110973	0.240925
Glyma.01G083000		Regulator of Vps4 activity in the MVB pathway protein	grey	0.146219	0.20405	-0.123718	-0.167231	-0.16348	-0.0775963	-0.0238497	-0.160096	-0.0154089	0.0346749	0.698631	-0.159148	0.26686	-0.114029	-0.144414	-0.0479427	0.358353	-0.193475	0.497779	0.182173	-0.170461
Glyma.01G083100	AHP2	Arabidopsis Hop2 homolog	blue	-0.113709	0.801122	0.335794	-0.00493319	-0.261117	-0.234405	-0.120672	0.00137841	-0.415617	-0.234262	0.107804	-0.206396	0.434168	-0.110172	0.0364006	0.411339	-0.0639989	0.092554	0.0235366	-0.288638	-0.00694047
Glyma.01G083350		unknown protein	grey	-0.106097	-0.227065	-0.0747978	0.538299	0.0709857	-0.00956828	0.554454	0.0396108	0.0331815	-0.0626621	0.146817	-0.295346	-0.185479	-0.312776	0.0238308	0.335859	-0.100111	0.230601	0.031398	0.0236605	0.440763
Glyma.01G083400		unknown protein	grey	-0.0388839	-0.301741	0.0777188	0.575516	0.191665	-0.0167539	0.678596	0.0135657	-0.0678799	-0.0925141	-0.0430104	-0.324388	-0.188394	-0.375644	-0.0142032	0.427362	-0.0746367	0.230829	-0.0199858	-0.170687	0.530196
Glyma.01G083500		unknown protein	grey	0.0254016	-0.303503	-0.308653	0.519298	0.130092	0.0324757	0.715708	-0.153143	0.134806	-0.0612766	0.292188	-0.420822	-0.203214	-0.394475	-0.137808	0.360048	0.0728931	0.202507	0.168022	0.143956	0.66378
Glyma.01G083600		unknown protein	grey	0.0289822	-0.175354	-0.173587	0.441041	0.0615356	0.0777726	0.4355	-0.115605	0.0800118	-0.0661793	-0.108836	-0.193808	-0.0765319	-0.200258	-0.103738	0.159735	-0.0360889	0.128678	-0.0932229	0.00774664	0.536862
Glyma.01G084300		zinc ion binding;nucleic acid binding	grey	-0.094747	-0.200024	0.105127	0.734941	0.231582	-0.0733427	0.572333	0.0402645	-0.26707	-0.253042	-0.212663	-0.0157523	-0.144579	-0.268842	0.0130954	0.620261	-0.211547	0.539913	-0.201664	-0.445822	0.439647
Glyma.01G084400		ATP binding microtubule motor family protein	grey	-0.0531483	-0.0855416	0.0398465	0.439017	0.357047	-0.0087932	0.439779	0.00648686	-0.111295	-0.182314	-0.086427	-0.0966441	-0.105966	-0.219016	0.10769	0.337005	-0.091717	0.183505	-0.145479	-0.288099	0.353613
Glyma.01G084500		Plasma-membrane choline transporter family protein	turquoise	-0.0563968	-0.318459	-0.537761	0.131664	0.197232	0.0252962	0.547739	-0.301209	0.591297	0.509261	0.297232	-0.397197	-0.226506	-0.442577	-0.251784	-0.0751848	0.205031	0.138227	0.333922	0.790002	0.0255741
Glyma.01G084600		Eukaryotic aspartyl protease family protein	magenta	-0.123552	-0.024128	-0.0109628	-0.0155017	-0.132157	-0.11057	-0.376903	-0.000967404	-0.280986	-0.132329	-0.223735	0.84187	-0.0186353	0.145682	0.123468	-0.101078	-0.159739	0.0693871	-0.252761	-0.320756	-0.151477
Glyma.01G084700		Ribosomal protein L12/ ATP-dependent Clp protease adaptor protein ClpS family protein	grey	0.0860635	0.298994	-0.423771	-0.184166	-0.0233432	0.285745	-0.226612	-0.385139	0.279675	-0.131883	0.260662	0.0778105	0.135923	0.0175339	-0.273515	-0.278695	0.206956	-0.0898283	0.160682	0.243192	-0.20633
Glyma.01G084800		Transmembrane amino acid transporter family protein	blue	0.239267	0.821282	0.121426	-0.2178	-0.245193	-0.14454	-0.441155	-0.190896	-0.277959	-0.138944	0.0849369	0.0580709	0.777347	0.19223	-0.142332	-0.133139	-0.0344603	-0.236327	-0.035728	-0.170104	-0.282716
Glyma.01G085000		unknown protein	blue	-0.0224833	0.839193	0.138153	-0.127103	-0.125718	-0.0895546	-0.227922	-0.0932565	-0.163178	-0.0728286	-0.0264576	-0.0850443	0.29501	-0.0747998	-0.0504121	0.0249167	-0.0392004	-0.118495	-0.0879317	-0.0988663	-0.1563
Glyma.01G085200		hydroxyproline-rich glycoprotein family protein	grey	-0.137094	0.565471	0.312062	0.133658	-0.14705	-0.200441	0.0187084	0.141436	-0.328317	-0.16988	0.0906357	-0.208819	0.183805	-0.177904	0.101074	0.45924	-0.154197	0.224375	0.0173504	-0.237311	-0.0413195
Glyma.01G085800		UDP-Glycosyltransferase superfamily protein	purple	-0.141321	-0.166957	0.365165	0.32518	-0.0524571	-0.110412	0.135208	0.523668	-0.167186	0.0353634	-0.169632	-0.147618	-0.18981	-0.145021	0.818567	0.38451	-0.129311	0.33824	-0.153631	-0.159657	-0.00990982
Glyma.01G086000		Transducin/WD40 repeat-like superfamily protein	brown	-0.179203	0.145122	0.912733	-0.018587	-0.189307	-0.249499	0.0041558	0.661916	-0.49506	-0.253981	-0.227753	-0.170012	0.0359829	-0.12769	0.302129	0.538022	-0.208572	0.151475	-0.231182	-0.469701	0.0947095
Glyma.01G086201		unknown protein	grey	0.331853	-0.0798828	-0.223797	0.495214	0.303049	0.00735676	0.725369	-0.234605	0.0865392	0.118043	0.0638549	-0.42071	0.213727	-0.429989	-0.220461	0.316237	0.0433545	0.301594	0.14082	0.0150135	0.287145
Glyma.01G086600	PFT1	phytochrome and flowering time regulatory protein (PFT1)	blue	0.348679	0.851669	0.184288	-0.113691	-0.189735	-0.144854	-0.202656	-0.159725	-0.247109	-0.116414	0.0130525	-0.1535	0.831666	-0.118887	-0.118871	0.0446217	0.0295553	-0.125985	-0.0463711	-0.143942	-0.156759
Glyma.01G086650		unknown protein	grey	0.0399794	0.478928	0.0348378	-0.0788768	-0.13431	-0.0358855	-0.0114594	-0.107931	-0.0523582	-0.084803	-0.0107834	-0.17202	0.138881	-0.16654	0.0169286	0.14713	-0.0653522	0.0493573	-0.0131059	0.0361285	0.0318612
Glyma.01G086700		myb-like transcription factor family protein	grey	-0.197329	-0.305555	-0.0120835	0.190995	-0.141536	-0.223024	0.424027	-0.127016	-0.235961	-0.1474	0.399285	-0.0955344	-0.289618	-0.135537	-0.142689	0.484948	0.258131	0.49061	0.564011	-0.0465423	0.0741554
Glyma.01G086800	DOT5, WIP6	C2H2-like zinc finger protein	purple	-0.119673	-0.112813	0.726996	-0.127432	-0.0844454	-0.114669	-0.159172	0.660539	-0.232338	-0.090909	-0.160338	-0.0704195	-0.129458	-0.070988	0.864813	0.193471	-0.113314	-0.0572072	-0.182199	-0.235859	-0.141924
Glyma.01G086900	AOC4	allene oxide cyclase 4	grey	-0.149156	-0.252868	-0.185137	0.77638	0.00211669	-0.09859	0.386745	-0.152529	-0.208628	-0.130891	-0.242606	0.146681	-0.23574	-0.0238943	-0.0714372	0.338829	-0.178224	0.459802	-0.200972	-0.275302	0.488816
Glyma.01G087000	MAP1C, MAP1B	methionine aminopeptidase 1B	grey	-0.223835	-0.0116211	0.486492	-0.0277903	-0.275124	-0.282547	0.190818	0.433878	-0.349477	-0.120286	0.261854	-0.252488	-0.0998824	-0.215646	0.0537865	0.484924	0.258258	0.159364	0.332829	-0.14731	0.0765705
Glyma.01G087050		unknown protein	grey	-0.150478	-0.301776	-0.0778371	0.50622	0.0592004	-0.113935	0.695722	-0.127361	-0.173605	-0.154202	0.238554	-0.229959	-0.26614	-0.288272	-0.251572	0.530394	0.0817751	0.395305	0.314948	-0.166665	0.452004
Glyma.01G087500	TEM1, EDF1	AP2/B3 transcription factor family protein	grey	0.120792	-0.178777	-0.13452	0.190832	0.0108303	-0.127224	0.458939	-0.152108	-0.0829579	0.150166	0.165625	-0.211352	-0.0110565	-0.220955	-0.17078	0.252465	0.311017	0.320735	0.668354	0.0252646	-0.0931874
Glyma.01G087700		Di-glucose binding protein with Leucine-rich repeat domain	lightcyan	-0.1004	-0.250816	-0.30884	0.0847262	0.866955	0.644162	0.44116	-0.0760465	0.742198	0.334437	-0.195467	-0.290098	-0.215911	-0.287583	-0.0532019	-0.0977556	-0.112194	0.238936	-0.278634	0.211263	-0.0357581
Glyma.01G087800	GATL3	galacturonosyltransferase-like 3	grey	-0.0180153	-0.315634	-0.524913	-0.0412063	0.107619	0.152657	0.451939	-0.291848	0.58645	0.595316	0.322807	-0.457683	-0.248261	-0.388183	-0.192748	-0.166967	0.403583	-0.0994491	0.391884	0.715341	0.200458
Glyma.01G088000	DVL5, RTFL15	ROTUNDIFOLIA like 15	turquoise	-0.0554389	-0.144534	-0.255501	-0.142665	-0.0700132	0.0715809	-0.0515656	-0.0805421	0.560391	0.0517885	0.141783	-0.161605	-0.160009	-0.154156	-0.0317339	-0.349047	0.067312	-0.149137	-0.0415147	0.820432	-0.170091
Glyma.01G088200	SOG1, ANAC008	NAC (No Apical Meristem) domain transcriptional regulator superfamily protein	grey	-0.0731458	0.439787	0.383063	0.114289	-0.09052	-0.205942	0.265594	0.148803	-0.42268	-0.199099	-0.190888	-0.348899	0.311874	-0.281017	0.185482	0.64416	-0.136506	0.208086	-0.082842	-0.411087	0.459427
Glyma.01G088300		basic helix-loop-helix (bHLH) DNA-binding superfamily protein	brown	-0.11283	-0.138003	0.54343	0.176006	-0.0950244	-0.113013	0.158204	0.205929	-0.232233	-0.107346	-0.16345	-0.0665062	-0.134799	-0.0935257	0.113027	0.390367	-0.110667	0.480752	-0.157409	-0.222535	-0.103599
Glyma.01G088501		unknown protein	grey	-0.181274	-0.317682	-0.287715	0.660097	0.48182	0.262909	0.756863	-0.109327	0.338529	0.0126448	-0.0651745	-0.354541	-0.310681	-0.396948	-0.118328	0.334272	-0.0506795	0.452092	-0.0643468	0.0971346	0.394484
Glyma.01G088700	ECHIA, E-COAH-2	enoyl-CoA hydratase/isomerase A	salmon	-0.0517533	-0.101129	-0.0496198	0.288197	0.120043	-0.0263885	0.383672	-0.0879335	-0.0373279	-0.0199497	-0.0916842	-0.126277	-0.0933257	-0.128496	-0.0326969	0.531377	-0.00344736	0.877043	-0.0873318	-0.0584224	-0.0404714
Glyma.01G089100		Family of unknown function (DUF572) _x0001_	grey	0.427037	0.000748502	-0.318337	0.179895	0.0839487	-0.0917515	0.605437	-0.34002	0.187977	0.272518	0.18669	-0.461242	0.319755	-0.526722	-0.34641	0.186556	0.200283	0.24759	0.228739	0.339677	0.193215
Glyma.01G089600		unknown protein	grey	0.468758	0.466425	0.257627	0.0352676	0.0254599	-0.0850501	0.0691768	-0.0503183	-0.29671	-0.161854	-0.292747	-0.183526	0.571552	-0.149075	0.0312181	0.240817	-0.115397	0.170115	-0.221897	-0.372242	0.059517
Glyma.01G089700		Cytochrome b561/ferric reductase transmembrane protein family	lightcyan	-0.0552687	-0.174453	-0.355279	-0.12804	0.396422	0.824779	0.0214469	-0.152282	0.85362	0.138348	0.00186406	-0.179483	-0.175213	-0.171232	-0.12677	-0.419492	-0.0330036	-0.0947813	-0.137232	0.462098	-0.127934
Glyma.01G089900	DCP5	decapping 5	grey	-0.0481528	-0.302568	-0.209593	0.308845	0.0567676	-0.126581	0.616485	-0.124519	0.0940259	0.104375	0.0369462	-0.358923	-0.249828	-0.389543	-0.276545	0.368584	-0.102221	0.229894	0.139638	0.208158	0.589734
Glyma.01G090002		unknown protein	grey	-0.0606099	-0.259073	0.128264	0.385807	0.213825	-0.169055	0.64505	-0.00878884	-0.198114	-0.071494	-0.0143942	-0.206992	-0.184729	-0.370894	0.00507866	0.72663	-0.0373075	0.646162	-0.00767482	-0.232974	0.336568
Glyma.01G090102		unknown protein	grey	-0.0969125	-0.16274	0.0132347	0.235037	0.15424	-0.114383	0.396861	-0.0188647	-0.0995859	-0.0197897	-0.0154736	-0.085863	-0.190393	-0.186627	0.0406347	0.478036	0.0874071	0.525713	-0.0486017	-0.0898869	0.176277
Glyma.01G090200		RNI-like superfamily protein	grey	-0.146697	-0.152164	0.63403	0.104637	-0.0891025	-0.144521	0.069886	0.775685	-0.27427	-0.114868	-0.196276	-0.11818	-0.170236	-0.122004	0.582683	0.519345	-0.143016	0.499474	-0.209271	-0.265609	-0.126121
Glyma.01G090700		Protein of unknown function, DUF617	grey	-0.170635	-0.212564	0.107	-0.246902	0.451193	0.116799	-0.342796	0.194662	-0.00960396	-0.130931	-0.277808	0.439555	-0.218749	0.542838	0.11643	-0.294167	-0.185186	-0.136358	-0.323865	-0.335447	-0.260307
Glyma.01G090900	ATNUDT1, ATNUDX1, NUDX1	nudix hydrolase _x0001_1	grey	-0.278654	-0.42516	0.353662	0.063526	0.00184618	-0.166733	0.177984	0.482727	-0.394457	-0.217622	-0.212527	0.0852808	-0.377433	0.158627	0.0280319	0.437797	-0.164784	0.203363	0.00847861	-0.464158	0.403682
Glyma.01G091100		ABC-2 type transporter family protein	greenyellow	-0.022801	-0.0968662	-0.196313	-0.0827457	0.401058	0.916007	0.0295662	-0.0798039	0.625915	-0.0134848	-0.0174566	-0.11136	-0.090082	-0.107525	-0.0575605	-0.256078	0.00895205	-0.0552843	-0.0543633	0.0212699	-0.0997029
Glyma.01G091800	PHO1;H1	EXS (ERD1/XPR1/SYG1) family protein	greenyellow	-0.0578096	-0.14204	-0.244639	-0.103321	0.419656	0.927804	0.0358332	-0.107307	0.682913	0.11975	-0.0937867	-0.146008	-0.148479	-0.13126	-0.0910419	-0.269279	-0.0640413	-0.0872245	-0.149632	0.101442	0.0505589
Glyma.01G092100		Zim17-type zinc finger protein	grey	0.256534	0.329057	-0.0716274	-0.15956	-0.18638	-0.190929	-0.155091	-0.1557	-0.0998083	-0.202762	0.464729	-0.102738	0.382789	-0.0104696	-0.185768	-0.122744	0.286752	-0.267545	0.340496	0.131086	-0.135036
Glyma.01G092201		unknown protein	grey	0.253275	-0.0141435	-0.0490216	0.0711751	0.12792	0.0908409	0.178508	-0.00300045	0.0459999	-0.0316546	0.151302	-0.146229	0.244235	-0.138882	-0.103286	0.106234	-0.0220821	0.0838213	0.0394724	-0.0572303	-0.0143549
Glyma.01G092300		unknown protein	grey	-0.110962	-0.183742	-0.113939	0.622664	-0.00595539	-0.0287055	0.492439	-0.119171	-0.0964296	-0.102131	-0.0825368	-0.18611	-0.173928	-0.202991	-0.134978	0.37356	-0.125557	0.249224	-0.0557817	-0.140068	0.615757
Glyma.01G092400	TADA, ATTADA	tRNA arginine adenosine deaminase	grey	0.135415	-0.167924	-0.0260788	0.258739	0.586577	0.0743202	0.763586	-3.56398e-05	0.192142	0.0749047	0.113271	-0.490418	-0.00339765	-0.571294	-0.0594744	0.439709	0.175699	0.403745	0.146294	0.0134654	0.109567
Glyma.01G092900		ATPase E1-E2 type family protein / haloacid dehalogenase-like hydrolase family protein	green	0.202148	-0.263447	-0.418248	0.0219823	0.724724	0.69046	0.392422	-0.217553	0.659675	0.199122	-0.0240108	-0.222787	-0.0100245	-0.242967	-0.191956	-0.223558	0.0365896	0.0145077	0.024089	0.119659	-0.0170673
Glyma.01G093000		RNA-binding CRS1 / YhbY (CRM) domain-containing protein	grey	0.261423	0.110566	-0.0414726	0.407083	0.0628357	-0.275025	0.436824	-0.198991	-0.322114	0.115676	-0.200696	-0.0448659	0.321174	-0.184545	-0.228248	0.346646	-0.00548406	0.369709	0.01705	-0.293108	0.224413
Glyma.01G093100	ATPERK10, PERK10	proline-rich extensin-like receptor kinase 10	grey	-0.0477353	-0.310738	-0.291463	0.278728	0.132973	-0.0362683	0.525715	-0.250011	0.0662688	0.181552	-0.0324724	-0.15769	-0.20316	-0.0806595	-0.205804	0.406489	-0.0118764	0.790876	0.0972843	0.0959668	0.0984183
Glyma.01G093902		unknown protein	grey	0.0674922	0.190259	0.552444	0.174318	-0.293894	-0.356481	0.346432	0.29135	-0.354964	-0.189212	0.0350769	-0.466384	0.229909	-0.429013	0.137558	0.63523	0.141659	0.310954	0.123894	-0.0907421	0.133718
Glyma.01G094200	EIF4G, CUM2	eukaryotic translation initiation factor 4G	grey	0.21063	-0.113779	-0.0717471	0.552511	0.325975	-0.0348907	0.806473	-0.148661	-0.0305605	0.0122941	0.00483278	-0.425984	0.0905156	-0.473456	-0.194113	0.523347	0.00392055	0.475432	0.0957456	-0.143264	0.346124
Glyma.01G094800		Histone H3 K4-specific methyltransferase SET7/9 family protein	grey	0.0789482	-0.341681	-0.338923	0.576549	0.304017	0.112826	0.869794	-0.245999	0.211688	0.00399911	0.213402	-0.448607	-0.136226	-0.537323	-0.246189	0.375277	0.0723378	0.295537	0.247353	0.123298	0.512419
Glyma.01G094900	LOL3, ATMCPB1, MCP1B, ATMC1, MC1	metacaspase 1	grey	-0.0812997	-0.0835781	-0.401812	-0.10158	-0.165377	-0.124968	-0.234099	-0.345658	0.140246	0.246762	0.0615552	0.131879	-0.116354	0.553238	-0.285955	-0.362778	0.0903949	-0.0271303	0.0127279	0.388567	-0.17756
Glyma.01G095100		Zinc finger (CCCH-type) family protein	grey	-0.14956	-0.154843	-0.349035	0.483331	0.46178	0.292813	0.763822	-0.233058	0.511038	0.191336	0.00900334	-0.602565	-0.222696	-0.55728	-0.187204	0.303023	0.00698354	0.357006	-0.0121856	0.333381	0.420493
Glyma.01G095166		unknown protein	magenta	-0.0688984	-0.0840656	-0.155151	-0.122878	-0.129665	-0.088722	-0.401131	-0.097311	-0.178795	-0.0879576	-0.109304	0.872723	-0.0358747	0.173285	-0.0813262	-0.278077	-0.0763757	-0.1079	-0.125683	-0.180923	-0.144168
Glyma.01G095232		unknown protein	yellow	-0.0803611	-0.137629	-0.100581	-0.0437488	-0.0140497	0.0517175	0.0923876	-0.0726225	0.0259332	0.006497	-0.126857	-0.0524502	-0.130018	-0.0845169	-0.0872973	0.0955095	-0.0863018	-0.110079	-0.103891	-0.0346311	0.599484
Glyma.01G095298		unknown protein	blue	0.0331036	0.95395	0.164792	-0.161949	-0.177366	-0.12818	-0.348379	-0.145134	-0.225399	-0.0996161	-0.0940867	-0.0296812	0.564203	0.0241514	-0.0884655	-0.0351766	-0.0471755	-0.160285	-0.147861	-0.145325	-0.208791
Glyma.01G095300		RING/U-box superfamily protein	green	-0.0605231	-0.133474	-0.179285	-0.0361923	0.921884	0.270958	0.3095	-0.0484963	0.35343	0.0246765	-0.112513	-0.121815	-0.122256	-0.126726	-0.0412698	-0.0156705	-0.0830008	0.0516144	-0.140956	-0.0597844	-0.0135104
Glyma.01G095500	bHLH071	beta HLH protein 71	grey	-0.108344	-0.194315	0.183219	-0.126295	0.576576	0.132037	0.135533	0.381045	0.160045	0.116391	-0.192494	-0.179083	-0.192154	-0.16894	0.762771	0.0873712	-0.11459	-0.0518284	-0.19688	-0.12046	0.0226043
Glyma.01G095900	YCF9	YCF9	grey	0.0229379	-0.399682	0.152517	0.124326	0.292114	0.226958	0.450489	0.483449	0.328866	0.0848018	0.0965091	-0.51875	-0.205755	-0.504262	0.383602	0.150068	0.109772	-0.0527035	0.131795	0.176959	0.20745
Glyma.01G095966		unknown protein	grey	0.022977	-0.399617	0.152597	0.124439	0.292004	0.227055	0.450432	0.483401	0.328772	0.0845216	0.0965342	-0.518735	-0.205675	-0.504247	0.383705	0.15019	0.109765	-0.0526349	0.131642	0.176778	0.207601
Glyma.01G096000		PLATZ transcription factor family protein	grey	-0.0628305	-0.0750688	-0.110797	-0.275742	0.50424	0.256576	-0.169166	-0.119736	0.165458	0.0134894	-0.268773	0.233042	-0.0912118	0.441266	-0.121703	-0.300774	0.0750969	0.00654384	-0.264532	-0.194573	-0.245089
Glyma.01G096300	AGD8	ARF-GAP domain 8	grey	0.205111	0.46019	-0.264009	0.104195	-0.150723	-0.225773	0.182785	-0.328011	0.198403	0.240209	0.161236	-0.389628	0.394008	-0.374629	-0.257673	-0.0406951	0.106795	-0.0469684	0.121613	0.560105	-0.033221
Glyma.01G096700		UDP-Glycosyltransferase superfamily protein	magenta	-0.155426	0.0991844	0.105231	-0.2439	-0.115367	-0.157582	-0.600558	0.0650215	-0.328308	-0.168984	-0.186021	0.810028	0.0315961	0.413148	0.21345	-0.22831	-0.168525	-0.107114	-0.236682	-0.349692	-0.310504
Glyma.01G096800	IKU1	VQ motif-containing protein	magenta	-0.173807	-0.135372	-0.0500875	-0.0454591	-0.160282	-0.187014	-0.519186	-0.0640219	-0.40989	-0.234254	-0.275424	0.830014	-0.155612	0.791628	-0.0728051	-0.215316	-0.179015	-0.0276973	-0.290403	-0.441414	-0.0630056
Glyma.01G097000	PYR1, RCAR11	Polyketide cyclase/dehydrase and lipid transport superfamily protein	grey	-0.190146	-0.169259	0.36321	0.145196	0.397941	-0.0545159	0.283499	0.462359	-0.092444	0.0348858	-0.258133	-0.224207	-0.234683	-0.182975	0.727644	0.485213	-0.17295	0.425145	-0.246084	-0.265368	0.00588758
Glyma.01G097100	BOU	Mitochondrial substrate carrier family protein	grey	0.0644474	-0.0275789	-0.454399	0.0201468	0.131681	0.097205	0.422521	-0.29617	0.577756	0.449538	0.257303	-0.49285	0.0739042	-0.489436	-0.301572	-0.158543	0.331751	-0.115596	0.257843	0.726744	0.110897
Glyma.01G097200		SPT2 chromatin protein	grey	0.280124	0.416629	-0.126516	0.237148	-0.0440967	-0.185636	0.457756	-0.281483	-0.0772452	-0.0241687	0.409343	-0.518234	0.436187	-0.479391	-0.238743	0.370434	0.193869	0.242031	0.365478	0.114	0.0770239
Glyma.01G097350		unknown protein	grey	0.25464	0.088665	-0.12785	0.427859	-0.116163	-0.197266	0.513459	-0.263264	-0.207178	-0.0406487	0.246772	-0.302127	0.111797	-0.301218	-0.182973	0.514009	-0.00343841	0.476203	0.207157	-0.0659046	0.210942
Glyma.01G097700		LisH/CRA/RING-U-box domains-containing protein	grey	-0.0557799	-0.448973	-0.314366	0.251668	0.459934	0.238019	0.698858	-0.10297	0.443539	0.20099	0.106742	-0.504225	-0.346851	-0.422406	-0.0125934	0.260389	0.127348	0.346284	0.137867	0.320076	0.306545
Glyma.01G097900		Zinc finger (C3HC4-type RING finger) family protein	yellow	-0.026231	-0.0112038	-0.131078	-0.0416575	0.343582	0.24301	0.342091	-0.129778	0.10172	-0.115848	-0.192068	-0.228888	-0.1212	-0.213707	-0.125133	0.175117	-0.132036	-0.117228	-0.17671	-0.187223	0.713617
Glyma.01G098000	IAA9	indole-3-acetic acid inducible 9	grey	-0.200759	-0.270236	0.290747	0.441456	0.0899755	-0.0744255	0.459541	0.411446	-0.140514	-0.107204	-0.0924236	-0.25064	-0.265617	-0.265878	0.238357	0.632781	-0.116376	0.691773	0.0210133	-0.193105	0.0588039
Glyma.01G098400	APK1B, PK1B	protein kinase 1B	tan	-0.163309	-0.236994	-0.0291158	0.161755	-0.328442	-0.28963	0.232079	-0.0156065	-0.36966	-0.159045	0.399872	-0.0295247	-0.199133	0.0282763	-0.0880633	0.257788	0.3295	-0.0325568	0.807995	-0.124975	0.180802
Glyma.01G098700		Haloacid dehalogenase-like hydrolase (HAD) superfamily protein	green	-0.096102	-0.213518	-0.265364	0.0118984	0.903463	0.637335	0.382866	-0.106681	0.537112	0.0124301	-0.168074	-0.194155	-0.199895	-0.191589	-0.0972287	-0.0496709	-0.107692	0.0212437	-0.192351	-0.074235	0.196582
Glyma.01G099100		DHHC-type zinc finger family protein	grey	-0.14232	-0.319246	-0.141647	0.20199	0.154435	-0.0598158	0.604241	-0.0103119	0.272407	0.388903	0.0950482	-0.518246	-0.272434	-0.350867	-0.0673222	0.271747	0.0883728	0.349571	0.304828	0.397393	0.123516
Glyma.01G099600		Protein kinase superfamily protein	grey	0.0881444	-0.301776	-0.198651	0.398968	0.291428	-0.0697762	0.839402	-0.159294	0.0859716	0.15491	0.124002	-0.47328	-0.0804058	-0.445625	-0.231212	0.494768	0.095789	0.450496	0.256916	0.0874481	0.368682
Glyma.01G099700	UPP, PYRR	uracil phosphoribosyltransferase	grey	0.103135	-0.17927	-0.477553	0.230236	0.157144	0.104985	0.569746	-0.347249	0.521037	0.466696	0.175318	-0.42365	-0.0624418	-0.472933	-0.272911	0.0524642	0.0937428	0.300104	0.197259	0.64222	0.0600868
Glyma.01G099800	P5CS2	delta 1-pyrroline-5-carboxylate synthase 2	grey	0.5061	-0.044128	-0.0939936	0.195391	-0.121113	-0.0568042	0.269359	-0.170526	-0.178821	-0.167892	-0.169848	-0.136937	0.322947	-0.155845	-0.179166	0.177871	-0.0953708	-0.0753525	-0.166594	-0.185062	0.707828
Glyma.01G100100	ATGIP1, GIP1	AtGCP3 interacting protein 1	grey	-0.180888	0.141418	0.177117	-0.0524089	-0.0194678	0.0566295	-0.0779463	0.104667	0.0488996	0.00442577	-0.130317	-0.222892	-0.173977	-0.117507	0.494633	0.0734758	-0.144349	-0.0838418	-0.204555	0.0331511	0.128823
Glyma.01G100400		RNI-like superfamily protein	blue	0.188697	0.95044	0.179893	-0.180427	-0.185736	-0.132882	-0.303655	-0.155911	-0.227966	-0.0923266	-0.00695374	-0.0837267	0.737356	-0.0764925	-0.0990315	-0.0142161	-0.038066	-0.176017	-0.0807791	-0.133549	-0.222972
Glyma.01G100600	SDH1-1	succinate dehydrogenase 1-1	grey	0.101088	0.00601804	-0.176079	-0.39915	0.167086	0.0586721	-0.0338126	-0.107429	0.350721	0.334405	0.121825	-0.181386	0.0260999	-0.0057568	-0.159546	-0.353144	0.187318	-0.315639	0.142925	0.369482	-0.159722
Glyma.01G100900		Metal-dependent protein hydrolase	brown	0.00884411	0.568208	0.698594	-0.129277	-0.252291	-0.319884	-0.224998	0.518064	-0.479903	-0.222887	-0.163037	-0.182339	0.404162	0.0203841	0.278989	0.322053	-0.0172455	0.0164197	-0.110418	-0.347374	-0.158544
Glyma.01G101000		Concanavalin A-like lectin protein kinase family protein	grey	-0.341831	-0.504382	-0.191728	0.642209	0.125584	0.0779659	0.609042	-0.027928	0.143522	0.0656801	0.130855	-0.378564	-0.558598	-0.0411146	0.00783221	0.361508	0.0630406	0.41143	0.158038	0.0849819	0.412942
Glyma.01G101800	ATZFP10, ZFP10	zinc-finger protein 10	green	-0.0889183	-0.181407	-0.182506	0.0554665	0.725824	0.143871	0.420853	-0.0657736	0.197798	-0.0147637	-0.154347	-0.161956	-0.169028	-0.165528	-0.0523412	0.14709	-0.12116	0.0379059	-0.147222	-0.103821	0.397372
Glyma.01G102400		Uncharacterised protein family (UPF0497)	grey	-0.159377	-0.489239	0.0877836	0.645309	0.248951	0.19041	0.688232	0.194428	-0.0309076	-0.122148	-0.171492	-0.284683	-0.383056	-0.3229	0.119048	0.572347	-0.0336922	0.542772	0.0267349	-0.294553	0.495446
Glyma.01G102600		NAD(P)-linked oxidoreductase superfamily protein	grey	0.109346	0.319345	0.139839	-0.192953	0.159085	0.50428	-0.194632	0.138473	0.248871	-0.0613275	-0.040103	-0.246779	0.221365	-0.185109	0.612697	-0.088264	-0.0804498	-0.177577	-0.136975	-0.0699182	-0.156441
Glyma.01G102900		NAD(P)-linked oxidoreductase superfamily protein	magenta	-0.046917	-0.0915216	0.059794	-0.267022	-0.237209	-0.0798444	-0.697173	0.0105052	-0.276527	-0.177255	-0.199817	0.931926	0.00153894	0.575633	0.013049	-0.422976	-0.15144	-0.221648	-0.259392	-0.297299	-0.311008
Glyma.01G103100	BCDH BETA1	branched-chain alpha-keto acid decarboxylase E1 beta subunit	grey	0.14087	0.126347	-0.512547	-0.0284101	0.308233	0.374781	0.199319	-0.37755	0.71513	0.322872	0.116283	-0.376691	0.180091	-0.311427	-0.294499	-0.364605	0.143207	-0.138411	0.0730849	0.654035	-0.121756
Glyma.01G103200	Fes1A	Fes1A	grey	0.271629	-0.0895768	-0.200198	0.0921604	-0.00290649	-0.105737	0.298271	-0.21475	-0.0471162	0.140408	0.11295	-0.0341629	0.186863	-0.169996	-0.235348	0.0277852	0.147093	0.0747099	0.431164	0.0319839	-0.0670565
Glyma.01G103400	ATPDIL2-1, UNE5, MEE30, PDI11, ATPDI11	thioredoxin family protein	grey	-0.0364765	0.558644	0.0119038	-0.139637	-0.0134148	0.266998	-0.209272	-0.128675	0.178089	-0.0476541	-0.107326	-0.122407	0.230819	-0.116517	-0.0878138	-0.115887	-0.0461336	-0.0952027	-0.155223	0.0723236	-0.12993
Glyma.01G103450		unknown protein	grey	0.0136842	-0.0268038	0.187828	0.360911	0.254753	0.0748109	0.468274	0.0688781	-0.091314	-0.210691	-0.13031	-0.254766	0.0783294	-0.213177	-0.175929	0.316583	0.0634061	0.147313	-0.010374	-0.316955	0.287133
Glyma.01G103500	ARF9	auxin response factor 9	grey	-0.0841862	-0.00482864	0.548222	0.0556248	0.428786	-0.1018	0.21918	0.543653	-0.276332	-0.203142	-0.392642	-0.122653	-0.041168	-0.0938638	0.426598	0.473122	-0.268437	0.277921	-0.381213	-0.5084	0.104042
Glyma.01G104100	ICS2, ATICS2	isochorismate synthase 2	grey	-0.181773	-0.282341	0.230441	-0.193011	0.489393	0.0933648	0.24201	0.588986	0.169766	0.296436	-0.117909	-0.266875	-0.279261	-0.254994	0.511032	0.100948	0.0300572	-0.119414	0.0331887	-0.0371744	0.0698309
Glyma.01G104200	LSN, PNY, HB-6, BLR, RPL, BLH9, VAN	POX (plant homeobox) family protein	blue	0.303677	0.841466	0.359758	-0.257915	-0.16972	-0.0388661	-0.36741	0.211974	-0.151327	-0.108467	-0.0470297	-0.169671	0.724932	-0.150377	0.256105	-0.0418194	-0.0755145	-0.226076	-0.182295	-0.0975023	-0.312478
Glyma.01G104600		unknown protein; Has 204 Blast hits to 201 proteins in 58 species: Archae - 0; Bacteria - 10; Metazoa - 72; Fungi - 8; Plants - 41; Viruses - 0; Other Eukaryotes - 73 (source: NCBI BLink).	red	-0.151672	0.253518	0.377103	0.407697	-0.151107	-0.302628	0.368083	0.162759	-0.533848	-0.315392	0.0901235	-0.272784	0.0488581	-0.298063	0.210771	0.806652	-0.0666073	0.357498	0.139569	-0.460223	0.359038
Glyma.01G104800		glyoxal oxidase-related protein	turquoise	0.349292	-0.114201	-0.502263	-0.280849	-0.0130124	-0.0163735	-0.0033042	-0.316443	0.499011	0.591605	0.169004	-0.140543	0.110231	-0.0702574	-0.28466	-0.571233	0.27153	-0.334886	0.240805	0.734568	-0.23172
Glyma.01G105000		Major facilitator superfamily protein	green	-0.0571471	-0.0581968	-0.147706	0.100633	0.742921	0.472808	0.348511	-0.120285	0.351605	-0.0161213	-0.173216	-0.170542	-0.0304253	-0.181765	-0.074146	0.23671	-0.120479	0.58004	-0.205166	-0.120955	-0.121001
Glyma.01G105200	ATGA2OX1, GA2OX1	Arabidopsis thaliana gibberellin 2-oxidase 1	turquoise	-0.0326651	-0.108068	-0.353791	-0.126844	-0.0710824	0.0863086	0.0386447	-0.18373	0.46845	0.15184	0.558357	-0.168334	-0.133875	-0.155743	-0.155346	-0.227413	0.156084	-0.0437654	0.20505	0.732637	-0.20728
Glyma.01G105400		unknown protein	grey	-0.0657573	-0.201847	-0.423416	-0.17427	0.371392	0.669766	0.12884	-0.190341	0.826254	0.537606	0.155461	-0.218415	-0.195535	-0.205045	-0.167451	-0.447501	0.122054	-0.164532	0.0726064	0.512077	-0.182429
Glyma.01G105600	SIS	Encodes a protein involved in salt tolerance, names SIS (Salt Induced Serine rich).	blue	0.153372	0.841591	0.147313	-0.146836	-0.142753	-0.0897761	-0.257886	-0.102386	-0.19008	-0.0888903	-0.110231	-0.0947139	0.390495	-0.0735282	-0.0530915	-0.0029409	-0.0689687	-0.141492	-0.149345	-0.135294	-0.123072
Glyma.01G105900	ATROPGEF7, ROPGEF7	RHO guanyl-nucleotide exchange factor 7	cyan	-0.116369	0.16271	-0.063499	0.803639	-0.0533687	-0.13577	0.447521	-0.166672	-0.218158	-0.155772	-0.131717	-0.195876	-0.017276	-0.210309	-0.146151	0.417657	-0.145271	0.246495	-0.147269	-0.212767	0.537568
Glyma.01G106000	ATGSTU8, GSTU8	glutathione S-transferase TAU 8	magenta	-0.229244	-0.24604	-0.053508	0.0947466	-0.204987	-0.191757	-0.468882	0.0076337	-0.393709	-0.180863	-0.247595	0.803601	-0.255464	0.658329	0.187079	-0.157529	-0.173099	0.0197247	-0.231358	-0.400959	-0.0307052
Glyma.01G106100	ATGSTU8, GSTU8	glutathione S-transferase TAU 8	yellow	-0.136118	-0.184135	-0.060465	0.0890744	-0.1354	-0.117117	0.183417	-0.0909432	-0.221028	-0.140794	-0.188648	-0.0196738	-0.189372	0.0553264	-0.118721	0.264702	-0.136022	-0.0913362	-0.146144	-0.211451	0.888174
Glyma.01G106200		Adenine nucleotide alpha hydrolases-like superfamily protein	turquoise	-0.0286933	-0.0921355	-0.421878	-0.180179	0.097989	0.330906	0.0215434	-0.216019	0.786163	0.216816	0.144387	-0.270356	-0.143825	-0.246623	-0.181786	-0.433062	0.1054	-0.174498	-0.0581595	0.884088	-0.1066
Glyma.01G106500		CONTAINS InterPro DOMAIN/s: Uncharacterised conserved protein UCP022260 (InterPro:IPR016802); Has 94 Blast hits to 94 proteins in 14 species: Archae - 0; Bacteria - 0; Metazoa - 0; Fungi - 0; Plants - 94; Viruses - 0; Other Eukaryotes - 0 (source: NCBI BLink).	turquoise	0.183278	0.253258	-0.296533	-0.158756	-0.148599	-0.0518979	-0.0307717	-0.266748	0.497238	0.459229	0.0962006	-0.294554	0.271498	-0.283753	-0.201924	-0.344519	0.0722547	-0.142524	-0.0369608	0.832206	-0.247165
Glyma.01G106600	PAS1, DEI1	FKBP-type peptidyl-prolyl cis-trans isomerase family protein	grey	0.0968732	-0.0832605	-0.21809	0.57389	-0.101295	-0.208991	0.639986	-0.236011	-0.092178	-0.0956238	0.0937115	-0.389042	0.0181741	-0.330501	-0.27912	0.383663	0.166744	0.147761	0.299831	0.0918632	0.570212
Glyma.01G106650		unknown protein	green	-0.047295	-0.178889	-0.26491	0.0155401	0.81605	0.221938	0.383084	-0.10906	0.411311	0.249286	-0.0910071	-0.173098	-0.133409	-0.176844	-0.0902515	-0.0136385	-0.0762708	0.108188	-0.0796977	0.103726	-0.0361654
Glyma.01G106700		Ctr copper transporter family	grey	-0.0784344	-0.216174	-0.432376	-0.119937	0.619839	0.470855	0.222135	-0.186478	0.788216	0.389194	0.0572799	-0.231038	-0.213885	-0.223599	-0.150792	-0.315401	0.000455382	-0.00790405	-0.0928368	0.573848	-0.1385
Glyma.01G106867		unknown protein	yellow	-0.107075	-0.160446	-0.0612894	-0.0147336	-0.131359	-0.134952	0.340948	-0.0729062	-0.195933	-0.10381	0.0967375	-0.161804	-0.141979	-0.150022	-0.0502689	0.317885	-0.0482625	-0.122046	0.301232	-0.110574	0.682041
Glyma.01G106933		unknown protein	yellow	-0.100888	-0.14633	-0.00357451	0.0351328	-0.0850549	-0.0915713	0.300539	-0.0457184	-0.15612	-0.100353	-0.140087	-0.132246	-0.144055	-0.128186	-0.0684378	0.314575	-0.096268	-0.083981	-0.0758371	-0.142685	0.822183
Glyma.01G107000		Protein of unknown function (DUF3527)	grey	-0.188503	0.0581496	-0.153068	0.511819	0.0915483	-0.0914532	0.618443	-0.25061	-0.0993147	0.0089183	-0.0465375	-0.258913	-0.173234	-0.275547	-0.173707	0.59007	0.062911	0.752127	0.163807	-0.0703813	0.181275
Glyma.01G107500	AtMYB1, MYB1	myb domain protein 1	grey	-0.125575	0.456058	0.658294	-0.339321	-0.0847498	-0.13999	-0.258498	0.393064	-0.412509	-0.217508	-0.225389	-0.00692227	0.21223	0.0246191	0.168659	0.270855	-0.113913	-0.016618	-0.11195	-0.448477	-0.096274
Glyma.01G107700		RING/FYVE/PHD zinc finger superfamily protein	turquoise	0.0523177	-0.0865275	-0.230667	-0.220773	-0.0975243	0.030774	-0.0612842	-0.0737734	0.578689	0.307952	0.130369	-0.199192	-0.0590218	-0.192753	-0.103743	-0.434186	0.111285	-0.21941	-0.0522478	0.886454	-0.223995
Glyma.01G107850		unknown protein	salmon	-0.125157	-0.12839	0.234195	0.217316	-0.0115631	-0.110543	0.27674	0.21492	-0.205102	-0.0672894	-0.179305	-0.126637	-0.152697	-0.133755	0.457597	0.62622	-0.123512	0.769242	-0.178946	-0.204297	0.0612326
Glyma.01G107901		unknown protein	salmon	-0.1482	-0.160028	0.202639	0.34002	0.0287966	-0.115415	0.37425	0.160254	-0.216526	-0.104893	-0.209964	-0.162066	-0.19541	-0.169389	0.41061	0.699691	-0.154574	0.796159	-0.205124	-0.239955	0.198954
Glyma.01G108000	AtIPCS1	Arabidopsis Inositol phosphorylceramide synthase 1	grey	-0.0665414	-0.121852	0.385222	0.124339	-0.11998	-0.182547	-0.0118686	0.349966	-0.322637	-0.094572	-0.211368	0.0611582	-0.103161	0.120969	0.595734	0.414476	-0.12885	0.613718	-0.182321	-0.284164	-0.218558
Glyma.01G108700		PAR1 protein	pink	-0.116022	-0.0957273	-0.0827686	-0.195556	-0.186128	-0.133021	-0.574174	-0.0657862	-0.171896	-0.057258	-0.129368	0.383323	-0.148202	0.942605	0.0833068	-0.359039	-0.0851869	-0.155234	-0.158994	-0.0864862	-0.221612
Glyma.01G109100	PTAC13	plastid transcriptionally active 13	grey	0.0686409	-0.509367	0.147709	0.257788	0.138761	-0.00791675	0.68257	0.208079	0.0416433	0.167141	-0.0801978	-0.393154	-0.251441	-0.4845	0.0717588	0.446432	0.0990089	0.261982	0.138826	0.00226926	0.485833
Glyma.01G109200		Concanavalin A-like lectin family protein	grey	-0.243148	-0.449768	0.220793	0.305855	0.0597225	0.135979	0.448326	0.473414	-0.00400683	-0.101153	-0.0126648	-0.310265	-0.434957	-0.371891	0.364164	0.482571	-0.0585147	0.256274	0.0671123	-0.127757	0.501637
Glyma.01G109300	TUB8	tubulin beta 8	red	-0.196097	-0.0245209	0.436792	0.242374	-0.0844187	-0.276818	0.342876	0.267745	-0.507219	-0.28498	-0.0730347	-0.300227	-0.0916536	-0.199644	0.437024	0.840426	-0.174022	0.438507	-0.0407337	-0.480811	0.522774
Glyma.01G109500	SOUL-1	SOUL heme-binding family protein	midnightblue	0.669514	0.518788	0.119473	-0.168241	-0.0182218	-0.0247965	-0.106816	-0.0970519	-0.125046	-0.0817895	-0.107459	-0.128326	0.884703	-0.147745	-0.135334	-0.0936165	0.0200146	-0.12084	-0.0598733	-0.145246	-0.189934
Glyma.01G109600		Yos1-like protein	grey	-0.00848913	0.375111	0.10367	-0.324331	-0.221169	-0.0901684	-0.49112	0.08768	0.111579	0.228789	-0.0551729	-0.0341683	0.231571	0.187391	0.371166	-0.353742	0.0139104	-0.265844	-0.0763619	0.31515	-0.486848
Glyma.01G109700	FLN1	fructokinase-like 1	brown	-0.0201407	-0.0293241	0.740585	0.0775343	-0.107741	-0.263335	0.278409	0.590543	-0.449533	-0.263661	0.0172471	-0.338143	0.028771	-0.3143	0.232236	0.623826	-0.0427145	0.0955237	-0.0046425	-0.411588	0.320778
Glyma.01G109800		O-fucosyltransferase family protein	grey	0.651782	0.124292	0.084815	-0.0941433	-0.0514208	-0.0136075	-0.240627	-0.061834	-0.228161	-0.135112	-0.227141	0.102934	0.587298	0.349056	0.0439834	-0.0294954	-0.126338	0.222733	-0.247168	-0.296795	-0.251266
Glyma.01G110100		Protein of unknown function (DUF674)	lightgreen	-0.0186473	-0.086861	-0.189229	-0.0884149	0.0262227	-0.0275137	0.0931628	-0.0739648	0.25991	0.959101	-0.0551317	-0.0858389	-0.0793669	-0.0789485	-0.041254	-0.232974	0.0658925	-0.0838696	0.00192487	0.336123	-0.106211
Glyma.01G110200	GONST3	golgi nucleotide sugar transporter 3	grey	-0.148181	0.333877	0.0488081	0.549411	0.189523	0.000948853	0.463958	-0.0428191	0.0317747	0.0227529	-0.220992	-0.388567	0.1554	-0.418274	-0.0125654	0.4104	-0.119289	0.37442	-0.200734	-0.0643229	0.205008
Glyma.01G110400	ATPUMP1, UCP, PUMP1, ATUCP1, UCP1	plant uncoupling mitochondrial protein 1	grey	-0.0523389	0.374202	0.398768	-0.223653	-0.113269	-0.0239024	-0.628406	0.375155	-0.304967	-0.21464	-0.276175	0.236536	0.231054	0.542318	0.452953	-0.159227	-0.166522	-0.184746	-0.329695	-0.398703	-0.327796
Glyma.01G110500		Reticulon family protein	grey	-0.184504	-0.143151	-0.199324	-0.0558402	0.224411	0.24041	0.0946138	0.00592995	0.536614	0.333873	0.10434	-0.248607	-0.224044	-0.135639	0.157318	-0.24729	0.166815	-0.031926	0.164653	0.521002	-0.316893
Glyma.01G110600		Thioredoxin superfamily protein	grey	-0.0918025	-0.116999	0.634411	0.0167249	-0.109564	-0.255018	-0.169395	0.52268	-0.472409	-0.251022	-0.170285	0.259022	-0.0724291	0.090346	0.448613	0.280194	-0.266692	0.115397	-0.144058	-0.486296	-0.15754
Glyma.01G111900		Protein of unknown function (DUF740)	salmon	-0.15801	-0.143718	0.022078	0.318884	0.442004	0.12948	0.424158	0.042548	0.0342574	-0.113791	-0.241432	-0.162601	-0.196685	-0.102251	0.0884186	0.520946	-0.194696	0.867517	-0.265815	-0.216506	0.0118794
Glyma.01G112700		Duplicated homeodomain-like superfamily protein	blue	0.267628	0.794444	0.408569	-0.250217	-0.0866867	-0.0612266	-0.324952	0.0403019	-0.21934	-0.140041	-0.120024	-0.0591475	0.793871	-0.103762	-0.021901	-0.036573	-0.0742897	-0.209853	-0.180287	-0.228185	-0.285812
Glyma.01G112900		HXXXD-type acyl-transferase family protein	yellow	-0.0750904	-0.217659	-0.0141347	0.153879	-0.166193	-0.169435	0.203856	-0.0825005	-0.311997	-0.178369	-0.24141	0.0440846	-0.161456	0.139595	-0.120651	0.28307	-0.158207	-0.00411822	-0.178949	-0.286553	0.810446
Glyma.01G113000	SQD2	sulfoquinovosyldiacylglycerol 2	turquoise	0.0535004	-0.172284	-0.463444	-0.0725851	0.0416728	0.00913539	0.221124	-0.270953	0.583038	0.125789	0.448247	-0.342191	-0.110792	-0.330822	-0.210935	-0.24075	0.191873	-0.126497	0.242419	0.872705	-0.0311119
Glyma.01G113901		unknown protein	grey	-0.189697	0.207316	0.386408	0.192548	-0.09547	-0.236698	0.271553	0.203533	-0.3835	-0.187504	0.157059	-0.266662	0.0228933	-0.229799	0.216669	0.714895	-0.0407158	0.340476	0.0630167	-0.308306	0.213256
Glyma.01G114000	AUX1, WAV5, PIR1, MAP1	Transmembrane amino acid transporter family protein	cyan	-0.108539	-0.168567	-0.102439	0.97946	-0.0236385	-0.0590717	0.553266	-0.128183	-0.128139	-0.110756	-0.136548	-0.151712	-0.172028	-0.169004	-0.105811	0.470955	-0.0943769	0.567588	-0.103935	-0.157367	0.343723
Glyma.01G114300	ORF199	Ycf1 protein	grey	0.377918	0.0489899	0.435772	0.0445396	-0.054755	-0.21509	0.315385	0.385065	-0.207351	-0.0318736	0.218243	-0.46381	0.351603	-0.476331	0.250585	0.34396	0.237305	0.0137155	0.321192	-0.0915591	-0.0462751
Glyma.01G114800	PSRP4	plastid-specific ribosomal protein 4	grey	-0.145745	-0.0989083	0.0861806	-0.363132	-0.0975792	0.00664671	-0.202322	0.158312	0.0870123	0.339593	0.160226	0.216156	-0.172232	-0.21522	0.407053	-0.198153	0.0760582	-0.290011	0.0977631	0.143824	-0.147094
Glyma.01G115000		Carbohydrate-binding-like fold	grey	-0.301698	-0.0842861	0.306568	-0.0323715	0.218303	0.22635	-0.0774125	0.333239	-0.144966	-0.270957	-0.472655	0.1166	-0.274968	0.215086	0.441977	0.206846	-0.318073	0.0777172	-0.474184	-0.531443	0.308955
Glyma.01G115500		unknown protein	magenta	-0.105521	-0.089988	-0.13835	-0.179691	-0.198954	-0.1334	-0.613864	-0.12992	-0.263651	-0.124172	-0.157014	0.756614	-0.0996978	0.778038	-0.106548	-0.405601	-0.102564	-0.161117	-0.174844	-0.240761	-0.203667
Glyma.01G115900	LHCB4.2	light harvesting complex photosystem II	grey	0.0625922	-0.261861	0.375088	-0.0179296	0.291594	0.0151076	0.206269	0.536813	-0.0802862	-0.0116733	-0.260543	-0.23918	-0.114042	-0.240283	0.759744	0.260957	-0.16688	-0.042268	-0.202498	-0.268273	0.312527
Glyma.01G116000	HMGB1, NFD1	high mobility group B1	turquoise	-0.078983	-0.186799	-0.487076	-0.248977	0.274901	0.365692	0.194873	-0.267424	0.785835	0.358808	0.478871	-0.379569	-0.197076	-0.341293	-0.211864	-0.338142	0.186889	-0.191723	0.35169	0.78465	-0.162103
Glyma.01G116100	EMB2407, ATPDX2, PDX2	pyridoxine biosynthesis 2	grey	0.0685002	0.493087	0.122498	-0.193444	-0.259828	-0.170597	0.0260941	0.00382468	-0.0379377	-0.0591898	0.412649	-0.37935	0.404973	-0.327342	-0.10711	0.10109	0.353028	-0.122078	0.469123	0.258476	-0.196406
Glyma.01G117401		unknown protein	grey	0.224099	-0.105352	-0.227911	0.373451	0.284323	-0.0523591	0.659021	-0.180917	0.154495	0.132989	0.190623	-0.411255	0.0919187	-0.474971	-0.232	0.241149	0.178901	0.22516	0.216407	0.171824	0.164475
Glyma.01G117501		unknown protein	grey	0.0928115	-0.036778	-0.25184	0.500548	0.184938	-0.090885	0.756343	-0.213472	0.147586	0.030204	0.24193	-0.479943	0.0466026	-0.52653	-0.258368	0.35658	0.177905	0.295906	0.237204	0.248455	0.267507
Glyma.01G117800	APTX	APRATAXIN-like	red	-0.167022	-0.252959	0.424471	0.425149	0.0532301	-0.225654	0.573848	0.301576	-0.346098	-0.18963	-0.11811	-0.281943	-0.210323	-0.29638	0.07946	0.769629	-0.101803	0.472231	-0.0495085	-0.375198	0.47534
Glyma.01G118000		Thiamine pyrophosphate dependent pyruvate decarboxylase family protein	blue	0.115608	0.791124	0.393913	-0.203642	-0.179026	-0.15524	-0.375615	0.137684	-0.279754	-0.112807	-0.136195	-0.0462365	0.65316	-0.0914148	0.350417	0.0410294	-0.0846224	-0.172379	-0.17855	-0.210708	-0.256055
Glyma.01G118350		unknown protein	green	-0.138302	-0.36608	-0.36521	0.0221833	0.934631	0.536743	0.426532	-0.0895383	0.681909	0.214911	-0.118404	-0.194031	-0.315784	-0.201452	-0.0557386	-0.136871	-0.0472782	0.10453	-0.157014	0.185942	0.0340439
Glyma.01G118800		Leucine-rich repeat transmembrane protein kinase	green	-0.132502	-0.349844	-0.341682	0.166187	0.931359	0.523689	0.529799	-0.0818379	0.64129	0.172298	-0.108535	-0.261439	-0.298553	-0.272227	-0.0604054	-0.0184991	-0.0684848	0.218715	-0.140526	0.138146	0.0665534
Glyma.01G118900		Leucine-rich repeat transmembrane protein kinase	green	-0.160232	-0.394648	-0.365456	0.0321557	0.928593	0.515857	0.397128	-0.077044	0.664024	0.196248	-0.137631	-0.13772	-0.343638	-0.1623	-0.0233081	-0.133181	-0.0820585	0.137047	-0.183485	0.175561	0.00858738
Glyma.01G119000		unknown protein	grey	-0.193926	-0.343829	0.0506828	0.237987	0.287601	0.0289022	0.598095	0.0284888	0.0256222	-0.0498815	0.0270038	-0.309062	-0.327723	-0.253968	-0.0552049	0.457856	0.0530265	0.361496	0.0288209	-0.084883	0.394544
Glyma.01G119400	ATG2	metallopeptidase M24 family protein	brown	0.0822225	0.682576	0.69079	-0.0675282	-0.145183	-0.176532	-0.160163	0.406086	-0.439657	-0.289337	-0.221714	-0.237701	0.491879	-0.12849	0.237526	0.328884	-0.150036	-0.0844119	-0.225732	-0.455429	0.00638561
Glyma.01G119500	FAC1, ATAMPD	AMP deaminase, putative / myoadenylate deaminase, putative	black	0.819261	0.287709	0.0607456	-0.238378	0.25514	0.317453	-0.106841	-0.0418714	0.134925	-0.0326526	-0.118248	-0.113573	0.666028	-0.168647	-0.0366253	-0.248845	0.0230833	-0.194338	-0.178154	-0.134474	-0.217085
Glyma.01G120400	FAD8	fatty acid desaturase 8	turquoise	-0.0383915	-0.21094	-0.44472	-0.179933	-0.0642116	-0.0260759	0.217484	-0.235857	0.43678	0.24042	0.760286	-0.265647	-0.179518	-0.296634	-0.208822	-0.2093	0.507474	-0.190092	0.678605	0.765399	-0.179094
Glyma.01G120800	ACI1	ALC-interacting protein 1	grey	-0.121194	-0.200119	-0.209168	-0.196538	-0.155382	-0.193948	-0.18966	-0.166831	-0.209079	0.0701349	0.0796845	0.252288	-0.184475	0.620309	-0.120491	-0.189666	0.464407	-0.0754583	0.402688	-0.0620276	-0.144183
Glyma.01G121200		unknown protein	yellow	-0.0546934	-0.0206391	-0.0542329	-0.0200235	0.115813	-0.0409026	0.202622	-0.0547743	-0.0668406	-0.0452543	-0.0920077	-0.048959	-0.0316439	-0.074785	-0.0262602	0.141266	-0.0659996	-0.0287447	-0.0669429	-0.110243	0.382576
Glyma.01G121209		unknown protein	green	0.0177933	-0.133801	-0.225038	-0.0580701	0.929096	0.553889	0.266971	-0.0753362	0.512986	0.0154245	-0.117435	-0.136328	-0.0655045	-0.140653	-0.0555371	-0.104094	-0.0859655	0.0687558	-0.162915	-0.0449415	-0.090376
Glyma.01G121218		unknown protein	grey	-0.0383707	0.0124765	-0.46194	0.368186	0.100033	-0.185569	0.203	-0.40933	-0.0546976	0.0935083	-0.177828	0.0341571	0.06522	0.281726	-0.270723	0.0214186	0.0195898	0.145255	0.067305	0.00054343	0.211455
Glyma.01G121300		DNAJ heat shock family protein	grey	0.139767	-0.394205	-0.397563	0.372264	0.151483	0.027402	0.696397	-0.2509	0.268761	0.175216	0.197758	-0.434731	-0.113034	-0.408995	-0.256893	0.165417	0.401314	0.136335	0.430001	0.331801	0.395851
Glyma.01G121400	ESP4	HEAT repeat-containing protein	grey	0.0192436	-0.192738	-0.0498896	0.57954	0.156599	-0.0890641	0.868191	-0.125629	-0.100801	0.0293684	0.058979	-0.419361	-0.0919663	-0.483671	-0.21031	0.658395	0.0818691	0.567745	0.287969	-0.117151	0.382821
Glyma.01G121700		Rhodanese/Cell cycle control phosphatase superfamily protein	black	0.893995	-0.0281453	-0.076574	-0.050724	0.061265	0.0259527	0.0595244	-0.00818465	0.0513472	0.158991	-0.0217436	-0.165505	0.573317	-0.175076	0.0600072	-0.166761	0.0391594	-0.102403	0.101595	0.0540742	-0.152049
Glyma.01G122300		glycine-rich protein	grey	-0.303515	-0.0623503	0.436203	0.380736	0.124905	-0.140679	0.227715	0.295106	-0.301575	-0.185371	-0.308912	-0.0502885	-0.286984	-0.0668667	0.286899	0.510504	-0.299487	0.419227	-0.308569	-0.411053	0.174316
Glyma.01G122800	CAX3, ATHCX1, CAX1-LIKE, ATCAX3	cation exchanger 3	greenyellow	0.131624	0.0100371	-0.243825	-0.146398	0.499477	0.852855	0.0598235	-0.133489	0.703604	0.200979	-0.113915	-0.226547	0.128088	-0.226434	-0.0610877	-0.341303	0.0445774	-0.132542	-0.169649	0.134335	-0.0863545
Glyma.01G123100		PEBP (phosphatidylethanolamine-binding protein) family protein	cyan	-0.0504942	-0.0227132	-0.110065	0.770716	-0.051116	-0.0458573	0.300837	-0.0770851	-0.0750129	-0.0632752	-0.0659267	-0.0622777	-0.0758976	-0.0464406	-0.0607401	0.0839361	-0.0644837	0.217848	-0.0625817	-0.075733	0.195865
Glyma.01G123400	ATAMT2, AMT2;1, AMT2	ammonium transporter 2	yellow	-0.0679563	-0.152474	-0.0374785	0.0554821	-0.0879925	-0.0840284	0.265692	-0.0425185	-0.144397	-0.118002	-0.0762835	-0.161188	-0.127771	-0.150558	-0.0917202	0.292609	-0.0727281	-0.104963	-0.0400865	-0.129047	0.865111
Glyma.01G123800		unknown protein	blue	-0.0151678	0.957021	0.18014	-0.155441	-0.157913	-0.116324	-0.289878	-0.123313	-0.203832	-0.0896866	-0.0261577	-0.0918199	0.527783	-0.06812	-0.0753657	0.0205761	-0.027038	-0.147551	-0.105667	-0.124089	-0.186695
Glyma.01G123900	ETO1	tetratricopeptide repeat (TPR)-containing protein	grey	0.261499	-0.0424256	-0.369497	0.0380832	-0.114028	-0.105648	0.31736	-0.274148	0.238832	0.194798	0.685359	-0.359494	0.132344	-0.32432	-0.276375	-0.0973318	0.38545	-0.0529782	0.753285	0.565601	-0.253714
Glyma.01G124200		unknown protein; FUNCTIONS IN: molecular_function unknown; INVOLVED IN: biological_process unknown; LOCATED IN: chloroplast, chloroplast envelope; EXPRESSED IN: 22 plant structures; EXPRESSED DURING: 13 growth stages; Has 60 Blast hits to 59 proteins in 31 species: Archae - 0; Bacteria - 20; Metazoa - 1; Fungi - 2; Plants - 33; Viruses - 0; Other Eukaryotes - 4 (source: NCBI BLink).	grey	-0.0171827	-0.150763	0.137787	0.11116	0.661049	0.457683	0.559953	0.112874	0.250053	0.0338284	-0.289426	-0.429275	-0.0604279	-0.36978	0.0156004	0.404425	-0.179458	0.450553	-0.167419	-0.258295	0.219096
Glyma.01G124300		Ribosomal protein S4 (RPS4A) family protein	brown	0.267711	0.558249	0.712628	-0.187799	-0.265705	-0.278274	-0.219171	0.270426	-0.565056	-0.273438	-0.170701	-0.0908142	0.505909	-0.115957	0.271163	0.274864	-0.144361	-0.134901	-0.169614	-0.499018	-0.00691795
Glyma.01G124500	ATFER1, FER1	ferretin 1	grey	-0.0778636	0.00246413	0.0263769	-0.264267	-0.201148	-0.156337	-0.147211	0.102319	0.190365	0.0630661	0.152785	-0.142383	-0.00745733	-0.0232261	-0.102772	-0.24945	0.232899	-0.24219	0.245311	0.468904	-0.266375
Glyma.01G124602		unknown protein	grey	0.256632	0.579438	-0.0480435	-0.364159	-0.204966	-0.0642543	-0.356509	-0.212498	0.254403	0.179102	0.0823865	-0.17302	0.511711	-0.0993729	-0.0927669	-0.411755	0.171606	-0.355063	0.000654083	0.516159	-0.417892
Glyma.01G124700	PYL4, RCAR10	PYR1-like 4	brown	-0.0963331	-0.11932	0.568978	-0.153552	-0.138809	-0.129759	-0.221506	0.199306	-0.262546	-0.110419	-0.181575	0.205124	-0.108985	0.201298	0.08841	-0.000418848	-0.106594	-0.0705617	-0.190277	-0.254467	-0.155116
Glyma.01G125000	TBL35	TRICHOME BIREFRINGENCE-LIKE 35	grey	-0.276083	-0.40158	0.217461	0.592128	0.186429	-0.130575	0.676249	0.268002	-0.152267	-0.0171829	-0.255311	-0.317138	-0.404615	-0.308133	0.284996	0.792132	-0.154098	0.742396	-0.151342	-0.218092	0.412232
Glyma.01G125200		Leucine-rich repeat protein kinase family protein	grey	0.335733	-0.0275214	-0.151847	-0.113969	-0.234988	-0.198953	0.208176	-0.159025	-0.227445	-0.12838	0.632647	-0.11713	0.234276	-0.19691	-0.210774	0.112145	0.554037	-0.182342	0.764306	0.00326838	0.0933336
Glyma.01G125551		unknown protein	grey	-0.0281961	-0.0115427	-0.00183001	-0.107254	-0.0524067	-0.0501112	-0.0446495	-0.0612836	0.238221	0.39188	-0.0518934	-0.106241	-0.0597413	-0.106519	-0.076648	-0.199194	9.36398e-05	-0.104645	-0.0533034	0.366048	-0.132742
Glyma.01G125600		unknown protein; FUNCTIONS IN: molecular_function unknown; INVOLVED IN: biological_process unknown; LOCATED IN: cellular_component unknown; EXPRESSED IN: male gametophyte, cultured cell; EXPRESSED DURING: L mature pollen stage, M germinated pollen stage; Has 129 Blast hits to 129 proteins in 38 species: Archae - 0; Bacteria - 0; Metazoa - 96; Fungi - 0; Plants - 31; Viruses - 0; Other Eukaryotes …	grey	0.0802377	-0.272362	-0.337815	0.382924	0.376274	0.216637	0.762979	-0.197879	0.344004	0.0550879	0.205173	-0.538411	-0.0995987	-0.529772	-0.25075	0.276627	0.142109	0.253267	0.247269	0.20147	0.412414
Glyma.01G125800	IMK2	inflorescence meristem receptor-like kinase 2	red	-0.264506	-0.138433	0.276948	0.594002	0.25891	-0.144925	0.596411	0.262732	-0.276945	-0.21124	-0.151255	-0.343659	-0.27519	-0.329801	0.448946	0.798024	-0.183207	0.523104	-0.140634	-0.396175	0.478908
Glyma.01G125900	PRA1.B4	prenylated RAB acceptor 1.B4	grey	0.307139	0.0853597	-0.519934	-0.250479	0.0390507	0.0240148	-0.0728092	-0.383608	0.428075	0.60784	0.223584	-0.102714	0.133577	-0.025073	-0.223286	-0.494683	0.081425	-0.229193	0.160519	0.617372	-0.297981
Glyma.01G126200		Tautomerase/MIF superfamily protein	greenyellow	0.216635	-0.0619606	-0.259349	-0.121314	0.164897	0.723688	-0.0579622	-0.130727	0.60858	0.010113	0.0170343	-0.105287	0.0805626	-0.103265	-0.105841	-0.377023	0.026804	-0.109276	-0.0954304	0.282893	-0.142902
Glyma.01G127200		Disease resistance-responsive (dirigent-like protein) family protein	pink	0.15249	-0.0586895	-0.14951	-0.210578	-0.240065	-0.153555	-0.618765	-0.156429	-0.293819	-0.135331	-0.0916187	0.574538	0.0611948	0.932143	-0.122074	-0.416982	-0.0210875	-0.200675	-0.0714681	-0.224701	-0.237121
Glyma.01G127300		Transcriptional coactivator/pterin dehydratase	green	-0.0550898	-0.140578	-0.202024	-0.0803773	0.818623	0.675528	0.183586	-0.0676825	0.579919	0.00527524	-0.112228	-0.133027	-0.129251	-0.13279	-0.0587556	-0.188326	-0.0750807	-0.011443	-0.163144	-0.0364942	-0.0902143
Glyma.01G127400		Disease resistance-responsive (dirigent-like protein) family protein	turquoise	-0.120157	-0.171427	-0.255097	-0.190787	0.00784356	0.0777128	0.101911	-0.037924	0.380325	0.0876277	0.767389	-0.30877	-0.195658	-0.287271	0.132347	-0.158447	0.320415	-0.249286	0.667899	0.574827	-0.235242
Glyma.01G127500		SEC14 cytosolic factor family protein / phosphoglyceride transfer family protein	green	-0.174434	-0.0470837	0.357067	-0.0391339	0.764047	0.258857	0.183492	0.420376	0.182558	-0.06417	-0.25543	-0.174676	-0.177741	-0.172537	0.252848	0.162493	-0.19235	0.16227	-0.311399	-0.258035	-0.194146
Glyma.01G127900		methyltransferases	turquoise	-0.0277249	0.185578	-0.356149	-0.0173663	-0.157584	-0.0415727	0.00589745	-0.295299	0.418383	0.0758662	0.0892011	-0.258259	-0.0256112	-0.185052	-0.250632	-0.288362	0.0502611	-0.245423	-0.078357	0.720368	0.159145
Glyma.01G128200		RNI-like superfamily protein	grey	-0.144259	-0.136242	-0.069887	0.643059	0.317324	-0.0492586	0.765014	-0.132977	-0.155113	-0.142938	-0.255025	-0.255525	-0.174859	-0.289632	-0.131928	0.69592	-0.126473	0.6556	-0.153629	-0.325092	0.602957
Glyma.01G128300	ATIREG1, IREG1, FPN1	iron regulated 1	blue	-0.0610331	0.892576	0.238891	-0.209856	-0.208969	-0.136612	-0.458029	-0.113966	-0.282923	-0.131831	-0.153174	0.156825	0.410593	0.1089	-0.0752579	-0.0816054	-0.094359	-0.185558	-0.209852	-0.223331	-0.25368
Glyma.01G128500		CONTAINS InterPro DOMAIN/s: Sel1-like (InterPro:IPR006597); BEST Arabidopsis thaliana protein match is: unknown protein (TAIR:AT5G05360.1); Has 88 Blast hits to 88 proteins in 25 species: Archae - 0; Bacteria - 16; Metazoa - 0; Fungi - 0; Plants - 70; Viruses - 0; Other Eukaryotes - 2 (source: NCBI BLink).	blue	0.0795694	0.723948	0.402552	-0.333754	-0.260793	-0.217666	-0.354988	0.248953	-0.249922	-0.173914	0.120323	-0.162345	0.509383	-0.0460911	0.10687	-0.00369852	0.185046	-0.270468	0.0771002	-0.0428166	-0.289231
Glyma.01G128700	ITB1, SCAR2, DIS3, WAVE4, ATSCAR2	SCAR homolog 2	grey	0.0269543	-0.270413	-0.268155	0.463094	0.337275	0.0479586	0.888718	-0.178154	0.293874	0.248538	0.00441919	-0.571441	-0.165075	-0.553151	-0.0798648	0.412769	0.10155	0.410176	0.0751837	0.261298	0.45706
Glyma.01G129000		Protein of unknown function (DUF567)	pink	-0.0890417	-0.0585299	-0.0891118	-0.15123	-0.171513	-0.111845	-0.536742	-0.0978689	-0.226747	-0.101612	-0.137239	0.413588	-0.1022	0.946387	-0.0690985	-0.317523	-0.0805704	-0.13651	-0.140006	-0.190314	-0.163625
Glyma.01G129100		Protein of unknown function (DUF567)	pink	-0.094142	-0.0636281	-0.0871266	-0.160312	-0.179277	-0.117152	-0.568448	-0.0991055	-0.236738	-0.106991	-0.144376	0.461297	-0.10497	0.945395	-0.0742944	-0.337909	-0.0852883	-0.143292	-0.148866	-0.199499	-0.175888
Glyma.01G129400	AGT3	alanine:glyoxylate aminotransferase 3	grey	0.517249	0.128425	-0.191296	-0.153702	0.56952	0.474833	0.0978849	-0.186355	0.331805	-0.0365168	-0.159428	-0.12443	0.459698	-0.184361	-0.148431	-0.217509	0.0439548	-0.106094	-0.172628	-0.121138	-0.0462787
Glyma.01G129600		2-oxoglutarate-dependent dioxygenase family protein	magenta	-0.0868605	-0.116481	0.0220208	-0.192369	-0.203468	-0.144196	-0.470365	-0.0254834	-0.257987	-0.132436	-0.0750274	0.889859	-0.056497	0.246432	-0.0842678	-0.288847	-0.0351287	-0.158932	-0.115043	-0.220662	-0.227679
Glyma.01G129700		BEST Arabidopsis thaliana protein match is: transcription regulators (TAIR:AT3G56220.1); Has 289 Blast hits to 289 proteins in 30 species: Archae - 0; Bacteria - 0; Metazoa - 0; Fungi - 0; Plants - 289; Viruses - 0; Other Eukaryotes - 0 (source: NCBI BLink).	green	-0.0857554	-0.168611	-0.0697249	-0.11426	0.800621	0.676697	0.11414	0.0881536	0.537538	0.023556	-0.128711	-0.160008	-0.167727	-0.152775	0.37284	-0.134858	-0.105558	-0.0251673	-0.197867	-0.0745418	-0.134746
Glyma.01G130000	LTP3	lipid transfer protein 3	magenta	-0.10393	-0.0979575	-0.158469	-0.179986	-0.196699	-0.132249	-0.608615	-0.134962	-0.262228	-0.125247	-0.156907	0.877035	-0.0877215	0.647506	-0.11148	-0.409425	-0.105063	-0.160641	-0.176776	-0.24603	-0.205574
Glyma.01G130200	LTP2, LP2, cdf3	lipid transfer protein 2	magenta	-0.0719706	-0.0829504	-0.136097	-0.123949	-0.13192	-0.090131	-0.402299	-0.09225	-0.181921	-0.0867646	-0.107692	0.802185	-0.0441432	0.232187	-0.0769744	-0.27213	-0.0767422	-0.108917	-0.124541	-0.180627	-0.143404
Glyma.01G131100	ASP1	aspartate aminotransferase 1	grey	0.268126	0.0106696	0.127175	-0.200875	-0.207898	-0.141976	-0.408496	0.0173965	-0.265882	-0.126419	-0.0569851	0.573678	0.0861929	0.153332	-0.0205835	-0.232161	-0.0872	-0.163571	-0.118936	-0.213648	-0.242512
Glyma.01G131200		unknown protein; FUNCTIONS IN: molecular_function unknown; INVOLVED IN: biological_process unknown; LOCATED IN: chloroplast; EXPRESSED IN: 19 plant structures; EXPRESSED DURING: 13 growth stages; Has 121 Blast hits to 121 proteins in 12 species: Archae - 0; Bacteria - 0; Metazoa - 0; Fungi - 0; Plants - 121; Viruses - 0; Other Eukaryotes - 0 (source: NCBI BLink).	green	-0.10877	-0.257486	-0.275899	0.283555	0.815236	0.546548	0.509038	-0.129566	0.445248	-0.0345385	-0.172605	-0.229137	-0.238205	-0.239192	-0.129932	0.0529681	-0.0986377	0.08435	-0.162364	-0.105645	0.377797
Glyma.01G131300		Plant protein of unknown function (DUF827)	red	-0.186338	-0.0546791	0.296576	0.526652	0.160671	-0.136869	0.609498	0.219969	-0.305483	-0.244471	-0.194383	-0.349052	-0.0994811	-0.351595	0.134997	0.906917	-0.156378	0.758971	-0.128916	-0.40101	0.434886
Glyma.01G131500	CIPK10, PKS2, SIP1, SNRK3.8	SOS3-interacting protein 1	grey	-0.0792412	0.362712	0.22913	-0.141485	0.496688	0.383596	-0.0989412	0.256267	0.179905	-0.0876709	-0.302216	-0.227709	0.0329544	-0.112551	0.52067	0.0319708	-0.22343	-0.051103	-0.387219	-0.242845	-0.105762
Glyma.01G131800		ARM repeat superfamily protein	grey	-0.0570475	-0.0194631	-0.284303	0.744226	0.37285	0.113633	0.62228	-0.222575	0.248303	0.0716666	-0.172938	-0.354021	-0.0929215	-0.336519	-0.164314	0.264442	-0.118233	0.48709	-0.239352	0.121698	0.248122
Glyma.01G131900	ATOFP2, OFP2	ovate family protein 2	grey	-0.110574	-0.0316626	-0.125426	0.700345	0.168749	-0.0165149	0.585149	-0.174928	-0.104701	-0.145036	-0.202463	-0.233472	-0.0605026	-0.249918	-0.161816	0.429878	-0.150843	0.248566	-0.166783	-0.232387	0.666645
Glyma.01G132300		Protein kinase superfamily protein	grey	0.231233	0.016058	-0.153992	0.107491	0.0205407	0.0833541	0.468409	-0.303264	0.126462	0.133936	0.466779	-0.366349	0.187705	-0.39761	-0.347891	0.169965	0.312342	0.164332	0.379985	0.159637	0.0145856
Glyma.01G132400	CAD1	MAC/Perforin domain-containing protein	turquoise	-0.048436	-0.0970247	-0.463817	-0.114493	-0.113024	-0.012016	0.130108	-0.277757	0.578843	0.620182	0.365538	-0.304532	-0.128717	-0.190725	-0.26825	-0.382021	0.218301	-0.181653	0.280782	0.928673	-0.168779
Glyma.01G132500	LTP4	lipid transfer protein 4	tan	-0.147055	-0.186298	-0.186459	0.109694	-0.303207	-0.24171	0.229069	-0.197085	-0.227485	-0.100727	0.742733	-0.0606899	-0.180485	-0.0895407	-0.231419	0.230494	0.12453	-0.0605584	0.784514	0.044396	0.196354
Glyma.01G132600	LP1, LTP1, ATLTP1	lipid transfer protein 1	yellow	-0.0940249	-0.158189	-0.0276668	0.0156223	-0.0876896	-0.0991621	0.304722	-0.0279317	-0.170471	-0.0983657	-0.123886	-0.135287	-0.140756	-0.128019	-0.0474108	0.284934	-0.0859789	-0.0814384	0.00384515	-0.145272	0.787807
Glyma.01G133000	HSL1, HSI2-L1, VAL2	HSI2-like 1	blue	0.0925376	0.793956	0.478475	-0.136805	-0.17395	-0.205969	-0.372804	0.196527	-0.381358	-0.101412	-0.255313	-0.0144736	0.60009	0.137209	0.147502	0.0725358	-0.117172	-0.0727538	-0.289136	-0.32962	-0.285059
Glyma.01G133300		Leucine-rich repeat protein kinase family protein	grey	-0.121099	-0.168334	0.312632	-0.0988878	0.519459	0.395743	0.00369358	0.477897	0.236802	-0.0439443	-0.182129	-0.161958	-0.18512	-0.154512	0.811407	0.0408357	-0.136462	0.00179736	-0.239219	-0.174534	-0.1688
Glyma.01G133400		Preprotein translocase Sec, Sec61-beta subunit protein	grey	0.0377503	0.478069	0.058977	-0.183456	-0.143649	0.121009	-0.342403	-0.067528	0.0521276	0.106965	-0.00748701	-0.0998447	0.12479	0.0213921	0.230011	-0.169002	-0.0787566	-0.20632	-0.0929699	0.0662332	-0.211187
Glyma.01G133900	cycp3;1	cyclin p3;1	magenta	-0.125929	-0.124964	-0.155712	-0.206218	-0.121727	0.0883205	-0.602364	-0.14582	-0.129264	-0.134905	-0.193755	0.765481	-0.128875	0.688059	-0.119493	-0.433449	-0.131876	-0.185126	-0.21454	-0.261277	-0.160358
Glyma.01G134200		C2H2-like zinc finger protein	black	0.967493	0.282041	-0.0167665	-0.0507466	-0.101707	-0.041423	-0.105046	-0.130265	-0.116775	-0.0624718	-0.0565736	-0.0725469	0.775613	-0.0859822	-0.094982	-0.156101	0.00101468	-0.101327	-0.0899307	-0.0841276	-0.124678
Glyma.01G134400		unknown protein	grey	0.223436	0.186274	0.0576529	0.404778	0.0311832	-0.164082	0.606398	-0.188422	-0.293185	-0.16793	0.0512266	-0.395191	0.231915	-0.390662	-0.275143	0.647198	0.049535	0.504167	0.203368	-0.27767	0.309769
Glyma.01G134500		unknown protein	grey	-0.00247693	-0.0513519	-0.0713016	0.387249	0.147851	0.215434	0.378145	-0.14451	-0.0082223	-0.128331	-0.0146485	-0.203473	-0.0278928	-0.215475	-0.135581	0.33188	-0.0603977	0.387303	0.00524328	-0.21351	0.224034
Glyma.01G135500	ATSPX3, SPX3	SPX domain gene 3	lightyellow	0.537672	0.0416351	-0.169651	-0.126394	-0.197555	-0.117687	0.00334472	-0.161536	-0.0767934	-0.0792932	0.797602	-0.13536	0.32318	-0.133814	-0.155778	-0.0635439	0.280488	-0.183305	0.568683	0.142302	-0.187735
Glyma.01G135900		unknown protein; LOCATED IN: chloroplast, chloroplast inner membrane, chloroplast envelope; EXPRESSED IN: 23 plant structures; EXPRESSED DURING: 14 growth stages; BEST Arabidopsis thaliana protein match is: unknown protein (TAIR:AT1G48460.1); Has 35333 Blast hits to 34131 proteins in 2444 species: Archae - 798; Bacteria - 22429; Metazoa - 974; Fungi - 991; Plants - 531; Viruses - 0; Other Eukaryo…	grey	0.575557	0.17523	-0.470842	-0.109563	-0.119372	0.204417	-0.0619723	-0.413677	0.378547	0.209299	0.339195	-0.242891	0.371802	-0.0367511	-0.373237	-0.476682	0.356238	-0.299029	0.265834	0.499909	-0.179499
Glyma.01G136300	HAM3, ATHAM3, LOM3	GRAS family transcription factor	lightcyan	-0.110956	-0.309416	-0.401914	0.0625483	0.655689	0.482097	0.41533	-0.0877282	0.829891	0.26467	0.0458905	-0.363261	-0.295957	-0.355488	-0.100777	-0.204004	0.0317101	0.110143	-0.0763909	0.603725	-0.0799827
Glyma.01G136400		unknown protein	grey	0.53512	0.111189	0.0210484	-0.162731	-0.263538	-0.190603	-0.456973	-0.0623884	-0.344779	-0.170649	0.157993	0.312974	0.458308	0.412419	0.202831	-0.176917	-0.102803	-0.125703	-0.0356672	-0.242486	-0.269252
Glyma.01G136600		unknown protein; Has 10 Blast hits to 10 proteins in 5 species: Archae - 0; Bacteria - 0; Metazoa - 0; Fungi - 0; Plants - 10; Viruses - 0; Other Eukaryotes - 0 (source: NCBI BLink).	grey	-0.0297916	-0.126609	-0.289086	-0.163901	-0.161056	-0.0623123	0.0719294	-0.153711	0.251435	0.0485051	0.371653	-0.154706	-0.0793898	-0.134472	-0.155787	-0.196213	0.13435	-0.1894	0.640408	0.562068	-0.169889
Glyma.01G136800	NAD2B, NAD2.2, NAD2	NADH dehydrogenase 2B	grey	-0.0563784	-0.283061	0.0440293	0.522012	0.357912	0.160955	0.62679	0.110786	0.102155	-0.0748268	-0.16653	-0.315105	-0.173921	-0.268446	-0.132688	0.280508	-0.0570804	0.255149	-0.0668253	-0.158562	0.348963
Glyma.01G136900	NAD2B, NAD2.2, NAD2	NADH dehydrogenase 2B	grey	-0.0434743	-0.115938	0.316987	0.33184	0.29828	0.0990295	0.475517	0.178449	-0.103976	-0.22139	-0.144918	-0.298343	-0.0502355	-0.224912	-0.119416	0.394449	0.00434333	0.234218	-0.0723775	-0.368978	0.25378
Glyma.01G137000		unknown protein; CONTAINS InterPro DOMAIN/s: Protein of unknown function DUF1395 (InterPro:IPR009829); Has 131 Blast hits to 131 proteins in 44 species: Archae - 0; Bacteria - 0; Metazoa - 83; Fungi - 0; Plants - 45; Viruses - 0; Other Eukaryotes - 3 (source: NCBI BLink).	red	-0.166997	0.250463	0.550756	0.177598	-0.151643	-0.292978	0.281601	0.284827	-0.48563	-0.247307	-0.311743	-0.29737	0.0814339	-0.249245	0.287535	0.770586	-0.252654	0.3934	-0.204135	-0.429324	0.45287
Glyma.01G137200	AFO, FIL, YAB1	Plant-specific transcription factor YABBY family protein	purple	-0.10664	-0.0890208	0.590237	-0.114146	-0.0589679	-0.0951419	-0.181144	0.820276	-0.189925	-0.0711442	-0.134183	-0.0821977	-0.114487	-0.0691877	0.927361	0.177732	-0.0999212	-0.0558056	-0.158016	-0.197519	-0.128557
Glyma.01G137300	GOS12, ATGOS12	golgi snare 12	grey	-0.191071	-0.0697621	-0.0844888	0.050026	0.0167783	0.0394664	0.164578	-0.0283283	0.355042	0.151742	0.186717	-0.361421	-0.2553	-0.392972	0.291453	0.0153772	0.0286087	-0.0318837	0.0469562	0.507621	0.069754
Glyma.01G137500		SAUR-like auxin-responsive protein family	grey	-0.103148	-0.191411	-0.239274	-0.253174	-0.287129	-0.140414	-0.584933	-0.156315	0.0577567	-0.136722	-0.0728776	0.7017	-0.163642	0.463939	-0.11651	-0.546163	-0.105806	-0.226214	-0.204541	0.283299	-0.270316
Glyma.01G137900		unknown protein; INVOLVED IN: biological_process unknown; LOCATED IN: chloroplast stroma, chloroplast, chloroplast envelope; EXPRESSED IN: 24 plant structures; EXPRESSED DURING: 13 growth stages; BEST Arabidopsis thaliana protein match is: unknown protein (TAIR:AT4G14840.1); Has 717 Blast hits to 703 proteins in 179 species: Archae - 14; Bacteria - 134; Metazoa - 141; Fungi - 74; Plants - 209; Vi…	magenta	-0.149594	-0.170377	-0.0445606	-0.188125	-0.147855	-0.148484	-0.537685	-0.0211611	-0.312475	-0.157534	-0.205292	0.960567	-0.137414	0.511582	-0.054824	-0.313532	-0.134119	-0.141667	-0.203459	-0.332468	-0.160425
Glyma.01G138200		unknown protein; INVOLVED IN: biological_process unknown; LOCATED IN: chloroplast stroma, chloroplast, chloroplast envelope; EXPRESSED IN: 24 plant structures; EXPRESSED DURING: 13 growth stages; BEST Arabidopsis thaliana protein match is: unknown protein (TAIR:AT4G14840.1); Has 717 Blast hits to 703 proteins in 179 species: Archae - 14; Bacteria - 134; Metazoa - 141; Fungi - 74; Plants - 209; Vi…	magenta	-0.155938	-0.173379	-0.0268661	-0.190469	-0.144732	-0.14939	-0.53346	-0.0085051	-0.318427	-0.162824	-0.206211	0.949334	-0.142916	0.518239	-0.0503704	-0.304243	-0.14039	-0.137878	-0.201726	-0.340799	-0.163357
Glyma.01G138300	MAP1A	methionine aminopeptidase 1A	grey	0.0356805	0.628149	0.588598	-0.248408	-0.448768	-0.299181	-0.458116	0.28902	-0.421431	-0.201935	-0.101439	-0.0838511	0.469471	0.176583	0.104238	0.0758431	-0.0230311	-0.153707	-0.0788919	-0.192137	-0.26496
Glyma.01G138800		Plant protein of unknown function (DUF641)	grey	-0.0864986	-0.0477831	0.0895354	0.193423	0.05913	-0.044698	0.428093	0.0368921	-0.0818622	-0.184072	-0.0846258	-0.276003	-0.0308875	-0.254695	-0.0406957	0.479076	0.0556253	0.446469	-0.034218	-0.0905813	0.316455
Glyma.01G139000		S-adenosyl-L-methionine-dependent methyltransferases superfamily protein	grey	-0.216706	-0.250354	-0.268371	0.321945	0.244378	0.118243	0.54412	-0.0591326	0.551959	0.19342	0.0558304	-0.559751	-0.31554	-0.496465	0.0843113	0.104939	0.0353533	0.169189	0.0142254	0.611427	0.250187
Glyma.01G139500	GAE3	UDP-D-glucuronate 4-epimerase 3	turquoise	-0.193222	-0.249756	-0.409915	0.1452	0.0950831	0.0269747	0.367714	-0.177012	0.56579	0.222413	0.10265	-0.372053	-0.326284	-0.293794	-0.167084	-0.076533	0.0948726	0.0963637	0.0663247	0.804812	0.13251
Glyma.01G139600		RNA 3'-terminal phosphate cyclase/enolpyruvate transferase, alpha/beta	yellow	-0.218754	-0.287438	-0.311321	0.417882	-0.0392072	0.0973748	0.409224	-0.224155	0.172492	-0.0543503	0.00243317	-0.226986	-0.326628	-0.18879	-0.199744	0.169015	-0.0352062	0.0273036	0.0149513	0.159952	0.745191
Glyma.01G139633		unknown protein	grey	0.0175505	0.467119	0.393326	0.170018	-0.0110003	-0.0321435	0.0629049	0.248568	-0.124734	-0.220256	-0.0355198	-0.397475	0.200297	-0.242425	0.196066	0.274651	0.0526832	0.0418369	-0.0531725	-0.126903	-0.0438305
Glyma.01G140002		unknown protein	grey	-0.146375	-0.272184	-0.205776	0.669055	0.345149	0.101696	0.688767	-0.105254	0.156241	0.0253063	-0.0393741	-0.268315	-0.259926	-0.306	-0.162129	0.310463	0.0590179	0.323118	0.00082522	0.000628272	0.413588
Glyma.01G140102		unknown protein	grey	-0.125037	-0.013358	0.590266	0.210516	-0.118691	-0.284016	0.378919	0.38004	-0.440879	-0.304392	-0.011824	-0.382499	-0.0289314	-0.219995	0.0239251	0.645948	0.0601282	0.215232	0.138775	-0.369978	0.324854
Glyma.01G140200		arginase	grey	-0.215747	-0.312843	0.148449	0.475634	0.40594	0.179991	0.740856	0.266844	0.0642763	-0.118375	-0.0479446	-0.492876	-0.311335	-0.473542	0.0897446	0.619534	-0.0365269	0.409474	-0.0151555	-0.209485	0.526351
Glyma.01G140850		unknown protein	grey	0.325457	0.457611	0.122494	0.239672	-0.0548609	-0.119665	0.183089	-0.100563	-0.320905	-0.191323	0.0248074	-0.188032	0.529593	-0.191689	-0.0584465	0.374119	-0.0253078	0.276043	-0.0628007	-0.347337	0.050366
Glyma.01G141000		Plant self-incompatibility protein S1 family	blue	0.0220873	0.837389	0.180678	-0.142632	-0.146374	-0.107991	-0.254514	-0.115889	-0.182451	-0.0805352	-0.00606844	-0.0895727	0.625594	-0.0895431	-0.0737512	0.0197772	-0.020265	-0.138521	-0.0722862	-0.107173	-0.175222
Glyma.01G141200		Plant self-incompatibility protein S1 family	blue	0.0223191	0.83079	0.166094	-0.152167	-0.158698	-0.116247	-0.245674	-0.12516	-0.18747	-0.0862718	0.0778762	-0.0999765	0.624045	-0.0986147	-0.0835082	0.0252694	0.0174697	-0.150217	-0.00748692	-0.0955219	-0.187125
Glyma.01G141300		Plant self-incompatibility protein S1 family	blue	0.0247321	0.78002	0.198704	-0.130343	-0.132174	-0.0986778	-0.239247	-0.102717	-0.171438	-0.0738834	-0.0576236	-0.0808932	0.648489	-0.082392	-0.064268	0.0229877	-0.0225648	-0.125676	-0.0919315	-0.10856	-0.160848
Glyma.01G141400		Plant self-incompatibility protein S1 family	blue	0.0111814	0.73256	0.198456	-0.121399	-0.123066	-0.0924497	-0.226917	-0.0955716	-0.162967	-0.0696362	-0.0618327	-0.0747909	0.634124	-0.0770148	-0.0593919	0.026493	-0.0282768	-0.116787	-0.0920872	-0.106825	-0.150022
Glyma.01G141600		Plant self-incompatibility protein S1 family	blue	-0.00434514	0.858476	0.166207	-0.143776	-0.147255	-0.108373	-0.253667	-0.112956	-0.183403	-0.0820311	-0.000582059	-0.0925449	0.575184	-0.0889511	-0.0721801	0.0196979	-0.00261262	-0.138961	-0.0584037	-0.105458	-0.176692
Glyma.01G141800		Plant self-incompatibility protein S1 family	blue	-0.00271278	0.849448	0.176364	-0.143198	-0.146419	-0.108604	-0.251876	-0.114991	-0.181525	-0.0813891	-0.0118023	-0.0917609	0.606962	-0.0900908	-0.0724736	0.0220914	-0.00800247	-0.138744	-0.0621239	-0.1038	-0.175598
Glyma.01G141900		FUNCTIONS IN: molecular_function unknown; INVOLVED IN: biological_process unknown; LOCATED IN: cellular_component unknown; EXPRESSED IN: inflorescence meristem, flower, cultured cell; EXPRESSED DURING: petal differentiation and expansion stage; BEST Arabidopsis thaliana protein match is: Calcium-binding EF-hand family protein (TAIR:AT4G34070.1); Has 171 Blast hits to 170 proteins in 31 species: A…	grey	0.459843	0.636009	-0.153388	-0.295032	-0.240581	-0.0654022	-0.270712	-0.287604	0.146191	0.0363912	0.224199	-0.101531	0.69321	-0.190616	-0.22659	-0.348446	0.140176	-0.309717	0.0728612	0.387259	-0.362352
Glyma.01G142000		Plant self-incompatibility protein S1 family	blue	0.429524	0.697806	0.148234	-0.147409	-0.152954	-0.103559	-0.231944	-0.128953	-0.186436	-0.0776333	-0.0632192	-0.0846183	0.879729	-0.0978699	-0.0878615	-0.0511347	-0.00819104	-0.149128	-0.0771556	-0.114788	-0.18503
Glyma.01G142100		Plant self-incompatibility protein S1 family	midnightblue	0.736727	0.639001	0.0954776	-0.158935	-0.170222	-0.105082	-0.228328	-0.150177	-0.192375	-0.082636	-0.0441091	-0.0890731	0.949638	-0.106375	-0.104843	-0.109858	0.00979223	-0.16615	-0.0672536	-0.108827	-0.20151
Glyma.01G142300		DHHC-type zinc finger family protein	grey	-0.165766	-0.204233	-0.436042	0.571003	0.183886	0.129474	0.735707	-0.307214	0.449483	0.203569	0.203347	-0.539356	-0.26765	-0.487118	-0.246256	0.150757	0.208088	0.219811	0.280978	0.498003	0.292468
Glyma.01G142700	ATFAS4, FAS4	RNA helicase family protein	grey	0.152358	-0.358221	-0.246716	0.0200895	0.0352124	-0.0803825	0.5161	-0.128709	0.320506	0.121884	0.49066	-0.379761	-0.0812304	-0.464952	-0.212878	0.0249241	0.512133	0.00965143	0.44838	0.584226	0.0747153
Glyma.01G142851		unknown protein	grey	0.00576354	-0.286796	-0.358314	0.36601	-0.0796913	-0.173528	0.584365	-0.228106	0.270167	0.198288	0.335066	-0.374001	-0.161026	-0.370305	-0.2069	0.183679	0.225973	0.34261	0.307342	0.608726	0.130339
Glyma.01G142900		unknown protein; CONTAINS InterPro DOMAIN/s: Protein of unknown function DUF1499 (InterPro:IPR010865); Has 444 Blast hits to 444 proteins in 143 species: Archae - 0; Bacteria - 268; Metazoa - 0; Fungi - 0; Plants - 51; Viruses - 0; Other Eukaryotes - 125 (source: NCBI BLink).	turquoise	-0.0739019	-0.166262	-0.403346	-0.143937	-0.115974	-0.0348294	0.0921501	-0.201632	0.577323	0.405005	0.283522	-0.236648	-0.1902	-0.227093	-0.182665	-0.31456	0.12756	-0.0830799	0.156116	0.951029	-0.149192
Glyma.01G143000		unknown protein	grey	0.274081	-0.126811	-0.225803	-0.176222	-0.021116	0.150254	-0.00252242	-0.106882	0.412529	0.442413	0.185131	-0.0779065	0.037612	-0.182384	-0.0279513	-0.392162	-0.00117695	-0.259076	0.020566	0.477573	-0.1895
Glyma.01G143100	AHL1, ATAHL1	AT-hook motif nuclear-localized protein 1	grey	-0.251531	-0.317703	0.113696	0.723844	0.0568581	-0.114789	0.707345	0.064028	-0.270279	-0.209239	-0.0946735	-0.271684	-0.336089	-0.240931	-0.0863134	0.808948	-0.100796	0.670404	-0.043709	-0.33369	0.622912
Glyma.01G143700		unknown protein; FUNCTIONS IN: molecular_function unknown; INVOLVED IN: biological_process unknown; LOCATED IN: cellular_component unknown; EXPRESSED IN: 22 plant structures; EXPRESSED DURING: 11 growth stages; Has 42 Blast hits to 42 proteins in 12 species: Archae - 0; Bacteria - 0; Metazoa - 4; Fungi - 0; Plants - 37; Viruses - 0; Other Eukaryotes - 1 (source: NCBI BLink).	grey	0.00721968	-0.315714	-0.357126	0.485061	0.402837	0.122354	0.754584	-0.246559	0.304261	0.137413	0.0221424	-0.359785	-0.204663	-0.363532	-0.284856	0.306849	0.109598	0.615266	0.0468326	0.208812	0.198488
Glyma.01G143750		unknown protein	grey	0.0188294	-0.193435	-0.199239	0.230451	0.10433	-0.000311944	0.413891	-0.0771566	0.224121	0.368388	0.00440742	-0.248566	-0.0850274	-0.190477	-0.137358	0.184135	0.125293	0.368246	0.0756523	0.301188	0.0339076
Glyma.01G143800	LBD31	LOB domain-containing protein 31	grey	0.278316	-0.142862	-0.0488919	0.443914	-0.0659278	-0.132318	0.350226	-0.143853	-0.161733	-0.0901893	-0.0133972	-0.119223	0.0394968	-0.168854	-0.139897	0.452272	0.0481018	0.536725	0.0308749	-0.0898635	0.0625437
Glyma.01G143900	LBD18	LOB domain-containing protein 18	black	0.907156	0.0788702	-0.109558	-0.0945464	-0.116087	-0.0491859	-0.0874254	-0.125898	0.00749289	-0.0196693	0.0329564	-0.0576865	0.550033	-0.089184	-0.0999103	-0.202328	0.0698394	-0.079162	-0.0314186	0.131756	-0.144103
Glyma.01G144200		SEC7-like guanine nucleotide exchange family protein	grey	0.120198	-0.104161	-0.386361	0.534978	0.3288	0.133427	0.835707	-0.335141	0.348658	0.328206	0.0111628	-0.584347	-0.0232625	-0.581844	-0.277038	0.287742	0.125803	0.36473	0.168654	0.294316	0.363824
Glyma.01G144500	ARK2	armadillo repeat kinesin 2	grey	-0.160737	-0.160613	-0.0458713	0.62522	0.279344	0.00113793	0.780892	-0.104277	-0.0731469	-0.0369234	-0.271188	-0.371078	-0.175304	-0.364856	-0.0637412	0.673604	-0.163128	0.564015	-0.204268	-0.24104	0.719711
Glyma.01G144800		Cyclophilin-like peptidyl-prolyl cis-trans isomerase family protein	purple	-0.137468	0.127961	0.332284	-0.0189335	-0.0800514	-0.0810716	-0.0965353	0.339318	-0.0581702	-0.0612317	-0.183505	-0.230221	0.00824361	-0.138871	0.732123	0.189757	-0.15595	0.0305992	-0.175931	-0.00538602	0.0164375
Glyma.01G144900	AtGRF9, GRF9	growth-regulating factor 9	purple	-0.154053	-0.0655165	0.448819	-0.276826	-0.0817513	-0.178149	-0.110656	0.572582	-0.116083	0.185724	0.15381	-0.170191	-0.14255	-0.0928191	0.788616	0.0571231	0.102127	-0.218275	0.257971	0.0106425	-0.281701
Glyma.01G145000		Cox19-like CHCH family protein	grey	-0.25752	0.201165	-0.0220882	-0.136497	-0.17345	0.102737	-0.524978	-0.0512719	-0.121197	-0.184146	-0.032016	0.218154	-0.0692475	0.664005	-0.0733775	-0.2652	-0.0291081	-0.287838	-0.0504116	-0.199257	-0.0465704
Glyma.01G145200		unknown protein	greenyellow	-0.0110323	-0.0684557	-0.146753	-0.0463718	0.244759	0.7677	-0.00545659	-0.0522829	0.470527	-0.00929123	-0.0426551	-0.0681019	-0.0666385	-0.0647838	-0.0400003	-0.209764	-0.024254	-0.0279387	-0.0835177	0.0207798	-0.0642332
Glyma.01G145300		S-adenosyl-L-methionine-dependent methyltransferases superfamily protein	grey	-0.157328	0.341416	0.726392	-0.157605	-0.138252	-0.180212	-0.253589	0.593209	-0.473436	-0.232099	-0.290483	-0.11585	0.127815	0.191608	0.405562	0.359078	-0.14649	0.0746161	-0.23631	-0.508258	-0.0144707
Glyma.01G145400	emb2726	elongation factor Ts family protein	grey	-0.154035	-0.222534	0.407112	0.124025	0.245228	-0.00484163	0.593617	0.469812	0.0642234	0.118692	0.0878028	-0.586286	-0.194793	-0.605216	0.143048	0.475917	0.09159	0.104687	0.252283	-0.00815735	0.239557
Glyma.01G146100	ckl3	casein kinase I-like 3	grey	0.00163863	-0.0829412	-0.422383	0.440266	0.495141	0.203261	0.607711	-0.325913	0.398971	0.189181	0.0185477	-0.230378	-0.0818465	-0.448815	-0.327435	0.0658104	0.0363624	0.193997	-0.00556715	0.211206	0.197559
Glyma.01G146151		unknown protein	grey	-0.0734592	0.133812	-0.163026	0.239785	0.294288	0.00971967	0.408025	-0.257727	0.104229	-0.0268539	0.155108	-0.27287	-0.033024	-0.182746	-0.153828	0.294112	0.00391376	0.432125	0.0956878	0.0560817	-0.0723694
Glyma.01G146200		unknown protein	yellow	-0.119329	-0.167801	-0.0396166	0.388136	-0.0937115	-0.0802301	0.305954	-0.080379	-0.153918	-0.119424	-0.156337	-0.121863	-0.171422	-0.151521	-0.0964072	0.363405	-0.128107	0.11417	-0.128701	-0.162022	0.745031
Glyma.01G146300		Glyoxalase/Bleomycin resistance protein/Dioxygenase superfamily protein	grey	-0.242284	-0.397808	0.552999	-0.00491051	0.109082	0.0279995	0.101271	0.684119	-0.0329042	0.0150807	-0.136309	-0.115618	-0.325987	-0.213266	0.550979	0.289152	-0.184715	0.151145	-0.0990156	-0.14651	-0.0332802
Glyma.01G146400	NINJA	novel interactor of JAZ	grey	0.085414	-0.249514	-0.149599	0.598432	0.395427	0.0696734	0.911247	-0.130142	0.0949551	-0.00276275	0.100045	-0.514318	-0.0631964	-0.515246	-0.160953	0.542959	0.100802	0.497103	0.212387	-0.0514079	0.381331
Glyma.01G146600		protein serine/threonine phosphatases;protein kinases;catalytics;cAMP-dependent protein kinase regulators;ATP binding;protein serine/threonine phosphatases	cyan	-0.0633425	-0.243617	-0.2043	0.922863	0.238564	0.0209717	0.662125	-0.105588	0.109585	0.0615995	-0.108286	-0.277996	-0.196882	-0.293431	-0.0173132	0.334112	-0.0757879	0.511153	-0.11442	0.0202891	0.275379
Glyma.01G147000		S-adenosyl-L-methionine-dependent methyltransferases superfamily protein	grey	0.114316	-0.172535	-0.226898	0.780378	0.261379	0.18345	0.692859	-0.15524	0.176139	-0.0261456	0.0283342	-0.399289	-0.0171687	-0.38867	-0.121031	0.268697	0.0391045	0.32346	0.0159655	0.00362913	0.384913
Glyma.01G147300	SUVH4, KYP, SDG33	SU(VAR)3-9 homolog 4	blue	0.209287	0.905529	0.17026	-0.175846	-0.185503	-0.130149	-0.27635	-0.15167	-0.219565	-0.100513	0.0579054	-0.103033	0.783603	-0.105417	-0.100782	-0.00418762	-0.00395789	-0.175666	-0.0329571	-0.119149	-0.219609
Glyma.01G147400	CAF1, ATCAF1	RNA-binding CRS1 / YhbY (CRM) domain-containing protein	grey	-0.259975	-0.47372	0.156566	0.252048	0.0814955	-0.137597	0.628891	0.197774	-0.134737	-0.0982021	0.14268	-0.317005	-0.434255	-0.332084	0.0658565	0.652733	0.164025	0.392227	0.216378	-0.105715	0.497843
Glyma.01G147500		Exostosin family protein	grey	-0.249638	-0.382996	-0.319985	0.317219	0.601085	0.687291	0.63164	-0.13822	0.528184	0.0753945	0.0597579	-0.356761	-0.402913	-0.365651	-0.148215	0.190127	0.0132459	0.196998	0.0915925	-0.00590968	0.436538
Glyma.01G147600	TINY2	Integrase-type DNA-binding superfamily protein	yellow	-0.104354	-0.18978	-0.118265	0.00953767	0.356064	0.0501422	0.425066	-0.0712888	0.0266524	-0.0661173	-0.164741	-0.161758	-0.177621	-0.154133	-0.0878248	0.222514	-0.106177	-0.0419894	-0.135745	-0.145109	0.683125
Glyma.01G147700		Domain of unknown function (DUF1995)	grey	-0.26738	-0.395886	-0.140585	0.256884	0.0780514	-0.144456	0.716774	-0.0425193	0.0189491	0.146506	0.24663	-0.413851	-0.397198	-0.395161	-0.0582504	0.510696	0.220483	0.310471	0.477645	0.14315	0.508694
Glyma.01G147800	EDR2	ENHANCED DISEASE RESISTANCE 2	grey	0.213757	-0.336846	-0.40519	0.453055	0.290576	0.048486	0.822789	-0.24592	0.324039	0.191283	0.334922	-0.55326	-0.0560373	-0.512635	-0.254155	0.24145	0.281403	0.280446	0.395337	0.350718	0.278846
Glyma.01G147900		pentatricopeptide (PPR) repeat-containing protein	grey	0.0578886	-0.177263	-0.175521	0.690681	0.308908	-0.0013333	0.850651	-0.197185	-0.00948268	-0.0294162	0.0659566	-0.343724	-0.0217085	-0.479981	-0.214004	0.514127	-0.00355707	0.482389	0.0984215	-0.133641	0.449091
Glyma.01G148002		unknown protein	grey	0.182261	0.0529327	-0.0938634	0.369426	0.186029	-0.18883	0.637963	-0.158947	0.0317216	0.0167153	0.0481462	-0.473005	0.2019	-0.447069	-0.188225	0.35163	0.134751	0.243945	0.155671	0.154582	0.273941
Glyma.01G148100		GTP-binding protein Obg/CgtA	grey	-0.262443	-0.238495	0.0873218	0.571887	0.0376592	-0.15636	0.83116	0.032321	-0.0370533	0.0461301	0.0534198	-0.579638	-0.295198	-0.513507	-0.0200622	0.741112	-0.00045434	0.595668	0.152369	0.0652398	0.487702
Glyma.01G148201		unknown protein	grey	-0.0876341	-0.311433	-0.0110157	0.415887	0.102027	-0.123114	0.760124	-0.0451108	-0.0902683	0.0423482	0.0768321	-0.386923	-0.246643	-0.388295	-0.095341	0.622335	0.0358507	0.48019	0.145092	-0.0543594	0.516771
Glyma.01G148300		FUNCTIONS IN: molecular_function unknown; INVOLVED IN: biological_process unknown; LOCATED IN: membrane; EXPRESSED IN: 14 plant structures; EXPRESSED DURING: 4 anthesis, C globular stage, F mature embryo stage, petal differentiation and expansion stage, E expanded cotyledon stage; CONTAINS InterPro DOMAIN/s: Aminotransferase-like, plant mobile domain (InterPro:IPR019557), Protein of unknown funct…	grey	0.333932	0.284341	-0.455072	-0.196292	-0.083079	-0.0176704	-0.0132763	-0.434153	0.434493	0.402024	0.211088	-0.263061	0.255967	-0.175915	-0.357404	-0.414754	0.126342	-0.229517	0.183605	0.698788	-0.228966
Glyma.01G148500		Mob1/phocein family protein	grey	-0.116053	-0.0819469	0.12072	-0.204479	-0.297112	-0.191352	-0.242803	0.0879227	-0.15758	0.220107	0.159163	0.0818578	-0.137879	0.278531	0.205538	-0.0747636	0.195495	-0.00524916	0.43433	0.0796257	-0.422867
Glyma.01G148600	AtGRF5, GRF5	growth-regulating factor 5	brown	-0.115683	0.0584476	0.81206	-0.258868	-0.209333	-0.240513	-0.235345	0.551839	-0.379601	-0.146824	-0.060163	0.0135924	0.00880161	-0.06567	0.598197	0.167302	-0.0414397	-0.186584	-0.077404	-0.288261	-0.171941
Glyma.01G148700	ASHR2	ASH1-related protein 2	green	-0.106284	-0.208209	-0.0811955	-0.073136	0.890061	0.586094	0.224606	0.0946164	0.486505	-0.00376168	-0.187418	-0.190916	-0.201825	-0.175109	0.236571	-0.054419	-0.1297	0.00479499	-0.235935	-0.119306	0.0287817
Glyma.01G148800	PAM68	Protein of unknown function (DUF3464)	grey	0.217638	-0.320133	0.341988	-0.216193	0.228706	0.139632	0.20568	0.396938	0.0394375	0.0856467	0.0139986	-0.249097	-0.0607797	-0.328866	0.304208	0.0982798	0.188837	-0.116759	0.252582	-0.128932	0.0220407
Glyma.01G148900	NLM9, BRX	DZC (Disease resistance/zinc finger/chromosome condensation-like region) domain containing protein	grey	0.0576691	0.460438	0.542886	-0.267014	0.217093	0.401439	-0.236568	0.532662	0.119858	-0.109198	-0.21767	-0.196638	0.32612	-0.2009	0.30474	-0.0411184	-0.148896	-0.166725	-0.312707	-0.232112	-0.322558
Glyma.01G149000		Protein kinase superfamily protein	grey	0.303365	-0.167373	-0.690935	-0.0308561	0.259954	0.171091	0.12575	-0.530803	0.552315	0.548245	0.102006	0.02891	0.0389831	-0.0199343	-0.480329	-0.565077	0.141564	-0.194205	0.107194	0.566621	-0.149971
Glyma.01G149102		unknown protein	grey	0.190018	-0.169801	-0.551026	0.363089	0.393328	0.468435	0.490521	-0.363371	0.585375	0.239032	0.0742414	-0.316646	-0.0245011	-0.30186	-0.315636	-0.219195	0.146361	-0.0212915	0.0315891	0.327938	0.205667
Glyma.01G149300		S-adenosyl-L-methionine-dependent methyltransferases superfamily protein	turquoise	0.000271319	-0.242328	-0.466097	0.000708095	0.0641088	0.0109559	0.255895	-0.257874	0.651718	0.46245	0.108007	-0.278786	-0.184955	-0.27572	-0.237492	-0.306248	0.0725802	-0.0324167	0.00560888	0.920974	-0.03002
Glyma.01G149400		unknown protein; Has 30201 Blast hits to 17322 proteins in 780 species: Archae - 12; Bacteria - 1396; Metazoa - 17338; Fungi - 3422; Plants - 5037; Viruses - 0; Other Eukaryotes - 2996 (source: NCBI BLink).	grey	-0.0590797	0.0217966	-0.547827	0.231844	-0.127989	-0.120401	0.335629	-0.55673	0.208559	0.346906	0.167888	-0.143701	-0.0844811	-0.162609	-0.424788	0.0437232	0.120854	0.299299	0.36098	0.484413	0.00251123
Glyma.01G149700	CLPP4, NCLPP4	CLP protease P4	grey	0.0342116	-0.0305925	0.686419	0.0188305	-0.17124	-0.218353	0.180392	0.599205	-0.360329	-0.184918	0.28121	-0.363843	0.031211	-0.368465	0.35765	0.449554	0.0458211	-0.0698969	0.336972	-0.269572	0.0308877
Glyma.01G149800	NPG1	tetratricopeptide repeat (TPR)-containing protein	grey	0.255265	-0.00995943	-0.103389	0.0583468	-0.48258	-0.373747	0.0258589	-0.145119	-0.424513	-0.263498	0.581048	0.124481	0.218717	0.014817	-0.156172	0.176761	0.377584	0.0176164	0.651545	-0.0544599	-0.0299742
Glyma.01G149900		Ankyrin repeat family protein	grey	-0.215523	0.108499	0.147782	0.0477295	-0.0954854	-0.119034	0.105854	0.169603	0.114211	0.247214	0.11934	-0.38229	-0.129618	-0.226684	0.385101	0.276324	0.0451125	0.378614	0.0769485	0.317532	-0.298359
Glyma.01G150000		S-adenosyl-L-methionine-dependent methyltransferases superfamily protein	purple	-0.147383	-0.0176559	0.266787	0.376708	-0.0388271	-0.12094	0.202533	0.214676	-0.2396	-0.108897	-0.175726	-0.172547	-0.14416	-0.17492	0.713692	0.555365	-0.153446	0.527751	-0.185717	-0.25174	0.0963297
Glyma.01G150200		Amino acid permease family protein	grey	0.0624924	-0.124894	-0.306901	0.566252	0.524106	0.460613	0.583376	-0.162288	0.457454	0.103079	-0.187397	-0.455349	-0.0554763	-0.358431	-0.0432584	0.114952	-0.0173048	0.264788	-0.123506	0.101457	0.308293
Glyma.01G150300	KUF1	KAR-UP F-box 1	grey	-0.199019	-0.292274	0.475736	0.195741	0.467999	0.264638	0.222555	0.541471	0.111184	-0.0706369	-0.260692	-0.190167	-0.291586	-0.135708	0.42983	0.1585	-0.19217	0.15112	-0.21632	-0.258604	-0.101135
Glyma.01G150500		Homeodomain-like superfamily protein	grey	0.0234374	0.113488	-0.337529	-0.325822	-0.369312	-0.264384	-0.309121	-0.308596	0.152452	0.142922	0.574854	0.00670588	0.0638798	0.249457	-0.304703	-0.439808	0.405111	-0.301636	0.42054	0.654716	-0.385898
Glyma.01G150600		unknown protein	turquoise	0.185489	-0.0423263	-0.575385	-0.0200815	-0.0866298	0.0988395	0.0590799	-0.399777	0.551413	0.223115	0.29516	-0.205492	-0.00887749	-0.106046	-0.358969	-0.368123	0.153404	-0.0342486	0.211689	0.8147	-0.19839
Glyma.01G150700	FEI1	Leucine-rich repeat protein kinase family protein	grey	0.139441	-0.52128	-0.27876	0.306662	0.363459	0.151742	0.723274	-0.0279362	0.472576	0.297518	0.00842624	-0.52836	-0.233572	-0.516984	0.113623	0.177525	0.134147	0.260216	0.0774311	0.409254	0.321023
Glyma.01G150800		SH3 domain-containing protein	grey	0.406746	-0.225262	-0.415759	0.0357265	0.0194823	-0.0332465	0.401116	-0.228654	0.353144	0.330626	0.26995	-0.402634	0.0671161	-0.3306	-0.170825	-0.0364713	0.376692	0.146197	0.335845	0.577557	0.0170905
Glyma.01G150900		unknown protein; FUNCTIONS IN: molecular_function unknown; INVOLVED IN: biological_process unknown; LOCATED IN: plasma membrane; EXPRESSED IN: 23 plant structures; EXPRESSED DURING: 13 growth stages; BEST Arabidopsis thaliana protein match is: unknown protein (TAIR:AT1G23270.1); Has 1251 Blast hits to 756 proteins in 185 species: Archae - 0; Bacteria - 295; Metazoa - 374; Fungi - 176; Plants - 58…	grey	0.350085	0.614488	0.123057	0.162566	-0.176268	-0.234217	0.128584	-0.152897	-0.374023	-0.207524	0.202556	-0.26328	0.466815	-0.249402	-0.0776681	0.414392	0.0796188	0.237063	0.138791	-0.230605	0.0310713
Glyma.01G151000		unknown protein; FUNCTIONS IN: molecular_function unknown; INVOLVED IN: biological_process unknown; LOCATED IN: cellular_component unknown; Has 30201 Blast hits to 17322 proteins in 780 species: Archae - 12; Bacteria - 1396; Metazoa - 17338; Fungi - 3422; Plants - 5037; Viruses - 0; Other Eukaryotes - 2996 (source: NCBI BLink).	black	0.897349	0.0587334	-0.0719614	-0.0770474	-0.106525	-0.0499018	-0.0818816	-0.103018	-0.0885876	-0.0434026	0.0546462	-0.021024	0.505097	-0.0526207	-0.0870283	-0.170308	0.167106	-0.103734	0.0554011	-0.0198557	-0.116599
Glyma.01G151200		UDP-Glycosyltransferase superfamily protein	blue	-0.0799761	0.543266	0.0450061	0.155962	-0.138907	-0.100228	0.013979	-0.118829	-0.186594	-0.105527	-0.0683215	-0.148096	0.0518716	-0.142412	-0.0900907	0.172303	-0.105049	-0.0477666	-0.110221	-0.139652	0.275317
Glyma.01G151466		unknown protein	grey	-0.17504	-0.3972	0.0445361	0.283793	0.222465	-0.011001	0.671274	0.0842011	0.0357531	0.16841	0.0287125	-0.337461	-0.344661	-0.346453	0.0106641	0.525894	0.0566437	0.425262	0.167245	-0.0075306	0.352543
Glyma.01G151532		unknown protein	grey	-0.152558	-0.353773	-0.217572	0.432707	0.581234	0.155866	0.747856	-0.0611912	0.225875	0.0439754	0.0745972	-0.324023	-0.308453	-0.369937	-0.0582756	0.320447	-0.00454061	0.269356	0.123479	-0.0203224	0.331503
Glyma.01G151600		Pectinacetylesterase family protein	lightcyan	0.241136	-0.0500041	-0.44188	-0.247598	0.253436	0.607554	-0.0203188	-0.249298	0.859821	0.508037	0.0753378	-0.238938	0.0301529	-0.232124	-0.205584	-0.580918	0.122604	-0.23114	-0.0621051	0.693391	-0.275993
Glyma.01G151700		RING/U-box superfamily protein	grey	-0.261475	-0.189196	-0.00588794	0.314832	0.185104	-0.0673334	0.639538	0.162742	0.278715	0.343184	0.149932	-0.502595	-0.31461	-0.613942	0.156158	0.340659	0.00442457	0.235458	0.195555	0.369339	0.142837
Glyma.01G152100	ATROPGEF14, ROPGEF14	RHO guanyl-nucleotide exchange factor 14	grey	-0.186465	-0.321775	-0.240861	0.640353	0.586271	0.191584	0.807055	-0.168692	0.159914	-0.0218282	-0.221037	-0.301451	-0.31491	-0.316409	-0.150999	0.515971	-0.173093	0.540512	-0.165512	-0.172943	0.581975
Glyma.01G152500		unknown protein; LOCATED IN: endomembrane system; EXPRESSED IN: stem, inflorescence meristem, root, leaf; EXPRESSED DURING: LP.04 four leaves visible; Has 30201 Blast hits to 17322 proteins in 780 species: Archae - 12; Bacteria - 1396; Metazoa - 17338; Fungi - 3422; Plants - 5037; Viruses - 0; Other Eukaryotes - 2996 (source: NCBI BLink).	grey	0.351526	0.138232	0.355735	-0.340831	-0.0604887	0.263155	-0.402989	0.351544	0.177068	-0.114915	-0.159766	-0.0313642	0.215474	-0.0759418	0.507505	-0.281398	-0.0871286	-0.2491	-0.356252	0.0925607	-0.327469
Glyma.01G152700		Uncharacterised protein family (UPF0114)	grey	-0.238049	-0.314821	-0.44157	0.164857	0.420107	0.404703	0.443299	-0.286668	0.421425	0.042314	-0.107793	-0.140109	-0.340635	-0.193283	-0.261327	-0.0214868	-0.018865	-0.0534054	-0.103387	0.11395	0.663424
Glyma.01G153000		Protein of unknown function (DUF1218)	magenta	-0.0893009	-0.0929589	-0.164411	-0.165429	-0.187089	-0.120076	-0.552095	-0.107709	-0.25789	-0.133468	-0.139082	0.966228	-0.0513508	0.439376	-0.0884482	-0.372422	-0.0649999	-0.159956	-0.156454	-0.25282	-0.184218
Glyma.01G153100	DCP5-L	decapping 5-like	grey	0.414761	-0.0794126	-0.0616364	-0.0228388	-0.264073	-0.165784	-0.157125	-0.15327	-0.208796	-0.115601	0.128333	0.481018	0.227026	-0.0930912	-0.200243	-0.0964537	0.219805	0.0296778	0.0296068	-0.0617697	-0.149387
Glyma.01G153200		Adaptin family protein	grey	-0.278637	-0.496915	-0.00676255	-0.0441315	0.594917	0.206269	0.543193	0.275465	0.406708	0.314246	0.0553309	-0.394858	-0.475527	-0.380163	0.215398	0.126158	0.00255787	0.0214196	0.166022	0.187716	0.15066
Glyma.01G153300	CYP707A1	cytochrome P450, family 707, subfamily A, polypeptide 1	grey	-0.0661144	-0.16532	-0.0801265	-0.0957435	0.36493	0.0964815	0.0227065	0.00245673	0.0561717	-0.0424396	-0.162801	0.0881261	-0.139582	0.219198	0.0066388	-0.121213	-0.0886224	-0.0587167	-0.139502	-0.167907	0.0655775
Glyma.01G153400	RPS4	chloroplast ribosomal protein S4	grey	0.0422409	-0.303744	0.330561	0.21714	0.144326	0.0280698	0.569262	0.426697	0.0833588	0.118751	0.0113748	-0.54736	-0.134459	-0.563988	0.166947	0.369161	0.220739	0.10853	0.176226	0.0218186	0.240872
Glyma.01G153500	PSBD	photosystem II reaction center protein D	grey	0.0893695	-0.330402	-0.193586	0.493315	0.349201	0.227055	0.709578	0.0111838	0.350703	0.0809467	0.105232	-0.494847	-0.103218	-0.495435	-0.141899	0.155326	0.145641	0.126541	0.163545	0.186205	0.321884
Glyma.01G153600	XEG113	xyloglucanase 113	grey	-0.170209	-0.300351	-0.38418	0.29304	0.372881	0.268273	0.637462	-0.132996	0.558227	0.306026	0.231302	-0.504135	-0.358985	-0.449975	-0.0317526	0.116281	0.156379	0.277129	0.344825	0.486689	0.0386266
Glyma.01G153934		unknown protein	grey	0.138332	-0.00450444	-0.228911	-0.289416	-0.16272	0.0158789	0.0706759	-0.158472	0.293583	0.298857	0.337874	-0.218821	0.0504221	-0.238533	-0.148177	-0.192592	0.321583	-0.146913	0.353084	0.557366	-0.0937454
Glyma.01G153967		unknown protein	grey	0.0567848	0.0198502	-0.25603	0.0570348	-0.0832198	-0.0019897	0.350378	-0.159366	0.21092	0.179851	0.565357	-0.395722	0.0854321	-0.381446	-0.157648	0.0291284	0.501958	-0.0124095	0.541189	0.425317	-0.00257808
Glyma.01G154000		unknown protein	grey	0.104019	0.0310384	-0.24416	-0.398785	-0.417198	-0.277029	-0.645182	-0.210026	-0.173106	-0.0690564	0.303359	0.514499	0.0575908	0.666357	-0.192145	-0.554369	0.193142	-0.396596	0.358657	0.170806	-0.453435
Glyma.01G154100		F-box family protein	blue	0.0831562	0.683281	0.0203151	0.0359285	-0.183727	-0.0952493	0.0573644	-0.182199	0.0103795	0.0368912	0.284575	-0.404891	0.455211	-0.312274	-0.215765	0.0944977	0.204081	-0.0377811	0.229875	0.231967	-0.11925
Glyma.01G154200		SWIB/MDM2 domain superfamily protein	brown	-0.241159	0.0381763	0.853457	-0.0689377	-0.104503	-0.133123	-0.120443	0.82775	-0.33045	-0.149282	-0.314611	-0.148281	-0.0968625	-0.0559688	0.585886	0.434948	-0.243706	0.179301	-0.307862	-0.367993	-0.0491915
Glyma.01G154300		zinc knuckle (CCHC-type) family protein	grey	0.399465	0.0803558	-0.145673	-0.0297418	0.0750007	-0.137124	0.50386	-0.205595	0.0999087	0.206365	0.306562	-0.399893	0.352148	-0.503983	-0.223161	0.145918	0.417293	0.059855	0.332703	0.265242	0.0413698
Glyma.01G154501		unknown protein	grey	-0.153161	-0.192426	-0.154057	0.542577	0.0956168	0.0823488	0.548549	-0.154973	0.190393	0.0397188	0.0403163	-0.315886	-0.235521	-0.293239	-0.202141	0.253796	-0.0637263	0.24828	0.0211993	0.131249	0.327881
Glyma.01G154551		unknown protein	grey	-0.200468	-0.307201	-0.250637	0.565524	0.374313	0.179631	0.652333	-0.0606013	0.308878	0.0199678	0.0318551	-0.337353	-0.346203	-0.331563	-0.102847	0.160334	-0.0632753	0.126426	0.0754109	0.157143	0.438668
Glyma.01G154600		nodulin MtN21 /EamA-like transporter family protein	grey	-0.231959	-0.32453	-0.256464	0.118358	0.169758	-0.0374712	0.482817	-0.0963708	0.417758	0.367209	0.223373	-0.402017	-0.353345	-0.369464	-0.031504	0.121668	0.107218	0.211531	0.237781	0.587807	0.0926894
Glyma.01G154700		GDA1/CD39 nucleoside phosphatase family protein	turquoise	-0.0648309	-0.12914	-0.509826	-0.0766974	0.229669	0.297401	0.218054	-0.272346	0.805227	0.415653	0.174962	-0.285712	-0.14167	-0.324929	-0.252782	-0.427988	0.166808	-0.150973	0.139735	0.837357	-0.195781
Glyma.01G154800		unknown protein; BEST Arabidopsis thaliana protein match is: unknown protein (TAIR:AT1G16170.1); Has 30201 Blast hits to 17322 proteins in 780 species: Archae - 12; Bacteria - 1396; Metazoa - 17338; Fungi - 3422; Plants - 5037; Viruses - 0; Other Eukaryotes - 2996 (source: NCBI BLink).	turquoise	-0.0200734	0.00795096	-0.47292	-0.290542	-0.00802682	-0.0167279	-0.0374298	-0.307855	0.489798	0.60081	0.365929	-0.197249	-0.093621	0.0297791	-0.222796	-0.48392	0.353466	-0.278318	0.351105	0.780167	-0.324884
Glyma.01G154900	NCED4, CCD4	nine-cis-epoxycarotenoid dioxygenase 4	turquoise	-0.0863706	-0.207609	-0.47901	-0.259306	0.0718424	0.157896	0.125502	-0.237091	0.699883	0.303533	0.403863	-0.295376	-0.216353	-0.276408	-0.180503	-0.397147	0.154395	-0.280749	0.303004	0.922997	-0.0912601
Glyma.01G155000		Tetratricopeptide repeat (TPR)-like superfamily protein	grey	-0.211179	-0.231766	0.107965	0.425652	-0.047884	-0.238815	0.647197	-0.0118582	-0.303536	-0.23174	0.16609	-0.268371	-0.268564	-0.301645	-0.0805012	0.732621	0.0218377	0.521196	0.238071	-0.219878	0.480525
Glyma.01G155200	RUS1	Protein of unknown function, DUF647	grey	-0.13499	-0.208339	0.248927	0.284771	-0.0317266	-0.25164	0.583449	0.222624	-0.310252	-0.162571	0.257255	-0.279818	-0.202719	-0.410092	0.0185883	0.676048	0.0496653	0.357896	0.281497	-0.215115	0.389363
Glyma.01G155300	ZWI, PKCBP, KCBP	kinesin-like calmodulin-binding protein (ZWICHEL)	grey	-0.29801	-0.223897	0.0518218	0.285914	0.122897	-0.175709	0.67204	0.0976384	-0.057791	0.130536	0.0914976	-0.445328	-0.322538	-0.408388	0.204562	0.735415	0.00583532	0.683168	0.236933	0.0290534	0.242007
Glyma.01G155400		2-oxoglutarate (2OG) and Fe(II)-dependent oxygenase superfamily protein	tan	0.18831	0.0314144	-0.202834	-0.117748	-0.247538	-0.174907	0.122303	-0.197828	-0.0955147	-0.0573103	0.754356	-0.200433	0.130681	-0.187335	-0.199361	0.0212013	0.410169	-0.1796	0.94227	0.195072	-0.149872
Glyma.01G155500		2-oxoglutarate (2OG) and Fe(II)-dependent oxygenase superfamily protein	cyan	-0.103153	-0.140431	-0.0603982	0.824088	-0.081529	-0.0927228	0.423392	-0.108989	-0.152761	-0.104678	-0.113983	-0.132134	-0.148597	-0.146484	-0.0932574	0.455731	-0.110997	0.436483	-0.093556	-0.145232	0.342779
Glyma.01G155600		Concanavalin A-like lectin protein kinase family protein	lightyellow	-0.107155	-0.144353	-0.307885	0.0736623	-0.0967478	-0.0741522	0.373346	-0.214428	0.102861	-0.0837215	0.843007	-0.294884	-0.184012	-0.280561	-0.187883	0.240379	0.426206	0.127759	0.642381	0.359012	0.0685269
Glyma.01G156000		diacylglycerol acyltransferase family	grey	0.0917754	-0.101542	-0.303652	-0.0868718	0.0106776	0.175858	0.157622	-0.127897	0.454713	0.56505	0.323824	-0.296288	-0.131987	-0.255707	0.00266322	-0.203817	0.276093	-0.0682222	0.354681	0.554574	-0.202246
Glyma.01G156200		Auxin efflux carrier family protein	midnightblue	0.736785	0.374602	-0.00600737	-0.0998181	0.269446	0.033019	-0.0105012	-0.132819	-0.0128386	-0.0516086	-0.129632	-0.124467	0.787603	-0.149363	-0.0668529	-0.0922617	-0.0413153	-0.0280508	-0.166929	-0.133211	-0.184235
Glyma.01G156400		ARID/BRIGHT DNA-binding domain-containing protein	red	-0.134354	0.0892286	0.0833193	0.453433	0.182007	-0.169763	0.722452	0.0456975	-0.185844	-0.0508775	0.0150302	-0.496856	-0.0482579	-0.517142	0.204718	0.786071	-0.00146343	0.568469	0.134311	-0.182522	0.388674
Glyma.01G156600	NTRA, ATNTRA, NTR2	NADPH-dependent thioredoxin reductase A	grey	0.0791267	0.228938	0.469635	0.295652	-0.0600116	-0.127011	0.328159	0.289973	-0.200594	-0.157665	0.0181113	-0.498587	0.252042	-0.352748	-0.0671309	0.548892	-0.0221837	0.367539	0.0328718	-0.151283	-0.00987596
Glyma.01G156700	HMG1, HMGR1, AtHMGR1	hydroxy methylglutaryl CoA reductase 1	salmon	0.053582	-0.101656	0.0511344	0.512523	0.0460294	-0.0966956	0.202271	-0.0298342	-0.239396	-0.150112	-0.238477	0.0436196	0.0161334	0.183642	-0.0849525	0.465137	-0.151159	0.793462	-0.255791	-0.30782	-0.098947
Glyma.01G156800		Histidine kinase-, DNA gyrase B-, and HSP90-like ATPase family protein	grey	-0.0808144	0.107382	0.556075	-0.223166	-0.126092	-0.177694	-0.354581	0.349461	-0.289728	0.200124	-0.335533	0.221434	0.0073057	0.261551	0.312659	0.0462867	-0.198284	0.190299	-0.373517	-0.277938	-0.397547
Glyma.01G157000	PIRL4	plant intracellular ras group-related LRR 4	turquoise	-0.0949274	-0.192364	-0.429594	-0.115779	0.0459462	-0.0311133	0.196895	-0.209844	0.611222	0.565698	0.112255	-0.266127	-0.233025	-0.227096	-0.170439	-0.353744	0.180549	-0.135359	0.0836469	0.893007	-0.0847881
Glyma.01G157100	PHT3;3	phosphate transporter 3;3	turquoise	-0.1096	-0.0733804	-0.15772	-0.0732982	-0.204065	-0.139153	-0.0331544	-0.0467444	0.380071	0.00202116	0.210476	-0.181406	-0.132091	-0.110736	-0.0786979	-0.186542	0.0214092	0.00772324	0.0231497	0.791607	-0.21228
Glyma.01G157200	ARA12	Subtilase family protein	blue	0.165978	0.821685	0.176952	-0.153042	-0.15867	-0.113088	-0.250332	-0.127782	-0.194446	-0.0858093	-0.00484336	-0.0972824	0.759178	-0.100728	-0.0835735	0.000689086	-0.00937825	-0.151493	-0.05281	-0.113406	-0.18902
Glyma.01G157300	TMT3	tonoplast monosaccharide transporter3	grey	0.712712	0.280916	-0.031723	0.279472	-0.000835668	-0.0090155	0.259014	-0.202491	-0.125315	-0.125194	0.00502972	-0.287305	0.720155	-0.29268	-0.13617	0.104194	0.178273	0.0204397	0.0799283	-0.152367	0.126741
Glyma.01G157400	ATL8	RING/U-box superfamily protein	turquoise	0.0691689	-0.140663	-0.394016	-0.161933	0.0376332	0.280599	0.0311703	-0.183635	0.638356	0.244143	0.198918	-0.19544	-0.109267	-0.188247	-0.14287	-0.411815	0.131559	-0.195797	-0.0145221	0.765863	-0.0722729
Glyma.01G157600		expressed protein localized to the inner membrane of the chloroplast.	purple	-0.0705389	0.166544	0.711688	-0.0180976	-0.147192	-0.156007	-0.0435308	0.617632	-0.270032	-0.0574034	-0.131041	-0.332142	0.0936707	-0.226116	0.864392	0.403712	-0.0886971	0.0827268	-0.125867	-0.223613	-0.093985
Glyma.01G157800	IRE1A, ATIRE1-2, IRE1-2	Endoribonuclease/protein kinase IRE1-like	grey	-0.00674941	-0.265721	-0.398993	0.157623	0.170252	0.127494	0.52345	-0.182323	0.548816	0.243541	0.52748	-0.441335	-0.221764	-0.493984	-0.190111	-0.0489258	0.414241	0.0688339	0.479197	0.682406	-0.0907313
Glyma.01G157900	ATGLR3.6, GLR3.6	glutamate receptor 3.6	grey	-0.166893	-0.375059	-0.201758	0.312512	0.685292	0.449751	0.689823	0.0201226	0.37571	0.0797667	-0.15169	-0.369302	-0.326013	-0.370602	0.0851514	0.225385	0.00188279	0.165837	0.0283504	-0.0823697	0.447512
Glyma.01G158150		unknown protein	turquoise	-0.0597949	-0.0966243	-0.357444	-0.222272	0.0265526	0.0920906	-0.00313893	-0.148317	0.644789	0.356002	0.168884	-0.212353	-0.139766	-0.153916	-0.149798	-0.471668	0.218451	-0.254167	0.0284677	0.895363	-0.194252
Glyma.01G158200		Protein kinase superfamily protein	turquoise	-0.0837936	-0.331647	-0.507724	-0.210441	0.0102605	0.030646	-0.0597925	-0.236127	0.616415	0.427489	0.23329	0.0336476	-0.282342	0.0507395	-0.241631	-0.584271	0.252672	-0.2147	0.146859	0.886633	-0.308675
Glyma.01G158300		unknown protein; BEST Arabidopsis thaliana protein match is: unknown protein (TAIR:AT2G17540.3); Has 182 Blast hits to 179 proteins in 73 species: Archae - 0; Bacteria - 87; Metazoa - 17; Fungi - 9; Plants - 50; Viruses - 0; Other Eukaryotes - 19 (source: NCBI BLink).	grey	0.341654	0.262089	-0.520747	-0.137152	0.120477	0.0960241	0.192766	-0.402295	0.473149	0.235539	0.363321	-0.438577	0.283047	-0.271171	-0.293227	-0.322622	0.383976	-0.323192	0.318676	0.626389	-0.029192
Glyma.01G158400	MLH3, ATMLH3	MUTL protein homolog 3	grey	-0.232114	-0.358451	0.0973957	-0.246017	0.00839539	-0.050473	0.198575	0.30749	0.399613	0.425596	0.206769	-0.365666	-0.399458	-0.281559	0.249577	-0.0333519	0.189694	-0.0257121	0.14588	0.635511	-0.132782
Glyma.01G158500		phosphatidylinositolglycan-related	grey	-0.192802	-0.419572	0.0745694	0.356035	0.127924	0.0124804	0.611509	0.169439	0.119655	0.220743	-0.173335	-0.371159	-0.401498	-0.365174	0.211746	0.539444	-0.0698365	0.596604	-0.026607	0.0992325	0.301298
Glyma.01G158600		unknown protein; Has 264 Blast hits to 258 proteins in 65 species: Archae - 5; Bacteria - 5; Metazoa - 66; Fungi - 16; Plants - 107; Viruses - 0; Other Eukaryotes - 65 (source: NCBI BLink).	lightcyan	-0.0796021	-0.193984	-0.38624	-0.0974779	0.823176	0.714065	0.268038	-0.162231	0.850033	0.276425	-0.0597699	-0.259845	-0.198856	-0.243295	-0.121105	-0.33053	-0.0103219	-0.0412953	-0.124849	0.337339	-0.146637
Glyma.01G158651		unknown protein	green	-0.0513369	-0.118541	-0.193338	-0.0945694	0.650082	0.783464	0.096243	-0.0772418	0.604333	-0.00663514	-0.0559644	-0.1327	-0.12024	-0.128865	-0.0679025	-0.23494	-0.0636148	-0.0411658	-0.135306	-0.00620147	-0.105999
Glyma.01G158800		Expressed protein	grey	-0.126465	-0.29261	-0.538751	-0.179671	0.405952	0.459896	0.16499	-0.228881	0.642294	0.391242	0.262539	-0.0245623	-0.27393	-0.222843	-0.203479	-0.350073	0.1958	-0.134124	0.367764	0.4583	-0.185783
Glyma.01G159000	REP, AthREP	Rab escort protein	turquoise	0.164903	0.00199722	-0.321339	0.0306398	-0.0205983	0.137187	0.233697	-0.255448	0.590293	0.451933	0.0202343	-0.461523	0.0815118	-0.343205	-0.197844	-0.234722	0.114908	-0.0827324	-0.00124695	0.763964	0.0565487
Glyma.01G159200		RWP-RK domain-containing protein	grey	-0.0681267	0.510857	0.55291	0.0124417	-0.280685	-0.258692	-0.369095	0.392293	-0.495532	-0.212863	-0.381909	0.09811	0.144505	0.237713	0.418739	0.163481	-0.297744	-0.102152	-0.461092	-0.44761	0.039228
Glyma.01G159400	RHD4	Phosphoinositide phosphatase family protein	grey	-0.157588	-0.211015	-0.422272	0.491782	0.180467	0.3701	0.550354	-0.277219	0.545651	0.171786	0.205948	-0.447647	-0.256572	-0.437619	-0.218512	0.142675	0.0298436	0.262708	0.0652702	0.447464	0.276454
Glyma.01G159450		unknown protein	blue	0.296553	0.967435	0.194969	-0.185597	-0.190981	-0.133375	-0.313149	-0.153136	-0.240994	-0.105357	-0.0561065	-0.0944241	0.753147	-0.0821762	-0.0919927	-0.0262094	-0.0459551	-0.180067	-0.10932	-0.148625	-0.230189
Glyma.01G159500	DSK2	ubiquitin family protein	grey	0.399868	0.111165	-0.245582	0.245812	0.0178105	-0.131116	0.478802	-0.309794	0.0870954	0.100915	0.52545	-0.400338	0.279664	-0.437979	-0.294491	0.132303	0.186397	0.0614628	0.415093	0.274797	-0.040379
Glyma.01G159600		Polynucleotide adenylyltransferase family protein	grey	-0.201538	-0.282877	0.493315	0.247824	0.0827192	-0.213611	0.472568	0.473712	-0.240531	-0.162064	-0.0297826	-0.332296	-0.244904	-0.351652	0.256803	0.691089	-0.0898908	0.36777	0.00966696	-0.237239	0.279099
Glyma.01G159700	CYCB2;3	Cyclin B2;3	grey	0.0783757	-0.134098	-0.0140597	0.463391	0.223013	-0.146709	0.694026	0.028111	0.0395694	-0.117718	0.322517	-0.537649	-0.0304173	-0.541363	0.077699	0.602624	0.0152474	0.48592	0.193738	0.124796	0.15836
Glyma.01G159800	PSAT	phosphoserine aminotransferase	grey	-0.0521596	0.507029	0.0417049	-0.158763	0.109252	0.290416	-0.106969	0.0776949	0.427838	0.0763899	0.157809	-0.45142	0.141195	-0.338241	0.283446	-0.171081	0.0104437	-0.193484	-0.0196941	0.386802	-0.333845
Glyma.01G159900	ATGRIP, GRIP	Golgi-localized GRIP domain-containing protein	grey	0.387646	0.123211	-0.354333	0.0813307	-0.0292596	-0.13739	0.475372	-0.386208	0.277249	0.346847	0.403616	-0.489681	0.318521	-0.538159	-0.308658	0.0698403	0.269461	0.0916732	0.388287	0.564795	-0.0193995
Glyma.01G160300	CMT1, DMT4	chromomethylase 1	red	-0.199421	-0.252126	0.408739	0.384249	0.00344075	-0.23822	0.596283	0.306195	-0.391854	-0.210678	-0.108903	-0.306362	-0.228781	-0.308726	0.141915	0.909223	-0.0929531	0.719264	0.0607548	-0.376362	0.387616
Glyma.01G161200		SEC14 cytosolic factor family protein / phosphoglyceride transfer family protein	grey	-0.0960469	-0.0436117	-0.173572	0.616306	-0.204712	-0.231209	0.415087	-0.161906	0.02106	-0.000900184	0.543915	-0.306597	-0.138889	-0.276951	-0.121628	0.279251	0.0846536	0.346789	0.327378	0.347748	-0.0283063
Glyma.01G161300		unknown protein	grey	-0.203649	0.16638	0.340262	0.0382245	-0.0523795	-0.197649	0.138826	0.341586	-0.226147	-0.0329385	-0.0995844	-0.279407	-0.0944904	-0.0116532	0.109532	0.337901	0.0144737	0.162337	-0.040626	-0.137109	0.105721
Glyma.01G161400		NAD(P)H dehydrogenase (quinone)s	grey	-0.0911769	7.96776e-05	0.324831	0.336126	-0.0253333	-0.251835	0.459146	0.15963	-0.326703	-0.0331472	-0.0316802	-0.185076	-0.0130143	-0.280353	0.0492943	0.499989	0.167008	0.318121	0.136064	-0.271264	0.129818
Glyma.01G161500	SEN1, ATSEN1, DIN1	Rhodanese/Cell cycle control phosphatase superfamily protein	royalblue	0.181104	-0.0400036	-0.193116	-0.0772963	-0.0951713	-0.0728444	0.0935203	-0.111541	0.114735	0.159925	0.263135	-0.0905908	0.071076	-0.107878	-0.0988886	-0.163781	0.91131	-0.0889531	0.295112	0.312905	-0.133243
Glyma.01G161600		ACT-like protein tyrosine kinase family protein	grey	0.53716	-0.0589852	-0.302906	-0.0779359	0.397824	0.217184	0.371909	-0.207016	0.465607	0.484333	0.128005	-0.371713	0.29593	-0.386974	-0.188822	-0.221593	0.316293	-0.0126152	0.181009	0.373243	-0.242425
Glyma.01G161700		Wound-responsive family protein	grey	0.0173425	0.204983	-0.386694	-0.193379	0.124641	0.120873	0.198739	-0.294724	0.491803	0.298105	0.383669	-0.456012	0.125639	-0.261185	-0.348141	-0.172481	0.136246	-0.179714	0.299678	0.65597	-0.0219237
Glyma.01G161750		unknown protein	grey	-0.14548	-0.129231	0.409432	0.240077	0.0465264	-0.200919	0.392413	0.347794	-0.230871	-0.104975	-0.189514	-0.275529	-0.113939	-0.261985	0.306515	0.603408	-0.0735959	0.47135	-0.0861525	-0.213531	0.140493
Glyma.01G161800	EMB16, EMB2036, AKRP	ankyrin repeat protein	grey	-0.223113	-0.114614	0.379407	0.281431	0.177354	-0.1451	0.515296	0.277154	-0.180364	-0.0366462	-0.0255383	-0.344814	-0.205365	-0.338472	0.226619	0.659131	-0.117955	0.405626	0.000407298	-0.209239	0.210552
Glyma.01G161900	EMB16, EMB2036, AKRP	ankyrin repeat protein	grey	-0.0485829	-0.031666	0.516262	0.275438	-0.1893	-0.237268	0.40098	0.350784	-0.372626	-0.170949	-0.0631913	-0.456367	0.0013214	-0.268791	0.197728	0.671739	0.114358	0.263469	0.161531	-0.2759	0.347766
Glyma.01G162100	ATPLDDELTA, PLDDELTA	phospholipase D delta	grey	0.496819	0.0178853	-0.34347	0.0153786	0.0714979	-0.0286463	0.389461	-0.237043	0.239009	-0.00249884	0.690651	-0.469067	0.262241	-0.462873	-0.210046	0.0312391	0.36875	-0.0608718	0.4783	0.441853	0.00659654
Glyma.01G162200	NRPC1	nuclear RNA polymerase C1	grey	0.192829	-0.1941	-0.082012	0.425505	0.228801	-0.0896847	0.797074	-0.170897	-0.0974606	-0.00427953	0.0526377	-0.354715	0.0340331	-0.462758	-0.245888	0.537462	0.20149	0.510131	0.266058	-0.12907	0.312268
Glyma.01G162300		unknown protein; FUNCTIONS IN: molecular_function unknown; INVOLVED IN: biological_process unknown; LOCATED IN: plasma membrane; EXPRESSED IN: cultured cell; BEST Arabidopsis thaliana protein match is: unknown protein (TAIR:AT4G08330.1); Has 135 Blast hits to 135 proteins in 32 species: Archae - 5; Bacteria - 29; Metazoa - 0; Fungi - 0; Plants - 91; Viruses - 0; Other Eukaryotes - 10 (source: NCB…	grey	-0.0503037	0.185278	-0.295683	-0.0848131	0.215095	0.370038	0.164782	-0.198324	0.573143	0.180731	0.0581149	-0.413137	-0.0204343	-0.30901	-0.164821	-0.180985	0.136107	-0.122718	0.0600715	0.51349	-0.0179663
Glyma.01G162500		unknown protein; Has 39 Blast hits to 39 proteins in 14 species: Archae - 0; Bacteria - 0; Metazoa - 0; Fungi - 0; Plants - 39; Viruses - 0; Other Eukaryotes - 0 (source: NCBI BLink).	grey	-0.0849922	-0.236571	-0.347396	0.107364	-0.0504519	-0.0614842	0.282152	-0.189645	0.356935	0.611914	-0.0380151	-0.229301	-0.224025	-0.222673	-0.181594	-0.103039	-0.0260159	-0.0782376	-0.0778	0.557921	0.412934
Glyma.01G162700		2-oxoglutarate (2OG) and Fe(II)-dependent oxygenase superfamily protein	grey	0.0193478	0.41276	-0.425785	-0.234181	0.0807111	0.182147	-0.0814774	-0.376531	0.574133	0.286397	0.347157	-0.30761	0.163457	-0.190058	-0.265749	-0.437201	0.203924	-0.32246	0.204317	0.700737	-0.320551
Glyma.01G162800	ACO1	aconitase 1	grey	0.0959174	0.00440813	-0.474924	-0.14655	0.277148	0.425681	0.243692	-0.281939	0.710133	0.226423	0.529358	-0.486637	0.012386	-0.346806	-0.272708	-0.333163	0.43419	-0.282013	0.497149	0.653008	-0.169224
Glyma.01G162900		RING/U-box superfamily protein	grey	-0.0685241	-0.337142	-0.364668	-0.10598	-0.158111	-0.135684	0.0463418	-0.164698	0.166034	0.395299	0.283856	-0.130217	-0.260395	0.296526	-0.133176	-0.241006	0.35999	-0.09396	0.488296	0.466427	-0.081718
Glyma.01G163000		Eukaryotic aspartyl protease family protein	turquoise	0.0369831	-0.15277	-0.363151	-0.159779	0.0359379	0.0554983	-0.0147616	-0.172148	0.50752	0.719218	0.052729	-0.0794389	-0.101455	0.00903973	-0.148387	-0.450968	0.110764	-0.146366	-0.052315	0.680593	-0.214474
Glyma.01G163200		Putative methyltransferase family protein	blue	0.127657	0.709016	-0.0831799	-0.216318	-0.115145	0.0934863	-0.490608	-0.279916	-0.0440026	-0.00130628	-0.0914674	0.2382	0.486332	0.175521	-0.14749	-0.319254	-0.0333417	-0.246866	-0.0924265	-0.0712129	-0.312786
Glyma.01G163400		unknown protein	grey	0.0420531	-0.387129	-0.181691	0.33843	0.327235	0.134511	0.674789	0.0194117	0.27481	0.152474	0.248837	-0.41297	-0.179671	-0.446781	-0.031686	0.127716	0.362443	0.0118841	0.280749	0.159469	0.29415
Glyma.01G163700		unknown protein; CONTAINS InterPro DOMAIN/s: Protein of unknown function DUF343 (InterPro:IPR005651); Has 30201 Blast hits to 17322 proteins in 780 species: Archae - 12; Bacteria - 1396; Metazoa - 17338; Fungi - 3422; Plants - 5037; Viruses - 0; Other Eukaryotes - 2996 (source: NCBI BLink).	grey	-0.00718708	0.409609	0.324181	-0.113039	-0.0975612	0.0542221	-0.248388	0.188408	-0.141251	-0.0601053	-0.117848	-0.241566	0.12102	0.064785	0.604251	0.0717447	-0.0305927	-0.12853	-0.141243	-0.204448	-0.0338997
Glyma.01G163800		Pentatricopeptide repeat (PPR) superfamily protein	grey	-0.19149	-0.15669	0.254719	0.561988	0.320051	0.144345	0.577226	0.16215	-0.0990617	-0.238694	-0.154446	-0.291805	-0.272317	-0.292409	-0.0442688	0.5612	-0.133749	0.375979	-0.118242	-0.410053	0.3955
Glyma.01G164000	MCA1	PLAC8 family protein	grey	-0.000709665	0.0898592	-0.419229	0.0294114	0.575701	0.693363	0.351529	-0.272228	0.802634	0.336471	-0.0366513	-0.423083	-0.0388047	-0.385484	-0.231655	-0.225083	0.0784711	0.0446541	-0.0363082	0.401187	-0.0907345
Glyma.01G164200	ARAC1, ATGP2, ATRAC1, ROP3, ATROP3	Arabidopsis RAC-like 1	grey	-0.0664082	0.0726733	0.166904	0.650962	0.127943	-0.206296	0.785396	0.066516	-0.19565	-0.0297901	-0.0998477	-0.551463	-0.00346316	-0.516805	0.0166971	0.752281	-0.0180716	0.532149	0.0798035	-0.171116	0.406038
Glyma.01G164300		3-dehydroquinate synthase, putative	yellow	-0.111379	-0.101922	-0.139053	0.508192	-0.160828	-0.129026	0.462003	-0.102178	-0.0922472	-0.13462	0.119489	-0.394795	-0.134161	-0.219618	-0.135685	0.347972	0.0750595	0.0340281	0.240353	0.0340048	0.685684
Glyma.01G164500		Protein of unknown function (DUF630) ;Protein of unknown function (DUF632)	brown	-0.220498	0.0475074	0.870616	0.0354715	-0.0513181	-0.209754	0.0212705	0.622806	-0.429896	-0.212606	-0.342828	-0.0732576	-0.0796354	-0.117373	0.460276	0.525569	-0.238072	0.319967	-0.342698	-0.46844	-0.0331873
Glyma.01G164900	ERD7	Senescence/dehydration-associated protein-related	grey	0.119552	-0.248209	-0.0433735	0.456073	-0.19959	-0.191755	0.472119	-0.160853	-0.0622739	0.107435	-0.0630657	-0.298278	-0.0289493	-0.102648	-0.266165	0.27083	-0.00843728	0.327289	0.0272132	0.13346	0.311121
Glyma.01G165000		Glycosyl hydrolase family 38 protein	blue	0.0427562	0.922426	0.129192	-0.213163	-0.224413	-0.159871	-0.41176	-0.172972	-0.274127	-0.12825	0.0645996	0.0990734	0.600369	0.045381	-0.11834	-0.0677731	-0.0462183	-0.205801	-0.0637189	-0.167811	-0.258438
Glyma.01G165200	MLO4, ATMLO4	Seven transmembrane MLO family protein	tan	-0.0789356	-0.131131	-0.139085	-0.0882832	-0.196592	-0.164101	0.274566	-0.119058	-0.190632	-0.104004	0.488598	-0.171071	-0.085546	-0.161918	-0.1433	0.203373	0.225342	-0.16918	0.849821	-0.00242803	0.283596
Glyma.01G165300		Rhodanese/Cell cycle control phosphatase superfamily protein	grey	-0.190846	-0.273266	0.104611	0.0797068	0.104156	0.151017	0.340925	0.111377	0.239747	0.319397	-0.159945	-0.280697	-0.3349	-0.326712	0.172882	0.243406	-0.0578067	0.385971	-0.107891	0.176016	0.081306
Glyma.01G165400		Pathogenesis-related thaumatin superfamily protein	grey	-0.0944487	-0.154419	-0.447701	-0.282202	0.114462	0.266876	-0.392831	-0.256366	0.452498	0.162303	0.0546052	0.237901	-0.205268	0.573024	-0.203034	-0.646207	0.084241	-0.244551	-0.0987959	0.441286	-0.338025
Glyma.01G165600		Pathogenesis-related thaumatin superfamily protein	black	0.711963	0.0421685	-0.14432	-0.158553	-0.174538	-0.0977763	-0.0861109	-0.134694	-0.0190332	-0.0374093	0.219152	-0.0768734	0.428676	-0.00540812	-0.112373	-0.243059	0.696407	-0.183257	0.258668	0.168946	-0.184296
Glyma.01G166000		Chaperone DnaJ-domain superfamily protein	grey	0.112721	-0.228632	-0.261729	-0.0619279	-0.110482	-0.153845	0.0359976	-0.232392	-0.202991	-0.107987	-0.0905506	0.39554	-0.0578668	0.180735	-0.226749	0.0334445	0.129931	0.153324	-0.0147467	-0.132752	0.262362
Glyma.01G166100	CPK28	calcium-dependent protein kinase 28	grey	0.0105317	-0.199088	-0.263951	-0.00401344	0.357198	-0.0162814	0.38803	-0.155784	0.229625	0.578416	-0.0236083	-0.139943	-0.115925	-0.179583	-0.100772	0.126351	0.0687511	0.457317	0.121679	0.23069	-0.172685
Glyma.01G166300		Chalcone-flavanone isomerase family protein	red	-0.188136	-0.13351	0.358825	0.336919	-0.111442	-0.228896	0.415257	0.24542	-0.417782	-0.22004	0.016082	-0.276417	-0.194119	-0.199201	0.143651	0.858219	-0.117336	0.723844	0.0844071	-0.361882	0.291124
Glyma.01G166400		Phosphatidylinositol 3- and 4-kinase family protein with FAT domain	grey	0.130281	-0.117522	-0.145328	0.465215	0.299414	-0.0561674	0.867888	-0.162641	-0.00416706	0.0533072	0.0434586	-0.439279	0.0419176	-0.54057	-0.223503	0.528372	0.137709	0.392638	0.21	-0.0628503	0.442618
Glyma.01G166600	GAS41	YEATS family protein	grey	-0.0144596	-0.0478537	0.165204	0.360727	0.3527	0.0503445	0.705084	-0.00677623	-0.0101947	-0.0434494	-0.116811	-0.535406	-0.00962199	-0.488294	-0.00562365	0.607867	-0.111024	0.499684	-0.0308714	-0.164425	0.341701
Glyma.01G166700		BEST Arabidopsis thaliana protein match is: kinectin-related (TAIR:AT5G66250.3); Has 7578 Blast hits to 6129 proteins in 783 species: Archae - 220; Bacteria - 1045; Metazoa - 3605; Fungi - 575; Plants - 442; Viruses - 38; Other Eukaryotes - 1653 (source: NCBI BLink).	grey	-0.0780941	-0.34866	-0.326647	0.264542	0.161388	0.13433	0.646567	-0.0730087	0.485556	0.268527	0.25893	-0.58779	-0.30991	-0.526928	-0.0395423	0.220248	0.203204	0.235107	0.317048	0.567622	0.259622
Glyma.01G167300		Ribosomal protein L2 family	brown	0.0598591	0.424662	0.740175	-0.00397302	-0.0607223	-0.10043	0.0865664	0.43027	-0.408399	-0.285567	-0.245603	-0.384651	0.352097	-0.241571	0.202152	0.47641	-0.164824	-0.0200946	-0.195393	-0.511347	0.260727
Glyma.01G167500	MUR1, MUR_1, GMD2	NAD(P)-binding Rossmann-fold superfamily protein	turquoise	0.0153563	-0.121965	-0.352088	-0.128716	0.139381	0.0684101	0.186904	-0.20759	0.551339	0.716155	0.073812	-0.326039	-0.142939	-0.299232	-0.051459	-0.310908	0.0362924	-0.224105	0.0451879	0.664972	-0.00371677
Glyma.01G167800		unknown protein	grey	-0.140356	-0.120061	-0.127903	0.0706187	0.214553	0.116717	0.540512	-0.15944	0.0815129	0.0171237	0.273667	-0.360743	-0.24094	-0.375698	-0.165336	0.439955	0.1621	0.407223	0.334982	0.000974594	0.215842
Glyma.01G168000	AVA-P4	vacuolar H+-pumping ATPase 16 kDa proteolipid subunit 4	grey	0.214528	-0.190002	-0.476169	-0.0519956	0.333109	0.366489	0.340265	-0.285796	0.705521	0.627568	0.166264	-0.438052	-0.0306725	-0.433272	-0.0902436	-0.258806	0.128805	-0.12309	0.190301	0.603978	0.00633949
Glyma.01G168100		Leucine-rich receptor-like protein kinase family protein	grey	-0.19222	-0.151057	0.0337315	0.776696	0.252408	-0.0592255	0.767837	-0.0403254	-0.167996	-0.134215	-0.288218	-0.318303	-0.219146	-0.322102	-0.0895509	0.76127	-0.209587	0.69933	-0.164833	-0.32056	0.576275
Glyma.01G168200		ATP binding microtubule motor family protein	grey	-0.102731	-0.236136	-0.297102	0.629663	0.477583	0.500171	0.465364	-0.11872	0.449981	0.229977	-0.17286	-0.201838	-0.226297	-0.20863	-0.0145492	-0.0402877	-0.0989748	0.218917	-0.178841	0.0382341	0.165793
Glyma.01G168300		unknown protein	cyan	-0.0775848	-0.0639313	-0.090258	0.939998	-0.0758842	-0.0834962	0.401606	-0.109635	-0.109693	-0.0518904	-0.104732	-0.0973986	-0.0738209	-0.126581	-0.0869435	0.272228	-0.0905329	0.373415	-0.0953342	-0.0975339	0.220283
Glyma.01G168400		Lactoylglutathione lyase / glyoxalase I family protein	lightgreen	-0.0244096	-0.0944927	-0.196738	-0.0613962	0.0631855	-0.0153174	0.108209	-0.084081	0.264656	0.984365	-0.0579823	-0.0883872	-0.0834062	-0.0825294	-0.0678119	-0.20829	0.0502822	-0.0487801	0.00149005	0.322389	-0.0947616
Glyma.01G168500		B-box type zinc finger family protein	yellow	-0.15742	-0.237435	-0.0776094	0.428707	-0.0568004	-0.132657	0.549281	-0.102274	-0.190916	-0.13518	-0.19675	-0.209229	-0.222846	-0.201307	-0.15014	0.494745	-0.120882	0.174312	-0.0966886	-0.187871	0.954644
Glyma.01G168900		DNA binding;zinc ion binding;nucleic acid binding;nucleic acid binding	grey	-0.068231	-0.57298	-0.302231	0.015558	0.504103	0.177159	0.422772	0.00466195	0.608008	0.494287	-0.0547163	-0.192498	-0.394451	-0.207162	-0.0502119	-0.0634938	0.00841243	0.316439	-0.14859	0.525986	-0.0891862
Glyma.01G169000		PHD finger family protein / SWIB complex BAF60b domain-containing protein / GYF domain-containing protein	grey	-0.00529264	-0.172924	-0.40554	-0.18884	0.261067	-0.0157722	0.237644	-0.181413	0.449851	0.530618	0.2595	-0.228637	-0.146701	-0.0485166	-0.196565	-0.22135	0.315252	0.0483797	0.337889	0.612445	-0.334522
Glyma.01G169100		Protein of unknown function (DUF726)	grey	-0.222828	-0.231146	-0.0928074	0.00238747	0.130259	-0.163745	0.257242	-0.106995	-0.132314	0.213945	0.101464	0.0281572	-0.242249	0.218474	-0.198295	0.0882504	0.22783	0.0956063	0.43346	-0.103822	-0.0793826
Glyma.01G169400	GATA5	GATA transcription factor 5	grey	-0.122625	-0.208674	-0.363909	0.0927521	-0.125212	-0.101005	0.422018	-0.230963	0.236441	0.29743	0.545865	-0.348736	-0.235098	-0.30588	-0.217587	0.0257296	0.31997	0.00664262	0.781589	0.535297	-0.0205881
Glyma.01G169500		Leucine-rich repeat (LRR) family protein	green	-0.153181	-0.0505049	-0.031089	-0.0471714	0.723096	0.115707	0.344127	0.0707991	0.245945	0.113889	-0.149951	-0.305178	-0.192655	-0.281834	0.399672	0.142386	-0.111347	0.0234955	-0.194982	-0.0184841	0.173328
Glyma.01G169600	AP3, ATAP3	K-box region and MADS-box transcription factor family protein	grey	-0.0977308	-0.222124	-0.325639	-0.1571	-0.168502	-0.143807	0.360281	-0.21783	0.0899512	0.135992	0.505565	-0.2755	-0.196024	-0.253605	-0.242428	0.0387874	0.554763	-0.25451	0.719921	0.368678	0.364168
Glyma.01G169800		FAD-linked oxidases family protein	grey	0.139151	0.0803304	-0.228479	0.0312743	0.20568	0.120877	0.412721	-0.16255	0.467271	0.129315	0.254769	-0.56991	0.0219234	-0.491964	-0.262447	-0.0773393	0.170713	-0.182292	0.125142	0.575535	0.185177
Glyma.01G169900		Methylthiotransferase	grey	-0.0423828	-0.272602	0.441546	0.47157	-0.0687242	-0.134362	0.53067	0.272769	-0.29024	-0.150339	-0.00251707	-0.310509	-0.186809	-0.368567	0.0411619	0.540341	-0.0748212	0.233763	0.0555358	-0.308997	0.446538
Glyma.01G170000	ROT3	Cytochrome P450 superfamily protein	black	0.688448	0.0267772	0.045766	-0.167029	0.200014	0.51699	-0.103099	0.119871	0.254159	-0.078832	-0.140432	-0.11722	0.541472	-0.162096	0.0846894	-0.225043	-0.0711402	-0.147248	-0.194627	-0.128251	-0.104905
Glyma.01G170200	BGAL3	beta-galactosidase 3	grey	-0.222172	-0.395829	-0.168116	0.692154	0.269162	-0.0121324	0.731951	-0.0142853	0.210655	0.436277	-0.065023	-0.403864	-0.393381	-0.373445	-0.0160005	0.352554	-0.0695683	0.449807	0.0953942	0.170367	0.280399
Glyma.01G170300	ATTRX1, ATTRX H1, TRX1	thioredoxin H-type 1	grey	0.00486495	0.220479	-0.24111	-0.281496	-0.27909	-0.151426	-0.604088	-0.236724	0.0480996	-0.107298	0.0443126	0.388551	0.0560096	0.530657	-0.183002	-0.527107	-0.0486763	-0.27684	-0.162246	0.341505	-0.330055
Glyma.01G170400	RTH	RTE1-homolog	turquoise	-0.0808517	-0.138956	-0.510427	-0.101954	-0.0109216	0.0906925	0.0962698	-0.236847	0.631474	0.321283	0.29202	-0.242318	-0.213214	-0.205025	-0.219989	-0.382382	0.236339	-0.226407	0.137627	0.889021	0.0165622
Glyma.01G170600		FG-GAP repeat-containing protein	grey	-0.146386	-0.100042	-0.121627	0.413168	0.238653	0.267732	0.462348	-0.0854171	0.245289	-0.0366706	0.210362	-0.304193	-0.140488	-0.339152	-0.141202	0.215204	0.048434	0.163005	0.0480812	0.043336	0.214726
Glyma.01G170700	SHI	Lateral root primordium (LRP) protein-related	salmon	-0.092947	-0.12584	0.0795925	0.499251	-0.00970135	-0.09592	0.395358	-0.0371559	-0.170761	-0.0840664	-0.143033	-0.0980311	-0.127621	-0.126555	-0.024399	0.626278	-0.112191	0.895336	-0.137698	-0.170269	0.00471146
Glyma.01G170800		S-adenosyl-L-methionine-dependent methyltransferases superfamily protein	salmon	-0.0852444	-0.123305	0.154171	0.245915	0.067499	-0.0604503	0.384492	0.0508369	-0.1163	-0.0554135	-0.0653645	-0.163239	-0.122162	-0.149641	0.0302789	0.60597	-0.101987	0.86399	-0.0855773	-0.133034	-0.0680354
Glyma.01G170900		Glutaredoxin family protein	blue	0.0975055	0.814887	0.0153718	-0.181135	-0.155863	0.0765878	-0.359115	-0.168133	0.0636292	-0.0309303	0.052682	-0.149331	0.565789	-0.0315937	-0.10216	-0.210866	-0.0106003	-0.267781	-0.0818176	0.116741	-0.24147
Glyma.01G171000		Disease resistance protein (CC-NBS-LRR class) family	grey	-0.323984	-0.472119	0.033956	0.461965	0.27822	-0.0294309	0.6468	0.0870127	-0.0454083	0.186038	-0.31984	-0.194381	-0.471399	-0.124474	0.128533	0.485476	-0.0379022	0.504479	-0.148385	-0.200191	0.459398
Glyma.01G171300		P-loop containing nucleoside triphosphate hydrolases superfamily protein	pink	-0.114022	0.136604	-0.113831	-0.237	0.149809	0.0970089	-0.50163	-0.143479	-0.0568729	-0.0691041	-0.179906	0.403568	0.0466948	0.708031	-0.101171	-0.39043	-0.12589	-0.173915	-0.240951	-0.243362	-0.259018
Glyma.01G171400		P-loop containing nucleoside triphosphate hydrolases superfamily protein	green	-0.0579487	-0.145454	-0.221849	-0.0673025	0.979977	0.460206	0.307221	-0.0645011	0.47255	0.0354307	-0.125469	-0.1461	-0.12851	-0.149978	-0.0530682	-0.08576	-0.0910635	0.0175509	-0.15614	-0.0497953	-0.00924566
Glyma.01G171700		unknown protein; BEST Arabidopsis thaliana protein match is: unknown protein (TAIR:AT4G34560.1); Has 1807 Blast hits to 1807 proteins in 277 species: Archae - 0; Bacteria - 0; Metazoa - 736; Fungi - 347; Plants - 385; Viruses - 0; Other Eukaryotes - 339 (source: NCBI BLink).	tan	-0.0353151	-0.105235	-0.277952	-0.190076	-0.183697	-0.0061498	0.069651	-0.149606	0.153732	0.033824	0.756164	-0.163002	-0.0781101	-0.117987	-0.175365	-0.126996	0.297873	-0.218127	0.862116	0.4139	-0.223229
Glyma.01G171800		Phosphatidic acid phosphatase (PAP2) family protein	grey	0.295314	-0.084884	-0.0787903	0.00345208	-0.00162761	0.35013	0.108824	-0.133563	0.175735	0.172153	-0.0595091	-0.175211	0.196875	-0.166722	-0.0030601	-0.0897158	0.107444	-0.0770583	0.129975	0.00205387	0.147017
Glyma.01G171900	MAN7, AtMAN7	Glycosyl hydrolase superfamily protein	turquoise	-0.108939	-0.259159	-0.453455	-0.204949	0.208916	0.206547	0.180577	-0.209602	0.748669	0.519445	0.0837375	-0.26266	-0.260849	-0.266591	-0.210378	-0.397051	0.0667687	-0.222529	-0.0202131	0.819647	0.0566685
Glyma.01G172000		unknown protein; BEST Arabidopsis thaliana protein match is: unknown protein (TAIR:AT5G66480.1); Has 76 Blast hits to 75 proteins in 28 species: Archae - 0; Bacteria - 10; Metazoa - 7; Fungi - 2; Plants - 49; Viruses - 0; Other Eukaryotes - 8 (source: NCBI BLink).	grey	-0.0526929	0.0207535	0.0318995	-0.106459	-0.338672	-0.301046	-0.180747	-0.0995695	-0.49334	-0.253332	-0.0140054	0.205705	0.0120265	0.529712	-0.197953	0.0938204	0.27763	-0.0843125	0.0772319	-0.336091	0.331348
Glyma.01G172200		Chaperone DnaJ-domain superfamily protein	grey	-0.250052	-0.395242	-0.111213	0.128953	0.494904	-0.0268405	0.603107	-0.0129198	0.00570249	0.0350316	-0.0428791	-0.145691	-0.364609	-0.193379	-0.0447668	0.428103	-0.00805279	0.368872	0.21748	-0.155225	0.330876
Glyma.01G172300	GAMMA CA1	gamma carbonic anhydrase 1	greenyellow	-0.148924	-0.261517	-0.282763	0.210184	0.552179	0.775634	0.315452	-0.0815987	0.659069	0.0665681	-0.0718884	-0.324362	-0.269196	-0.200282	-0.186853	-0.131552	-0.0658993	0.0089127	-0.0390472	0.135573	0.164042
Glyma.01G172400	AtPPa1, PPa1	pyrophosphorylase 1	grey	-0.150587	-0.160309	-0.0107943	0.319313	0.215322	0.404502	0.416955	0.092143	0.201499	-0.117604	-0.150129	-0.435413	-0.23644	-0.201536	-0.179304	0.311796	-0.0931736	0.123674	-0.117011	-0.110487	0.609359
Glyma.01G172800		NmrA-like negative transcriptional regulator family protein	yellow	-0.0202083	-0.109359	-0.0687573	0.0906445	-0.0140891	0.113692	0.105362	-0.0538064	0.0102151	-0.0770109	-0.104127	-0.0646411	-0.0787656	-0.0884645	-0.0713907	0.117936	-0.0849662	-0.0458481	-0.0965982	-0.100482	0.517482
Glyma.01G173000		alpha/beta-Hydrolases superfamily protein	grey	0.0143704	-0.0480702	-0.278897	0.391317	0.173687	-0.0260071	0.633936	-0.284359	0.0743785	0.0248297	-0.0491744	-0.312204	-0.0721625	-0.440538	-0.251716	0.340091	-0.00625625	0.280611	0.117592	0.0623	0.52001
Glyma.01G173050		unknown protein	grey	0.203967	0.08485	0.162227	-0.219809	-0.0361103	0.222421	-0.285996	0.210676	0.229687	0.0337179	-0.0854021	0.080814	0.285085	-0.26774	0.458181	-0.188115	-0.142805	-0.11178	-0.208642	0.160537	-0.29821
Glyma.01G173100	SYP112, ATSYP112	syntaxin of plants 112	blue	-0.0594415	0.848138	0.166214	0.130365	-0.218237	-0.189727	-0.0873015	-0.141198	-0.305115	-0.109093	-0.103398	-0.146907	0.418215	-0.0770992	-0.117549	0.222707	-0.12005	0.0267245	-0.144852	-0.205506	0.0685723
Glyma.01G173200		Tetratricopeptide repeat (TPR)-like superfamily protein	grey	0.183341	0.438224	0.486154	-0.0623788	0.172071	-0.0446491	-0.0364714	0.338663	-0.273579	-0.159989	-0.229549	-0.228184	0.363751	-0.174536	0.475578	0.248763	-0.211218	-0.072668	-0.228089	-0.44521	-0.0130056
Glyma.01G173300		Galactose mutarotase-like superfamily protein	purple	-0.172325	0.000635529	0.537549	-0.0941266	-0.0350625	-0.0441659	-0.240873	0.627906	-0.272839	-0.121862	-0.22849	0.0235122	-0.106953	0.103443	0.828124	0.172824	-0.194611	-0.108407	-0.250618	-0.391302	0.0383238
Glyma.01G173400		Regulator of chromosome condensation (RCC1) family protein	grey	-0.235698	-0.119223	0.432254	0.0137845	0.312947	0.308155	-0.0517029	0.351893	-0.00416059	-0.0853462	-0.459973	0.164221	-0.227969	0.0981053	0.302066	0.0988539	-0.27889	0.176703	-0.495102	-0.431379	-0.0522846
Glyma.01G173700	AtTLP2, TLP2	tubby like protein 2	grey	-0.194811	-0.51933	-0.356881	0.364306	0.211847	-0.0258032	0.629533	-0.126279	0.258104	0.26481	0.343044	-0.10456	-0.430422	-0.357065	-0.151464	0.11465	0.332675	0.232789	0.409509	0.326649	0.0846836
Glyma.01G174000		AAA-type ATPase family protein	grey	-0.0196525	0.0145917	0.707678	0.221665	-0.0488237	-0.200723	0.26923	0.387949	-0.386193	-0.167716	-0.208499	-0.24147	0.0934942	-0.223865	0.186938	0.576622	-0.0983725	0.357287	-0.137823	-0.411335	0.046873
Glyma.01G174102		unknown protein	magenta	-0.146131	-0.120898	0.0734479	-0.235916	-0.2517	-0.180716	-0.70451	0.0210952	-0.361605	-0.165732	-0.213858	0.817145	-0.137646	0.863876	0.0135848	-0.38014	-0.140306	-0.193319	-0.233266	-0.330027	-0.270992
Glyma.01G174200	AtHB24, HB24, ZHD6	homeobox protein 24	green	-0.108483	-0.0660381	0.0759099	-0.130164	0.86211	0.378941	0.0851	0.151243	0.302586	-0.04865	-0.214767	-0.109196	-0.112287	-0.0116826	0.244685	-0.077834	-0.152605	-0.0306484	-0.272412	-0.202825	-0.147962
Glyma.01G174300		unknown protein	brown	-0.092803	-0.0391234	0.760828	-0.0830228	-0.0939856	-0.146648	-0.0709769	0.733299	-0.278318	-0.121831	-0.18962	-0.0230466	-0.0490977	-0.0740943	0.162795	0.277233	-0.132385	0.174806	-0.200896	-0.272899	-0.201996
Glyma.01G174700		Protein of unknown function (DUF1195)	grey	-0.165415	-0.216154	-0.123604	0.437842	0.379384	0.385289	0.488552	-0.00224097	0.146185	-0.220933	-0.227287	-0.204615	-0.233423	-0.17191	-0.140963	0.319753	-0.132021	0.22347	-0.165305	-0.253919	0.583935
Glyma.01G174800		unknown protein	grey	-0.142285	-0.272757	-0.0529317	0.311417	0.247105	0.105184	0.39072	-0.0488198	-0.164885	-0.239523	-0.198182	-0.0450998	-0.272122	-0.0117306	-0.00579008	0.44695	-0.157674	0.263343	-0.0783687	-0.45467	0.623454
Glyma.01G174900	ATPBRP, PBRP	plant-specific TFIIB-related protein	grey	0.0457992	-0.442971	-0.164831	0.27789	0.243128	-0.0974466	0.61651	-0.105854	-0.0197593	0.14249	-0.0214437	-0.0782503	-0.203706	-0.249047	-0.0904675	0.247999	0.336088	0.226927	0.191593	-0.0376487	0.35953
Glyma.01G175100	U1-70K, U1SNRNP	U1 small nuclear ribonucleoprotein-70K	grey	0.304899	-0.141601	0.197976	0.245263	0.116023	-0.173479	0.639158	0.0777765	-0.149674	-0.0380098	-0.0205543	-0.37266	0.197708	-0.457232	-0.202691	0.506121	0.0444232	0.40143	0.0302113	-0.112824	0.30068
Glyma.01G175200		Sulfite exporter TauE/SafE family protein	lightgreen	-0.0262094	-0.0932625	-0.197286	-0.0839478	0.0812514	-0.00818908	0.100778	-0.0792855	0.27475	0.98589	-0.0574241	-0.0857207	-0.0836602	-0.0795078	-0.0616119	-0.227383	0.0476048	-0.0759731	-0.00136856	0.324548	-0.100377
Glyma.01G175300	DDM1, CHR01, CHR1, CHA1, SOM4, SOM1, ATDDM1	chromatin remodeling 1	grey	-0.21228	-0.229958	0.510092	0.131967	-0.206099	-0.295158	-0.0130047	0.316183	-0.557851	-0.275972	-0.301441	0.38933	-0.189673	0.154821	0.0470595	0.495618	-0.227077	0.511152	-0.248387	-0.538519	0.0621454
Glyma.01G175400		unknown protein; BEST Arabidopsis thaliana protein match is: unknown protein (TAIR:AT1G76185.1); Has 37 Blast hits to 37 proteins in 11 species: Archae - 0; Bacteria - 0; Metazoa - 0; Fungi - 0; Plants - 37; Viruses - 0; Other Eukaryotes - 0 (source: NCBI BLink).	grey	-0.0449349	-0.375387	-0.282338	-0.00904723	0.0934447	0.0406566	0.178206	-0.0835926	0.382475	0.0172949	0.22792	-0.12965	-0.262687	-0.0924581	-0.138648	-0.196706	0.0784242	-0.166349	0.134271	0.509142	0.0987687
Glyma.01G175500	DWF4, CYP90B1, CLM, SNP2, SAV1, PSC1	Cytochrome P450 superfamily protein	brown	-0.137015	-0.177312	0.692532	0.167738	-0.000162637	-0.0837594	0.118541	0.751535	-0.223794	-0.134308	-0.217086	-0.0979746	-0.178566	-0.134026	0.283383	0.379872	-0.158927	0.361746	-0.235674	-0.288081	-0.123794
Glyma.01G175700		unknown protein	grey	-0.115195	-0.220933	-0.605404	0.475905	0.197902	0.225195	0.509867	-0.364365	0.549165	0.205299	0.177834	-0.274422	-0.292124	-0.323745	-0.23282	-0.0940675	0.0656603	0.12114	0.0840074	0.566015	0.251958
Glyma.01G175751		unknown protein	grey	-0.135785	-0.295266	-0.504473	-0.0813146	0.142553	0.00193181	-0.153001	-0.350594	0.128913	0.120417	0.122092	0.424382	-0.26198	0.498926	-0.268181	-0.404349	0.0915743	-0.134528	0.170876	0.148769	-0.136179
Glyma.01G175900		Protein of unknown function (DUF59)	grey	-0.0997043	-0.556543	-0.425516	0.0689118	0.413938	0.249458	0.589353	-0.132713	0.525208	0.394348	0.303729	-0.362669	-0.393051	-0.351207	-0.129674	-0.0276826	0.141483	0.0451166	0.450536	0.439923	0.151376
Glyma.01G176000	EMB2754	Vacuolar sorting protein 39	grey	0.0299403	0.0408761	-0.292131	0.419654	0.354343	0.0675093	0.774341	-0.263073	0.379361	0.203935	0.0251339	-0.612357	0.0445432	-0.621048	-0.248693	0.267041	0.0531678	0.235221	0.0275695	0.376776	0.372644
Glyma.01G176300	TTN5, HAL, ARL2, ATARLC1	ADP-ribosylation factor family protein	grey	-0.140003	-0.135352	0.00659467	0.539698	-0.0777327	0.134219	0.275136	0.063597	-0.0480792	-0.105163	-0.168996	-0.130485	-0.127237	-0.203175	0.22835	0.357558	-0.0854871	0.326997	-0.0488102	-0.143047	0.334531
Glyma.01G176400		CONTAINS InterPro DOMAIN/s: Nrap protein (InterPro:IPR005554); Has 396 Blast hits to 382 proteins in 182 species: Archae - 3; Bacteria - 2; Metazoa - 142; Fungi - 146; Plants - 43; Viruses - 0; Other Eukaryotes - 60 (source: NCBI BLink).	brown	0.151472	0.552249	0.723651	-0.0151628	-0.267269	-0.310481	-0.0749394	0.414948	-0.522603	-0.278515	-0.0858798	-0.243096	0.528232	-0.158574	0.104074	0.432425	-0.0405135	0.0626671	-0.0720803	-0.40504	-0.0725843
Glyma.01G176600		C2H2-like zinc finger protein	grey	0.256647	-0.0544013	0.325109	-0.187551	-0.444405	-0.371103	-0.424411	0.256546	-0.638778	-0.262045	-0.113837	0.298967	0.153969	0.646046	0.097546	-0.038955	0.0149319	-0.191654	0.131892	-0.459712	-0.0223671
Glyma.01G176700		Tetratricopeptide repeat (TPR)-like superfamily protein	grey	0.0575653	0.238623	0.132632	-0.122152	-0.182664	-0.295729	-0.306629	0.0719595	-0.432001	-0.0813213	-0.0221274	0.294689	0.1319	0.4857	0.0854269	-0.0912538	0.0128013	-0.126738	0.0939754	-0.334236	-0.254222
Glyma.01G176900		Pentatricopeptide repeat (PPR) superfamily protein	grey	-0.0126515	0.0411245	0.0753896	0.161152	0.197692	0.00100544	0.24554	0.11995	-0.0676471	-0.214028	0.0736773	-0.269993	-0.0587275	-0.0849414	0.146853	0.335909	-0.033642	0.216779	0.0954467	-0.169274	0.092658
Glyma.01G177000		RmlC-like cupins superfamily protein	pink	-0.0664521	-0.0177071	-0.054344	-0.110372	-0.13876	-0.0953725	-0.397408	-0.0573428	-0.18644	-0.0835781	-0.0802798	0.289874	-0.0691642	0.741899	-0.0322751	-0.215894	-0.0580976	-0.1073	-0.0949312	-0.149943	-0.128984
Glyma.01G177300	HVA22K	HVA22-like protein K	grey	0.137742	0.629419	-0.0106722	-0.0901867	-0.24625	-0.145176	-0.268489	-0.229528	-0.0721097	0.277406	-0.143733	-0.129398	0.402581	0.0952957	-0.0206623	-0.128834	-0.024303	-0.121787	-0.0581606	0.0951327	-0.185252
Glyma.01G177400	GBF1	G-box binding factor 1	black	0.957961	0.0690914	-0.0675105	-0.0918187	-0.0152236	-0.00835537	0.00613166	-0.11659	-0.0418958	0.0287523	-0.070822	-0.105248	0.668113	-0.120032	-0.105616	-0.149389	0.0160833	-0.121592	-0.0857736	-0.0441231	0.0228162
Glyma.01G177600		Quinone reductase family protein	turquoise	0.0204059	0.35072	-0.420205	-0.194842	-0.00429229	0.0422513	-0.0277929	-0.395601	0.557494	0.437048	0.160787	-0.321788	0.182962	-0.193408	-0.326526	-0.408603	0.173446	-0.242424	0.0672889	0.800048	-0.220025
Glyma.01G177700	ATAPP1, APP1	aminopeptidase P1	turquoise	0.0115206	-0.116938	-0.390818	-0.193795	-0.086204	0.0261727	-0.0427138	-0.195181	0.62668	0.302066	0.23084	-0.174543	-0.107146	-0.160028	-0.169126	-0.461239	0.116546	-0.205094	0.0423006	0.961282	-0.225908
Glyma.01G178000	BZR1	Brassinosteroid signalling positive regulator (BZR1) family protein	grey	-0.291372	-0.380618	-0.504884	0.00249355	0.184538	-0.0203703	0.301222	-0.32259	0.253459	0.448117	0.202489	-0.152143	-0.428905	0.205613	-0.301754	-0.153796	0.232419	-0.028246	0.457743	0.33695	0.111216
Glyma.01G178100		Major facilitator superfamily protein	grey	0.00473241	-0.390653	-0.490453	0.474204	-0.0439038	-0.0925544	0.641936	-0.345428	0.0542955	0.0928492	0.333365	-0.271088	-0.212156	-0.226389	-0.334899	0.184264	0.283996	0.0411168	0.483046	0.197138	0.628366
Glyma.01G178400		Protein of unknown function (DUF677)	grey	-0.139775	-0.116582	-0.430778	0.0761429	0.609457	0.518119	0.351248	-0.211966	0.657655	0.36169	-0.0241167	-0.271158	-0.247769	-0.240088	-0.118437	-0.178637	0.0789914	0.0640401	-0.0968509	0.309582	0.0519935
Glyma.01G178500		Protein of unknown function (DUF607)	grey	0.445738	0.293503	-0.296909	-0.260852	-0.120876	-0.00469479	-0.100647	-0.263375	0.324031	0.183948	0.259415	-0.189187	0.472375	-0.181046	-0.221941	-0.422396	0.574636	-0.279983	0.181396	0.588988	-0.316287
Glyma.01G178600		RING/U-box superfamily protein	grey	-0.0338325	-0.359871	-0.383763	0.195967	0.176586	0.0611826	0.382622	-0.18038	0.336431	0.429964	0.0108758	-0.173854	-0.286409	-0.166109	-0.128707	-0.060901	0.0174464	0.133115	0.102983	0.347954	0.168774
Glyma.01G178700	GATL2	galacturonosyltransferase-like 2	black	0.97947	0.0806929	-0.0252278	-0.037115	-0.092469	-0.0452156	-0.0418291	-0.0830361	-0.0995405	-0.0502523	-0.040411	-0.0695833	0.683855	-0.0863839	-0.0574478	-0.133888	0.00861996	-0.0824076	-0.0635478	-0.062999	-0.0555799
Glyma.01G178800		PQ-loop repeat family protein / transmembrane family protein	green	-0.0529698	-0.0977389	-0.0611039	-0.0357128	0.70841	0.0968678	0.220273	0.0518912	0.181823	0.0242773	-0.0714958	-0.0885239	-0.0951303	-0.0917427	0.196662	0.0546247	-0.0718873	0.0568384	-0.095381	-0.0635464	-0.049396
Glyma.01G179300		Clathrin, heavy chain	grey	-0.358183	0.306292	-0.17603	-0.128517	0.0749763	-0.246831	0.179354	-0.228246	-0.00116391	0.34176	0.000639343	-0.207633	-0.0951493	-0.0685646	-0.165636	0.105488	0.040058	-0.121942	0.217103	0.164859	0.20979
Glyma.01G179800		LIM domain-containing protein	grey	-0.0811336	-0.343417	0.0740289	0.20298	0.670415	0.375756	0.543236	0.17738	0.284587	0.165387	-0.19281	-0.28159	-0.223902	-0.295641	0.0664576	0.264322	-0.0476293	0.330075	-0.00383779	-0.149757	0.0410009
Glyma.01G179900	BLH2, SAW1	BEL1-like homeodomain 2	grey	-0.1404	-0.166198	0.321264	0.577858	-0.0712439	-0.116303	0.212749	0.465838	-0.216373	-0.115432	-0.172194	-0.146459	-0.187445	-0.148769	0.65913	0.362287	-0.143831	0.298102	-0.180698	-0.227611	0.14976
Glyma.01G180000		BEST Arabidopsis thaliana protein match is: BTB/POZ domain-containing protein (TAIR:AT1G63850.1); Has 298 Blast hits to 298 proteins in 22 species: Archae - 0; Bacteria - 0; Metazoa - 10; Fungi - 0; Plants - 287; Viruses - 0; Other Eukaryotes - 1 (source: NCBI BLink).	grey	-0.221574	-0.34149	0.129059	0.120725	0.393479	0.651788	0.36803	0.220289	0.353472	-0.0888533	-0.243538	-0.311109	-0.361914	-0.27401	0.243757	0.223391	-0.162771	0.108845	-0.268912	-0.169226	0.453456
Glyma.01G180100		nucleic acid binding;sequence-specific DNA binding transcription factors;zinc ion binding	grey	-0.195898	-0.240613	0.307297	0.476436	0.249607	0.00551672	0.363977	0.390169	-0.249758	-0.224247	-0.329467	-0.0257212	-0.271676	-0.0849103	0.272328	0.581965	-0.291174	0.617553	-0.319945	-0.496501	0.255874
Glyma.01G180200		Protein of unknown function, DUF547	cyan	-0.104266	-0.148781	-0.0266811	0.96576	-0.0277186	-0.0812734	0.462108	-0.00986668	-0.134382	-0.0898128	-0.133879	-0.125401	-0.157457	-0.1352	-0.0237457	0.401463	-0.118119	0.515493	-0.124022	-0.150311	0.218352
Glyma.01G180300		unknown protein	yellow	-0.125972	-0.191605	-0.0760941	0.361266	-0.0990428	-0.103321	0.440962	-0.090311	-0.187397	-0.130812	-0.174617	-0.167632	-0.191175	-0.167501	-0.11118	0.379079	-0.124518	0.0601247	-0.123655	-0.182439	0.948727
Glyma.01G180366		unknown protein	grey	-0.207934	-0.290549	0.206623	0.222362	0.196524	-0.0408233	0.439376	0.288995	-0.161342	-0.144068	-0.29683	-0.260007	-0.299181	-0.255354	0.451369	0.600494	-0.212736	0.29638	-0.275561	-0.316477	0.727213
Glyma.01G180432		unknown protein	grey	0.0932168	0.0805933	-0.0551839	0.246696	-0.224809	-0.264822	0.0639977	-0.232929	-0.48686	-0.11145	-0.299689	0.0804655	0.0819617	0.384251	-0.226876	0.320984	-0.166567	0.29258	-0.126549	-0.423444	0.459474
Glyma.01G180700		Uncharacterised protein family (UPF0497)	yellow	-0.16682	-0.263315	-0.186195	0.423931	0.114744	-0.0433732	0.645056	-0.174804	-0.100726	-0.0733951	-0.117492	-0.196521	-0.233891	-0.286851	-0.185692	0.495219	-0.138593	0.216489	0.00770165	-0.178978	0.874743
Glyma.01G180800	PSBO2, PSBO-2, OEC33	photosystem II subunit O-2	brown	-0.106997	-0.247438	0.707392	-0.0568862	0.047187	-0.0674781	0.0319064	0.792476	-0.234947	-0.110525	-0.204436	-0.167153	-0.198527	-0.173178	0.838606	0.305846	-0.119052	-0.0411157	-0.143217	-0.331193	0.107555
Glyma.01G180900		unknown protein	brown	-0.081415	-0.0783495	0.621797	-0.102821	-0.101871	-0.0924583	-0.0717805	0.446117	-0.180336	-0.0852249	-0.097795	-0.0293284	-0.0788109	-0.047402	0.0973066	0.117	-0.0734741	-0.0487205	-0.100942	-0.16728	-0.129252
Glyma.01G181000		unknown protein	grey	-0.0791829	-0.232348	0.30604	0.0338644	0.473602	0.648953	0.201812	0.256892	0.32108	-0.125383	-0.192168	-0.260886	-0.163938	-0.256343	0.104434	0.0762607	-0.136594	0.0283971	-0.190929	-0.243924	0.0872199
Glyma.01G181500		hydroxyproline-rich glycoprotein family protein	grey	-0.251391	-0.230668	0.166673	0.62784	0.257565	-0.0202816	0.801549	0.119813	-0.146479	-0.0766189	-0.202606	-0.448227	-0.273501	-0.443566	0.104654	0.812404	-0.14885	0.579947	-0.0527264	-0.318638	0.622976
Glyma.01G181700		Zinc-finger domain of monoamine-oxidase A repressor R1	red	-0.164899	-0.188116	0.47004	0.330586	-0.134241	-0.31123	0.443603	0.279635	-0.52242	-0.281891	-0.0162737	-0.162038	-0.147115	-0.201693	0.0633322	0.803333	-0.138183	0.492607	-0.0252195	-0.465002	0.461269
Glyma.01G182000	XLG1, ATXLG1	extra-large G-protein 1	grey	0.00585051	-0.320955	-0.364264	0.378751	0.436985	0.187516	0.79694	-0.187198	0.522997	0.357563	-0.0483896	-0.49869	-0.21178	-0.542504	-0.25281	0.225969	0.0757491	0.443856	-0.0245805	0.459516	0.249209
Glyma.01G182300		unknown protein; FUNCTIONS IN: molecular_function unknown; INVOLVED IN: biological_process unknown; LOCATED IN: cellular_component unknown; EXPRESSED IN: 23 plant structures; EXPRESSED DURING: 13 growth stages; Has 30201 Blast hits to 17322 proteins in 780 species: Archae - 12; Bacteria - 1396; Metazoa - 17338; Fungi - 3422; Plants - 5037; Viruses - 0; Other Eukaryotes - 2996 (source: NCBI BLink).	grey	-0.176511	0.127502	0.69945	0.0660324	-0.148156	-0.179055	0.119222	0.414409	-0.452429	-0.333754	-0.155743	-0.248129	-0.0172761	-0.212136	0.317132	0.646196	-0.209474	0.203971	-0.0784405	-0.460711	0.280312
Glyma.01G182400		Protein kinase superfamily protein	grey	0.11333	-0.0923558	-0.0853331	0.0193436	-0.316346	-0.250002	-0.181139	-0.115581	-0.370247	-0.16931	0.176203	0.258806	0.0535064	0.490122	-0.160055	-0.101664	0.234292	-0.082944	0.493357	-0.189841	-0.196207
Glyma.01G182500	HCF164	Thioredoxin superfamily protein	grey	0.0119975	-0.116439	-0.440717	0.0630111	-0.0569285	-0.0417009	0.367961	-0.304718	0.20858	0.267388	0.467953	-0.390586	-0.119727	-0.211961	-0.273948	-0.0202845	0.499497	-0.103981	0.655998	0.446205	0.197716
Glyma.01G182600	YCF37	homolog of Synechocystis YCF37	grey	-0.187865	-0.332525	0.237208	0.029401	0.308378	-0.0376374	0.537618	0.359899	-0.0845495	-0.0378777	-0.00890258	-0.365112	-0.296818	-0.374598	0.0902525	0.440954	-0.0114343	0.0634963	0.236935	-0.211467	0.492178
Glyma.01G182700	ATMES3, MES3	methyl esterase 3	grey	0.0425854	-0.223487	-0.278825	-0.0940868	-0.0924624	0.0517468	0.341863	-0.156952	0.149792	0.251548	0.356189	-0.257897	-0.118823	-0.241038	-0.187961	-0.025997	0.549509	-0.191128	0.68288	0.267859	0.208065
Glyma.01G183000		Dof-type zinc finger DNA-binding family protein	green	-0.0758804	-0.163094	-0.0995937	-0.0990399	0.862962	0.690415	0.140055	0.0634189	0.539189	0.00142642	-0.142513	-0.155902	-0.159633	-0.15128	0.289949	-0.136777	-0.10324	-0.0109445	-0.201873	-0.0773636	-0.12072
Glyma.01G183100	sks17	SKU5 similar 17	grey	-0.209323	-0.177638	-0.380973	-0.129751	0.000912965	-0.106804	0.0158633	-0.243191	0.154546	0.462871	0.0879753	0.0217611	-0.29811	0.356691	-0.190632	-0.281014	0.168558	-0.0605567	0.358829	0.310352	-0.197809
Glyma.01G183300		Disease resistance protein (CC-NBS-LRR class) family	grey	-0.196545	-0.297682	-0.0469457	-0.0147046	0.210613	-0.105897	0.342957	-0.0219692	-0.091811	0.322399	-0.229569	-0.074581	-0.287633	0.0892117	0.0569509	0.271328	-0.0650416	0.286174	0.10235	-0.135226	0.231659
Glyma.01G183400		Disease resistance protein (CC-NBS-LRR class) family	grey	-0.105043	-0.448122	-0.275633	0.20151	0.45143	0.0865601	0.675259	-0.0472827	0.352959	0.610756	-0.0674345	-0.360627	-0.318833	-0.339424	-0.0130041	0.193404	0.0594377	0.323586	0.124437	0.257083	0.212192
Glyma.01G183500	SNRK2-3, SNRK2.3, SRK2I	sucrose nonfermenting 1(SNF1)-related protein kinase 2.3	grey	-0.341635	-0.0478907	0.205551	-0.146749	0.363628	0.104905	0.103887	0.310885	0.146336	0.0210136	-0.3087	-0.232789	-0.329449	-0.0199046	0.300192	0.0905601	-0.183171	-0.0659626	-0.302397	-0.0326889	0.19342
Glyma.01G183600		SWIB complex BAF60b domain-containing protein	grey	0.448633	-0.243051	-0.147834	-0.00508264	0.180202	-0.0210027	0.330498	-0.16846	0.179066	0.303563	0.125039	-0.134419	0.232655	-0.224723	-0.31464	-0.080325	0.0951415	0.0469441	0.220237	0.197346	-0.13668
Glyma.01G183700		Homeodomain-like superfamily protein	grey	0.122721	0.205409	-0.337554	0.114245	0.495442	0.113249	0.328451	-0.380596	0.154211	0.248529	-0.168912	-0.0845141	0.128226	-0.141627	-0.302371	0.118319	-0.101158	0.436513	-0.132286	-0.0684645	-0.0507581
Glyma.01G183800		LOCATED IN: cytosol, plasma membrane; EXPRESSED IN: 20 plant structures; EXPRESSED DURING: 13 growth stages; CONTAINS InterPro DOMAIN/s: Beta tubulin, autoregulation binding site (InterPro:IPR013838), Misato Segment II, myosin-like (InterPro:IPR019605), Tubulin/FtsZ, N-terminal (InterPro:IPR019746); Has 345 Blast hits to 341 proteins in 161 species: Archae - 0; Bacteria - 0; Metazoa - 131; Fungi …	brown	0.000139822	0.214393	0.817352	-0.126289	-0.158889	-0.150634	-0.15167	0.43685	-0.427646	-0.181738	-0.266763	-0.0729442	0.235747	0.0310536	0.24332	0.249735	-0.144862	-0.0158132	-0.166942	-0.459278	-0.119403
Glyma.01G184100		unknown protein	black	0.912244	0.0731057	0.0481619	-0.111921	-0.0353063	0.0689941	-0.12119	-0.0213686	-0.0396305	-0.052619	-0.0577545	-0.0779272	0.663116	-0.0912984	0.118822	-0.161518	-0.0074661	-0.109881	-0.0969502	-0.0840231	-0.14225
Glyma.01G184300	CRK	CDPK-related kinase	cyan	-0.202198	-0.389467	-0.0270392	0.810534	0.207935	-0.0683336	0.6316	0.0543886	-0.113379	-0.0341441	-0.17413	-0.203511	-0.339785	-0.0878351	0.0827456	0.58067	-0.171168	0.703082	-0.123949	-0.225086	0.353912
Glyma.01G184400		SAP domain-containing protein	grey	0.268583	0.50648	-0.0936321	0.0644274	0.00781177	-0.0535658	0.0982475	-0.32881	0.0139233	-0.0536372	0.203275	-0.0884373	0.567979	-0.372759	-0.280461	0.0171587	0.162615	-0.0615099	0.0922518	0.0700767	-0.135661
Glyma.01G184600		Protein of unknown function, DUF547	greenyellow	-0.0693127	-0.146563	-0.283254	-0.129844	0.728757	0.885519	0.128959	-0.110068	0.782514	0.103357	-0.110945	-0.175895	-0.166562	-0.168412	-0.0596232	-0.300487	-0.0791722	-0.0753151	-0.187951	0.126147	-0.0729954
Glyma.01G184700		unknown protein; Has 35333 Blast hits to 34131 proteins in 2444 species: Archae - 798; Bacteria - 22429; Metazoa - 974; Fungi - 991; Plants - 531; Viruses - 0; Other Eukaryotes - 9610 (source: NCBI BLink).	grey	0.212696	0.33805	0.603664	0.138515	-0.0132493	-0.214475	0.0214297	0.21464	-0.514372	-0.315324	-0.394617	0.0122911	0.366443	-0.0338356	0.147137	0.441467	-0.301925	0.255428	-0.432141	-0.599787	0.0483638
Glyma.01G185200		P-loop containing nucleoside triphosphate hydrolases superfamily protein	grey	-0.214601	-0.426696	-0.246569	-0.0679732	0.228174	0.0306664	0.523687	-0.0720279	0.302501	0.421692	0.499656	-0.318449	-0.390867	-0.338239	-0.0909251	0.188921	0.332845	0.188196	0.520356	0.358184	0.0484548
Glyma.01G185300	MAP1D	methionine aminopeptidase 1D	grey	0.00922374	-0.330578	0.606587	0.300588	-0.130605	-0.138762	0.227053	0.499722	-0.243661	-0.175967	-0.14424	-0.205564	-0.134507	-0.241678	0.207578	0.371054	-0.0857027	0.150064	-0.0821556	-0.229364	0.226027
Glyma.01G185400	KRP7, ICN6, ICK5	Cyclin-dependent kinase inhibitor family protein	turquoise	-0.0689215	0.0123281	-0.419261	-0.0739814	-0.0697094	0.0865768	0.0398022	-0.259067	0.650532	0.486637	0.197483	-0.260327	-0.09755	-0.246367	-0.212615	-0.437189	0.190437	-0.193131	0.0919898	0.904485	-0.212647
Glyma.01G185500		unknown protein; BEST Arabidopsis thaliana protein match is: unknown protein (TAIR:AT3G50640.1); Has 1807 Blast hits to 1807 proteins in 277 species: Archae - 0; Bacteria - 0; Metazoa - 736; Fungi - 347; Plants - 385; Viruses - 0; Other Eukaryotes - 339 (source: NCBI BLink).	purple	-0.108364	-0.063291	0.604871	-0.124061	-0.0642188	-0.0973356	-0.203162	0.772659	-0.200034	-0.0745136	-0.142116	-0.076727	-0.0892081	-0.0618743	0.951182	0.171076	-0.104083	-0.0622706	-0.168292	-0.208364	-0.147766
Glyma.01G185600		Calcium-binding EF-hand family protein	grey	-0.0751348	-0.0950938	-0.265488	-0.134046	0.113279	0.34165	-0.0653752	-0.150181	0.319394	-0.0608183	0.61243	-0.0918935	-0.133941	0.0946578	-0.117663	-0.211004	0.114322	-0.136486	0.308294	0.216962	-0.209335
Glyma.01G185700		BEST Arabidopsis thaliana protein match is: eukaryotic initiation factor 4A-III (TAIR:AT3G19760.1); Has 30201 Blast hits to 17322 proteins in 780 species: Archae - 12; Bacteria - 1396; Metazoa - 17338; Fungi - 3422; Plants - 5037; Viruses - 0; Other Eukaryotes - 2996 (source: NCBI BLink).	grey	-0.100538	-0.155052	-0.220599	-0.256233	-0.160654	-0.209113	0.0420301	-0.180176	0.270469	0.217586	0.326984	-0.181738	-0.135225	-0.0571978	-0.178227	-0.208541	0.195875	-0.205584	0.33371	0.677023	-0.0542476
Glyma.01G185800	HSF4, HSFB1, AT-HSFB1, ATHSF4	heat shock factor 4	pink	-0.11316	-0.0974978	0.0189951	-0.222011	-0.242109	-0.168315	-0.609691	-0.016334	-0.275644	-0.102978	-0.141585	0.483813	-0.125409	0.962944	-0.0333219	-0.364127	-0.0669661	-0.186984	-0.101084	-0.190273	-0.254222
Glyma.01G185900		Protein of unknown function (DUF1685)	turquoise	0.077643	-0.121201	-0.37452	-0.228581	-0.209906	-0.121302	0.0521199	-0.189265	0.478958	0.355272	0.413898	-0.256808	-0.0493684	-0.218322	-0.171078	-0.386269	0.394226	-0.240146	0.377635	0.932992	-0.235627
Glyma.01G186100		unknown protein; BEST Arabidopsis thaliana protein match is: unknown protein (TAIR:AT3G50340.1); Has 1807 Blast hits to 1807 proteins in 277 species: Archae - 0; Bacteria - 0; Metazoa - 736; Fungi - 347; Plants - 385; Viruses - 0; Other Eukaryotes - 339 (source: NCBI BLink).	grey	-0.292287	-0.00211574	0.457015	0.417163	-0.110059	-0.118219	0.0296716	0.310536	-0.431558	-0.262664	-0.349046	-0.0284618	-0.208942	0.383049	0.218127	0.406532	-0.283618	0.334171	-0.305315	-0.518423	0.149304
Glyma.01G186300		Remorin family protein	grey	-0.0812598	-0.208586	-0.292383	0.0656452	0.0181838	-0.0255743	0.240209	-0.109249	0.427863	0.726891	-0.0109865	-0.211264	-0.206404	-0.202503	0.049403	-0.183633	0.168588	0.0510884	-0.0328493	0.605086	-0.0595558
Glyma.01G186600		alpha/beta-Hydrolases superfamily protein	greenyellow	-0.030689	-0.173173	-0.329678	-0.135998	0.559154	0.879626	0.143731	-0.154094	0.705402	0.0649552	0.174521	-0.203278	-0.14668	-0.192338	-0.140805	-0.299015	0.321016	-0.0920217	0.189149	0.160883	-0.170882
Glyma.01G186800	RALFL34	ralf-like 34	grey	-0.238888	-0.359395	0.224525	0.25559	0.110875	-0.0178144	0.497349	0.283203	-0.198794	-0.112215	-0.291965	-0.263523	-0.346462	-0.214678	0.37896	0.593369	-0.184632	0.27884	-0.0841344	-0.340597	0.70741
Glyma.01G187200		PLC-like phosphodiesterases superfamily protein	grey	-0.190264	-0.342321	-0.276648	0.27644	0.475416	0.224708	0.663015	-0.171686	0.228539	0.0625447	-0.0641528	-0.313798	-0.318669	-0.347611	-0.213886	0.379875	-0.134726	0.233046	0.0434825	-0.050323	0.65659
Glyma.01G187300		Protein kinase superfamily protein	grey	-0.360085	-0.362469	0.173634	0.580326	0.329522	0.19212	0.531685	0.229847	-0.0169836	-0.0463166	-0.109775	-0.303297	-0.441906	-0.126168	0.225237	0.537474	-0.0474476	0.595332	0.0921485	-0.300385	0.101915
Glyma.01G187400	ICU2	DNA-directed DNA polymerases	red	-0.131411	-0.0726848	0.310403	0.4238	-0.0608602	-0.268804	0.589325	0.110177	-0.463861	-0.268672	0.00723762	-0.294503	-0.0668561	-0.289405	0.00326542	0.915313	-0.0560675	0.708867	0.173332	-0.414992	0.355833
Glyma.01G187600	SPT	basic helix-loop-helix (bHLH) DNA-binding superfamily protein	grey	0.20518	-0.351646	-0.336311	0.297152	0.319652	0.118561	0.567955	-0.260994	0.191797	0.152121	0.19787	-0.158815	-0.111599	-0.286914	-0.26423	0.26383	0.072995	0.616482	0.317649	0.086321	-0.118671
Glyma.01G187700	CCoAOMT1	S-adenosyl-L-methionine-dependent methyltransferases superfamily protein	tan	-0.00658171	-0.059289	-0.246693	-0.173856	-0.200071	-0.143429	0.11761	-0.16699	0.0208641	0.0939972	0.896645	-0.171557	-0.0336413	-0.156141	-0.175899	-0.0351705	0.437753	-0.21095	0.923913	0.316092	-0.199942
Glyma.01G187800		F-box/RNI-like superfamily protein	grey	-0.0962163	-0.183414	-0.139033	-0.137427	0.620366	0.359606	0.224053	0.066438	0.511802	0.307721	-0.130919	-0.218374	-0.1875	-0.17554	0.0187451	-0.0724736	-0.0256046	0.145602	-0.12326	0.225779	-0.140374
Glyma.01G187900		PLC-like phosphodiesterases superfamily protein	grey	-0.127374	0.582796	0.411025	-0.0144722	0.1765	0.193427	-0.184581	0.323229	-0.0221005	-0.16629	-0.0964478	-0.18865	0.180919	-0.146065	0.462744	0.0857509	-0.0437526	-0.0114679	-0.142434	-0.244762	-0.387389
Glyma.01G188000	CLF, ICU1, SDG1, SET1	SET domain-containing protein	red	-0.280006	-0.273252	0.616126	0.251424	-0.0422338	-0.265464	0.39342	0.592965	-0.388065	-0.202648	-0.00887683	-0.271839	-0.314658	-0.232346	0.255849	0.795495	-0.130289	0.511954	-0.00202962	-0.346384	0.23756
Glyma.01G188100		unknown protein; FUNCTIONS IN: molecular_function unknown; INVOLVED IN: biological_process unknown; LOCATED IN: chloroplast, chloroplast stroma; EXPRESSED IN: 22 plant structures; EXPRESSED DURING: 13 growth stages; BEST Arabidopsis thaliana protein match is: unknown protein (TAIR:AT2G23370.1); Has 30201 Blast hits to 17322 proteins in 780 species: Archae - 12; Bacteria - 1396; Metazoa - 17338; F…	grey	-0.242645	-0.352563	0.232592	-0.114901	-0.228029	-0.345633	0.245388	0.266627	-0.203664	0.227139	0.305138	-0.211051	-0.337094	-0.0954553	0.0820038	0.325568	0.108214	0.0735422	0.530365	0.0886332	0.0953727
Glyma.01G188200		Plant protein of unknown function (DUF869)	grey	-0.226153	-0.194181	0.230544	0.190661	-0.202028	-0.286735	0.293143	0.224772	-0.00843879	0.346399	0.0981336	-0.224495	-0.268334	-0.196568	0.0731661	0.355841	0.0663784	0.523196	0.0488487	0.304729	-0.19349
Glyma.01G188400	AP2	Integrase-type DNA-binding superfamily protein	grey	-0.159804	-0.300671	-0.27794	0.458581	0.681735	0.382324	0.592178	-0.119767	0.408535	0.0933818	-0.215694	-0.259916	-0.291086	-0.28922	-0.103102	0.104194	-0.173479	0.139908	-0.262314	-0.0158441	0.488083
Glyma.01G188500	LEJ2, CDCP2	Cystathionine beta-synthase (CBS) family protein	grey	0.0618958	-0.390751	-0.547277	-0.197044	0.105753	0.250964	0.0281294	-0.260413	0.654683	0.415912	0.379964	0.110217	-0.213994	-0.251375	-0.220104	-0.531973	0.23989	-0.228012	0.287973	0.745424	-0.265175
Glyma.01G188600	CEJ1, ATERF#011, DEAR1	cooperatively regulated by ethylene and jasmonate 1	turquoise	-0.113645	-0.235342	-0.333358	-0.000664351	-0.127555	0.077152	-0.0652051	-0.175751	0.419808	0.0642627	0.145844	0.0798866	-0.233709	-0.00577976	-0.124589	-0.318591	0.00477545	-0.0179107	-0.0545975	0.65956	-0.0991728
Glyma.01G188700		RNA-binding (RRM/RBD/RNP motifs) family protein	grey	-0.0140848	-0.393584	-0.196904	0.419193	0.0654002	-0.145936	0.626555	-0.168519	-0.096747	0.0463324	0.105094	-0.178238	-0.210818	-0.178159	-0.146849	0.386853	0.0871199	0.377083	0.340732	-0.00123804	0.357753
Glyma.01G188832		unknown protein	grey	-0.0475641	0.120813	-0.0587716	-0.120675	0.587776	0.0595571	0.182855	-0.0034444	0.145011	-0.0399382	0.012655	-0.188796	0.0663992	-0.150378	-0.0562846	0.0190449	-0.0732613	-0.0443129	-0.0194349	-0.0464394	-0.0183546
Glyma.01G189000		Protein of unknown function (DUF579)	yellow	-0.0872571	-0.140799	-0.0928178	0.38848	-0.0901349	-0.0581139	0.296338	-0.0784048	-0.115867	-0.0989715	-0.0717301	-0.131291	-0.142674	-0.136979	-0.094359	0.242665	0.0471663	0.0383925	-0.0293026	-0.112011	0.683704
Glyma.01G189100	WRKY15	WRKY DNA-binding protein 15	grey	-0.242729	-0.288566	0.171863	0.477586	-0.113432	-0.222573	0.164314	0.0979388	-0.425254	-0.236333	-0.314095	0.240983	-0.309087	0.33051	-0.0100272	0.388137	-0.180066	0.471211	-0.257175	-0.434274	0.296797
Glyma.01G189200	IRX14-L, I14H	Nucleotide-diphospho-sugar transferases superfamily protein	grey	-0.0652685	0.447139	0.410207	0.222856	-0.2248	-0.279611	0.118622	0.138666	-0.479639	-0.237102	-0.284653	-0.187131	0.319284	-0.124147	0.118111	0.482345	-0.216002	0.0552057	-0.23029	-0.409748	0.417095
Glyma.01G189400	ATRER1A	Rer1 family protein	grey	-0.00390891	-0.0424609	-0.338705	0.444543	0.149242	0.0734189	0.633303	-0.317889	0.128749	0.161798	-0.135238	-0.371521	-0.0245448	-0.399209	-0.142082	0.288056	-0.0950436	0.146177	0.00980923	0.0619248	0.693688
Glyma.01G189500	ATPEN2, PEN2	PTEN 2	grey	-0.204988	0.00543798	-0.293817	0.0360908	-0.329433	-0.317956	-0.363758	-0.190255	-0.0807914	0.0884153	-0.0928655	0.5643	-0.184393	0.269076	-0.020832	-0.309093	-0.14675	-0.194373	-0.189212	0.213988	0.0154171
Glyma.01G189600	SKIP2, VFB4	SKP1/ASK1-interacting protein 2	grey	0.0470187	0.117929	-0.042031	0.161627	0.444235	0.349827	0.221556	-0.0792897	0.286948	0.096175	-0.266923	-0.190096	0.00705709	-0.114652	-0.0221135	0.137777	-0.172395	0.616327	-0.371135	-0.018394	-0.253578
Glyma.01G189700	CYCD3;2	CYCLIN D3;2	salmon	-0.0888421	-0.128969	0.0134827	0.382649	0.101616	-0.0403335	0.401443	-0.0540511	-0.10034	-0.0589806	-0.133896	-0.103299	-0.12932	-0.118115	-0.0235961	0.582643	-0.0982599	0.957874	-0.130446	-0.142775	-0.0177572
Glyma.01G189800	ARFA1E	ADP-ribosylation factor A1E	turquoise	-0.0491401	-0.120806	-0.21826	-0.00152575	0.0428498	0.170299	0.0802846	-0.1157	0.391644	-0.0168735	0.12435	-0.130437	-0.13957	-0.126958	-0.0945565	-0.0356615	-0.00925587	0.295096	-0.0728305	0.506823	-0.147509
Glyma.01G189900		unknown protein.	salmon	-0.0423873	-0.0866889	0.0368828	0.251915	0.0411859	-0.0519624	0.312525	-0.0294666	-0.112218	-0.054655	-0.115533	-0.0864464	-0.0658725	-0.0988683	-0.0229166	0.537006	-0.0788154	0.888197	-0.114283	-0.125752	-0.0447209
Glyma.01G190000	ATEB1C, EB1C, ATEB1H1	end binding protein 1C	red	-0.193571	0.0548668	0.340996	0.295653	-0.054044	-0.219637	0.422241	0.193272	-0.425432	-0.25544	-0.0600539	-0.332123	-0.0853097	-0.2956	0.278974	0.896338	-0.137226	0.620348	-0.0354655	-0.407625	0.465583
Glyma.01G190100	MYB73, ATMYB73	myb domain protein 73	grey	-0.301254	-0.307891	0.0106209	-0.0880987	0.433518	0.0806349	-0.0527553	0.147707	-0.0554566	0.0484476	-0.363887	0.276475	-0.380203	0.462719	0.225153	0.0792698	-0.161901	0.356299	-0.28023	-0.347093	-0.0973166
Glyma.01G190500		unknown protein; FUNCTIONS IN: molecular_function unknown; INVOLVED IN: biological_process unknown; LOCATED IN: chloroplast; EXPRESSED IN: 22 plant structures; EXPRESSED DURING: 13 growth stages; BEST Arabidopsis thaliana protein match is: unknown protein (TAIR:AT4G34265.2); Has 70 Blast hits to 70 proteins in 9 species: Archae - 0; Bacteria - 0; Metazoa - 0; Fungi - 0; Plants - 70; Viruses - 0; …	grey	-0.0512686	0.423341	0.43412	-0.339659	-0.254759	-0.162305	-0.571719	0.192315	-0.341042	-0.124555	-0.144073	0.111793	0.224249	0.327055	0.436589	-0.0461288	-0.0786843	-0.176897	-0.150661	-0.280818	-0.303612
Glyma.01G190600	GH3.1	Auxin-responsive GH3 family protein	blue	-0.0563669	0.7891	0.0691733	0.136669	0.183748	-0.0040977	0.00775153	-0.164138	-0.0655109	-0.0329464	-0.128507	-0.183415	0.315598	-0.180617	-0.0664875	0.167335	-0.11582	0.0913845	-0.20936	-0.146998	-0.141406
Glyma.01G190700	NRAMP3, ATNRAMP3	natural resistance-associated macrophage protein 3	grey	-0.0902616	-0.18404	0.350892	-0.0321188	0.691509	0.385667	0.161399	0.503547	0.223803	-0.0804639	-0.289861	-0.174182	-0.173029	-0.123943	0.233349	0.121374	-0.188319	0.206758	-0.343668	-0.256081	-0.176687
Glyma.01G190800		Eukaryotic aspartyl protease family protein	grey	0.134878	-0.175153	-0.381559	0.490859	0.544064	0.301062	0.757549	-0.27349	0.415299	0.132135	0.122672	-0.486644	-0.0601999	-0.438336	-0.243329	0.181345	0.0694175	0.322118	0.146009	0.175044	0.164571
Glyma.01G190900	AGP18, ATAGP18	arabinogalactan protein _x0001_18	turquoise	-0.0718402	0.041858	-0.278185	-0.165381	-0.0745799	-0.0841751	-0.00443685	-0.161295	0.518436	0.647422	0.0300018	-0.216966	-0.0249957	-0.205875	-0.0798289	-0.357506	0.0419193	-0.154801	-0.0656018	0.835222	-0.194231
Glyma.01G191100	SRFR1	Tetratricopeptide repeat (TPR)-like superfamily protein	grey	-0.00294555	-0.278554	-0.430097	0.490229	0.496414	0.283964	0.858901	-0.253384	0.491344	0.259479	0.0615377	-0.568936	-0.205421	-0.489045	-0.276044	0.22891	0.177718	0.370285	0.157999	0.315571	0.334805
Glyma.01G191300		Protein phosphatase 2C family protein	tan	-0.00370564	-0.117196	-0.228742	-0.17379	-0.173741	-0.165843	0.109906	-0.178258	-0.0960822	0.0526866	0.505377	-0.0770044	-0.056203	0.0708852	-0.174882	-0.0343654	0.431279	-0.168787	0.839739	0.141706	-0.0906407
Glyma.01G191600		Protein of unknown function (DUF1230)	grey	-0.0656155	0.253276	0.314888	-0.0843622	0.0850391	-0.0561323	0.0142613	0.377274	-0.0409756	-0.034961	-0.101575	-0.259952	0.0350293	-0.234368	0.513851	0.111266	-0.0650945	-0.115529	-0.0483014	-0.0656967	-0.0588757
Glyma.01G191700		2-oxoglutarate (2OG) and Fe(II)-dependent oxygenase superfamily protein	blue	0.0753157	0.914973	0.138168	-0.119282	-0.188748	-0.143544	-0.271661	-0.127511	-0.239713	-0.119636	-0.0107842	-0.100554	0.42998	-0.0616333	-0.0309431	0.0183351	0.00564417	-0.157644	-0.0629761	-0.135789	-0.142104
Glyma.01G191800		Major facilitator superfamily protein	cyan	-0.0298501	0.194826	0.0515182	0.816666	-0.160011	-0.180386	0.362667	-0.0497103	-0.256565	-0.194197	0.0481511	-0.231346	0.0994348	-0.166931	0.0180097	0.475467	-0.0575291	0.522649	-0.0432004	-0.164471	0.140934
Glyma.01G192100	CKA1, ATCKA1	casein kinase alpha 1	grey	-0.0270081	-0.116768	-0.186072	0.156609	0.680903	0.576897	0.390546	-0.0236737	0.667803	0.200001	-0.0240457	-0.368637	-0.0954801	-0.399981	0.0336751	-0.0383193	-0.106233	0.169801	-0.186987	0.286077	-0.063662
Glyma.01G192200		Ribonuclease III family protein	grey	0.0655797	-0.406545	0.109832	0.475867	0.197289	-0.0784224	0.789755	0.1887	-0.118802	-0.027438	0.0590875	-0.456109	-0.176592	-0.497431	0.148062	0.670341	0.0758104	0.484686	0.209404	-0.170481	0.486641
Glyma.01G192400		unknown protein; BEST Arabidopsis thaliana protein match is: Plant protein of unknown function (DUF863) (TAIR:AT1G69360.1); Has 186 Blast hits to 186 proteins in 18 species: Archae - 0; Bacteria - 0; Metazoa - 0; Fungi - 0; Plants - 170; Viruses - 0; Other Eukaryotes - 16 (source: NCBI BLink).	salmon	-0.104656	-0.125401	0.190444	0.294795	0.00981482	-0.0942892	0.289858	0.247492	-0.17289	-0.0730992	-0.144874	-0.106737	-0.138491	-0.114118	0.246528	0.577281	-0.102049	0.849775	-0.137922	-0.174807	-0.0560261
Glyma.01G192500		Peroxidase superfamily protein	green	-0.0744852	-0.146497	-0.222847	-0.107926	0.941555	0.447842	0.259283	-0.0267676	0.568203	0.240955	-0.136271	-0.177435	-0.152611	-0.174157	0.00973652	-0.178561	-0.0723445	-0.00206598	-0.180065	0.0859887	-0.133972
Glyma.01G192600	LBD38	LOB domain-containing protein 38	lightcyan	0.0271433	-0.24705	-0.511286	-0.227095	0.390269	0.645578	0.064067	-0.254885	0.935085	0.411344	0.156611	-0.208632	-0.166393	-0.189651	-0.221829	-0.559059	0.110025	-0.177031	0.0106007	0.725201	-0.255026
Glyma.01G192900		unknown protein	blue	0.0665578	0.899818	0.335203	-0.306522	-0.186128	-0.160956	-0.425082	0.0157136	-0.269525	-0.0821019	-0.039402	0.0145022	0.46029	0.0285064	-0.0254152	-0.0713942	0.00529493	-0.222666	-0.120949	-0.167909	-0.347921
Glyma.01G193100		O-Glycosyl hydrolases family 17 protein	grey	-0.253362	-0.336311	0.501508	0.361185	-0.000659709	-0.127741	0.417002	0.429719	-0.319332	-0.163549	-0.359266	-0.183153	-0.342085	-0.210381	0.250852	0.657414	-0.256593	0.32969	-0.332043	-0.409658	0.648646
Glyma.01G193200	ATFH6, FH6	formin homolog 6	yellow	-0.170935	-0.266823	-0.157184	0.318707	0.22394	0.0987051	0.554296	-0.134417	0.0195159	-0.0612537	-0.243263	-0.238935	-0.266118	-0.224651	-0.142748	0.417478	-0.162803	0.133844	-0.197308	-0.174296	0.931793
Glyma.01G193400	CYCD5;1	cyclin d5;1	grey	-0.131479	-0.134961	-0.0738224	0.107572	-0.118945	-0.140598	-0.182673	-0.123534	-0.277385	-0.126766	-0.190877	0.36899	-0.159088	0.617362	-0.056932	0.17499	-0.129681	0.571256	-0.196709	-0.255956	-0.167839
Glyma.01G193500		ARM repeat superfamily protein	red	-0.114289	-0.000121681	0.411631	0.429531	-0.0156504	-0.264769	0.558902	0.183507	-0.483269	-0.271592	-0.137903	-0.301242	-0.0151071	-0.309705	0.119552	0.948182	-0.132487	0.731677	-0.0488076	-0.480189	0.388664
Glyma.01G193600	ACA2	calcium ATPase 2	grey	-0.126535	-0.269349	-0.195473	0.127411	0.296161	-0.0571172	0.615188	-0.155122	-0.0178801	0.088501	-0.032282	-0.239438	-0.227381	-0.203308	-0.10719	0.492203	0.0192688	0.520084	0.152706	-0.0671352	0.381045
Glyma.01G193700	VDAC2, ATVDAC2	voltage dependent anion channel 2	grey	0.308716	0.0195217	-0.384727	0.0200078	0.049587	0.00992483	0.279116	-0.365131	0.147708	0.34282	0.0407165	-0.322948	0.128138	-0.0885007	-0.179511	0.0111677	-0.0331266	0.0488471	0.132275	0.204933	0.240316
Glyma.01G193800		Translation protein SH3-like family protein	brown	-0.0355665	0.0859086	0.774905	-0.0944848	-0.147217	-0.121802	-0.215754	0.505239	-0.372085	-0.167621	-0.27847	-0.0753852	0.0131685	-0.0431003	0.705009	0.270051	-0.206797	-0.0218788	-0.269004	-0.414321	-0.0654942
Glyma.01G193900		Phototropic-responsive NPH3 family protein	tan	-0.153641	-0.0857851	-0.0937536	0.0658906	-0.310625	-0.268749	0.0291318	-0.111315	-0.39499	-0.174035	0.0965851	0.178411	-0.117998	0.28961	-0.129532	0.144067	0.122358	0.06994	0.609164	-0.202158	0.0212911
Glyma.01G194100	ATPUB49, PUB49	plant U-box 49	grey	-0.035591	-0.0720631	0.336141	0.386135	0.12761	-0.0836164	0.63396	0.265719	-0.109402	-0.122641	-0.0834334	-0.594342	-0.0893048	-0.455437	0.139521	0.753049	-0.0142745	0.542606	-0.0804824	-0.140099	0.389574
Glyma.01G194200	SHR, SGR7	GRAS family transcription factor	grey	-0.145681	-0.227377	0.394481	-0.0475783	0.641818	0.290829	0.137524	0.391546	0.158383	-0.0872503	-0.242961	-0.0347999	-0.211499	-0.132092	0.180698	0.077717	-0.170089	0.135434	-0.281245	-0.260053	-0.197646
Glyma.01G194500	ATARLA1C, ARLA1C	ADP-ribosylation factor-like A1C	grey	0.13459	0.202231	0.00559159	0.242008	0.0429212	0.273823	0.218966	0.0928049	0.311514	0.0304822	0.116336	-0.434243	0.275399	-0.44271	-0.0633233	0.0538505	-0.0307012	0.0955594	0.0176277	0.248581	-0.073125
Glyma.01G194600	TRB2, ATTRB2, TBP3, ATTBP3	Homeodomain-like/winged-helix DNA-binding family protein	grey	0.138628	0.149538	-0.18941	-0.186785	-0.179124	-0.15776	-0.405515	-0.259904	-0.0431305	0.0675492	-0.0554522	0.516646	0.187222	0.0581348	0.0528488	-0.337726	-0.0563471	-0.18236	-0.134372	0.10532	-0.246732
Glyma.01G194700	NAGS1	N-acetyl-l-glutamate synthase 1	grey60	-0.134606	-0.139535	0.667858	-0.0860168	-0.0699168	-0.179044	-0.0992494	0.905231	-0.224939	-0.120009	-0.0147034	-0.170533	-0.144457	-0.0215881	0.754821	0.230425	-0.00786572	0.00262406	-0.0158094	-0.161206	-0.210892
Glyma.01G194900	HHP4	heptahelical protein 4	turquoise	0.335201	-0.0709957	-0.512432	-0.298548	0.0202184	0.202416	-0.0370335	-0.312975	0.628455	0.295203	0.50378	-0.141546	0.0973134	-0.239448	-0.248422	-0.530638	0.337574	-0.299397	0.267377	0.827274	-0.313305
Glyma.01G195000		Galactosyl transferase GMA12/MNN10 family protein	grey	-0.157855	0.253751	-0.125479	0.54229	0.398152	0.0794792	0.480237	-0.200909	-0.0154027	-0.114557	-0.244533	-0.25339	-0.126017	-0.235038	-0.143611	0.418565	-0.201862	0.404485	-0.270871	-0.247435	0.392348
Glyma.01G195100		unknown protein; Has 1807 Blast hits to 1807 proteins in 277 species: Archae - 0; Bacteria - 0; Metazoa - 736; Fungi - 347; Plants - 385; Viruses - 0; Other Eukaryotes - 339 (source: NCBI BLink).	grey	-0.270978	-0.337407	0.0295582	0.0105254	0.19516	0.04173	0.35939	0.104998	0.0274382	0.0599086	0.0718365	-0.217284	-0.363545	-0.149198	0.192848	0.402401	-0.0206663	0.232855	0.0178354	-0.0754123	0.41006
Glyma.01G195200		ARM repeat superfamily protein	grey	-0.124832	-0.0251297	0.62089	-0.320877	-0.252241	-0.236066	-0.629502	0.616629	-0.380037	-0.139864	-0.23856	0.462764	-0.0714172	0.492032	0.403213	-0.213102	-0.149385	-0.27427	-0.278867	-0.313537	-0.388436
Glyma.01G195400		BSD domain-containing protein	lightcyan	0.128404	-0.164739	-0.565875	-0.0959055	0.246008	0.509953	0.019405	-0.327738	0.830925	0.424344	0.0104703	-0.167234	-0.0827415	-0.0750925	-0.266279	-0.56992	0.0966628	-0.141673	-0.131603	0.728235	-0.122358
Glyma.01G195700	ATPSK2, PSK2	phytosulfokine 2 precursor	salmon	-0.0955055	-0.131844	0.202332	0.0781166	0.176184	0.0787917	0.226973	0.0792926	-0.030446	-0.060763	-0.151397	-0.0836352	-0.133979	-0.108593	0.106351	0.415707	-0.100871	0.709575	-0.16324	-0.16298	-0.118852
Glyma.01G196000	AtRLP44, RLP44	receptor like protein 44	grey	-0.140486	0.00540123	-0.147004	0.190311	0.466793	0.0951005	0.456093	-0.137136	0.055231	-0.0634603	-0.226169	-0.212772	-0.144754	-0.201519	-0.0126992	0.270376	-0.138023	0.118943	-0.217081	-0.180783	0.514334
Glyma.01G196300	ATBCAT-3, BCAT3	branched-chain aminotransferase 3	grey	0.0492766	0.216536	-0.114166	-0.0288429	0.48278	0.165139	0.358921	-0.207428	0.334376	0.15259	-0.116686	-0.447732	0.158543	-0.339252	-0.335839	0.0144857	-0.123564	-0.168644	-0.156006	0.156411	0.317421
Glyma.01G196400	LINC4	little nuclei4	yellow	-0.146004	-0.22018	-0.0508749	0.205216	0.0808711	-0.0510543	0.400239	-0.0635625	-0.148511	-0.150537	-0.231398	-0.118177	-0.217573	-0.101953	-0.101814	0.35077	-0.168138	-0.00845681	-0.193327	-0.242689	0.937199
Glyma.01G196600	HAT22	Homeobox-leucine zipper protein family	green	-0.0933646	-0.268494	-0.278621	0.175924	0.796718	0.500004	0.519447	-0.141205	0.445368	0.0171187	-0.222824	-0.254066	-0.227453	-0.256002	-0.14317	0.065987	-0.143282	0.0349529	-0.235846	-0.0939165	0.491731
Glyma.01G196700		unknown protein	green	-0.0678853	-0.157459	-0.20147	-0.0365254	0.807766	0.636258	0.250514	-0.0731268	0.546701	-0.000982515	-0.122185	-0.146109	-0.147067	-0.148157	-0.0435054	-0.0620922	-0.0895631	0.186195	-0.174073	-0.0550372	-0.0885221
Glyma.01G197000		unknown protein	grey	-0.0210119	-0.0246268	-0.0710643	0.330174	-0.0711856	-0.0552357	0.178734	-0.0476758	-0.0519798	-0.0470298	0.315446	-0.0430777	-0.0385885	-0.0569869	-0.0566833	0.0698695	-0.0186262	0.0475471	0.140732	0.00634612	0.0540293
Glyma.01G197200		unknown protein	pink	-0.0931376	-0.103045	-0.102894	-0.204134	-0.0630906	-0.106197	-0.590101	-0.109672	-0.245312	-0.125044	-0.190957	0.677445	-0.0940307	0.894594	-0.0974747	-0.375088	-0.11743	-0.120938	-0.211808	-0.277206	-0.234481
Glyma.01G197300		unknown protein; BEST Arabidopsis thaliana protein match is: unknown protein (TAIR:AT3G50340.1); Has 1807 Blast hits to 1807 proteins in 277 species: Archae - 0; Bacteria - 0; Metazoa - 736; Fungi - 347; Plants - 385; Viruses - 0; Other Eukaryotes - 339 (source: NCBI BLink).	grey	0.622627	0.217494	-0.0924164	-0.12016	-0.176709	-0.0965032	-0.343839	-0.147158	-0.216555	-0.110072	-0.0997057	0.403086	0.512675	0.138532	-0.109996	-0.284614	-0.0582969	-0.146022	-0.140787	-0.183077	-0.201773
Glyma.01G197500	TUA2	tubulin alpha-2 chain	blue	-0.0335519	0.81797	0.121196	-0.13951	-0.087016	-0.0315453	-0.264032	-0.118378	-0.134496	-0.0797687	-0.0937157	-0.0632083	0.262736	-0.028256	-0.0539329	-0.0169272	-0.073671	-0.126108	-0.147295	-0.120255	-0.154748
Glyma.01G197600	HSL2	HAESA-like 2	grey	-0.177094	-0.155217	-0.0733741	-0.154863	0.392427	0.232056	-0.241627	-0.0153559	0.0637151	-0.126101	-0.0128494	0.19505	-0.23449	0.665596	-0.0484472	-0.284379	-0.0153938	-0.0919119	-0.0392138	-0.246489	-0.274052
Glyma.01G197700	PMDH1	peroxisomal NAD-malate dehydrogenase 1	pink	-0.0245267	0.0268698	-0.152082	-0.230714	-0.146758	0.100312	-0.630555	-0.152266	-0.0212242	-0.12667	-0.0978467	0.410964	-0.033888	0.83877	-0.126517	-0.47946	-0.0891581	-0.21257	-0.194624	-0.0422168	-0.266098
Glyma.01G197800	BAM1	Leucine-rich receptor-like protein kinase family protein	green	-0.171813	-0.250176	-0.0332232	0.137632	0.912614	0.487589	0.400763	0.117396	0.376888	-0.0341711	-0.263494	-0.231494	-0.273978	-0.218424	0.302196	0.178089	-0.192807	0.254145	-0.30263	-0.206916	0.13216
Glyma.01G198100		basic helix-loop-helix (bHLH) DNA-binding superfamily protein	green	-0.0543914	-0.121338	-0.180477	-0.0508381	0.940714	0.296411	0.28322	-0.045562	0.37525	0.0268236	-0.104573	-0.114397	-0.113204	-0.118611	-0.0358831	-0.0489897	-0.0795252	0.0348505	-0.136557	-0.0515883	-0.0595949
Glyma.01G198200		unknown protein	turquoise	-0.012522	-0.119292	-0.344431	-0.160412	-0.0339338	0.0203609	-0.0396654	-0.161899	0.556582	0.13856	0.22688	-0.138882	-0.122278	-0.123621	-0.138017	-0.390097	0.0722567	-0.166156	0.00595809	0.86421	-0.187635
Glyma.01G198300		unknown protein	turquoise	0.0172011	-0.120099	-0.332768	-0.146753	0.02599	0.0427827	-0.0177948	-0.151258	0.540407	0.115354	0.198895	-0.135294	-0.105399	-0.127488	-0.127605	-0.364906	0.0742723	-0.14704	-0.0150312	0.808198	-0.173371
Glyma.01G198400		unknown protein	turquoise	0.0300034	-0.143122	-0.403264	-0.176851	0.15463	0.138114	0.00389954	-0.182773	0.641437	0.160009	0.223084	-0.132719	-0.117759	-0.151456	-0.153784	-0.422458	0.0533148	-0.166406	-0.0180264	0.831068	-0.212029
Glyma.01G198500		unknown protein; FUNCTIONS IN: molecular_function unknown; INVOLVED IN: biological_process unknown; LOCATED IN: chloroplast; EXPRESSED IN: 21 plant structures; EXPRESSED DURING: 13 growth stages; BEST Arabidopsis thaliana protein match is: unknown protein (TAIR:AT4G17840.1); Has 42 Blast hits to 42 proteins in 14 species: Archae - 0; Bacteria - 0; Metazoa - 0; Fungi - 0; Plants - 42; Viruses - 0;…	turquoise	0.270448	-0.107952	-0.311607	-0.253038	-0.203329	-0.126055	-0.0186277	-0.140807	0.426403	0.247286	0.541201	-0.230576	0.0568656	-0.214769	-0.143856	-0.392438	0.369404	-0.269774	0.345797	0.875459	-0.305997
Glyma.01G198800	GIK	Predicted AT-hook DNA-binding family protein	grey	0.323467	0.430029	-0.0145617	-0.225754	-0.24985	-0.166618	-0.552791	-0.157586	-0.302799	-0.151306	-0.140341	0.604657	0.55337	0.213196	-0.11882	-0.309757	-0.0914225	-0.207915	-0.197426	-0.233047	-0.294655
Glyma.01G198900		AT hook motif DNA-binding family protein	grey	0.115264	-0.142897	0.237754	-0.21994	-0.0433384	-0.0655521	-0.248291	0.108092	-0.274634	-0.240304	-0.122343	0.477252	0.159797	0.163716	-0.000271628	-0.0409802	-0.0747278	-0.0141896	-0.0601976	-0.35484	-0.140713
Glyma.01G199000		Clathrin adaptor complexes medium subunit family protein	grey	-0.108021	-0.121019	-0.298656	0.473728	0.0889536	-0.0398175	0.687301	-0.221842	0.179311	0.0526069	0.223889	-0.465026	-0.144196	-0.392208	-0.208746	0.40831	0.128903	0.382935	0.145609	0.307263	0.401602
Glyma.01G199200	LOL1	lsd one like 1	green	-0.111801	-0.181061	0.11681	-0.117987	0.813175	0.305967	0.196168	0.305898	0.332605	0.0821888	-0.171055	-0.165018	-0.185206	-0.165112	0.308146	-0.0035731	-0.117684	0.0386244	-0.20131	-0.0821678	-0.146132
Glyma.01G199600	PLL1	poltergeist like 1	grey	0.000449733	0.304187	0.132008	0.381343	0.180637	-0.114072	0.58914	-0.167588	-0.238246	-0.123567	-0.0857999	-0.401597	0.233696	-0.417843	-0.18431	0.588453	-0.0693811	0.383753	0.0747631	-0.310753	0.335831
Glyma.01G199700	GDCH	glycine decarboxylase complex H	grey	-0.161093	-0.217337	0.431676	-0.09313	0.233156	-0.0120027	0.156433	0.732184	-0.115238	-0.0903721	-0.0508289	-0.204984	-0.198711	-0.189473	0.641325	0.334936	-0.0329542	0.11771	0.13754	-0.232793	-0.0523388
Glyma.01G199900		unknown protein; Has 19 Blast hits to 19 proteins in 8 species: Archae - 0; Bacteria - 0; Metazoa - 0; Fungi - 0; Plants - 19; Viruses - 0; Other Eukaryotes - 0 (source: NCBI BLink).	pink	-0.159727	-0.074649	0.0390714	-0.236178	-0.101593	-0.0660819	-0.413413	0.111927	-0.160058	-0.0815799	-0.174146	0.159491	-0.101543	0.757383	0.163222	-0.159646	-0.0764374	-0.0941709	-0.0442835	-0.14787	-0.0934967
Glyma.01G200200	PKp3	plastidial pyruvate kinase 3	grey	-0.0150095	-0.213755	-0.307206	0.688766	0.195411	0.302478	0.60962	-0.263388	0.208694	-0.0529917	0.113146	-0.273617	-0.112011	-0.284311	-0.264999	0.207605	0.155921	0.302022	0.110639	-0.0133491	0.357918
Glyma.01G200466		unknown protein	grey	-0.0800128	-0.304201	-0.474251	0.049795	0.204237	0.149709	0.527091	-0.267624	0.436811	0.443012	0.518078	-0.347977	-0.266464	-0.324593	-0.242358	0.0291405	0.512445	0.138913	0.465154	0.493163	0.0593881
Glyma.01G200600	ATOFP13, OFP13	ovate family protein 13	blue	2.07915e-05	0.905629	0.167712	-0.139493	-0.139879	-0.101436	-0.255926	-0.116435	-0.174967	-0.0755686	-0.0541067	-0.0894778	0.477974	-0.0813288	-0.0675352	0.0181721	-0.0345353	-0.132656	-0.111229	-0.102904	-0.172376
Glyma.01G200800	APRR2	CheY-like two-component responsive regulator family protein	grey	0.191614	-0.218669	0.112624	-0.00722512	0.297124	-0.00496124	0.303868	0.20831	0.0160091	0.257845	-0.260227	-0.242485	0.00586716	-0.247643	0.273866	0.175129	-0.151013	-0.0776024	-0.232917	-0.127872	0.502677
Glyma.01G200900		CONTAINS InterPro DOMAIN/s: Inner nuclear membrane protein MAN1 (InterPro:IPR018996); Has 58 Blast hits to 58 proteins in 29 species: Archae - 0; Bacteria - 4; Metazoa - 11; Fungi - 15; Plants - 20; Viruses - 0; Other Eukaryotes - 8 (source: NCBI BLink).	grey	-0.203341	0.689026	0.354719	-0.23221	-0.382087	-0.286215	-0.28776	0.127115	-0.367226	-0.0709721	0.14687	-0.145528	0.214588	0.0570653	0.100707	0.106196	0.180551	-0.229771	0.257508	-0.113911	-0.169581
Glyma.01G201000	PRPL11	plastid ribosomal protein l11	tan	-0.0737877	-0.139265	-0.0579906	-0.0577928	-0.234503	-0.207014	0.281374	-0.05656	-0.205498	-0.0599798	0.537936	-0.239395	-0.1028	-0.234154	-0.117455	0.23804	0.34187	-0.185185	0.864291	0.0246389	0.28756
Glyma.01G201200		unknown protein; FUNCTIONS IN: molecular_function unknown; INVOLVED IN: biological_process unknown; LOCATED IN: chloroplast, chloroplast envelope; EXPRESSED IN: 23 plant structures; EXPRESSED DURING: 13 growth stages; Has 72 Blast hits to 72 proteins in 12 species: Archae - 0; Bacteria - 0; Metazoa - 0; Fungi - 0; Plants - 72; Viruses - 0; Other Eukaryotes - 0 (source: NCBI BLink).	grey	-0.0645687	0.61963	0.419526	0.199546	-0.0290348	-0.0241602	-0.0283398	0.181139	-0.219198	-0.198379	-0.201232	-0.265033	0.255415	-0.154236	0.232146	0.268504	-0.215571	0.103094	-0.170303	-0.294955	-0.158536
Glyma.01G201300	DRT101	phosphoglucosamine mutase-related	grey	0.00693217	-0.0664535	-0.174385	0.319997	0.00962634	-0.0946268	0.453592	-0.172405	-0.0549002	-0.00533283	0.108076	-0.229792	0.025233	-0.234276	-0.192184	0.242821	-0.0525046	0.143336	0.52848	0.0226739	0.134964
Glyma.01G201400	DRT101	phosphoglucosamine mutase-related	tan	-0.0772305	-0.0328565	-0.186073	0.241867	0.0525429	-0.0505015	0.510661	-0.166131	0.01305	0.0873255	0.25728	-0.326427	-0.0342903	-0.339779	-0.139912	0.258286	0.0867662	0.15741	0.704978	0.0893443	0.0436306
Glyma.01G201500	NDHB.2	NADH-Ubiquinone/plastoquinone (complex I) protein	grey	0.461709	-0.0860801	0.119324	-0.180114	0.11437	0.117374	0.18561	0.13039	0.308605	0.266883	0.071268	-0.413986	0.290061	-0.411829	0.0529461	-0.158457	0.154191	-0.20851	0.133625	0.305577	-0.149841
Glyma.01G201600	YCF3	Tetratricopeptide repeat (TPR)-like superfamily protein	grey	-0.0389919	-0.230424	0.261367	0.216798	0.137539	0.0643371	0.519289	0.322981	0.0381609	0.0181364	0.101417	-0.460559	-0.164867	-0.462021	0.0552596	0.416854	0.00803516	0.140331	0.232785	-0.0592165	0.248731
Glyma.01G201700	RPL20	ribosomal protein L20	grey	-0.159812	-0.121055	0.0578354	0.102081	-0.134224	-0.00721388	0.138063	0.12452	0.030423	0.138193	-0.0223112	-0.155595	-0.217039	-0.0924321	0.0562301	0.189687	-0.0430416	0.112424	-0.0467506	0.0807525	0.171921
Glyma.01G201800		pentatricopeptide (PPR) repeat-containing protein	grey	0.00811694	-0.175832	-0.107677	0.639202	0.221228	-0.0644704	0.817771	-0.188957	-0.0667442	-0.0183709	0.0429758	-0.334512	-0.0750511	-0.470436	-0.212425	0.530169	-0.0417595	0.473439	0.110911	-0.134363	0.450502
Glyma.01G202000		Haloacid dehalogenase-like hydrolase (HAD) superfamily protein	grey	-0.00234528	-0.0162643	-0.390787	-0.326585	-0.281665	-0.0114537	-0.600577	-0.265199	0.210656	0.0167537	0.268561	0.349033	-0.0264147	0.613142	-0.237805	-0.690932	0.1049	-0.404911	0.115862	0.44881	-0.406025
Glyma.01G202150		unknown protein	grey	-0.0764939	-0.183056	0.31073	0.21238	0.156959	-0.119277	0.500585	0.167608	-0.20706	-0.152543	-0.101494	-0.245213	-0.140808	-0.350384	0.109196	0.535798	-0.131287	0.240603	-0.059417	-0.261818	0.450744
Glyma.01G202200	BAP2, BAL	BON association protein 2	grey	-0.0846872	-0.145176	-0.154286	-0.0294535	0.595812	0.154004	0.326189	-0.0492805	0.251454	0.22006	-0.123445	-0.140289	-0.146386	-0.142931	-0.0317061	0.0421784	-0.0566592	0.158178	-0.0858511	-0.00645941	0.036063
Glyma.01G202301		unknown protein	grey	-0.200715	-0.17649	0.23099	0.308086	-0.000611471	-0.169481	0.595863	0.163338	-0.0466339	0.0667527	0.0765468	-0.485709	-0.242368	-0.425434	0.0999874	0.615661	0.109578	0.481233	0.0687914	0.0859518	0.289194
Glyma.01G202400	RAB6, ATRABH1B, ATRAB6A, RAB6A	Ras-related small GTP-binding family protein	greenyellow	-0.00227267	-0.0737734	-0.278613	0.10153	0.504407	0.863791	0.125356	-0.13823	0.659162	0.0689874	-0.108919	-0.173373	-0.123819	-0.185999	-0.0867986	-0.267826	-0.0776619	-0.0319087	-0.161692	0.085468	0.0083158
Glyma.01G202500	RAB6, ATRABH1B, ATRAB6A, RAB6A	Ras-related small GTP-binding family protein	turquoise	0.106069	0.113309	-0.339753	-0.247777	-0.22588	-0.0974932	0.071104	-0.282388	0.396583	0.353782	0.409054	-0.342537	0.10614	-0.288393	-0.193577	-0.318258	0.449972	-0.297411	0.412534	0.796956	-0.114088
Glyma.01G202700	SUVH6, SDG23	SU(VAR)3-9 homolog 6	grey	0.406132	0.0391786	-0.12228	-0.113422	0.492143	0.259274	0.194705	-0.134796	0.390834	0.266906	-0.125279	-0.255544	0.31628	-0.205506	-0.155328	-0.17034	-0.0112428	0.0929863	-0.143096	0.169042	-0.255925
Glyma.01G202800	FRS5	FAR1-related sequence 5	yellow	-0.218512	-0.388103	-0.0260841	0.498	0.123031	-0.0906286	0.694734	0.049444	-0.130245	-0.101201	-0.148713	-0.284992	-0.377312	-0.280456	0.0482265	0.581484	-0.0891362	0.298161	-0.0720163	-0.191399	0.882788
Glyma.01G203000		unknown protein; FUNCTIONS IN: molecular_function unknown; INVOLVED IN: biological_process unknown; LOCATED IN: endomembrane system; EXPRESSED IN: 23 plant structures; EXPRESSED DURING: 13 growth stages; BEST Arabidopsis thaliana protein match is: unknown protein (TAIR:AT5G11700.2); Has 1807 Blast hits to 1807 proteins in 277 species: Archae - 0; Bacteria - 0; Metazoa - 736; Fungi - 347; Plants -…	grey	-0.10849	-0.209844	-0.403006	0.174242	0.129778	0.0438938	0.364075	-0.186967	0.352388	0.389633	0.371645	-0.258377	-0.195712	-0.166569	-0.0975184	-0.128717	0.296643	0.0416435	0.606713	0.463494	-0.257276
Glyma.01G203100	LON2	lon protease 2	grey	0.14495	0.0719109	-0.294354	-0.182173	0.0536383	0.0465816	0.269479	-0.258184	0.360263	0.284998	0.0884638	-0.424875	0.133279	-0.384843	-0.240796	-0.113547	0.161266	-0.31729	0.0586745	0.476225	0.44828
Glyma.01G203200		Protein of unknown function (DUF581)	grey	-0.0987098	0.00583058	-0.312034	0.229024	0.543444	0.298681	0.530342	-0.294802	0.27498	0.116629	-0.260272	-0.326132	-0.191254	-0.221781	-0.232817	0.253547	-0.176888	0.301459	-0.192029	-0.0639976	0.442072
Glyma.01G203300		SBP (S-ribonuclease binding protein) family protein	grey	0.400781	0.274134	-0.0470756	-0.240128	-0.131983	-0.125385	-0.174941	-0.173077	-0.250075	-0.148075	0.557464	0.0384653	0.303074	0.0480448	-0.127646	-0.0908307	0.391711	-0.150405	0.608961	-0.123633	-0.411777
Glyma.01G203400	CT-BMY, BAM3, BMY8	chloroplast beta-amylase	grey	0.394719	-0.0049823	-0.35336	-0.232256	0.437066	0.233824	0.146878	-0.211723	0.527318	0.459936	0.0228408	-0.222079	0.242236	-0.231191	-0.187228	-0.421713	0.4267	-0.198714	0.0527905	0.388171	-0.257294
Glyma.01G203500		Protein kinase superfamily protein	grey	-0.0997345	0.0596263	-0.0764295	-0.15351	-0.132521	-0.206034	-0.0307006	-0.149167	-0.307094	-0.049028	-0.132283	0.0390193	-0.0877197	0.427224	-0.137512	0.0872326	-0.00346342	-0.110854	0.0250325	-0.223669	0.403782
Glyma.01G203600		Zinc-binding ribosomal protein family protein	brown	-0.232654	0.575197	0.686413	-0.170919	-0.166041	-0.0768544	-0.216847	0.496939	-0.27923	-0.101779	-0.193982	-0.25837	0.115382	-0.142418	0.437966	0.304402	-0.177658	-0.099091	-0.212696	-0.3079	-0.00473082
Glyma.01G203700		unknown protein	grey	-0.0777624	-0.326032	0.460694	0.0207098	-0.0151547	0.023281	-0.122801	0.424613	-0.280563	-0.228274	-0.309801	0.174646	-0.227698	0.267283	0.328213	0.17681	-0.256138	0.0930945	-0.309683	-0.491674	0.130826
Glyma.01G204200	OST1, SNRK2-6, SRK2E, SNRK2.6, P44, ATOST1	Protein kinase superfamily protein	grey	-0.176006	-0.0597434	-0.283518	0.526679	0.359177	0.008465	0.711525	-0.237781	0.102219	0.222876	0.138018	-0.346241	-0.188483	-0.341587	-0.17077	0.474204	0.0831344	0.687225	0.253484	0.0352753	0.042835
Glyma.01G204300		peptidyl-prolyl cis-trans isomerases	grey	-0.131015	0.418386	0.0511953	0.41245	0.0830916	-0.0385588	0.390654	-0.0468075	0.00383245	0.109346	0.00987429	-0.507457	0.209098	-0.375421	0.0361322	0.330177	0.0719149	0.133435	0.0700941	0.0039959	0.158786
Glyma.01G204400	JAZ2, TIFY10B	TIFY domain/Divergent CCT motif family protein	grey	-0.0679039	-0.116126	-0.00692864	-0.0574866	-0.114408	-0.129329	-0.159792	-0.0810631	-0.24497	-0.118566	-0.164394	0.612649	-0.080391	0.0923515	-0.0866621	0.0184188	-0.110959	0.21111	-0.15087	-0.234324	-0.0587963
Glyma.01G204467		unknown protein	grey	-0.0145174	-0.0572222	-0.151518	0.623334	0.0525068	-0.0860071	0.637137	-0.219492	-0.17605	-0.214612	0.20288	-0.268963	-0.0641413	-0.299819	-0.239091	0.533036	0.108786	0.40562	0.114513	-0.195528	0.504846
Glyma.01G204533		unknown protein	grey	-0.0275668	-0.0740505	-0.157811	0.396245	-0.0192489	-0.00847924	0.464959	-0.206679	-0.0501636	-0.199763	-0.0221525	-0.25618	-0.0302127	-0.26704	-0.0768202	0.515035	-0.0558882	0.456771	-0.0277266	-0.0462339	0.534771
Glyma.01G204600	GDH2	glutamate dehydrogenase 2	blue	0.182257	0.718848	0.200952	-0.151974	-0.222443	-0.169883	-0.123304	-0.10764	-0.29536	-0.145747	-0.0853236	-0.160169	0.709023	-0.171226	-0.0769262	0.143729	0.00697364	-0.208623	-0.0564247	-0.200449	0.212733
Glyma.01G204700	LIL3	Chlorophyll A-B binding family protein	yellow	-0.167339	-0.1994	-0.0503873	0.0809194	-0.0761536	-0.107337	0.233908	-0.0595335	-0.207311	-0.129356	-0.203709	-0.0859759	-0.222069	0.0712113	-0.0219502	0.319799	-0.0860789	0.0261198	-0.13714	-0.213032	0.842689
Glyma.01G204900	SUVH6, SDG23	SU(VAR)3-9 homolog 6	grey	-0.0101821	-0.273813	-0.178822	0.185253	0.248395	-0.0958005	0.399237	-0.0812885	0.0417154	-0.00649379	0.111391	0.0286657	-0.146465	-0.244644	0.0250346	0.225419	0.175851	0.411402	0.15569	0.0589384	-0.0369017
Glyma.01G205100	GATA26	GATA transcription factor 26	grey	0.617201	-0.181717	-0.28065	-0.00472567	0.231377	0.386729	0.292381	-0.192571	0.563626	0.308603	-0.0758331	-0.342897	0.264556	-0.35641	-0.210757	-0.175423	0.070641	0.188507	-0.0906674	0.440562	-0.12373
Glyma.01G205200	ATBI-1, BI-1, ATBI1, BI1	BAX inhibitor 1	grey	0.679959	0.0272685	-0.435455	-0.228928	0.0314041	0.237066	-0.237293	-0.356632	0.394205	0.24152	0.0152544	-0.0136578	0.347304	0.159735	-0.291285	-0.548945	0.0885139	-0.131562	-0.0408033	0.410667	-0.329922
Glyma.01G205400		Ribosomal protein L19 family protein	brown	-0.150522	-0.207748	0.719406	-0.0633538	-0.158693	-0.211958	0.0790818	0.735924	-0.268952	0.0206005	-0.0252596	-0.26155	-0.182838	-0.264166	0.634283	0.386689	0.00903899	0.00172345	0.0619112	-0.178948	0.0581095
Glyma.01G205600		unknown protein; Has 30201 Blast hits to 17322 proteins in 780 species: Archae - 12; Bacteria - 1396; Metazoa - 17338; Fungi - 3422; Plants - 5037; Viruses - 0; Other Eukaryotes - 2996 (source: NCBI BLink).	grey	-0.0631127	0.165189	0.344907	-0.162694	-0.309708	-0.236188	0.0275401	0.20573	-0.216407	-0.0766807	0.515137	-0.322221	0.00739836	-0.182798	-0.0164319	0.174809	0.303731	-0.171691	0.625375	0.0531388	-0.168669
Glyma.01G205700	CTF2A	FAD/NAD(P)-binding oxidoreductase family protein	grey	-0.0389407	-0.216979	-0.181817	-0.163921	-0.0128798	-0.137727	0.280739	-0.0411677	0.175281	0.275087	0.547775	-0.325172	-0.122573	-0.306924	-0.0697267	0.00178613	0.370357	-0.13224	0.714554	0.412987	-0.0736645
Glyma.01G205800		unknown protein; FUNCTIONS IN: molecular_function unknown; INVOLVED IN: biological_process unknown; LOCATED IN: cellular_component unknown; BEST Arabidopsis thaliana protein match is: unknown protein (TAIR:AT4G16840.1); Has 30201 Blast hits to 17322 proteins in 780 species: Archae - 12; Bacteria - 1396; Metazoa - 17338; Fungi - 3422; Plants - 5037; Viruses - 0; Other Eukaryotes - 2996 (source: NC…	turquoise	0.00658364	-0.177059	-0.486317	-0.20327	0.0188139	0.0195633	0.133871	-0.250074	0.631921	0.696433	0.313019	-0.229667	-0.145139	-0.22944	-0.222001	-0.448637	0.254597	-0.200974	0.273238	0.914181	-0.250574
Glyma.01G205900	PLA-I{beta]2	alpha/beta-Hydrolases superfamily protein	grey	-0.0404238	-0.21695	-0.291611	-0.00281548	0.613406	0.208423	0.485212	-0.13448	0.386639	0.51465	-0.129104	-0.226085	-0.167757	-0.229313	-0.105946	0.0303247	0.061077	0.221922	0.0117269	0.149714	0.0120484
Glyma.01G206000	VRN2	VEFS-Box of polycomb protein	cyan	-0.0820883	-0.234865	-0.217693	0.811217	-0.0240204	-0.164625	0.737318	-0.201816	-0.0415162	0.0562935	0.0803444	-0.31096	-0.193721	-0.374586	-0.164598	0.593269	0.0794847	0.710118	0.203609	0.0904214	0.286746
Glyma.01G206100		unknown protein; FUNCTIONS IN: molecular_function unknown; INVOLVED IN: biological_process unknown; LOCATED IN: cellular_component unknown; BEST Arabidopsis thaliana protein match is: unknown protein (TAIR:AT3G33528.1); Has 30201 Blast hits to 17322 proteins in 780 species: Archae - 12; Bacteria - 1396; Metazoa - 17338; Fungi - 3422; Plants - 5037; Viruses - 0; Other Eukaryotes - 2996 (source: NC…	red	-0.184293	0.0710121	0.406134	0.460646	-0.156582	-0.29771	0.397169	0.222216	-0.505257	-0.267914	-0.0649606	-0.297689	-0.105562	-0.242029	0.344065	0.925414	-0.155671	0.653431	-0.046421	-0.431043	0.349796
Glyma.01G206200	UCH3	ubiquitin C-terminal hydrolase 3	pink	-0.165029	0.00290831	0.0207989	-0.174896	-0.315208	-0.0809903	-0.637797	-0.0643004	-0.186223	-0.118125	0.0402514	0.58545	-0.0528926	0.748081	-0.144467	-0.357634	-0.00807919	-0.0792321	-0.097816	-0.0950994	-0.443396
Glyma.01G206400	RLK1	receptor-like protein kinase 1	pink	-0.119108	-0.0101035	-0.0981063	-0.219484	-0.239438	-0.16849	-0.708083	-0.109728	-0.326587	-0.144582	-0.192697	0.814554	-0.0528236	0.894156	-0.108108	-0.425124	-0.117885	-0.191156	-0.207911	-0.288363	-0.251331
Glyma.01G206500	RLK1	receptor-like protein kinase 1	grey	-0.147333	-0.314005	-0.451792	0.0945093	0.568143	0.259084	0.671765	-0.258106	0.447664	0.413886	0.030051	-0.370075	-0.289457	-0.360381	-0.256971	0.0638627	0.169357	-0.00935637	0.189878	0.214154	0.49135
Glyma.01G206600	ATERF-1, ERF-1	ethylene responsive element binding factor 1	turquoise	-0.0609023	-0.128868	-0.428231	-0.222039	0.0918194	-0.00592705	0.160821	-0.228587	0.559328	0.604153	0.254379	-0.248061	-0.148498	-0.231602	-0.211202	-0.381856	0.415022	-0.200578	0.30642	0.785207	-0.207905
Glyma.01G207000		PPPDE putative thiol peptidase family protein	grey	0.112107	-0.26207	-0.293049	0.333828	0.217971	0.186815	0.466845	-0.202469	0.310265	0.00607162	0.188486	-0.255117	-0.123437	-0.314045	-0.260333	0.00239639	0.209919	0.0108439	0.206881	0.242944	0.183629
Glyma.01G207100		RING/U-box superfamily protein	royalblue	0.465667	0.0668422	-0.0753312	-0.0740198	-0.113794	-0.0705285	0.0341081	-0.0877179	-0.0740333	-0.019272	0.206942	-0.08315	0.299127	-0.0788934	-0.0787192	-0.0844613	0.859456	-0.0992331	0.260412	0.0420615	-0.0778227
Glyma.01G207200		alpha/beta-Hydrolases superfamily protein	black	0.821001	-0.143365	-0.394946	0.0580976	-0.10815	-0.0477957	0.160179	-0.315502	0.201858	0.171589	0.299782	-0.156631	0.403387	-0.200191	-0.285681	-0.230029	0.24516	-0.0136941	0.260843	0.425611	-0.127236
Glyma.01G207300	HAT2	Homeobox-leucine zipper protein 4 (HB-4) / HD-ZIP protein	green	-0.0624254	-0.16408	-0.170079	0.0248462	0.853199	0.277306	0.278545	-0.0426886	0.337671	0.0529838	-0.143361	-0.115753	-0.148803	-0.0248687	-0.00548526	-0.0443294	-0.0929303	0.13336	-0.169257	-0.063419	-0.0935819
Glyma.01G207400	HOS1	ubiquitin-protein ligases	grey	-0.0836384	-0.178905	0.270674	0.599194	0.0679073	-0.12364	0.748402	0.0871241	-0.199794	-0.0105146	-0.0858427	-0.441377	-0.118842	-0.455876	0.0253865	0.740026	-0.105673	0.51768	0.0157652	-0.238715	0.460325
Glyma.01G207500	ACX1, ATACX1	acyl-CoA oxidase 1	grey	-0.142018	0.392037	-0.0272085	-0.255184	0.188016	0.331001	-0.0181577	-0.127595	0.223216	0.158777	-0.0759458	-0.206764	-0.0316104	-0.208119	-0.10076	-0.00831557	-0.0472044	-0.120035	-0.0729464	-0.00339708	0.115608
Glyma.01G207700		Ribosomal protein L23/L15e family protein	brown	-0.0169783	0.391404	0.743294	0.0874706	-0.265044	-0.273903	-0.0335896	0.451577	-0.518573	-0.314924	-0.091193	-0.20689	0.276676	-0.101332	0.104851	0.461377	-0.098983	0.0425323	-0.0943313	-0.445155	0.0440683
Glyma.01G207950		unknown protein	black	0.704446	-0.0879434	-0.298013	-0.186281	-0.133987	-0.0474218	0.0511974	-0.205797	0.263042	0.552883	0.0989526	-0.18147	0.33769	-0.162353	-0.191088	-0.364931	0.313976	-0.220215	0.0861401	0.483759	-0.061414
Glyma.01G208100		ATP binding;leucine-tRNA ligases;aminoacyl-tRNA ligases;nucleotide binding;ATP binding;aminoacyl-tRNA ligases	grey	0.17789	-0.2298	0.381413	0.184569	0.106178	-0.0737073	0.422457	0.341871	-0.0739814	-0.014436	-0.208051	-0.413868	-0.00330918	-0.301808	0.118892	0.293853	0.0909493	0.0482105	-0.12445	-0.110623	0.352332
Glyma.01G208200	ATTIP2;3, TIP2;3, DELTA-TIP3	tonoplast intrinsic protein 2;3	grey	-0.0849412	-0.180925	-0.248202	0.62913	0.252894	0.614345	0.329983	-0.14081	0.425216	-0.0171111	-0.117475	-0.167643	-0.182119	-0.176489	-0.117158	-0.0471047	-0.0787027	0.208372	-0.157284	0.0118458	0.129362
Glyma.01G208300		Protein of unknown function, DUF547	cyan	-0.139515	-0.209546	-0.0937325	0.864912	-0.127944	-0.14522	0.585415	-0.126764	-0.217506	-0.145588	0.0192417	-0.20224	-0.204397	-0.22112	-0.116509	0.579516	0.0123969	0.478925	0.154611	-0.154343	0.436319
Glyma.01G208600	ATG2484-1, G2484-1	G2484-1 protein	grey	0.00109482	-0.19799	-0.157491	0.393427	0.515889	0.0821743	0.852499	-0.15334	0.228364	0.252387	-0.111954	-0.433979	-0.0802263	-0.549113	-0.155782	0.489167	0.000383321	0.585306	0.0306391	0.0634081	0.241626
Glyma.01G208700		O-fucosyltransferase family protein	grey	-0.227158	-0.360372	-0.161226	0.396901	0.361234	0.395805	0.678682	-0.00356308	0.490178	0.126283	0.0859872	-0.491156	-0.400776	-0.462701	-0.0319913	0.261566	0.0704299	0.309236	0.0892433	0.258239	0.260455
Glyma.01G208900		Pentatricopeptide repeat (PPR) superfamily protein	red	-0.234721	0.113456	0.344608	0.312662	0.03666	-0.253852	0.42341	0.16288	-0.387085	-0.209403	-0.271852	-0.205853	0.0129699	-0.248456	0.144211	0.789181	-0.223804	0.627337	-0.164992	-0.397161	0.327856
Glyma.01G209000		Nodulin MtN21 /EamA-like transporter family protein	magenta	-0.0813426	-0.123336	-0.233907	-0.18988	-0.166757	-0.0676814	-0.495678	-0.131823	-0.0714364	-0.0694651	-0.0885941	0.89486	-0.0766128	0.293868	-0.126649	-0.427939	-0.0573695	-0.169853	-0.157867	-0.0192826	-0.222584
Glyma.01G209100		C2H2-like zinc finger protein	grey	-0.0441752	0.23928	-0.395315	-0.149842	0.174511	0.0804998	0.139846	-0.297966	0.530052	0.585869	0.0895523	-0.318334	-0.0534709	-0.274288	-0.245994	-0.326852	0.102163	-0.150642	0.154268	0.644374	-0.227494
Glyma.01G209200		RGPR-related	grey	0.29191	0.0336595	-0.44341	0.564388	0.234627	0.0914721	0.600939	-0.379259	0.325003	0.251687	0.128343	-0.384281	0.16601	-0.446517	-0.300938	0.00146838	0.0982774	0.158147	0.103286	0.307388	0.1374
Glyma.01G209300		RGPR-related	grey	0.30483	-0.0202526	-0.419505	0.577742	0.115916	-0.0180337	0.508849	-0.351782	0.108564	0.0481243	0.115973	-0.021509	0.181663	-0.425833	-0.309094	0.10636	0.0523711	0.270309	0.0311289	0.122381	0.151788
Glyma.01G209400		Ribosomal protein S30 family protein	brown	0.0366617	0.388337	0.797252	-0.273981	-0.224643	-0.18286	-0.358857	0.440945	-0.350458	-0.102553	-0.219688	-0.11158	0.294632	-0.0729012	0.528194	0.161525	-0.168422	-0.155955	-0.207907	-0.307489	-0.235991
Glyma.01G209500		Pectin lyase-like superfamily protein	purple	-0.109688	-0.0991638	0.564228	-0.0978136	-0.00819223	-0.0868602	-0.135622	0.565859	-0.182811	-0.0706909	-0.140246	-0.0827049	-0.122787	-0.0761831	0.972522	0.204856	-0.106625	0.0117197	-0.16774	-0.210249	-0.141517
Glyma.01G209600		Nucleotide-diphospho-sugar transferases superfamily protein	grey	-0.172756	-0.2132	0.179652	0.0263185	0.281829	-0.0462529	0.392065	0.0809213	-0.107012	-0.0477921	-0.245354	-0.166696	-0.235542	-0.165612	0.0416187	0.386179	-0.182756	0.0973785	-0.178541	-0.236385	0.566495
Glyma.01G209633		unknown protein	grey	-0.136028	-0.222989	0.073446	0.0462582	0.498777	0.0905636	0.424402	0.0474304	0.043911	-0.0714212	-0.202461	-0.180503	-0.20316	-0.187118	-0.0122306	0.330492	-0.138028	0.197742	-0.137827	-0.201283	0.341335
Glyma.01G209700		unknown protein	greenyellow	-0.0694112	-0.173261	-0.171559	-0.10842	0.684799	0.91816	0.0987409	0.00281827	0.688244	0.148523	-0.137554	-0.171197	-0.169305	-0.163651	0.178849	-0.234824	-0.0891194	-0.0383233	-0.195914	0.00860287	-0.0842971
Glyma.01G209900		Sec14p-like phosphatidylinositol transfer family protein	lightyellow	-0.0121044	-0.0692823	-0.307427	-0.185391	-0.192712	-0.106532	0.026001	-0.180225	0.237261	0.00259456	0.898955	-0.171186	-0.0845914	-0.155713	-0.175521	-0.172672	0.522159	-0.218653	0.591475	0.613547	-0.218158
Glyma.01G210200	ATG8F	Ubiquitin-like superfamily protein	turquoise	0.399097	-0.0483109	-0.491752	-0.242854	-0.139225	0.137758	-0.0827425	-0.329657	0.578503	0.366071	0.362067	-0.184617	0.144061	-0.133324	-0.282558	-0.554647	0.284184	-0.256706	0.259634	0.849903	-0.326295
Glyma.01G210600	ORP2A	OSBP(oxysterol binding protein)-related protein 2A	grey	-0.0501097	0.142732	0.630032	-0.0930451	-0.0345966	0.0369396	-0.0216508	0.492211	-0.23514	-0.15977	-0.385696	-0.186847	0.0239008	-0.162419	0.274753	0.250689	-0.255127	-0.209347	-0.374659	-0.407395	0.443809
Glyma.01G210700		unknown protein; BEST Arabidopsis thaliana protein match is: unknown protein (TAIR:AT4G12450.1); Has 388 Blast hits to 388 proteins in 26 species: Archae - 0; Bacteria - 1; Metazoa - 0; Fungi - 8; Plants - 376; Viruses - 0; Other Eukaryotes - 3 (source: NCBI BLink).	grey	-0.22424	-0.254474	0.404748	-0.0241703	-0.294078	-0.310469	0.284361	0.324048	-0.286889	-0.00777318	0.233518	-0.252474	-0.266242	-0.205271	0.129224	0.398	0.0158599	-0.00950417	0.425002	-0.0309572	0.213591
Glyma.01G210800	APT3	adenine phosphoribosyl transferase 3	grey	-0.0676907	-0.181264	0.546045	0.551013	-0.130993	-0.145357	0.34875	0.484922	-0.370355	-0.210617	-0.280666	-0.180281	-0.128382	-0.186192	0.282701	0.726029	-0.202216	0.704307	-0.263938	-0.394662	0.138191
Glyma.01G211200	Hop3	stress-inducible protein, putative	grey	-0.00710128	-0.364485	0.0258831	-0.034564	0.126195	-0.0754974	0.417068	0.0483629	0.0978523	0.260083	-0.157062	-0.183857	-0.164931	-0.221354	-0.103992	0.168986	0.0978571	0.209126	0.0373972	0.11943	0.143691
Glyma.01G211300		Plant invertase/pectin methylesterase inhibitor superfamily protein	greenyellow	-0.0121378	-0.131586	-0.269094	-0.123868	0.223193	0.603109	0.04018	-0.10446	0.586054	0.269167	0.00365507	-0.076464	-0.11279	-0.116495	-0.0833744	-0.368353	0.161381	-0.101953	-0.0511976	0.305021	-0.150657
Glyma.01G211500	MYB42, AtMYB42	myb domain protein 42	lightgreen	-0.0145106	-0.171907	-0.288981	0.0288387	0.221486	0.100797	0.255821	-0.130601	0.410507	0.936334	-0.0785387	-0.168389	-0.131307	-0.165114	-0.113525	-0.147314	0.0403631	0.179603	-0.0473834	0.399726	-0.132737
Glyma.01G211900		Leucine-rich repeat protein kinase family protein	cyan	-0.125492	-0.15183	-0.047968	0.948996	-0.0985872	-0.128791	0.494765	-0.106625	-0.21061	-0.12606	-0.136355	-0.125432	-0.168706	-0.0994699	-0.0460788	0.553097	-0.112636	0.684439	-0.111881	-0.18835	0.280101
Glyma.01G212000		Glycine cleavage T-protein family	grey	-0.242925	0.122181	-0.0647082	-0.0730315	-0.00538955	-0.135413	-0.288066	-0.173676	-0.316769	-0.115036	-0.265096	0.655605	-0.0871761	0.274668	-0.119505	-0.0484151	-0.192965	-0.0506456	-0.239274	-0.397129	0.116333
Glyma.01G212100		Protein of unknown function (DUF1442)	pink	-0.132462	-0.037634	0.0484581	-0.011764	-0.160084	-0.171865	-0.337468	-0.0952039	-0.364743	-0.186215	-0.195739	0.358193	-0.107253	0.810703	-0.1237	-0.04231	-0.0821774	0.191276	-0.0927851	-0.340397	-0.194043
Glyma.01G212200	KEU	Sec1/munc18-like (SM) proteins superfamily	grey	-0.0272266	-0.0602248	-0.4197	-0.0770829	0.108962	-0.00780064	0.036826	-0.260975	0.339108	0.234351	0.396279	-0.105718	-0.0658864	0.148104	-0.204471	-0.341064	0.402923	-0.0993868	0.488046	0.53289	-0.430291
Glyma.01G212400		unknown protein; BEST Arabidopsis thaliana protein match is: unknown protein (TAIR:AT1G12380.1); Has 351 Blast hits to 343 proteins in 42 species: Archae - 2; Bacteria - 0; Metazoa - 27; Fungi - 5; Plants - 299; Viruses - 0; Other Eukaryotes - 18 (source: NCBI BLink).	green	-0.0894066	-0.292487	-0.453869	0.058496	0.843133	0.42944	0.450115	-0.195554	0.71925	0.318221	0.0137354	-0.293571	-0.257606	-0.223222	-0.146882	-0.162737	-0.00959731	0.139846	-0.0326405	0.391964	-0.104899
Glyma.01G212500		unknown protein; LOCATED IN: chloroplast; BEST Arabidopsis thaliana protein match is: unknown protein (TAIR:AT2G27830.1).	grey	0.287371	-0.001431	-0.347734	-0.176751	0.344013	0.707257	-0.129443	-0.240806	0.565342	0.0590707	-0.106291	0.0576072	0.18192	0.095519	-0.195978	-0.413296	-0.0620056	-0.0100005	-0.218893	0.146639	-0.279516
Glyma.01G212600		unknown protein; BEST Arabidopsis thaliana protein match is: unknown protein (TAIR:AT4G22758.1); Has 131 Blast hits to 131 proteins in 17 species: Archae - 0; Bacteria - 0; Metazoa - 0; Fungi - 0; Plants - 131; Viruses - 0; Other Eukaryotes - 0 (source: NCBI BLink).	pink	-0.15893	-0.113471	0.12909	-0.271017	-0.115747	-0.0804857	-0.677867	0.125094	-0.291679	-0.130733	-0.258871	0.686692	-0.136681	0.854791	0.178532	-0.376993	-0.167649	-0.208484	-0.294746	-0.360557	-0.283272
Glyma.01G212700		Cornichon family protein	pink	-0.0941694	0.0874733	0.214274	-0.254811	-0.264427	-0.190996	-0.725017	0.176924	-0.400806	-0.185495	-0.254219	0.579538	0.014047	0.849386	0.156335	-0.301879	-0.156691	-0.212641	-0.269567	-0.360933	-0.273323
Glyma.01G212800	ACR8	ACT domain repeat 8	grey	-0.0758422	-0.0352212	0.00839324	-0.0218252	0.220882	-0.025899	0.136329	-0.0164275	-0.0353823	0.389861	-0.298152	-0.0807413	-0.113703	0.18926	0.0664649	0.22587	-0.117943	0.485804	-0.217122	-0.133773	-0.0733824
Glyma.01G213000		MATE efflux family protein	greenyellow	-0.00255525	-0.137574	-0.153896	-0.0787603	0.389063	0.938186	0.0319108	-0.0324203	0.624148	-0.0376299	0.00941243	-0.12999	-0.103199	-0.128001	-0.0402996	-0.227961	-0.0759641	-0.0345961	-0.0973195	0.0171317	-0.0774525
Glyma.01G213200	PAK, ARK3	armadillo repeat kinesin 3	grey	-0.123431	-0.41171	-0.41522	0.263773	0.181146	0.0782309	0.650536	-0.222049	0.418024	0.689142	0.109856	-0.361749	-0.346504	-0.392898	-0.150728	0.0783468	0.156079	0.137343	0.224175	0.448681	0.319767
Glyma.01G213300		unknown protein; FUNCTIONS IN: molecular_function unknown; INVOLVED IN: biological_process unknown; LOCATED IN: chloroplast; EXPRESSED IN: 20 plant structures; EXPRESSED DURING: 13 growth stages; CONTAINS InterPro DOMAIN/s: Protein of unknown function DUF2499 (InterPro:IPR019634); Has 319 Blast hits to 317 proteins in 103 species: Archae - 0; Bacteria - 147; Metazoa - 0; Fungi - 0; Plants - 64; V…	grey	-0.134036	-0.349086	0.165822	-0.274507	0.218549	0.0201782	0.139718	0.376557	0.271695	0.426109	0.0313446	-0.234192	-0.354085	-0.25058	0.431791	-0.0375163	0.150989	-0.165199	-0.011116	0.290135	0.0394567
Glyma.01G213400		Sodium Bile acid symporter family	grey	0.0345111	0.220217	-0.473082	0.182273	0.26475	0.209652	0.443868	-0.489212	0.431503	0.220871	0.335771	-0.304894	0.149664	-0.545696	-0.38385	-0.0408519	0.0716536	-0.0387343	0.321742	0.385148	0.0489502
Glyma.01G213500		SNARE associated Golgi protein family	grey	0.528709	-0.034024	-0.448628	0.0856488	0.174611	0.247484	0.0619093	-0.298503	0.542468	0.313755	-0.0243743	-0.0666389	0.312044	-0.177771	-0.251924	-0.486501	-0.0029598	-0.093328	-0.110017	0.546771	-0.243526
Glyma.01G213600		Leucine-rich repeat protein kinase family protein	grey	-0.120094	-0.188122	-0.293751	0.677223	0.0259243	-0.0800933	0.712406	-0.229263	0.000817582	-0.0934751	0.503746	-0.402038	-0.21513	-0.405018	-0.2149	0.43592	0.204842	0.260244	0.519987	0.11558	0.404141
Glyma.01G213700	ACS10	ACC synthase 10	grey	-0.163702	-0.110888	0.06269	0.251984	0.275545	-0.0963206	0.526118	0.096723	-0.148684	-0.133259	0.264547	-0.241051	-0.155353	-0.37992	0.109336	0.452157	0.059247	0.112338	0.265297	-0.214624	0.306319
Glyma.01G213800		Cell cycle regulated microtubule associated protein	red	-0.232758	-0.141889	0.380096	0.331794	-0.0459194	-0.265012	0.548936	0.335037	-0.392829	-0.206935	0.270555	-0.377284	-0.201292	-0.371819	0.300537	0.825233	-0.00510531	0.44671	0.357004	-0.304112	0.265933
Glyma.01G214100		YTH family protein	grey	0.0266488	-0.17688	-0.16638	0.337039	0.281996	0.0241107	0.798539	-0.0557013	0.212645	0.352422	0.0364915	-0.523156	-0.0861153	-0.605477	-0.0416961	0.397789	0.303133	0.395194	0.270861	0.191845	0.255095
Glyma.01G214200	LDOX, TDS4, TT18, ANS	leucoanthocyanidin dioxygenase	yellow	-0.14206	-0.212577	-0.0985998	0.599715	-0.0332838	-0.0755916	0.508468	-0.112609	-0.158416	-0.141414	-0.192793	-0.191867	-0.214811	-0.201034	-0.128803	0.437084	-0.152795	0.171075	-0.15404	-0.199892	0.906509
Glyma.01G214300	PGR5-LIKE A	PGR5-LIKE A	grey	-0.109317	0.356712	0.363682	-0.186408	0.071012	-0.0456135	-0.141986	0.422164	-0.111151	-0.00717636	-0.0278362	-0.156443	-0.013577	-0.139808	0.524046	0.0865251	-0.0160424	-0.122806	-0.0289345	-0.143229	-0.193599
Glyma.01G214500	FZR2, CCS52A1	FIZZY-related 2	grey	-0.17049	-0.313824	0.0150667	0.517964	0.143762	-0.0718847	0.686587	0.00201926	-0.182841	-0.181489	-0.00673017	-0.306185	-0.269925	-0.313033	-0.0456257	0.701074	-0.0131427	0.40528	0.051552	-0.26739	0.713999
Glyma.01G214600	ATNYE1, NYE1	non-yellowing 1	turquoise	-0.046544	-0.150598	-0.436079	-0.206307	-0.0964553	0.0732525	0.0545504	-0.222154	0.576494	0.331577	0.550881	-0.211768	-0.164306	-0.198097	-0.202822	-0.374788	0.304719	-0.217533	0.314704	0.895133	-0.209019
Glyma.01G214700		Protein of unknown function (DUF544)	turquoise	-0.0515983	-0.227407	-0.450338	0.00910194	-0.0214262	-0.0733054	0.302855	-0.23313	0.580204	0.484518	0.323325	-0.345833	-0.216776	-0.315878	-0.250778	-0.22794	0.267093	-0.0224084	0.225558	0.944769	-0.0790754
Glyma.01G214800	KNAT7, IXR11	KNOTTED-like homeobox of Arabidopsis thaliana 7	grey	-0.073497	-0.215671	0.399469	0.117415	0.269163	0.149944	0.185444	0.611248	-0.0247533	-0.10023	-0.235511	-0.208418	-0.183205	-0.206625	0.753805	0.447204	-0.163243	0.471585	-0.268213	-0.263381	-0.0302539
Glyma.01G214900		unknown protein	grey	-0.0965216	-0.171428	0.332695	0.08361	0.325478	0.114246	0.186505	0.522932	-0.0111352	-0.0681104	-0.205501	-0.163752	-0.156116	-0.164939	0.617989	0.416335	-0.152431	0.500725	-0.237749	-0.22378	-0.112164
Glyma.01G215400	NRS/ER, UER1	nucleotide-rhamnose synthase/epimerase-reductase	grey	-0.0894461	0.0955404	-0.177683	0.417097	0.594575	0.0888585	0.478949	-0.186122	0.141443	-0.0100658	-0.219105	-0.255002	0.0320748	-0.233058	-0.152258	0.211779	-0.127137	0.155863	-0.207404	-0.120854	0.312717
Glyma.01G215500	MVA1, FKP1	hydroxymethylglutaryl-CoA synthase / HMG-CoA synthase / 3-hydroxy-3-methylglutaryl coenzyme A synthase	green	-0.0614445	0.0783569	-0.0388785	-0.0442876	0.8972	0.345213	0.273446	0.0466927	0.367598	-0.00431109	-0.168854	-0.275411	0.0292858	-0.252496	0.123743	0.0221223	-0.118381	-0.0161365	-0.228864	-0.0845146	0.0138653
Glyma.01G215600		Pyridoxal phosphate (PLP)-dependent transferases superfamily protein	yellow	-0.142115	-0.204517	-0.0947151	0.103523	-0.0750409	-0.100797	0.191373	-0.103431	-0.207514	-0.146384	-0.182822	-0.0314015	-0.200697	0.113586	-0.125401	0.228062	-0.118811	-0.0813246	-0.044153	-0.22047	0.816815
Glyma.01G215700	NRPD1A	nuclear RNA polymerase D1A	magenta	-0.166077	-0.207138	-0.0914391	-0.117273	-0.0330844	-0.0930851	-0.473117	-0.0452953	-0.251986	-0.19295	-0.161912	0.936345	-0.182871	0.508146	-0.0523794	-0.322863	-0.0969522	-0.118621	-0.199307	-0.331029	-0.178401
Glyma.01G216000	DDF1	Integrase-type DNA-binding superfamily protein	grey	0.206795	-0.029553	-0.00992762	-0.0815761	0.0590296	-0.0396994	0.196848	0.0209128	-0.0654341	-0.0149922	0.00131614	-0.122762	0.179457	-0.125376	-0.044259	0.0397066	0.0815129	-0.106486	0.151633	-0.0812628	0.207687
Glyma.01G216400		unknown protein; Has 30201 Blast hits to 17322 proteins in 780 species: Archae - 12; Bacteria - 1396; Metazoa - 17338; Fungi - 3422; Plants - 5037; Viruses - 0; Other Eukaryotes - 2996 (source: NCBI BLink).	grey	0.143919	0.662873	0.372683	-0.283701	-0.326666	-0.211879	-0.620548	0.256182	-0.286438	-0.188164	-0.0298964	0.0770976	0.471827	0.243081	0.254797	-0.188816	-0.0111351	-0.28793	-0.107002	-0.104602	-0.463539
Glyma.01G216500	APC8, CDC23	anaphase-promoting complex subunit 8	red	-0.239732	-0.106546	0.223143	0.412322	-0.0255259	-0.275121	0.644287	0.182925	-0.252291	-0.145453	0.214249	-0.466248	-0.214178	-0.364207	0.0974218	0.848604	-0.00010745	0.627272	0.220462	-0.0888062	0.308847
Glyma.01G216966		unknown protein	midnightblue	0.650463	0.535276	0.112407	-0.14802	-0.168224	-0.108932	-0.20501	-0.130866	-0.193548	-0.0862229	-0.0356332	-0.0517905	0.956349	-0.0971778	-0.0991132	-0.0954338	0.0191917	-0.15526	-0.0304183	-0.114858	-0.194306
Glyma.01G217100		PAS domain-containing protein tyrosine kinase family protein	brown	-0.105276	0.144089	0.784488	-0.270571	-0.221716	-0.212551	-0.467628	0.554934	-0.416525	-0.180833	-0.260795	0.333094	0.0392743	0.152759	0.417264	0.00335782	-0.180872	-0.174293	-0.302289	-0.39138	-0.314949
Glyma.01G217200	IQD22	IQ-domain 22	pink	-0.155301	-0.128737	0.063362	-0.0334968	0.0797017	-0.0282135	-0.2664	0.132566	-0.18349	-0.127724	-0.235231	0.205902	-0.186949	0.73157	0.104116	0.0535511	-0.155114	0.342033	-0.25403	-0.281296	-0.211498
Glyma.01G217400	AT-HSFB2B, HSFB2B	winged-helix DNA-binding transcription factor family protein	grey	-0.0140235	-0.273001	-0.0966847	-0.0293532	0.0240638	-0.123296	0.424957	-0.0450086	0.0192184	0.0768041	0.0143687	-0.205812	-0.161347	-0.219331	-0.181374	0.16486	0.178406	0.0493162	0.276753	0.139584	0.30993
Glyma.01G217500	MYB3R-5	myb domain protein 3r-5	blue	-0.0123693	0.691215	0.172747	-0.254464	-0.348323	-0.163533	-0.627601	-0.129219	-0.30426	-0.195685	-0.0336134	0.250408	0.415484	0.465301	-0.107003	-0.239034	0.0305767	-0.260481	-0.134162	-0.157135	-0.348037
Glyma.01G217700	ATOSM34, OSM34	osmotin 34	magenta	-0.0646139	-0.102695	-0.180426	-0.177277	-0.19243	-0.129552	-0.584795	-0.135745	-0.259116	-0.124434	-0.153731	0.949564	-0.064378	0.533556	-0.110535	-0.406002	-0.103741	-0.15924	-0.176047	-0.24841	-0.205452
Glyma.01G217900		Transcription initiation factor TFIIE, beta subunit	grey	0.32256	0.491812	-0.296085	-0.211097	-0.0382694	0.209323	-0.0979517	-0.316016	0.334081	0.0455949	0.213154	-0.263311	0.473285	-0.161426	-0.246839	-0.418682	0.100324	-0.506565	0.198949	0.376399	-0.0844473
Glyma.01G218100		Myosin heavy chain-related protein	grey	-0.0593147	0.306371	-0.18417	0.0977352	-0.319291	-0.243102	0.241611	-0.249336	-0.0117066	0.211116	0.459355	-0.341162	0.0942964	-0.321699	-0.182243	0.16737	0.21013	0.0700349	0.682795	0.361733	-0.156479
Glyma.01G218300		Fcf2 pre-rRNA processing protein	grey	0.227996	-0.01698	0.279093	0.0235508	-0.0588794	-0.205138	0.426852	0.139891	-0.258812	-0.0604241	-0.0235371	-0.387668	0.120369	-0.364099	-0.00727568	0.528061	0.137028	0.285154	0.282665	-0.14117	0.240411
Glyma.01G218400		Arabidopsis thaliana protein of unknown function (DUF821)	grey	-0.0664349	-0.151983	-0.191305	0.602541	0.275303	0.191735	0.589755	-0.161723	0.168817	0.191788	-0.167199	-0.247318	-0.138852	-0.257953	-0.115531	0.421558	-0.0955868	0.785607	-0.148521	-0.02258	0.0893306
Glyma.01G218800		Leucine-rich repeat protein kinase family protein	grey	0.0744823	-0.240293	-0.377546	0.779737	0.128316	0.155628	0.666137	-0.224775	0.326012	0.106493	0.0939606	-0.41707	-0.136212	-0.428378	-0.168459	0.20903	0.0619493	0.378801	0.0282941	0.303793	0.343256
Glyma.01G219001		unknown protein	grey	0.525935	0.0362978	-0.42598	-0.227509	-0.0808488	0.213725	-0.0205595	-0.295439	0.567463	0.392251	0.359176	-0.270425	0.254855	-0.239436	-0.249894	-0.487922	0.304023	-0.252753	0.145031	0.75263	-0.255825
Glyma.01G219100	HMA5	heavy metal atpase 5	purple	-0.0783234	-0.0685849	0.338184	-0.0358805	-0.00696346	-0.055018	-0.118087	0.368942	-0.121198	-0.0397699	-0.0965711	-0.0663886	-0.0906573	-0.0552706	0.936144	0.143856	-0.0749771	-0.00743835	-0.118821	-0.140748	-0.0844298
Glyma.01G219200		C2 calcium/lipid-binding plant phosphoribosyltransferase family protein	cyan	-0.139914	-0.189185	0.0351292	0.973579	-0.0521773	-0.116941	0.550837	0.0313185	-0.204638	-0.13554	-0.179923	-0.175348	-0.201951	-0.193543	0.0300828	0.559929	-0.155743	0.607132	-0.15826	-0.216565	0.371978
Glyma.01G219400	ATGPX6, PHGPX, LSC803, GPX6	glutathione peroxidase 6	tan	-0.0435102	-0.0622942	-0.175138	-0.0876054	-0.227893	-0.164365	0.20276	-0.158121	-0.176961	-0.12181	0.729922	-0.190507	-0.0755452	-0.159849	-0.178257	0.196901	0.316652	-0.201051	0.776224	0.0380439	0.296472
Glyma.01G219600		AT hook motif DNA-binding family protein	grey	-0.314739	-0.223463	0.491205	0.43489	0.0772264	-0.210228	0.567168	0.377612	-0.338653	-0.10858	-0.220806	-0.313752	-0.324696	-0.308313	0.347587	0.84442	-0.148802	0.685942	-0.0552925	-0.364592	0.28279
Glyma.01G219700		Polynucleotidyl transferase, ribonuclease H-like superfamily protein	grey	-0.333032	-0.262914	0.491438	0.0819364	-0.152654	-0.328687	0.280681	0.529658	-0.26963	-0.118374	-0.0382355	-0.291344	-0.309969	-0.0903674	0.309074	0.582531	0.00678114	0.367001	0.101753	-0.0698679	0.16119
Glyma.01G219800		transcription factor jumonji (jmjC) domain-containing protein	grey	0.0938649	-0.0967206	0.158398	0.635731	0.190523	-0.14896	0.751241	0.0347526	-0.1504	0.0860406	-0.236032	-0.372468	0.0837621	-0.434997	-0.107484	0.633534	-0.0561126	0.649034	-0.133554	-0.197396	0.329852
Glyma.01G220000		CONTAINS InterPro DOMAIN/s: RNAse P, Rpr2/Rpp21 subunit (InterPro:IPR007175); Has 35333 Blast hits to 34131 proteins in 2444 species: Archae - 798; Bacteria - 22429; Metazoa - 974; Fungi - 991; Plants - 531; Viruses - 0; Other Eukaryotes - 9610 (source: NCBI BLink).	grey	0.0106623	-0.226792	0.287845	0.256204	0.224024	0.0212579	0.517954	0.251603	-0.12378	-0.0788044	-0.104772	-0.35027	-0.113528	-0.35226	0.363434	0.596208	-0.0993579	0.394956	-0.082736	-0.290811	0.389257
Glyma.01G220100		bromo-adjacent homology (BAH) domain-containing protein	blue	0.369143	0.887816	0.164331	-0.180881	-0.190382	-0.13026	-0.279362	-0.15681	-0.227044	-0.0988815	0.0146027	-0.103031	0.871663	-0.100355	-0.105979	-0.0337848	0.00263182	-0.181947	-0.0543849	-0.128791	-0.225694
Glyma.01G220200		bromo-adjacent homology (BAH) domain-containing protein	blue	0.416847	0.862383	0.0206646	-0.0105589	-0.242585	-0.244619	-0.193725	-0.296162	-0.267796	-0.0802673	0.00764854	-0.0197148	0.742791	-0.0816856	-0.274093	-0.0150466	0.0133185	-0.0563384	-0.0407238	-0.0856834	-0.222703
Glyma.01G220300		Protein of unknown function (DUF3527)	cyan	-0.167821	-0.226816	-0.0544593	0.921546	0.142576	-0.0144776	0.707479	-0.0875744	-0.115647	-0.124159	-0.2484	-0.242663	-0.245946	-0.261939	-0.0627243	0.648498	-0.198573	0.682424	-0.210793	-0.243276	0.563263
Glyma.01G220600	TMP-C, PIP1;4, PIP1E	plasma membrane intrinsic protein 1;4	grey	-0.187119	-0.11982	-0.0940002	0.543993	0.469259	0.353082	0.558861	-0.0774006	0.17289	-0.123491	-0.276583	-0.305779	-0.180862	-0.311291	0.0318566	0.397857	-0.176252	0.428147	-0.282465	-0.239598	0.479094
Glyma.01G220700	EMB71, YDA, MAPKKK4	Protein kinase superfamily protein	grey	-0.234894	0.27487	0.0824534	0.213374	0.37178	0.00122043	0.53399	-0.0612643	-0.0706461	-0.00147666	-0.225396	-0.388524	-0.064825	-0.377407	-0.0118992	0.50159	-0.189669	0.156072	-0.136418	-0.262779	0.528391
Glyma.01G220900		Disease resistance protein (TIR-NBS class)	grey	-0.195138	-0.136711	0.46092	0.501327	-0.0378496	0.0348775	0.392438	0.197835	-0.193539	-0.158025	-0.333197	-0.217603	-0.19117	-0.241823	0.0928375	0.511926	-0.210117	0.282372	-0.323497	-0.343294	0.463559
Glyma.01G221200		PLAC8 family protein	midnightblue	0.639381	0.595336	0.187175	-0.0629524	-0.182055	-0.120008	-0.158315	-0.0719784	-0.250863	-0.115931	-0.122872	-0.14221	0.870315	-0.142418	0.123034	0.0224611	-0.037111	-0.134804	-0.118488	-0.184256	-0.0583859
Glyma.01G221300	BRH1	brassinosteroid-responsive RING-H2	turquoise	-0.0381857	-0.292487	-0.517245	0.021353	0.0770421	0.0432898	0.424169	-0.310708	0.571323	0.238559	0.306885	-0.379101	-0.247362	-0.368207	-0.288694	-0.118528	0.274475	0.0482319	0.305379	0.835863	0.108342
Glyma.01G221500	BEL1	POX (plant homeobox) family protein	salmon	-0.0945596	-0.217596	-0.107651	0.569095	0.234052	0.0561592	0.61406	-0.145155	-0.038747	-0.0919054	-0.207515	-0.191172	-0.188872	-0.20865	-0.104633	0.674615	-0.151063	0.953503	-0.197701	-0.195467	0.282251
Glyma.01G221600		Protein of unknown function (DUF604)	purple	-0.0793605	-0.0723158	0.325623	-0.0705631	-0.0210692	-0.0626558	-0.12495	0.362123	-0.112004	-0.0123701	-0.0934952	-0.0700066	-0.0932074	-0.0583749	0.946908	0.1294	-0.0712644	-0.0395461	-0.11597	-0.116749	-0.0532731
Glyma.01G221650		unknown protein	pink	-0.0938079	-0.0648686	0.0437292	-0.147938	-0.153739	-0.109944	-0.489206	0.0659842	-0.22285	-0.0976274	-0.138889	0.32652	-0.107785	0.790434	0.115576	-0.230291	-0.0854036	-0.123283	-0.146049	-0.19363	-0.165421
Glyma.01G221700		Nuclear transport factor 2 (NTF2) family protein	grey	0.0402775	-0.279734	-0.37678	0.0164496	0.0693677	0.13168	0.220118	-0.308923	0.0420074	-0.0299596	0.0638296	-0.0172395	-0.146582	0.172359	-0.26377	0.0331889	0.0403577	0.130721	0.206516	-0.0447739	0.291425
Glyma.01G221800		unknown protein; Has 30201 Blast hits to 17322 proteins in 780 species: Archae - 12; Bacteria - 1396; Metazoa - 17338; Fungi - 3422; Plants - 5037; Viruses - 0; Other Eukaryotes - 2996 (source: NCBI BLink).	grey	0.0784538	-0.14966	-0.2863	0.00385046	0.0194995	-0.103407	0.28731	-0.253074	-0.107506	-0.0931702	0.304415	-0.1122	-0.011848	0.0690753	-0.23445	0.152861	0.230623	0.130373	0.489567	-0.0225495	0.122215
Glyma.01G221900	SP1L2	SPIRAL1-like2	lightyellow	0.350308	-0.00990367	-0.201822	-0.164772	-0.175367	-0.0796259	-0.00259061	-0.159627	0.0429893	0.00147827	0.837499	-0.147029	0.15209	-0.140054	-0.15377	-0.10564	0.372345	-0.196013	0.549202	0.273896	-0.196914
Glyma.01G222000	ATMPK4, MPK4	MAP kinase 4	grey	0.0598297	0.309536	0.423796	-0.142076	-0.12309	-0.120434	-0.171898	0.365857	0.0074782	-0.0594184	-0.118074	-0.257456	0.252812	-0.214282	0.641881	0.0981844	-0.145162	-0.016069	-0.260718	0.154832	-0.234884
Glyma.01G222100		RNA binding Plectin/S10 domain-containing protein	grey	0.0506149	0.0477525	0.733402	0.0702794	-0.102226	-0.14667	-0.0449831	0.336263	-0.452115	-0.295114	-0.209011	-0.0192417	0.11472	-0.0326262	0.215751	0.341807	-0.229833	0.0504359	-0.181044	-0.539357	-0.0185408
Glyma.01G222500		RING/U-box superfamily protein	grey	-0.15906	-0.284741	0.00190688	0.717281	0.285145	0.0320704	0.87826	-0.0223785	-0.00590287	-0.0531251	-0.073487	-0.448566	-0.281148	-0.436472	-0.0496987	0.652513	-0.0405696	0.582371	-0.00422233	-0.152999	0.533015
Glyma.01G222600		Protein of unknown function (DUF567)	cyan	-0.0820582	-0.131294	-0.139952	0.873615	-0.0114049	0.027792	0.436617	-0.100289	-0.0463336	-0.0879615	-0.102646	-0.110484	-0.139149	-0.114766	-0.0857456	0.216529	-0.0999184	0.34383	-0.0969689	-0.107489	0.347701
Glyma.01G222700	ATRBOH F, ATRBOHF, RBOHAP108, RBOHF, RBOH F	respiratory burst oxidase protein F	salmon	-0.0897571	-0.141847	-0.0384587	0.146667	0.449147	0.0986664	0.38149	-0.0185032	0.0699882	-0.0269648	-0.143096	-0.11883	-0.140509	-0.125812	0.0764259	0.465469	-0.102035	0.808839	-0.153645	-0.131252	-0.0922934
Glyma.01G223000		unknown protein; FUNCTIONS IN: molecular_function unknown; INVOLVED IN: biological_process unknown; LOCATED IN: plasma membrane; BEST Arabidopsis thaliana protein match is: unknown protein (TAIR:AT5G52870.1); Has 1546 Blast hits to 738 proteins in 176 species: Archae - 0; Bacteria - 143; Metazoa - 278; Fungi - 131; Plants - 95; Viruses - 4; Other Eukaryotes - 895 (source: NCBI BLink).	grey	0.14395	-0.110266	0.388154	-0.170935	0.0130844	-0.196369	0.148998	0.490038	-0.270138	0.048063	-0.0764025	-0.230085	0.0426219	-0.162314	0.591971	0.262309	-0.0735291	-0.0780553	0.189068	-0.227783	0.102057
Glyma.01G223100		P-loop containing nucleoside triphosphate hydrolases superfamily protein	magenta	-0.129644	-0.123807	-0.0178692	-0.137916	-0.174836	-0.142543	-0.581224	0.0466316	-0.320002	-0.14927	-0.213845	0.879333	-0.108254	0.545155	0.238367	-0.250675	-0.14004	-0.0428287	-0.239583	-0.331443	-0.235925
Glyma.01G223200	CDPK6, CPK3	calcium-dependent protein kinase 6	turquoise	0.140786	-0.146632	-0.498391	-0.189629	-0.158731	-0.0357594	0.0540411	-0.303202	0.555314	0.454938	0.344443	-0.275935	-0.0478569	-0.156767	-0.277358	-0.417819	0.227407	-0.243628	0.265592	0.914126	-0.102371
Glyma.01G223400		BEST Arabidopsis thaliana protein match is: loricrin-related (TAIR:AT5G64550.1); Has 3596 Blast hits to 2004 proteins in 150 species: Archae - 0; Bacteria - 54; Metazoa - 1597; Fungi - 38; Plants - 513; Viruses - 9; Other Eukaryotes - 1385 (source: NCBI BLink).	grey	-0.252565	-0.228669	0.169993	0.683008	0.0440081	-0.126972	0.656025	0.09039	-0.189178	-0.0720483	-0.047045	-0.315138	-0.282835	-0.287598	0.0760884	0.718906	-0.0868239	0.7365	-0.0707326	-0.196956	0.383536
Glyma.01G223500		Uncharacterized protein family (UPF0016)	grey	-0.0907969	0.258357	0.655419	-0.109023	0.0553455	-0.057001	0.0124957	0.579155	-0.314557	-0.164042	-0.173398	-0.321176	0.203493	-0.172367	0.517649	0.415971	-0.0617244	0.0328118	-0.076533	-0.423622	0.0895041
Glyma.01G223600	ATCHX18, CHX18	cation/H+ exchanger 18	grey	0.0153506	-0.228374	-0.259519	-0.0212438	-0.245588	-0.244991	0.266134	-0.241123	-0.227016	-0.0139104	0.483485	-0.0772639	-0.103521	0.0416112	-0.251371	0.1176	0.378308	-0.135666	0.732049	0.0187232	0.316096
Glyma.01G223700		FUNCTIONS IN: molecular_function unknown; INVOLVED IN: biological_process unknown; LOCATED IN: chloroplast, plasma membrane; EXPRESSED IN: 9 plant structures; EXPRESSED DURING: 6 growth stages; BEST Arabidopsis thaliana protein match is: intracellular protein transport protein USO1-related (TAIR:AT1G64180.1); Has 30201 Blast hits to 17322 proteins in 780 species: Archae - 12; Bacteria - 1396; Met…	grey	-0.22103	-0.0638193	0.244521	0.402963	-0.327467	-0.307597	-0.228356	0.118193	-0.582087	-0.277604	-0.287484	0.467763	-0.200018	0.59084	0.118985	0.231573	-0.24434	0.319461	-0.275771	-0.522567	-0.0215969
Glyma.01G223800		Lactoylglutathione lyase / glyoxalase I family protein	grey	-0.205676	-0.0663129	0.634366	0.0684617	0.0445031	0.0180738	0.100407	0.46935	-0.322018	-0.300782	-0.308216	-0.159703	-0.0859474	0.0155972	0.276222	0.478161	-0.260006	0.173832	-0.239767	-0.512625	0.303619
Glyma.01G224000		Leucine-rich repeat protein kinase family protein	cyan	-0.204299	-0.155149	0.0647095	0.896527	0.0624508	-0.114928	0.65833	0.0111733	-0.240818	-0.191004	-0.0706782	-0.295683	-0.258239	-0.309903	0.163139	0.708982	-0.119987	0.627005	0.00670992	-0.287205	0.441516
Glyma.01G224100	CRF2, TMO3	cytokinin response factor 2	grey	-0.172687	-0.250549	-0.0643263	-0.174156	-0.156419	-0.185664	-0.0672904	-0.0981827	-0.324104	-0.130372	0.106378	0.345333	-0.197659	0.241045	-0.134892	-0.0157512	0.0700166	-0.196755	0.497828	-0.248932	0.168348
Glyma.01G224200	SPA2	SPA1-related 2	grey	0.165984	-0.0642839	-0.534865	0.243294	0.503261	0.268775	0.655543	-0.417996	0.615512	0.310376	0.16352	-0.490088	0.0609281	-0.506032	-0.363221	-0.0643224	0.165271	0.0851945	0.119801	0.518237	0.151774
Glyma.01G224300		crooked neck protein, putative / cell cycle protein, putative	grey	0.0398905	-0.0894538	0.162529	0.444682	0.195989	-0.177442	0.696025	-0.0306988	-0.204571	-0.0541431	0.0886849	-0.36295	0.0359931	-0.405531	-0.1931	0.628794	-0.0119173	0.503246	0.171923	-0.226288	0.223161
Glyma.01G224600		unknown protein; BEST Arabidopsis thaliana protein match is: unknown protein (TAIR:AT1G64340.1); Has 514 Blast hits to 437 proteins in 98 species: Archae - 0; Bacteria - 21; Metazoa - 115; Fungi - 53; Plants - 52; Viruses - 5; Other Eukaryotes - 268 (source: NCBI BLink).	tan	-0.0249211	0.0521772	-0.0611198	-0.081309	-0.120107	-0.103216	0.0984203	-0.0635832	-0.117195	-0.0206823	0.10633	-0.090905	0.0170039	-0.0720291	-0.0615688	0.0512216	0.0658137	-0.0738294	0.649987	0.00594963	-0.0908177
Glyma.01G224700	SEH1H	Transducin/WD40 repeat-like superfamily protein	grey	0.136614	0.553437	0.535623	0.0901901	-0.228738	-0.258603	-0.0273146	0.192468	-0.433985	-0.201361	-0.233777	-0.179781	0.532065	-0.147505	0.00624532	0.366818	-0.0889763	0.155682	-0.165277	-0.339548	-0.0125264
Glyma.01G224800	WRKY41, AtWRKY41	WRKY family transcription factor	salmon	-0.0639319	0.182153	0.297676	0.0996454	-0.153907	-0.220209	0.100945	0.1018	-0.394231	-0.144997	-0.15087	0.0125615	0.101227	-0.0556532	0.172347	0.591799	-0.132062	0.705872	-0.0574094	-0.32549	-0.12651
Glyma.01G224900	CPC	Homeodomain-like superfamily protein	yellow	-0.11255	-0.193032	-0.107976	0.599172	-0.0557018	-0.0657723	0.465828	-0.104562	-0.143702	-0.131466	-0.17216	-0.174259	-0.190419	-0.18282	-0.119107	0.358895	-0.139048	0.137094	-0.136375	-0.178995	0.848709
Glyma.01G225000		Integrase-type DNA-binding superfamily protein	tan	-0.0267119	-0.0742519	-0.15046	0.0139948	-0.240635	-0.211678	0.100231	-0.157235	-0.266906	-0.0947982	0.367644	0.0319382	0.00538473	0.0967369	-0.155193	0.144734	0.534575	0.139116	0.782346	-0.054037	-0.147051
Glyma.01G225100	HAI3	highly ABA-induced PP2C gene 3	turquoise	0.170722	-0.0573609	-0.273531	-0.167074	-0.131375	-0.0402239	-0.0642579	-0.156204	0.370926	0.0294407	0.270549	-0.13844	-0.0124985	-0.132663	-0.139985	-0.32768	0.227673	-0.183256	0.13742	0.655012	-0.190741
Glyma.01G225400		unknown protein; BEST Arabidopsis thaliana protein match is: unknown protein (TAIR:AT5G24165.1); Has 30201 Blast hits to 17322 proteins in 780 species: Archae - 12; Bacteria - 1396; Metazoa - 17338; Fungi - 3422; Plants - 5037; Viruses - 0; Other Eukaryotes - 2996 (source: NCBI BLink).	grey	0.000117147	0.504818	-0.00579374	-0.368865	-0.136562	0.216023	-0.735818	-0.147205	0.063141	0.0627652	-0.219553	0.319153	0.250585	0.489288	-0.0626137	-0.509428	-0.133703	-0.318007	-0.299437	-0.0404492	-0.407479
Glyma.01G225600		unknown protein; Has 13 Blast hits to 13 proteins in 7 species: Archae - 0; Bacteria - 0; Metazoa - 0; Fungi - 0; Plants - 13; Viruses - 0; Other Eukaryotes - 0 (source: NCBI BLink).	salmon	-0.0766103	-0.0943981	-0.0207501	0.192487	0.210618	0.0164263	0.30886	-0.0583395	-0.00825671	-0.0158036	-0.11486	-0.101197	-0.109298	-0.110724	-0.0363345	0.446083	-0.0728626	0.786796	-0.114174	-0.100793	-0.0598622
Glyma.01G225700		PHD finger protein-related	red	-0.205874	0.0156879	0.305853	0.455627	-0.0184262	-0.211541	0.54814	0.193821	-0.326598	-0.0886417	-0.0881874	-0.299851	-0.0694737	-0.335846	0.0341729	0.843635	-0.133488	0.71098	0.0300199	-0.298222	0.252704
Glyma.01G225800	UGE5	UDP-D-glucose/UDP-D-galactose 4-epimerase 5	grey	0.256611	0.48461	-0.236741	-0.292499	-0.226653	0.0376573	-0.419635	-0.359764	0.062595	-0.11818	0.223607	0.339457	0.511029	0.0364474	-0.353156	-0.429762	0.25584	-0.291668	0.136776	0.176324	-0.424304
Glyma.01G225900	ADL1, ADL1A, AG68, DRP1A, RSW9, DL1	dynamin-like protein	red	-0.276379	0.234365	0.42814	0.417282	0.0776905	-0.260967	0.411591	0.311139	-0.417467	-0.263531	0.106794	-0.408651	-0.0594723	-0.328879	0.400173	0.82707	-0.0792199	0.467615	0.089706	-0.40637	0.18476
Glyma.01G226000		alpha/beta-Hydrolases superfamily protein	grey	-0.0707276	-0.293799	-0.343605	-0.198138	0.494045	0.399525	0.158035	-0.00865209	0.714403	0.300486	0.032889	-0.281668	-0.259783	-0.132164	0.0104766	-0.447677	0.054379	-0.4097	-0.027528	0.513476	0.114727
Glyma.01G226100		Late embryogenesis abundant (LEA) hydroxyproline-rich glycoprotein family	grey	-0.208605	-0.314433	-0.327344	0.0586805	0.702711	0.6245	0.441803	-0.111257	0.622306	0.389535	-0.140711	-0.270883	-0.346766	-0.303366	-0.0203219	-0.0535352	-0.0526438	0.0267372	-0.0559895	0.133419	0.228208
Glyma.01G226200	ATPI4K GAMMA 4, UBDK GAMMA 4, PI4K GAMMA 4	phosphoinositide 4-kinase gamma 4	grey	-0.242161	-0.207085	-0.00578774	0.68783	0.319912	-0.0474081	0.745524	-0.0104256	-0.153048	-0.159462	-0.122822	-0.318563	-0.281943	-0.297886	0.0572855	0.788985	-0.172026	0.690633	-0.0557417	-0.306478	0.525566
Glyma.01G226502		unknown protein	turquoise	0.250949	0.233106	-0.119906	-0.231357	-0.108743	-0.0334104	-0.184308	-0.0687253	0.335041	0.165645	0.0798183	-0.151367	0.321277	-0.155553	0.06139	-0.344182	-0.00497622	-0.232067	-0.126191	0.62035	-0.255413
Glyma.01G226600	SCL3, SCL-3	scarecrow-like 3	turquoise	0.206865	-0.0627716	-0.302328	-0.241117	0.0173887	0.106478	-0.0280393	-0.136489	0.670788	0.546389	0.0481762	-0.243684	0.0502232	-0.231264	-0.141392	-0.510364	0.0557792	-0.246555	-0.112133	0.887062	-0.235509
Glyma.01G226700	ALB1, ALB-1V, V157, PDE166, CHLD	ALBINA 1	grey	-0.179707	-0.401301	0.314047	0.0743217	0.0406163	-0.115315	0.509643	0.41757	0.138409	0.337337	0.0146572	-0.464574	-0.330527	-0.47595	0.120323	0.282817	0.111989	0.0698787	0.171389	0.275082	0.213135
Glyma.01G226800		THUMP domain-containing protein	grey	-0.0109969	-0.488128	0.353889	0.0962785	0.108621	-0.0957292	0.549033	0.304652	-0.0482225	0.178349	-0.0444825	-0.340752	-0.264006	-0.427396	0.0876391	0.422513	-0.0306958	0.192331	0.122622	-0.0465596	0.312179
Glyma.01G226900	HKL1, ATHKL1	hexokinase-like 1	grey	0.515153	-0.188791	0.0489402	-0.315337	-0.308067	-0.275083	-0.220656	0.139174	-0.158793	0.0659175	0.198105	0.0396348	0.290194	0.281701	-0.0279839	-0.303771	0.343428	-0.277456	0.381993	0.130197	-0.32361
Glyma.01G227000		Adaptin family protein	grey	0.12192	-0.214045	-0.368895	0.391857	0.394904	0.214228	0.783873	-0.221464	0.518557	0.282275	0.135479	-0.638631	-0.0325038	-0.61523	-0.170929	0.139633	0.214111	0.15284	0.217423	0.444911	0.279544
Glyma.01G227200		CCCH-type zinc fingerfamily protein with RNA-binding domain	grey	-0.158205	-0.00209221	0.184505	0.394314	0.45091	0.0562351	0.720772	0.134742	-0.0909965	-0.0774765	-0.0434927	-0.439262	-0.0952139	-0.496554	0.12405	0.660306	-0.0634598	0.439926	0.112651	-0.332478	0.291512
Glyma.01G227400	HEMC	hydroxymethylbilane synthase	grey	-0.278043	-0.409866	0.464107	0.115723	0.0464261	-0.0861721	0.368757	0.70321	-0.026531	0.259269	-0.0315025	-0.403066	-0.40975	-0.398551	0.564334	0.444554	-0.0314688	0.155388	0.0647585	-0.0110913	0.231887
Glyma.01G227600		unknown protein	grey	-0.183841	-0.213132	0.251186	0.25578	0.00912063	-0.0774379	0.173249	0.26304	-0.283005	-0.191932	-0.250381	0.184318	-0.215359	-0.131501	0.35969	0.53148	-0.24568	0.565299	-0.290975	-0.391889	0.211944
Glyma.01G227700	CER7	3'-5'-exoribonuclease family protein	red	-0.174286	-0.253674	0.397848	0.493788	-0.126604	-0.228099	0.485602	0.35049	-0.358647	-0.113129	-0.093417	-0.248114	-0.236287	-0.250523	0.201577	0.833534	-0.0770852	0.738836	-0.0284905	-0.304156	0.245499
Glyma.01G227900	AtHSD5, HSD5	hydroxysteroid dehydrogenase 5	green	-0.111157	-0.151878	0.12001	-0.121873	0.671822	0.321927	0.0281661	0.277203	0.249386	-0.0274205	-0.17454	-0.105252	-0.172123	-0.0189351	0.658587	-0.0166749	-0.123689	-0.0150721	-0.221853	-0.160389	-0.151653
Glyma.01G228100	DPB, ATDPB	Transcription factor DP	grey	-0.00664711	0.13612	0.0935547	0.399436	-0.268679	-0.428127	0.492196	0.0109672	-0.311276	0.100821	-0.0949384	-0.424046	0.119444	-0.247207	0.00129965	0.572966	0.101736	0.440581	0.131882	-0.0100448	0.348107
Glyma.01G228200		Homeodomain-like superfamily protein	grey	-0.11061	0.17069	0.332901	0.602284	0.00121381	-0.169156	0.399741	0.0732614	-0.43228	-0.290119	-0.287155	-0.0834352	0.12084	-0.223741	0.0669077	0.715107	-0.239889	0.637483	-0.212147	-0.522479	0.236492
Glyma.01G228300		unknown protein	grey	0.0213064	-0.151614	0.0482793	0.483222	0.0543314	0.01237	0.57658	-0.0214016	-0.134263	-0.139539	0.378862	-0.421052	-0.0545837	-0.244438	-0.0678524	0.511761	0.160226	0.366321	0.403448	-0.179595	0.238956
Glyma.01G228400		NADH:ubiquinone oxidoreductase, 17.2kDa subunit	turquoise	0.0396365	0.169865	-0.391433	-0.26455	0.0935597	0.0117925	0.0366109	-0.27023	0.578379	0.360849	0.316918	-0.291449	0.0720751	-0.261972	-0.23085	-0.433605	0.168577	-0.321399	0.248263	0.826433	-0.313463
Glyma.01G228500		RING/U-box superfamily protein	grey	0.218837	0.148152	-0.442526	-0.0703835	-0.0889065	-0.110273	0.20661	-0.420904	0.393014	0.379945	0.255691	-0.309781	0.238565	-0.3267	-0.418833	-0.219704	0.183469	-0.113359	0.233936	0.714851	-0.056196
Glyma.01G228600		Translin family protein	grey	0.0177622	0.0802261	0.246537	-0.0540786	-0.15378	-0.090116	-0.0881253	0.140657	-0.158526	-0.197227	0.0432763	-0.147943	0.105847	0.0555617	0.0837395	0.20719	0.173533	0.212862	0.169453	-0.0654057	-0.217495
Glyma.01G228700	CHS, TT4, ATCHS	Chalcone and stilbene synthase family protein	yellow	-0.15368	-0.238514	-0.108482	0.551542	0.0868564	-0.0583283	0.56795	-0.120576	-0.132852	-0.143788	-0.218385	-0.21407	-0.235408	-0.223019	-0.135519	0.49495	-0.169593	0.218748	-0.1789	-0.220667	0.930071
Glyma.01G228800		Pentatricopeptide repeat (PPR) superfamily protein	grey	-0.0321598	-0.21125	-0.282337	0.384595	0.290876	0.0147213	0.826703	-0.193848	0.199046	0.218858	0.298014	-0.496288	-0.139274	-0.54636	-0.264124	0.40468	0.21389	0.297254	0.393944	0.194622	0.349575
Glyma.01G228900	XPO1A, ATCRM1, ATXPO1, XPO1, HIT2	exportin 1A	red	-0.0657922	-0.0286215	0.392479	0.60664	-0.0397542	-0.239792	0.663356	0.256626	-0.401208	-0.193056	-0.0582343	-0.440996	-0.0198433	-0.426643	0.131545	0.89599	-0.0548359	0.632285	0.0528149	-0.372035	0.410884
Glyma.01G229000	ATARFB1C, ARFB1C	ADP-ribosylation factor B1C	grey	0.493317	0.0715569	-0.0344577	0.0826483	-0.375592	-0.36193	0.0785783	-0.220858	-0.251467	0.242263	0.0224057	-0.0136475	0.452121	-0.0330123	-0.200102	0.0700889	0.115504	0.103771	0.0678531	0.0543684	0.00401036
Glyma.01G229066		unknown protein	turquoise	0.203531	-0.168363	-0.482843	-0.0968579	-0.0862819	-0.0389135	0.131108	-0.310645	0.465443	0.319512	0.199775	-0.219579	0.0157855	-0.171195	-0.315344	-0.33148	0.0543433	-0.208173	0.237793	0.765255	0.014338
Glyma.01G229400		P-loop containing nucleoside triphosphate hydrolases superfamily protein	grey	-0.0835557	-0.148033	-0.0264369	-0.0164943	-0.090178	-0.0671685	0.0978511	0.116234	-0.103459	0.0304304	-0.103163	0.151952	-0.10691	-0.0835986	-0.0416437	0.0341038	0.0344076	-0.0490195	0.141315	-0.0908966	0.201536
Glyma.01G229500		Tudor/PWWP/MBT superfamily protein	grey	0.00173493	-0.0946988	-0.0992739	0.52244	0.321882	-0.0681622	0.875071	-0.102603	0.0458041	0.0746896	0.121487	-0.550176	-0.0488521	-0.559949	-0.169893	0.604534	0.204671	0.522355	0.250184	0.0196911	0.308596
Glyma.01G229600	CDC20.1	Transducin family protein / WD-40 repeat family protein	magenta	0.0205036	-0.0799693	0.134896	0.112739	0.00509658	-0.179297	-0.112402	0.0807791	-0.366288	-0.214972	-0.166875	0.639152	0.046716	-0.0765613	0.14987	0.118853	-0.201121	0.135034	-0.209885	-0.434639	-0.0413277
Glyma.01G229700		Pre-mRNA-splicing factor 3	grey	-0.124364	-0.180197	0.458508	0.242033	0.124745	-0.204397	0.560144	0.335062	-0.272379	-0.0972557	-0.171429	-0.362821	-0.151525	-0.380677	0.253726	0.761851	-0.0641018	0.589261	-0.0820184	-0.288782	0.297948
Glyma.01G229900		Protein of unknown function (DUF604)	grey	-0.107202	0.086978	0.216572	0.599065	0.173412	-0.016503	0.573347	0.185925	-0.0355543	-0.022687	-0.185119	-0.565684	-0.0150984	-0.484368	0.396681	0.655501	-0.0973858	0.507984	-0.136451	-0.119807	0.288016
Glyma.01G230200		unknown protein; FUNCTIONS IN: molecular_function unknown; INVOLVED IN: biological_process unknown; LOCATED IN: mitochondrion; EXPRESSED IN: 22 plant structures; EXPRESSED DURING: 13 growth stages; BEST Arabidopsis thaliana protein match is: unknown protein (TAIR:AT5G17165.1); Has 39 Blast hits to 39 proteins in 11 species: Archae - 0; Bacteria - 0; Metazoa - 0; Fungi - 0; Plants - 39; Viruses - …	grey	0.404021	-0.239775	-0.521373	-0.133954	0.0948084	0.451855	-0.118934	-0.333446	0.609501	0.0770402	0.0923001	-0.0812495	0.0538457	0.175277	-0.273671	-0.564736	0.0888506	-0.186892	-0.0485652	0.548946	-0.12109
Glyma.01G230300		unknown protein; FUNCTIONS IN: molecular_function unknown; INVOLVED IN: biological_process unknown; LOCATED IN: chloroplast; EXPRESSED IN: 22 plant structures; EXPRESSED DURING: 13 growth stages; Has 1807 Blast hits to 1807 proteins in 277 species: Archae - 0; Bacteria - 0; Metazoa - 736; Fungi - 347; Plants - 385; Viruses - 0; Other Eukaryotes - 339 (source: NCBI BLink).	grey	0.109489	0.462683	-0.135117	-0.402786	-0.439915	-0.257171	-0.667394	-0.224149	-0.0663838	0.0655325	0.205586	0.243034	0.282737	0.453209	-0.0478153	-0.486792	0.0993695	-0.356541	0.110785	0.320289	-0.510098
Glyma.01G230400		PLAC8 family protein	grey	0.0349704	0.100908	-0.212605	0.00461346	-0.11654	0.104415	-0.0636428	-0.26872	0.388456	0.245346	0.151954	-0.156385	0.039202	-0.102568	-0.241821	-0.215126	0.000717569	0.0572819	-0.0109365	0.566451	-0.267332
Glyma.01G230700		KH domain-containing protein	grey	-0.118399	-0.287153	0.209772	0.571957	0.312765	-0.0551353	0.775959	0.10936	-0.153496	-0.140195	-0.15782	-0.360064	-0.212155	-0.400659	-0.0399086	0.694328	-0.104722	0.475881	-0.0302788	-0.311501	0.495554
Glyma.01G230900	CYTC-2	cytochrome c-2	pink	0.0114819	0.0790119	-0.0904184	-0.23094	-0.250203	-0.141135	-0.651815	-0.157122	-0.277439	-0.141956	-0.0634744	0.520642	0.0662131	0.873095	-0.130835	-0.406535	-0.0436869	-0.222781	-0.106988	-0.207969	-0.24663
Glyma.01G231000		Integrase-type DNA-binding superfamily protein	pink	-0.088061	-0.126571	-0.187975	-0.148589	-0.219139	-0.168788	-0.246127	-0.162892	-0.18804	0.0918043	0.0296592	0.180241	-0.129506	0.703475	-0.139309	-0.209456	0.163208	-0.144218	0.240966	-0.0446607	-0.0427187
Glyma.01G231200		Integrase-type DNA-binding superfamily protein	tan	-0.00277786	-0.115755	-0.189995	-0.0850279	-0.196428	-0.173908	0.0282752	-0.160153	-0.165884	0.0683576	0.132579	0.0572137	-0.0494919	0.207821	-0.148748	-0.0212008	0.280872	0.0213807	0.68487	0.0182822	-0.166375
Glyma.01G231300		Nuclear transport factor 2 (NTF2) family protein	grey	0.0871964	-0.094884	-0.154331	0.604081	-0.114615	-0.0998069	0.367943	-0.116548	-0.120302	-0.0793404	0.148613	-0.119621	0.0127381	-0.128061	-0.11236	0.123208	0.292551	0.200149	0.363197	-0.0289888	0.0954579
Glyma.01G231400	FKBP53, ATFKBP53	FK506 BINDING PROTEIN 53	grey	-0.0460723	-0.0333693	0.737531	0.372424	-0.201526	-0.291452	0.281664	0.482887	-0.560453	-0.298927	-0.182222	-0.184876	-0.000738331	-0.208118	0.23516	0.653559	-0.0255703	0.354342	-0.0668329	-0.525495	0.220028
Glyma.01G231451		unknown protein	grey	0.186462	0.304743	-0.283764	0.338685	0.0809223	-0.0291188	0.407224	-0.348756	0.116905	0.0274576	0.170337	-0.337348	0.239639	-0.305715	-0.329549	0.098823	0.0944073	0.179429	0.0994644	0.168478	0.0956671
Glyma.01G231500		Tetratricopeptide repeat (TPR)-like superfamily protein	grey	0.250906	-0.0478337	-0.187464	0.377745	0.0768839	-0.101004	0.584398	-0.289645	-0.00633866	0.206742	0.104247	-0.275974	0.122737	-0.416942	-0.247083	0.247852	0.178186	0.277251	0.217133	0.0464113	0.184133
Glyma.01G231600		alpha/beta-Hydrolases superfamily protein	grey	-0.153105	-0.274359	0.137162	0.135629	0.127337	0.00834469	0.380189	0.252863	0.119325	-0.0517211	0.133393	-0.477081	-0.261581	-0.372566	0.621888	0.390545	0.018888	0.176282	0.0700056	0.153303	0.278638
Glyma.01G231900		Rieske (2Fe-2S) domain-containing protein	grey	-0.185008	-0.308526	0.350968	-0.16195	-0.0107403	-0.0399115	0.257496	0.399717	0.0586556	0.227867	0.135134	-0.362731	-0.289622	-0.35968	0.259325	0.218749	0.0280351	-0.0322006	0.327499	0.123212	0.0708885
Glyma.01G232000		Integrase-type DNA-binding superfamily protein	grey	0.156874	0.25841	0.237017	-0.234063	-0.247923	-0.178107	-0.470823	-0.0667341	-0.368488	-0.164752	-0.18359	0.631196	0.410502	0.174411	-0.102855	-0.174544	-0.0972031	-0.107414	-0.17386	-0.324905	-0.289295
Glyma.01G232100	AAE1	acyl activating enzyme 1	turquoise	-0.0335008	-0.203893	-0.558936	-0.329654	0.182481	0.209328	-0.0114715	-0.273316	0.741437	0.58799	0.164969	-0.0365584	-0.182272	-0.106093	-0.248141	-0.610708	0.184221	-0.32323	0.0991175	0.823728	-0.227134
Glyma.01G232200	AAE1	acyl activating enzyme 1	blue	0.125146	0.703034	0.148319	-0.143768	-0.152826	-0.111749	-0.213508	-0.120512	-0.172201	-0.0785183	0.0709869	-0.0778324	0.707158	-0.096106	-0.0858019	0.00570809	0.0278034	-0.145339	0.00582204	-0.0826999	-0.181477
Glyma.01G232300		RNA-binding (RRM/RBD/RNP motifs) family protein	grey	-0.114568	-0.0650963	-0.332339	0.0310869	-0.0822987	-0.0995455	0.409942	-0.242515	0.173919	0.225677	0.233736	-0.352892	-0.110411	-0.275299	-0.282984	0.129479	0.239272	-0.0144604	0.375653	0.391987	0.401127
Glyma.01G232400	4CL3	4-coumarate:CoA ligase 3	yellow	-0.105551	-0.205282	-0.102972	0.563909	-0.0283336	-0.0683373	0.485034	-0.113913	-0.153918	-0.141546	-0.184164	-0.173402	-0.184197	-0.186888	-0.13138	0.392999	-0.145925	0.131617	-0.143381	-0.198894	0.877776
Glyma.01G232500	CSLD3, KJK, ATCSLD3	cellulose synthase-like D3	grey	0.0600432	-0.157967	-0.485133	0.375598	0.1893	0.0886339	0.617903	-0.360095	0.400829	0.306356	0.345513	-0.455128	-0.121835	-0.309859	-0.291372	0.00053249	0.347521	0.15014	0.384687	0.484448	0.0562634
Glyma.01G232600		Target of Myb protein 1	turquoise	0.0299937	-0.312182	-0.548183	-0.0540028	-0.16763	-0.0672947	0.0595059	-0.356715	0.479852	0.437147	0.367212	-0.129	-0.230194	0.0642285	-0.369807	-0.399615	0.202006	-0.0769138	0.271229	0.863392	-0.158778
Glyma.01G232850		unknown protein	turquoise	-0.0625724	-0.191168	-0.488344	-0.0530016	0.262359	0.294863	0.225162	-0.252171	0.809647	0.618665	0.0570354	-0.281636	-0.201157	-0.273233	-0.211855	-0.401589	0.0642871	-0.0561314	-0.0530719	0.81992	-0.137379
Glyma.01G232901		unknown protein	turquoise	-0.0838616	-0.211151	-0.512748	-0.0477044	0.319992	0.323568	0.264821	-0.267435	0.857231	0.582555	0.0644715	-0.306898	-0.232253	-0.304035	-0.228266	-0.387371	0.098641	-0.0247848	-0.0502291	0.856028	-0.131292
Glyma.01G233000	HSF3, HSFA1B, ATHSFA1B	heat shock factor 3	grey	0.11396	-0.110799	-0.340295	0.463088	0.2127	-0.0356033	0.728339	-0.294909	0.0867574	0.0872122	0.376132	-0.360621	-0.000590553	-0.426034	-0.240317	0.33251	0.150205	0.28982	0.363405	0.118287	0.23805
Glyma.01G233200		Acyl-CoA N-acyltransferases (NAT) superfamily protein	grey	0.268851	0.183009	-0.0569054	-0.024376	-0.198862	-0.0214224	0.202438	-0.201041	-0.0545717	-0.0836559	0.386084	-0.432285	0.261211	-0.315454	-0.077195	0.0980086	0.258559	-0.238811	0.662151	0.0925504	0.154199
Glyma.01G233500		FUNCTIONS IN: molecular_function unknown; INVOLVED IN: biological_process unknown; LOCATED IN: endoplasmic reticulum, plasma membrane; EXPRESSED IN: 23 plant structures; EXPRESSED DURING: 13 growth stages; CONTAINS InterPro DOMAIN/s: NERD (InterPro:IPR011528); Has 69 Blast hits to 69 proteins in 27 species: Archae - 0; Bacteria - 18; Metazoa - 8; Fungi - 0; Plants - 36; Viruses - 0; Other Eukaryo…	turquoise	0.152491	-0.174734	-0.512649	-0.00741697	-0.0428699	0.0139368	0.251891	-0.308572	0.567624	0.27315	0.483855	-0.377176	-0.0490783	-0.269716	-0.320292	-0.245327	0.264949	-0.0186815	0.364069	0.899127	-0.134543
Glyma.01G233600		Plant protein of unknown function (DUF827)	grey	-0.125506	-0.407195	-0.0927019	0.584987	0.545639	0.344884	0.790127	0.0415802	0.348057	0.0846111	-0.193434	-0.487378	-0.349626	-0.479237	0.0788376	0.510076	-0.133171	0.618783	-0.149844	-0.0049743	0.369324
Glyma.01G233700	LEW1	Undecaprenyl pyrophosphate synthetase family protein	grey	0.299676	-0.043207	-0.303666	-0.115762	-0.0351598	0.306914	-0.0886993	-0.0604978	0.617958	0.262474	0.190366	-0.259937	0.0973007	-0.145377	0.0242661	-0.42661	0.133758	-0.149042	-0.0126437	0.691659	-0.29794
Glyma.01G233800		unknown protein	grey	0.0103375	0.550908	-0.0812285	0.0499523	-0.0827859	-0.10687	0.200096	-0.205903	0.0623283	0.0820498	0.15423	-0.366565	0.222348	-0.332195	-0.182195	0.216119	-0.00623141	0.163182	0.0636823	0.2637	-0.0203953
Glyma.01G234000		PLATZ transcription factor family protein	black	0.970402	0.0827349	-0.0853994	-0.0894098	-0.0958291	-0.0336464	-0.0668887	-0.123787	-0.0129284	-0.0365953	0.0522603	-0.0813521	0.679897	-0.0966109	-0.0991115	-0.191726	0.0449189	-0.093584	-0.025908	0.0690719	-0.139091
Glyma.01G234200		unknown protein; FUNCTIONS IN: molecular_function unknown; INVOLVED IN: biological_process unknown; LOCATED IN: chloroplast thylakoid membrane, chloroplast, membrane, chloroplast envelope; EXPRESSED IN: 23 plant structures; EXPRESSED DURING: 14 growth stages; BEST Arabidopsis thaliana protein match is: unknown protein (TAIR:AT3G02900.1); Has 30201 Blast hits to 17322 proteins in 780 species: Arch…	turquoise	0.00545796	0.230964	-0.188661	-0.267187	-0.328375	-0.187223	-0.153781	-0.215392	0.0849197	0.0152557	0.716563	-0.111245	0.124863	-0.144512	-0.162487	-0.243875	0.310393	-0.382567	0.664149	0.469836	-0.287755
Glyma.01G234300		RING/FYVE/PHD zinc finger superfamily protein	grey	0.151516	-0.0201612	-0.528385	0.0829383	0.0149908	-0.0992752	0.535755	-0.423846	0.30734	0.312644	0.407171	-0.397757	0.0353004	-0.413345	-0.380156	-0.0150438	0.349919	0.00761903	0.532318	0.575145	0.11853
Glyma.01G234400	AtGRF5, GRF5	growth-regulating factor 5	grey	-0.148941	-0.197582	0.304306	-0.148909	-0.202788	-0.232953	0.103092	0.31382	-0.263588	-0.0688734	0.431963	-0.137287	-0.182448	-0.160413	0.460272	0.211734	0.249831	-0.172879	0.623836	-0.0706037	-0.062602
Glyma.01G234500		Nucleotide-diphospho-sugar transferases superfamily protein	turquoise	-0.0319892	-0.156132	-0.430972	-0.201248	-0.0343035	0.0206278	-0.00117113	-0.206533	0.644513	0.499547	0.0969103	-0.190383	-0.174197	-0.130617	-0.145917	-0.486801	0.0855061	-0.243228	-0.00259456	0.930842	-0.127118
Glyma.01G234700		Polyketide cyclase/dehydrase and lipid transport superfamily protein	grey	0.14545	-0.0103012	-0.378888	0.228349	0.0746752	0.261469	0.417606	-0.286021	0.59517	0.343802	0.0149201	-0.46796	0.0819805	-0.488224	-0.335638	-0.0655789	6.4465e-05	0.0740105	-0.013837	0.616999	0.160107
Glyma.01G234800		Alba DNA/RNA-binding protein	grey	0.369661	0.624412	-0.206309	-0.278962	-0.299089	-0.148592	-0.264576	-0.356254	0.0230397	-0.0229943	0.353029	-0.136678	0.622383	-0.01648	-0.296878	-0.290507	0.31301	-0.283582	0.244694	0.357004	-0.288233
Glyma.01G235100		Bifunctional inhibitor/lipid-transfer protein/seed storage 2S albumin superfamily protein	turquoise	-0.0423367	0.166214	-0.284029	0.0494378	-0.0436125	0.16194	-0.0131419	-0.182773	0.444274	0.0415074	0.146443	-0.166132	-0.0767018	-0.156219	-0.130067	-0.293997	0.0264662	-0.088814	-0.042849	0.609892	-0.147083
Glyma.01G235300	CVP2	DNAse I-like superfamily protein	cyan	-0.0164863	-0.173217	-0.0718781	0.844167	0.176402	0.0780257	0.666728	-0.0894742	-0.0373089	-0.160938	-0.244851	-0.295314	-0.143942	-0.312859	-0.0484057	0.563277	-0.195997	0.620502	-0.268883	-0.204615	0.577441
Glyma.01G235600	OPR2, ATOPR2	12-oxophytodienoate reductase 2	grey	-0.0177868	0.109785	-0.204037	0.582442	-0.168405	-0.109922	0.213626	-0.195416	-0.129224	-0.169892	0.466216	-0.0816292	0.0175368	-0.0301319	-0.135161	0.117964	0.0726205	0.101194	0.207664	0.00037497	0.114035
Glyma.01G235700	ATSUV3, EDA15	ATP-dependent RNA helicase, mitochondrial (SUV3)	grey	0.0884291	-0.175468	0.0357525	0.701465	0.166584	0.0293901	0.537442	-0.0131988	-0.103959	-0.18633	-0.0956039	-0.187322	0.0195684	-0.265232	-0.0529678	0.391951	-0.15715	0.412077	-0.196322	-0.269941	0.378393
Glyma.01G235800		Pentatricopeptide repeat (PPR) superfamily protein	grey	-0.169199	0.00833295	0.624994	0.310256	-0.000895374	-0.22029	0.258731	0.491106	-0.469512	-0.338429	-0.185157	-0.181393	-0.101415	-0.172185	0.317321	0.654107	-0.0691845	0.379586	-0.209167	-0.535186	0.241401
Glyma.01G236100		Protein kinase superfamily protein	grey	0.294598	0.217813	0.178923	0.555729	0.169489	0.0600059	0.437245	-0.0567938	-0.146605	-0.198552	-0.257382	-0.320993	0.351255	-0.304521	-0.0631085	0.539446	-0.18469	0.680132	-0.261603	-0.324541	0.0832385
Glyma.01G236200		unknown protein; FUNCTIONS IN: molecular_function unknown; INVOLVED IN: biological_process unknown; LOCATED IN: mitochondrion; EXPRESSED IN: petal, leaf whorl, male gametophyte, flower; EXPRESSED DURING: L mature pollen stage, M germinated pollen stage, 4 anthesis, petal differentiation and expansion stage; BEST Arabidopsis thaliana protein match is: unknown protein (TAIR:AT5G07330.1); Has 42 Bla…	grey	-0.0800967	-0.183414	-0.115334	0.0761783	0.532864	0.096596	0.295709	-0.100567	0.0811674	-0.0136497	-0.161875	0.10244	-0.134947	-0.113186	-0.0687801	0.265179	-0.101325	0.607643	-0.109786	-0.155674	-0.127092
Glyma.01G236300	TCX2, ATTCX2	TESMIN/TSO1-like CXC 2	red	-0.200207	-0.210735	-0.0414434	0.691778	0.013005	-0.167935	0.704886	-0.0968149	-0.262204	-0.182078	0.0785604	-0.29814	-0.24928	-0.303088	0.0275727	0.842269	-0.0153923	0.721951	0.133561	-0.239067	0.50172
Glyma.01G236400		Kinase interacting (KIP1-like) family protein	turquoise	-0.0761042	-0.193724	-0.508004	-0.074451	0.302067	0.326517	0.214497	-0.257952	0.856308	0.599584	0.0595461	-0.284102	-0.216521	-0.276399	-0.214064	-0.429024	0.0840772	-0.0663492	-0.0594093	0.855812	-0.156998
Glyma.01G236500		Acyl-CoA N-acyltransferases (NAT) superfamily protein	grey	-0.18188	-0.234706	-0.391801	0.33033	-0.0512	0.0421163	0.0995797	-0.311295	0.0468644	-0.0828232	0.0706223	0.086076	-0.306356	0.368772	-0.247897	-0.0262594	0.153699	0.179491	0.0132711	0.0596514	0.193752
Glyma.01G236600		Ribosomal protein S3Ae	brown	-0.0404043	0.44491	0.647077	-0.0800606	-0.320649	-0.258604	-0.43567	0.374416	-0.561126	-0.311691	-0.325616	0.109277	0.357973	0.288076	0.201474	0.196444	-0.231496	-0.0926864	-0.319436	-0.528149	0.0118703
Glyma.01G236700		Acyl-CoA N-acyltransferases (NAT) superfamily protein	grey	-0.12012	-0.181067	-0.0895084	0.72924	-0.0891384	-0.115169	0.52913	-0.106341	-0.184588	-0.114599	-0.163266	-0.139634	-0.182805	-0.149364	-0.105585	0.455508	-0.126292	0.393229	-0.126863	-0.172388	0.635211
Glyma.01G236800		Protein of unknown function (DUF581)	pink	-0.154532	-0.141373	-0.0440143	-0.233132	-0.0847735	-0.106268	-0.674482	-0.00784364	-0.277323	-0.158074	-0.227686	0.811074	-0.1588	0.891006	0.00996503	-0.414279	-0.154722	-0.175234	-0.255167	-0.33076	-0.271289
Glyma.01G236900		unknown protein	pink	-0.129556	-0.126347	-0.12106	-0.206009	0.00651856	-0.0781869	-0.573115	-0.0461411	-0.205075	-0.123727	-0.20232	0.693719	-0.139801	0.807754	0.0908284	-0.374868	-0.129523	-0.161524	-0.223577	-0.277378	-0.233463
Glyma.01G237200		unknown protein; Has 31 Blast hits to 31 proteins in 9 species: Archae - 0; Bacteria - 0; Metazoa - 0; Fungi - 0; Plants - 31; Viruses - 0; Other Eukaryotes - 0 (source: NCBI BLink).	grey	0.128728	0.100811	-0.400459	0.200047	0.153104	0.11883	0.51151	-0.299501	0.365717	0.292658	0.313996	-0.518686	0.108154	-0.597714	-0.0717007	0.137357	0.229685	0.107984	0.30014	0.415937	0.212102
Glyma.01G237400		Protein of unknown function (DUF1423)	grey	0.070189	0.165483	-0.400224	0.162495	0.109961	-0.0195169	0.532822	-0.410162	0.180514	0.166401	0.102993	-0.478137	0.089853	-0.348098	-0.320595	0.240519	0.189467	0.220959	0.229275	0.290792	0.344267
Glyma.01G237800	SECE1	secE/sec61-gamma protein transport protein	grey	-0.17787	-0.347814	-0.282373	0.255379	0.140592	0.0774154	0.694528	-0.177238	0.165182	0.232821	0.388548	-0.452848	-0.314394	-0.431144	-0.148104	0.359494	0.28598	0.159996	0.559753	0.164976	0.430605
Glyma.01G237900	OASA1	O-acetylserine (thiol) lyase (OAS-TL) isoform A1	grey	-0.0973759	-0.367324	-0.532459	0.4907	0.332451	0.35189	0.633715	-0.38086	0.539847	0.225182	-0.107006	-0.357566	-0.284343	-0.279826	-0.399771	0.0971083	-0.0286652	0.297037	-0.104148	0.357671	0.528901
Glyma.01G238000	FdC2	2Fe-2S ferredoxin-like superfamily protein	grey	-0.219807	-0.412168	0.500117	-0.00234824	0.134112	-0.0309412	0.384407	0.595238	-0.0941369	0.102819	-0.0544517	-0.368392	-0.353	-0.351482	0.52128	0.461647	0.0809792	0.139169	0.145279	-0.172754	0.270235
Glyma.01G238200		Acyl-CoA N-acyltransferase with RING/FYVE/PHD-type zinc finger protein	grey	-0.0233232	0.121745	0.0862752	0.128374	0.0091486	-0.0475509	0.154966	-0.0233536	0.0556186	0.0900767	-0.0674549	-0.230866	0.123031	-0.232289	0.0338782	0.164129	-0.108163	0.154616	-0.0558215	0.102287	-0.0330243
Glyma.01G238500		unknown protein	turquoise	-0.0737907	-0.0993532	-0.330081	-0.161164	-0.100765	-0.0591822	0.012615	-0.15232	0.523687	0.186684	0.351438	-0.204814	-0.156968	-0.188376	-0.129504	-0.32848	0.148092	-0.172562	0.0888813	0.895397	-0.160653
Glyma.01G238600	HSP70T-2	heat-shock protein 70T-2	grey	-0.181693	-0.108748	0.0946828	-0.00499305	0.0212615	-0.0449492	0.300384	0.0850825	-0.0808708	0.00916507	-0.243149	-0.109522	-0.17851	-0.180845	-0.0270584	0.226663	-0.102306	-0.00382738	-0.141588	-0.128757	0.530066
Glyma.01G238800	MSS1, STP13, ATSTP13	Major facilitator superfamily protein	tan	0.0780643	0.0451277	-0.24591	-0.233619	-0.267242	-0.186277	-0.093798	-0.213026	-0.107201	0.0408302	0.620701	0.153577	0.144301	-0.044612	-0.210283	-0.180991	0.69721	-0.262066	0.804196	0.176373	-0.27519
Glyma.01G238900		Cupredoxin superfamily protein	grey	-0.0863661	-0.163321	-0.237358	0.188768	0.162123	0.644377	0.153131	-0.119495	0.457161	-0.0189301	0.124414	-0.185382	-0.155283	-0.169528	-0.099497	-0.139848	-0.0255431	0.0312984	0.284587	0.13405	-0.0837699
Glyma.01G239000	CLC-D, ATCLC-D	chloride channel D	grey	0.090528	-0.236512	-0.485817	0.279357	0.405375	0.28197	0.66896	-0.297405	0.654837	0.370394	0.275469	-0.546013	-0.0725395	-0.521376	-0.271266	-0.060345	0.266376	0.0989483	0.240254	0.602263	0.111536
Glyma.01G239200	ARIA	ARM repeat protein interacting with ABF2	magenta	0.146867	-0.132879	-0.285649	-0.0719496	-0.1839	-0.174737	-0.385858	-0.248776	-0.284178	-0.161026	-0.0723575	0.90328	0.0865476	0.367006	-0.232262	-0.318243	-0.0252202	-0.0752973	-0.0616558	-0.227875	-0.111985
Glyma.01G239500		alpha/beta-Hydrolases superfamily protein	grey	0.000843532	-0.173114	-0.404681	-0.140855	-0.23396	0.0323777	-0.122271	-0.281833	0.0827247	-0.128066	0.684658	0.13964	-0.12877	0.170761	-0.27197	-0.24898	0.682966	-0.221629	0.595086	0.273643	-0.105614
Glyma.01G239600		alpha/beta-Hydrolases superfamily protein	yellow	-0.190287	-0.283559	-0.129408	0.713027	0.178885	-0.0277825	0.563166	-0.138813	-0.136387	-0.170036	-0.271434	-0.0883807	-0.280218	-0.140688	-0.120705	0.485733	-0.209815	0.432235	-0.247867	-0.292055	0.724174
Glyma.01G239700	KAPP, RAG1	kinase associated protein phosphatase	grey	0.105152	0.320842	-0.263262	-0.0843096	-0.317427	-0.330003	-0.050755	-0.250011	0.151324	0.248228	0.3055	-0.0717266	0.305178	-0.221813	-0.231488	-0.156155	0.161558	-0.0100574	0.18465	0.650904	-0.276036
Glyma.01G239900		Glycoprotein membrane precursor GPI-anchored	grey	-0.224265	-0.147779	-0.328357	0.0146447	0.237425	0.394701	0.14202	-0.118075	0.74573	0.380718	0.0495324	-0.356012	-0.250422	-0.30887	0.025189	-0.276028	-0.0215906	-0.133653	-0.0516688	0.669694	0.0212724
Glyma.01G240000		Ribosomal protein S8 family protein	brown	-0.0206662	0.335273	0.874225	-0.0878257	-0.185263	-0.103345	-0.174415	0.658923	-0.389088	-0.221658	-0.220129	-0.307123	0.206131	-0.158242	0.591497	0.364891	-0.196876	-0.0889639	-0.219021	-0.436191	0.0342744
Glyma.01G240100	ATML1	Homeobox-leucine zipper family protein / lipid-binding START domain-containing protein	grey	0.0818264	-0.0608718	-0.0396499	-0.150415	-0.282198	-0.240096	0.163407	-0.0910673	-0.332473	-0.149578	0.332862	-0.0651875	0.077546	0.0129662	-0.153835	0.145941	0.287479	-0.230482	0.69903	-0.124095	0.24921
Glyma.01G240300	ATPMEPCRA, PMEPCRA	methylesterase PCR A	magenta	-0.126302	-0.128045	0.14381	-0.213969	-0.22262	-0.165211	-0.592384	0.115917	-0.328709	-0.151334	-0.20131	0.864062	-0.103609	0.462144	0.0110155	-0.306902	-0.137679	-0.168472	-0.225402	-0.314825	-0.247474
Glyma.01G240500		unknown protein; Has 35333 Blast hits to 34131 proteins in 2444 species: Archae - 798; Bacteria - 22429; Metazoa - 974; Fungi - 991; Plants - 531; Viruses - 0; Other Eukaryotes - 9610 (source: NCBI BLink).	grey	-0.0300557	-0.154949	-0.166351	0.698885	0.562293	0.401567	0.538908	-0.104475	0.26075	-0.0820332	-0.214118	-0.212027	-0.143529	-0.236814	-0.0321616	0.304165	-0.177655	0.602395	-0.25634	-0.172248	0.0992197
Glyma.01G240700		Trimeric LpxA-like enzymes superfamily protein	grey	-0.32719	0.17662	0.631551	0.21948	0.0516076	-0.07494	0.228942	0.444161	-0.305836	-0.225657	-0.0422896	-0.309471	-0.0399169	-0.195093	0.271233	0.571571	-0.0609729	0.242826	-0.0479608	-0.392411	0.12794
Glyma.01G240800	CRK10, RLK4	cysteine-rich RLK (RECEPTOR-like protein kinase) 10	blue	0.0839105	0.792463	0.197215	-0.128439	-0.129389	-0.0965406	-0.243169	-0.0907246	-0.176781	-0.0731339	-0.108453	-0.072204	0.706938	-0.0723788	-0.058762	0.00958308	-0.034786	-0.121907	-0.1388	-0.124185	-0.160611
Glyma.01G240900	CRK10, RLK4	cysteine-rich RLK (RECEPTOR-like protein kinase) 10	black	0.8165	0.149801	-0.00674264	-0.0831528	-0.0957309	-0.0490396	-0.073018	-0.0916041	-0.09904	-0.044482	-0.0328521	-0.0456809	0.756232	-0.0597775	-0.0713098	-0.132306	0.0101572	-0.0955425	-0.0337868	-0.0622865	-0.104487
Glyma.01G241000	CRK10, RLK4	cysteine-rich RLK (RECEPTOR-like protein kinase) 10	grey	-0.187947	-0.29095	-0.210406	0.801205	0.213585	-0.0385519	0.643387	-0.195211	-0.148134	-0.16785	-0.283069	-0.0601271	-0.28137	-0.113249	-0.163719	0.519536	-0.20116	0.535096	-0.215077	-0.30426	0.712088
Glyma.01G241100		unknown protein; FUNCTIONS IN: molecular_function unknown; INVOLVED IN: biological_process unknown; LOCATED IN: cellular_component unknown; BEST Arabidopsis thaliana protein match is: unknown protein (TAIR:AT4G37820.1); Has 138092 Blast hits to 73110 proteins in 2951 species: Archae - 732; Bacteria - 17903; Metazoa - 48520; Fungi - 16808; Plants - 7078; Viruses - 1044; Other Eukaryotes - 46007 (s…	grey	0.00264978	-0.175125	0.0155877	0.16378	0.0728935	-0.126793	0.386951	-0.0458513	-0.114855	0.0430656	0.067997	-0.136035	-0.0905955	-0.18454	-0.0373015	0.435456	0.131071	0.63874	0.171913	-0.0670131	-0.0444502
Glyma.01G241200		Protein of unknown function (DUF1005)	grey	0.143565	-0.122428	-0.395074	-0.237591	0.100386	0.16977	0.0464611	-0.213971	0.488173	0.571153	-0.109222	-0.227827	0.0243149	-0.00242379	-0.169893	-0.452517	0.189664	-0.32838	-0.0613541	0.510949	0.127995
Glyma.01G241300	TOR	target of rapamycin	grey	-0.111152	-0.336351	-0.230456	0.6947	0.419555	0.105657	0.948608	-0.141243	0.22926	0.10453	-0.014716	-0.517765	-0.281797	-0.498301	-0.157329	0.489464	0.0398056	0.512765	0.0712665	0.0856376	0.484059
Glyma.01G241600		unknown protein; CONTAINS InterPro DOMAIN/s: Uncharacterised protein family UPF0310 (InterPro:IPR002740); Has 2761 Blast hits to 2761 proteins in 686 species: Archae - 5; Bacteria - 1143; Metazoa - 73; Fungi - 78; Plants - 42; Viruses - 0; Other Eukaryotes - 1420 (source: NCBI BLink).	grey	0.432779	-0.0850472	0.167025	0.3417	0.342482	0.118469	0.529744	0.0686586	0.0115873	-0.0236576	-0.151018	-0.375901	0.198018	-0.359576	-0.0298367	0.349094	-0.10319	0.334377	-0.0797574	-0.210274	0.0780506
Glyma.01G241700		unknown protein; Has 16 Blast hits to 16 proteins in 6 species: Archae - 0; Bacteria - 0; Metazoa - 0; Fungi - 0; Plants - 16; Viruses - 0; Other Eukaryotes - 0 (source: NCBI BLink).	magenta	-0.0967716	-0.12846	-0.0937566	-0.186779	-0.224671	-0.155989	-0.625144	-0.0896812	-0.313878	-0.145599	-0.18833	0.949411	-0.0903729	0.659176	-0.0906016	-0.392029	-0.112275	-0.166512	-0.199817	-0.294811	-0.215433
Glyma.01G242100		unknown protein; Has 30201 Blast hits to 17322 proteins in 780 species: Archae - 12; Bacteria - 1396; Metazoa - 17338; Fungi - 3422; Plants - 5037; Viruses - 0; Other Eukaryotes - 2996 (source: NCBI BLink).	greenyellow	-0.0627061	-0.153749	-0.191923	-0.0830715	0.663399	0.827572	0.143024	-0.0734377	0.609309	-0.013319	-0.121743	-0.146422	-0.143935	-0.141633	-0.0530359	-0.202856	-0.0787911	-0.0404764	-0.171077	-0.0381287	0.000496927
Glyma.01G242200		unknown protein; BEST Arabidopsis thaliana protein match is: unknown protein (TAIR:AT2G32210.1); Has 218 Blast hits to 218 proteins in 24 species: Archae - 0; Bacteria - 0; Metazoa - 0; Fungi - 16; Plants - 202; Viruses - 0; Other Eukaryotes - 0 (source: NCBI BLink).	magenta	-0.0781272	-0.0204207	-0.0517889	-0.271882	-0.20652	-0.114935	-0.741734	-0.0442823	-0.270003	-0.0945837	-0.216827	0.911284	-0.0555066	0.624203	0.109478	-0.455111	-0.144249	-0.256132	-0.261797	-0.274443	-0.28765
Glyma.01G242800	ATVSR3, VSR3, VSR2;2, BP80-2;2	vaculolar sorting receptor 3	grey	-0.223323	-0.403488	-0.400512	0.140849	0.145101	0.160366	0.459209	-0.0909004	0.476637	0.184887	0.460471	-0.401608	-0.408781	-0.298614	-0.134734	-0.0849787	0.448749	-0.159482	0.607026	0.558786	0.152669
Glyma.01G242902		unknown protein	brown	0.0737636	0.508911	0.721413	-0.225438	-0.305035	-0.122915	-0.416372	0.398403	-0.480615	-0.245765	-0.276856	-0.0743016	0.360917	0.130491	0.261365	0.218423	-0.209938	-0.155715	-0.21889	-0.50384	-0.0266016
Glyma.01G243000		Regulator of Vps4 activity in the MVB pathway protein	grey	-0.0143176	-0.319993	-0.410497	0.508753	0.453173	0.299215	0.662493	-0.286454	0.242985	-0.061478	0.109649	-0.177644	-0.195562	-0.335724	-0.295908	0.1887	0.0817383	0.218337	0.215141	-0.0549083	0.331509
Glyma.01G243100		Amino acid permease family protein	grey	-0.156236	-0.36877	-0.423476	0.309522	0.168971	0.461717	0.537051	-0.184687	0.585207	0.274385	0.289581	-0.474887	-0.356405	-0.390418	-0.109427	-0.00476722	0.191047	0.0503827	0.369315	0.445291	0.23171
Glyma.01G243200		Leucine-rich repeat (LRR) family protein	blue	-0.0281628	0.836532	0.109917	-0.249573	-0.301909	-0.222542	-0.514864	-0.142089	-0.378906	-0.185532	0.14663	0.230545	0.392668	0.260028	-0.082101	-0.102688	-0.0412358	-0.246835	-0.00680084	-0.237908	-0.277183
Glyma.01G243300		SWIB/MDM2 domain superfamily protein	brown	-0.242182	-0.0501756	0.86461	0.0518693	-0.169885	-0.259712	0.13595	0.766572	-0.454655	-0.216646	-0.0657407	-0.258366	-0.177702	-0.263825	0.471707	0.59919	-0.132131	0.0985192	-0.0227139	-0.403086	0.199414
Glyma.01G243400		unknown protein	yellow	-0.109482	-0.201901	-0.000710413	0.196849	-0.0180288	-0.0555887	0.363626	-0.00942058	-0.155378	-0.131126	-0.197355	-0.184913	-0.18293	-0.184114	0.0634175	0.37685	-0.142818	-0.0123362	-0.158588	-0.207068	0.914328
Glyma.01G243600	FUC95A	1,2-alpha-L-fucosidases	grey	0.0677563	0.00385474	-0.363623	0.489246	0.167242	0.00616862	0.695798	-0.317906	0.222311	0.0410711	0.347484	-0.476466	-1.27936e-05	-0.511725	-0.294374	0.249724	0.295602	0.21972	0.326827	0.304428	0.247061
Glyma.01G243800		unknown protein; LOCATED IN: mitochondrion; Has 34 Blast hits to 34 proteins in 14 species: Archae - 0; Bacteria - 0; Metazoa - 0; Fungi - 0; Plants - 34; Viruses - 0; Other Eukaryotes - 0 (source: NCBI BLink).	grey	-0.207929	-0.225935	0.0984872	0.00838426	0.00575843	0.174335	0.087512	0.23543	0.486115	0.214026	0.0401867	-0.42077	-0.360825	-0.23894	0.12926	-0.131098	0.0197048	-0.0791837	-0.0643914	0.573733	-0.0870206
Glyma.01G243900	REV1, ATREV1	DNA-directed DNA polymerases	grey	0.0220317	0.0748075	-0.0231918	0.160936	-0.256647	-0.444467	0.397466	-0.117996	-0.37473	-0.0445022	0.415177	-0.245096	0.0954202	-0.187513	-0.178489	0.550937	0.342909	0.302266	0.433794	-0.0488918	0.285586
Glyma.01G244000		unknown protein	tan	-0.0105509	-0.0262779	-0.139906	-0.109491	-0.153068	-0.104358	0.0567061	-0.104266	-0.0854504	-0.0606761	0.749233	-0.0796257	-0.0381022	-0.026402	-0.113148	0.0105293	0.812749	-0.142703	0.669833	0.100488	-0.128312
Glyma.01G244132		unknown protein	brown	-0.121454	-0.121594	0.639387	-0.159299	-0.133776	-0.131508	-0.268801	0.553888	-0.262253	-0.114087	-0.164066	0.220905	-0.118595	0.0204559	0.468149	0.0505745	-0.116264	-0.0863234	-0.187421	-0.256977	-0.194013
Glyma.01G244200	ATMTK, MTK	S-methyl-5-thioribose kinase	brown	-0.0325247	-0.0697598	0.622989	-0.209691	-0.0628318	-0.123581	-0.247558	0.43377	-0.280712	-0.150797	-0.155019	0.288186	-0.00320462	-0.0356619	0.349514	0.0227708	-0.0732124	-0.106317	-0.194556	-0.317864	-0.226078
Glyma.01G244300		Pseudouridine synthase family protein	grey	0.193395	-0.0750881	0.10465	0.220562	0.107557	-0.153963	0.455158	-0.119814	-0.285491	-0.240528	0.130237	-0.0837042	0.103958	-0.354941	-0.126176	0.448265	0.189172	0.242028	0.16107	-0.303387	0.264579
Glyma.01G244400		Spc97 / Spc98 family of spindle pole body (SBP) component	red	-0.127623	-0.102416	0.331744	0.562299	-0.137766	-0.293611	0.627529	0.169564	-0.443307	-0.188282	0.0314297	-0.337622	-0.118948	-0.379766	0.143045	0.895001	-0.0857032	0.576642	0.0686375	-0.363486	0.497558
Glyma.01G244500		Calcium-dependent lipid-binding (CaLB domain) family protein	grey	-0.119232	-0.308491	-0.29028	0.340046	0.0972489	-0.109951	0.732777	-0.259688	0.0880574	0.161435	0.101946	-0.400515	-0.280823	-0.346434	-0.291265	0.335529	0.196464	0.291546	0.334008	0.198364	0.49239
Glyma.01G244600		Leucine-rich repeat (LRR) family protein	grey	-0.0938489	-0.189137	0.0565075	0.522231	-0.126971	-0.152082	0.48655	-0.10188	-0.246223	-0.107164	0.0508129	-0.16639	-0.166684	-0.184133	-0.0864689	0.602479	0.0593222	0.694304	0.173233	-0.172025	0.160948
Glyma.01G244700	ATRAD54, CHR25, RAD54	homolog of RAD54	red	-0.00663703	0.135466	0.353969	0.473216	-0.254185	-0.372015	0.482736	0.0223799	-0.544574	-0.283651	0.0499118	-0.298553	0.117429	-0.298988	-0.0279323	0.829207	-0.0249053	0.561335	0.205505	-0.371532	0.279353
Glyma.01G244900	ATPREP2, PREP2	presequence protease 2	grey	0.299047	0.165966	0.67727	0.0395375	-0.122639	-0.204628	0.2704	0.436469	-0.313968	-0.174993	0.143832	-0.518022	0.381459	-0.451958	0.284218	0.503187	0.086858	0.111667	0.183574	-0.211442	-0.0278181
Glyma.01G245100	HD1, ATHD1, HDA1, RPD3A, HDA19, ATHDA19	histone deacetylase 1	grey	-0.0866479	0.422614	0.421068	0.446638	-0.0343509	-0.171741	0.473364	0.207396	-0.242983	-0.108028	-0.1662	-0.538224	0.27133	-0.536964	0.026815	0.643919	-0.0989958	0.29628	-0.0867057	-0.216646	0.34723
Glyma.01G245500		Nucleotide-sugar transporter family protein	turquoise	-0.192245	-0.21797	-0.223603	0.382995	0.252315	0.0727938	0.540969	-0.0323529	0.504412	0.348029	-0.0810528	-0.512584	-0.302318	-0.46579	0.0499569	0.0775495	-0.0452677	0.0958399	-0.137742	0.531103	0.315189
Glyma.01G245600		DNAJ heat shock N-terminal domain-containing protein	grey	-0.0907678	-0.127957	-0.176547	0.462095	0.364824	0.00282876	0.777824	-0.0720728	0.233034	0.121021	-0.00365261	-0.549379	-0.0951703	-0.477769	-0.204393	0.422865	0.119069	0.406643	0.0428707	0.187377	0.355018
Glyma.01G245700		DNAJ heat shock N-terminal domain-containing protein	grey	-0.0333341	-0.304125	-0.307413	0.568386	0.3511	0.0878718	0.874809	-0.242585	0.24733	0.0199852	0.190885	-0.459566	-0.202479	-0.565634	-0.197763	0.416995	0.0160525	0.352963	0.13859	0.161228	0.510899
Glyma.02G000100		B-block binding subunit of TFIIIC	grey	0.213709	-0.256361	-0.0721315	0.249236	0.224028	-0.125506	0.78447	-0.109168	0.014565	0.0762617	0.14589	-0.416517	0.0272941	-0.582962	-0.238992	0.473969	0.133591	0.259143	0.226539	0.0472905	0.477062
Glyma.02G000400		protein kinase family protein / peptidoglycan-binding LysM domain-containing protein	magenta	-0.181756	-0.257146	-0.153095	-0.13884	-0.0714541	-0.15896	-0.298221	-0.160915	-0.315907	-0.158875	-0.21631	0.706224	-0.234667	0.671127	-0.185465	-0.174983	0.0285568	0.000401346	-0.124938	-0.333121	0.051672
Glyma.02G000500	ATAUX2-11, IAA4	AUX/IAA transcriptional regulator family protein	turquoise	-0.0956068	-0.250459	-0.412495	-0.223533	0.149907	0.0749418	0.127225	-0.175689	0.649066	0.602517	0.0144159	-0.230566	-0.240875	-0.155013	-0.106165	-0.428548	0.139539	-0.232165	0.0325402	0.793509	-0.0516573
[truncated: 29,563 more rows]

## Sheet: MM.black
gene_ID	symbol	description	kMEblack		GOID	GOTerm	Genes	PValue	FDR
[truncated: 346 more rows]

## Sheet: MM.blue
gene_ID	symbol	description	kME.blue		GOID	GOTerm	Genes	PValue	FDR
[truncated: 387 more rows]

[truncated: 19 more sheets: MM.brown, MM.cyan, MM.green, MM.greenyellow, MM.grey, MM.grey60, MM.lightcyan, MM.lightgreen, MM.lightyellow, MM.magenta, MM.midnightblue, MM.pink, MM.purple, MM.red, MM.royalblue, MM.salmon, MM.tan, MM.turquoise, MM.yellow]
