# Supplementary material for: Analysis of Spatio-Temporal Transcriptome Profiles of Soybean (Glycine max) Tissues during Early Seed Development
Source: Int J Mol Sci. 2020 Oct 14;21(20):7603. doi: 10.3390/ijms21207603 (PMC7589660; doi:10.3390/ijms21207603)
Supplement: Supplementary file 1 [file ijms-21-07603-s001.zip › supplementary_files/Dataset S4.xlsx]

## Sheet: Sheet1
Dataset S4. Table of 879 tissue-specific differentially expressed transcription factors identified when samples were compared with the globular stage sample from the same tissue (p<0.05, FDR<0.05). Numerical values of log2 fold-change vs. the reference sample are shown for each comparison. S1 - heart stage vs globular stage, S2 - cotyledon stage vs globular stage. Supports Figure 6.
			Comparison - relative to globular stage sample from cognate tissue
Identifier	Family	Gene_description	Embryo Proper		Endosperm		Endothelium		Epidermis		Hilum		Inner Integument		Outer Integument		Suspensor
			S1	S2	S1	S2	S1	S2	S1	S2	S1	S2	S1	S2	S1	S2	S1	S2
Glyma.01G013600	bZIP	basic region/leucine zipper transcription factor 16	0.0434453	-0.345354	-1.37146	-1.6084	-0.239374	-0.502111	-0.148791	-0.411013	0.179226	0.271316	-0.232292	-0.602082	-0.366548	-1.04368	-0.293695	-0.655561
Glyma.01G014800	G2-like	Homeodomain-like superfamily protein	-0.748404	0.0448935	2.10384	2.25451	-1.30484	-4.21729	-2.22957	-1.39182	-0.529962	-1.37313	0	0	-0.965476	-0.767484	1.15686	1.5658
Glyma.01G018400	bHLH	Basic helix-loop-helix (bHLH) DNA-binding family protein	-0.22675	-0.240669	3.45417	4.96258	-0.17049	0.0665275	-0.635616	-1.24421	-2.28418	-1.91162	-1.49015	-1.99436	0.254797	1.19692	0.573641	0.807019
Glyma.01G021100	Dof	Dof-type zinc finger DNA-binding family protein	-0.696047	1.20681	0.23307	0.25035	0.840165	-0.483194	-0.246116	-4.4247	2.79536	3.04085	0	0.437214	0.536737	-0.500641	-0.454676	-0.454676
Glyma.01G023500	MIKC_MADS	K-box region and MADS-box transcription factor family protein	4.77293	4.90258	0	0.951025	0	0	1.0062	0	0	0	0	0	0	0	0	0
Glyma.01G025400	ERF	DORNROSCHEN-like	-3.64386	-5.22851	0.287009	-0.273698	0.177736	-0.376827	-0.98679	-0.98679	3.36219	3.12538	-1.22825	-1.22825	-1.06595	-1.06595	-1.28565	-2.14566
Glyma.01G028300	TALE	KNOTTED1-like homeobox gene 6	-1.60521	-2.48416	4.40183	3.82134	0.709477	0.358306	0.345055	-1.45021	0	0	0	0	0	0	2.27044	1.83164
Glyma.01G044300	MYB	myb domain protein 88	0.252683	1.45449	0.359112	0.200029	0.179039	0.103075	0.888749	-0.0364745	0.205082	-0.458593	-0.127269	-1.06622	0.308853	-1.30967	0.649035	1.09387
Glyma.01G044600	HD-ZIP	Homeobox-leucine zipper protein family	0	0	-1.50373	-1.50373	0	0	0	0	1.16772	-2.5456	-4.88522	-5.31623	-0.135832	0.376223	-1.16237	-1.16237
Glyma.01G044800	bHLH	basic helix-loop-helix (bHLH) DNA-binding superfamily protein	-1.33394	-2.77383	0	0	-1.62816	-1.62816	0	0	0	0	0	0	0	0	0	0
Glyma.01G046800	NAC	NAC (No Apical Meristem) domain transcriptional regulator superfamily protein	1.06521	2.7021	0	0	0	0	0	0	0	0	0	0	0	0	1.5786	2.31108
Glyma.01G047900	ZF-HD	homeobox protein 22	-0.192334	0.421422	-3.37497	-2.38039	0.419325	0.0924095	-0.250373	-0.965568	-0.884838	0.910613	0.317786	0	-0.381392	-2.21427	-1.59313	1.18431
Glyma.01G049600	MYB	myb domain protein 105	0	2.69532	-1.21829	-1.21829	-3.03498	-5.65829	-0.97269	-0.97269	0	0	-0.598428	-0.859242	-0.244257	-2.36509	0	0
Glyma.01G056800	WRKY	WRKY DNA-binding protein 57	0	0	0.694348	-0.314036	-0.443224	-0.470122	-0.138462	-1.33811	2.89118	3.77564	-0.124775	0.730405	0	0	1.26329	2.3687
Glyma.01G088200	NAC	NAC (No Apical Meristem) domain transcriptional regulator superfamily protein	0.339279	0.61844	1.46248	0.869968	-0.53408	-0.438374	-0.4004	-0.313128	-0.314981	-0.902707	-0.645299	-0.597994	0.0496736	-0.708714	0.533687	1.12245
Glyma.01G101800	C2H2	zinc-finger protein 10	0	1.22894	-0.559303	-0.559303	-0.680076	-0.326712	-0.959945	0.0707569	1.11264	1.8256	0.444502	-0.518709	-2.13831	-3.83289	0	0
Glyma.01G104200	TALE	POX (plant homeobox) family protein	3.61804	3.70499	0.789797	0.566481	0.642924	2.92571	0.585016	0.827255	0	0	1.21474	1.93279	0.886698	2.94943	1.07495	1.9021
Glyma.01G112700	MYB	Duplicated homeodomain-like superfamily protein	-0.96994	-2.35294	1.15767	0.182375	2.0348	1.77677	-1.44713	-0.6307	1.11739	0	0.282456	0.292402	0.141886	-0.132059	-0.362721	-1.66503
Glyma.01G128100	WRKY	WRKY DNA-binding protein 33	-1.90626	-0.467331	-0.436864	-2.34348	-3.84735	-3.05304	-0.651434	-3.79265	-0.386348	-2.45203	-1.65099	-1.26169	-1.6165	-2.3292	-0.58225	-1.19141
Glyma.01G129700	bHLH	unknown function	0.951978	6.7042	0	0	0	2.46937	0	0	0	0	-3.07632	-2.10908	-0.428251	0.00302613	0	0
Glyma.01G134200	C2H2	C2H2-like zinc finger protein	-0.204747	-0.0220021	-3.03747	-2.3911	-0.722636	-0.765458	1.76228	1.20487	0.372607	2.9479	-1.06237	-0.655668	-0.350169	0.142603	-0.622613	0.549554
Glyma.01G137200	YABBY	Plant-specific transcription factor YABBY family protein	10.5291	11.0091	2.74551	2.25099	2.35189	0	5.7515	0	0	0	0	0	0	0	0	0
Glyma.01G159200	Nin-like	RWP-RK domain-containing protein	0.488871	0.621174	0.563906	1.77343	-0.696315	1.29842	0.01222	-0.300425	1.05364	1.31985	-0.561876	-0.129967	-0.632025	-0.284918	0.239294	0.960075
Glyma.01G169600	MIKC_MADS	K-box region and MADS-box transcription factor family protein	0.990081	0	-2.18635	-0.688136	0.336356	-0.381921	-0.453404	-1.11751	-0.838529	-0.94393	0.195729	-0.447489	-0.121698	-0.288544	0.575465	0.850792
Glyma.01G183000	Dof	Dof-type zinc finger DNA-binding family protein	0.40632	6.16694	-0.314562	-0.7003	-0.30966	-0.00414359	-0.728762	-0.51702	0.0193226	0.927359	0.644042	0.878783	-0.0659801	-0.078978	0	0
Glyma.01G183900	LBD	ASYMMETRIC LEAVES 2-like 1	1.67807	2.3631	-1.59385	-1.52988	0	0	0.394633	0	0	0	0	0	-1.90637	-1.26015	2.9275	4.90669
Glyma.01G185800	HSF	heat shock factor 4	-1.23312	-1.61818	-0.0762864	-0.39297	-1.787	-2.63405	0	0	-1.61437	-1.06623	-1.38653	0.710923	0.324941	0.309418	2.07306	2.51799
Glyma.01G188400	AP2	Integrase-type DNA-binding superfamily protein	-0.700599	-0.102998	0.583575	-0.379054	-0.513662	0.970382	0.0733052	0.685107	2.64107	3.63282	-2.24451	-0.244284	-0.178402	-0.786955	-1.50482	-0.990837
Glyma.01G194600	MYB_related	Homeodomain-like/winged-helix DNA-binding family protein	-0.811121	0.578445	-0.193373	0.0106956	0.170819	0.103699	-0.321936	-0.283486	0.228724	-0.0822614	0.330489	0.0877375	-0.000999683	-0.115352	-1.16869	-1.06183
Glyma.01G195900	AP2	Integrase-type DNA-binding superfamily protein	0	0	0.538283	0	0	0	0	0.250386	0	0	-0.230538	-0.230538	-0.678755	-3.64921	0	0
Glyma.01G198000	bHLH	basic helix-loop-helix (bHLH) DNA-binding superfamily protein	0.933019	3.91875	0	0	0	0	0	0	0	0	0	0	0	0	0	0
Glyma.01G198100	bHLH	basic helix-loop-helix (bHLH) DNA-binding superfamily protein	-0.591483	-0.591483	0	0.750699	0	0	0	0	0	0	0	0	-0.762877	-3.13723	0	0
Glyma.01G198700	C2H2	C2H2 and C2HC zinc fingers superfamily protein	2.2471	4.87029	2.24086	0.549902	0	0	0	0	-0.384386	-0.384386	0	0	0.54154	0.201861	0	0
Glyma.01G199200	LSD	lsd one like 1	0.71458	0.928663	0	1.00178	0.717513	-0.790327	-0.298596	0.0489788	-2.66637	-2.66637	-0.0377855	-2.22325	-1.36338	-2.01078	0	0
Glyma.01G205100	GATA	GATA transcription factor 26	-0.667846	-1.50404	-3.06938	-2.8115	-0.72184	-1.32713	-0.190883	-0.685585	-1.02187	-1.22808	0.0215737	-0.134343	-0.0969232	0.826182	-0.17722	-0.0556549
Glyma.01G206600	ERF	ethylene responsive element binding factor 1	1.09518	0.661801	1.88063	1.97121	0.86359	-0.251681	-0.213836	-0.85495	-1.76566	-2.61529	-0.0237256	-1.06584	-0.0244915	-1.6718	1.23861	0.30867
Glyma.01G211500	MYB	myb domain protein 42	1.50502	0	-1.79082	-2.30127	-0.754193	-1.79856	-1.13435	-0.353569	-2.0506	-1.31451	-3.22349	-2.49727	-0.30582	-0.7589	0	0
Glyma.01G216000	ERF	Integrase-type DNA-binding superfamily protein	1.56162	0.599666	-1.44472	-4.75409	-0.867033	-1.92203	1.38193	-2.73345	-0.415244	-2.94666	-4.41375	-1.99844	2.24807	-5.54302	-1.48858	-0.654146
Glyma.01G217500	MYB	myb domain protein 3r-5	-1.25473	-1.43491	2.11201	1.87967	1.72142	1.4364	-1.74887	-1.2354	1.40117	0.313331	1.1924	2.28156	-1.30651	2.07348	0.960639	1.2335
Glyma.01G224800	WRKY	WRKY family transcription factor	-0.141266	0.236868	1.14281	0.898336	-1.19756	-0.827745	-0.462745	-0.299802	-2.01343	-3.10627	-0.504548	-0.8133	-0.12159	-0.704273	-1.0869	-0.372313
Glyma.01G224900	MYB_related	Homeodomain-like superfamily protein	0	0	-1.4294	-1.4294	0	0	0.64531	1.09663	3.23342	4.8227	0	0	0.933479	0.194761	0	0
Glyma.01G225000	ERF	Integrase-type DNA-binding superfamily protein	2.07503	1.90377	0.424317	-1.53277	0.030109	-1.6618	-0.210841	-0.997642	-1.6153	-1.5752	-0.356869	-1.69942	-0.537868	-1.55442	0.034441	0.812128
Glyma.01G231000	ERF	Integrase-type DNA-binding superfamily protein	0	0.457763	-0.662567	-0.343368	-1.32742	-1.72195	-0.312117	-0.679709	-0.14272	-1.52826	-4.01545	-2.06673	0	0	4.2626	5.69907
Glyma.01G231200	ERF	Integrase-type DNA-binding superfamily protein	0.309924	0.719172	-1.82948	-1.00788	-1.64465	-3.85821	-0.453316	-0.369598	-1.90334	-2.7641	-2.89098	-2.56589	-0.910603	-1.70924	0.738097	1.80315
Glyma.01G233400	MYB	myb domain protein 9	0	0	-4.32069	-4.85998	0	0	0	0	0	0	0	0	0	0	0	0
Glyma.02G005600	MYB	myb domain protein 15	0.61249	3.17333	0	0	0	0	-0.999195	0.38188	-4.28622	-4.28622	-0.458081	-2.43701	-0.186045	-5.46089	0	0
Glyma.02G006800	MYB	myb domain protein 61	0.347646	0	0	0	0	0	3.27367	3.45696	1.91673	4.99604	-0.312197	0.375893	0	0	0	0
Glyma.02G019100	HD-ZIP	Homeobox-leucine zipper protein family	1.17594	1.42901	0	0	-0.828916	-1.38387	1.38532	0	-2.34517	-2.34517	-5.45456	-4.52445	-2.24442	-2.24442	0.190054	-0.310939
Glyma.02G025400	bHLH	BIG PETAL P	0.26797	-0.98595	-1.37671	-0.291197	-1.49785	-1.71883	-0.532557	-0.342285	0.0551177	0.0944226	-0.84598	-1.57027	0.327352	0.00261708	2.27671	2.62334
Glyma.02G036900	TALE	KNOTTED1-like homeobox gene 6	-0.826924	-1.38244	2.0668	1.22135	0.276735	0.910097	0.676367	-2.59137	-0.32311	1.11826	-1.4607	-1.4607	0	0	-0.67782	-0.0969032
Glyma.02G041000	bHLH	basic helix-loop-helix (bHLH) DNA-binding superfamily protein	0.0829799	-1.89265	0.514573	1.41422	2.47112	1.5789	0.411587	-1.90849	-2.12192	-3.25701	-0.0343067	-1.57384	-0.957178	-0.425111	1.21981	0.10432
Glyma.02G041500	MIKC_MADS	K-box region and MADS-box transcription factor family protein	0.709801	-0.796227	0	0	0	0	0	1.36651	0	0	0	2.67962	1.06759	1.7162	0	0
Glyma.02G045500	bZIP	Basic-leucine zipper (bZIP) transcription factor family protein	2.21174	0.690514	1.46756	1.51594	0	0	0	0	0	0	0	0	2.90936	4.52932	0	0
Glyma.02G056100	ZF-HD	homeobox protein 24	4.14421	5.70194	1.53502	1.5876	-0.53715	0.627266	0	0.184982	-0.978707	-0.978707	0	0	0.543381	0.397436	-0.315373	0.0386683
Glyma.02G056600	GATA	GATA type zinc finger transcription factor family protein	-1.43179	-2.51307	1.29884	1.98317	0	0	0	0.660015	-0.0224029	-1.72216	0	0	-0.242072	-0.260197	-2.65366	-2.65366
Glyma.02G058400	C2H2	C2H2-like zinc finger protein	-0.141891	-0.0609186	-2.69461	-3.67199	-1.37918	-0.754255	-0.0383176	-0.133577	0.598585	0.65927	-0.21187	0.588699	-0.315592	-0.720818	-0.00587907	0.776704
Glyma.02G058500	C2H2	C2H2-like zinc finger protein	-0.133063	-0.291575	-2.82184	-3.58844	-0.97003	-0.529122	-0.153905	-0.16161	0.5702	0.620613	-0.569512	0.417733	-0.359007	-0.688792	0.050912	0.811604
Glyma.02G058900	HD-ZIP	homeobox protein 40	0	0	0	0	0	0	0	0	0	0	0.680598	3.5593	0	0	0	0
Glyma.02G066200	ERF	Integrase-type DNA-binding superfamily protein	2.556	3.48849	-6.26829	-6.26829	-1.13297	-1.13297	1.36318	1.05996	-1.53154	1.73536	0	0.339302	1.66245	2.90011	0.026558	0.274936
Glyma.02G070000	NAC	NAC domain containing protein 47	-0.777542	-0.777542	-3.75761	-3.75761	-0.452043	-2.09637	-1.06881	-2.52327	1.94804	2.10595	-1.14752	0.0140174	0.0164852	-1.40673	0	0
Glyma.02G070600	NAC	Arabidopsis NAC domain containing protein 87	0	1.50904	1.33071	2.28522	2.88951	3.31024	0	0.746557	-3.97789	-1.52935	0.0626482	1.57015	0	1.47931	3.38102	3.42587
Glyma.02G073900	GATA	GATA transcription factor 4	1.10779	1.10896	3.62163	5.24115	1.55564	1.68041	0.132092	-0.936706	-1.0675	0.193424	-0.177426	-0.318021	-0.517062	1.3457	0.629306	1.06136
Glyma.02G085900	ARR-B	response regulator 2	-0.152344	-0.337228	0.348586	0.111355	0.37656	-0.146486	-0.521093	-0.506918	-0.13306	-0.366693	-0.540341	-0.6321	-0.544172	-1.16366	-0.844488	-0.666658
Glyma.02G087400	AP2	related to AP2.7	-0.841318	-1.83231	-3.25161	-4.75316	1.48636	1.90049	0.720593	-0.269938	-0.574295	-1.16298	0.897241	1.20061	0.251286	-1.82335	0	0
Glyma.02G093900	WOX	WUSCHEL related homeobox 13	-1.03215	-0.858223	-0.649406	-0.737549	-0.446673	-0.483146	-0.166102	0.0987199	0.489332	0.729364	0.253004	0.460767	-0.12755	-0.463765	-0.944948	-1.36304
Glyma.02G094500	C2H2	C2H2 and C2HC zinc fingers superfamily protein	0	0.314417	-2.43205	-3.19642	1.67152	0.305716	0	0.387877	0.341197	-0.354682	-1.28861	-1.03183	1.46417	0.949834	6.72866	6.44656
Glyma.02G097900	bZIP	bZIP transcription factor family protein	-1.9509	-4.66638	0	0	-1.98339	-1.98339	0	0	0	0	0	0	0	0	-2.37531	-3.49098
Glyma.02G098800	G2-like	myb-like transcription factor family protein	-3.28287	-1.98979	1.8686	2.9375	-0.337853	1.08303	-0.51639	-0.519071	-1.11589	-1.02998	-0.398529	0.888754	-0.367536	-1.36721	-2.07369	-3.16713
Glyma.02G099100	C2H2	C2H2-like zinc finger protein	-0.59474	2.85964	2.56489	0	0	0	-2.91957	-2.91957	-1.10756	-1.10756	0	0	-1.38034	-1.38034	0	1.05832
Glyma.02G100200	NAC	NAC (No Apical Meristem) domain transcriptional regulator superfamily protein	-0.159524	-0.779312	1.93345	1.59268	-1.55974	-0.9891	-0.452437	-0.64058	0.0548321	-0.309082	-2.08186	-0.948343	0.0090912	-1.03713	-0.265714	-0.149315
Glyma.02G100700	bHLH	basic helix-loop-helix (bHLH) DNA-binding superfamily protein	-1.01227	0.973388	0	0	0	0	0	0	-5.6321	-2.93216	0	0.627385	-0.826468	0.554326	0	0
Glyma.02G107000	NAC	NAC (No Apical Meristem) domain transcriptional regulator superfamily protein	3.05847	3.6103	0	0	0	0	0	0	0	0	0	0	0	0	1.31214	0.9974
Glyma.02G107300	ZF-HD	zinc finger homeodomain 1	-2.63559	-1.86954	-1.84474	-1.61635	0.525487	-1.07614	-1.44729	-2.5278	0.0434834	-0.639721	1.08184	1.33403	1.58759	0.2755	-0.507711	0.353991
Glyma.02G112100	WRKY	WRKY DNA-binding protein 3	-0.0782735	-0.820455	1.49636	0.525483	0.5328	0.0387165	-0.48944	-0.136525	-0.290936	0.0194215	-0.449671	0.0500186	-0.593583	-1.23304	-1.18754	-0.756689
Glyma.02G115200	WRKY	WRKY DNA-binding protein 57	0	0	-3.05228	-5.28683	-0.474703	-0.452172	0	0	1.52794	2.17471	0.614535	-1.517	-0.364527	1.36423	-1.2611	-0.368621
Glyma.02G124300	MYB	myb domain protein 92	0	0	-4.86326	-4.86326	0	0.817131	0	0	0	0	0	0	0	0	0	0
Glyma.02G126100	bZIP	basic leucine-zipper 42	0	0	-4.18031	-8.16666	-0.89991	-0.809425	0	0	-0.85746	2.25339	-0.276011	-0.276011	0	0	-0.118311	-0.325681
Glyma.02G139700	bHLH	basic helix-loop-helix (bHLH) DNA-binding superfamily protein	0	0	0	0	0	0	0	0	0	0	0	0	0.520458	0.157917	1.27247	2.14716
Glyma.02G148500	bHLH	unknown function	-1.22173	-4.20542	1.85016	2.36285	0	0.867188	-2.3603	-2.3603	0	0	0	0	-0.909944	-2.53461	-4.14698	-4.14698
Glyma.02G162200	C2H2	C2H2 and C2HC zinc fingers superfamily protein	0	0	-5.12874	-7.08473	-5.42963	-5.42963	0	0	0	0	-1.20958	-1.20958	0	0	-0.444709	-0.444709
Glyma.02G162600	G2-like	Homeodomain-like superfamily protein	-0.198667	-0.463114	-2.67543	-0.412618	-1.25821	-1.78006	3.06687	0.449463	-0.00670899	-0.417853	-1.04936	-1.00994	0.079574	0.695495	-1.4703	0.325513
Glyma.02G166400	LBD	LOB domain-containing protein 20	1.98257	0.918773	6.81322	9.62181	1.51784	2.10364	0	1.27287	0	0	0	0	0	2.38963	1.97885	3.7505
Glyma.02G175700	bHLH	basic helix-loop-helix (bHLH) DNA-binding superfamily protein	-2.03659	-2.44774	1.95128	1.08838	1.74489	1.80672	0	0	0.305865	0	0.842251	0	0	0	0.490116	-0.00213923
Glyma.02G179300	M-type_MADS	AGAMOUS-like 62	-1.40776	-1.40776	-1.72312	-3.2546	-3.04862	-3.5525	-0.989256	-2.25175	0.0788242	-1.33127	0.52908	-0.921121	0.445351	-1.34292	-1.65463	-0.0673379
Glyma.02G179500	AP2	AINTEGUMENTA-like 7	0.439239	-0.166233	4.28689	4.98717	2.45757	3.77379	0	0	0	0.489335	0	1.37135	0	0	0	0
Glyma.02G180800	ZF-HD	homeobox protein 22	0	0.0442421	2.90991	4.74334	0.545026	3.2335	-0.115896	-0.115896	-0.220337	-0.220337	0.142974	0.376442	0	0.367836	-1.02774	-0.198014
Glyma.02G181100	C2H2	C2H2-type zinc finger family protein	-1.74137	-0.0357707	0	0	-1.54049	-0.682327	-0.970889	-0.970889	-4.40195	-2.62848	0	0.278855	0	0	0.100813	-0.592266
Glyma.02G185200	AP2	Integrase-type DNA-binding superfamily protein	0.317723	1.47722	2.34257	2.6574	0.322126	0.779627	0.266745	0.795978	-0.884679	-1.25768	0.499339	-0.0379638	-1.82745	0.11591	-0.882799	-0.436773
Glyma.02G196500	TALE	BEL1-like homeodomain 1	-0.353334	3.41932	-0.237825	0.507293	1.31271	1.80229	0.115016	-0.382164	1.61407	1.65175	-1.65546	-0.167422	0.241323	1.98427	-0.156352	0.460081
Glyma.02G200500	B3	AP2/B3-like transcriptional factor family protein	0	0.751766	-2.57609	-2.57609	0	0	0	0	-2.05889	-2.5859	-5.05299	-5.05299	2.09715	0	0	0
Glyma.02G210500	bHLH	basic helix-loop-helix (bHLH) DNA-binding superfamily protein	2.42384	1.96471	0	0	0.658307	0	-0.447745	-0.447745	0	0	-1.59827	-1.59827	0	0	1.07931	2.49712
Glyma.02G215600	GATA	GATA-type zinc finger protein with TIFY domain	-0.171059	-0.912435	-0.107388	0.00836625	-0.0127206	-0.370037	-0.0504579	-0.545733	-0.736528	-0.754018	-0.0990902	-0.0148834	-0.456187	-0.452965	-0.521456	-0.703098
Glyma.02G216600	MIKC_MADS	AGAMOUS-like 16	0.158223	0.1653	-1.58273	-0.375176	-0.387183	-0.0833978	0.189248	-0.126171	-0.552181	0.0321601	0.304178	0.194489	-0.143593	-0.325462	-0.811287	-0.852138
Glyma.02G223700	CO-like	B-box type zinc finger protein with CCT domain	1.55922	2.28972	-0.861627	-0.563025	-0.09594	-0.44783	0.210765	0.0216065	0.0145139	1.01265	-0.200495	-0.184129	-1.02313	-0.41774	0.684283	0.755128
Glyma.02G227000	C3H	zinc finger (CCCH-type) family protein	-0.879876	-1.76298	-0.953235	-0.554306	-0.814151	-1.14056	-0.203575	-0.817707	0.0208837	0.67579	-0.503086	-0.633646	-0.0206035	-0.110281	0.295739	-0.235978
Glyma.02G242400	C2H2	zinc finger protein 4	-0.0157998	-0.56022	0	2.34269	-0.379231	-1.68425	-0.304279	-0.826846	2.19164	2.47719	0.580465	1.02048	-0.0169069	0.0804804	0.176188	1.36638
Glyma.02G254200	MYB	Duplicated homeodomain-like superfamily protein	0	0	-3.38225	-2.89731	2.70719	0.437262	0	0.275131	0	0	0.60145	3.28846	0.655325	3.1204	0	0.619789
Glyma.02G264700	ERF	Integrase-type DNA-binding superfamily protein	0.0463671	0.649822	-0.61337	-0.393005	0.942701	-0.565125	3.75537	1.07878	1.01406	1.22856	-1.42145	-2.20304	1.50323	0	-0.509132	-1.05122
Glyma.02G264900	MYB	myb domain protein 73	0.303567	-0.0196163	-1.53834	-0.865885	-0.0787842	-0.762139	-0.056027	-0.455978	0.884435	0.0869713	-1.39256	-0.579458	0.36884	0.720088	-3.46452	-3.37875
Glyma.02G267400	ERF	ethylene responsive element binding factor 3	-0.622054	0.69784	0.0163618	0.633892	-0.722786	-0.663162	-0.650813	-0.364671	-0.331599	-0.43563	-0.447263	-0.690104	0.00619831	-0.344956	0.554595	1.2091
Glyma.02G269900	HB-other	KNOX/ELK homeobox transcription factor	0	4.53463	0	0	0	0	0	0	0	0	0	0	0	0	0	0
Glyma.02G273500	FAR1	FAR1-related sequence 3	-0.0985593	-0.971066	-0.252014	0.527193	-0.36299	-0.394863	0.0181204	-0.531996	0.119945	-0.63631	-0.517775	-0.323801	0.204722	-1.1645	0.0805648	-0.396974
Glyma.02G274600	EIL	Ethylene insensitive 3 family protein	-0.142743	-0.065979	-0.699015	-0.934462	0.146726	-0.105788	-0.837315	-1.18429	0.279478	0.880653	-0.732907	-0.575982	-0.472589	-1.25771	-0.838956	-1.17556
Glyma.02G278400	HSF	heat shock transcription factor B4	5.77884	7.77798	-0.336114	-0.336114	0.413094	1.54707	-1.1929	-2.69488	-1.86896	-1.13417	-0.222373	0.0670007	0.907033	-0.270193	0	0
Glyma.02G280300	HB-other	Homeodomain-like superfamily protein	0.0601674	-0.245721	0.456626	1.1398	0.558108	-0.0394485	-0.321595	-0.546216	-0.0235214	0.00755556	0.227477	0.37736	-0.198946	-0.450291	0.228416	0.204397
Glyma.02G287700	MIKC_MADS	K-box region and MADS-box transcription factor family protein	0	1.02605	-1.21332	-1.0559	-0.445175	-0.353513	0.240884	-0.307807	0.424381	0.333299	-0.8568	-0.518228	-0.275889	-0.932318	1.08584	0
Glyma.02G292900	C2H2	transcription factor IIIA	0.614078	1.17355	0.455661	0.779935	0.422725	0.110474	0.00153245	0.0598821	-0.37325	-0.313459	0.00381024	-0.129029	-0.310456	-0.887172	1.04312	1.39204
Glyma.02G293300	C2H2	transcription factor IIIA	0.399386	0.763154	-0.141555	-0.0120174	0.241538	0.0728046	-0.0263863	-0.206129	-0.600866	-0.930566	0.204272	-0.102367	-0.151386	-0.482675	1.0472	1.15536
Glyma.02G297700	GRAS	scarecrow-like 5	-0.850195	-0.976967	0.0345676	2.20938	-0.935829	-1.53231	-0.0625919	0.958875	1.59483	3.32092	-1.21797	-0.746681	0.250915	0.341694	0.57881	0.782529
Glyma.02G300200	NF-YB	nuclear factor Y, subunit B3	-2.60454	-3.81098	-3.0952	-2.6793	-0.491192	-0.306811	-0.82895	-1.66997	-0.505084	-0.803429	-1.1441	-1.34439	-0.358051	-0.291121	-0.9611	-1.58643
Glyma.02G304600	SAP	Transducin/WD40 repeat-like superfamily protein	-0.269376	-5.01672	0.429096	0	-0.156743	-1.59101	1.52436	0	0	0	-0.597061	-0.597061	0	0	0	0
Glyma.02G306200	GRAS	GRAS family transcription factor	-0.018642	1.55397	-1.66341	-1.17773	-1.51494	-0.724011	-0.470871	0.397121	0.0163858	-0.221261	0.0908921	0.785505	0.668381	0.509628	0.390033	0.842056
Glyma.02G306300	WRKY	zinc-dependent activator protein-1	0.184334	0.416465	-1.16214	-0.976544	0.00500324	0.000117937	-0.239705	-0.0657249	-0.355253	-0.458451	-0.0332126	0.276078	-0.26172	-0.539062	-0.857562	-1.36671
Glyma.02G311000	Nin-like	Plant regulator RWP-RK family protein	-1.03473	-1.03473	-3.71385	-5.29521	0	0	0.514317	0	-0.377967	-0.377967	-3.29005	-3.29005	-1.70842	-1.70842	0	0
Glyma.02G311100	C2H2	C2H2-like zinc finger protein	-2.64002	-1.93426	-5.5036	-5.61046	-0.465822	-0.465822	0	0	-2.65173	-3.80107	-0.778397	-0.778397	-0.972635	-0.442764	0.00769225	-0.967803
Glyma.03G003500	G2-like	myb-like HTH transcriptional regulator family protein	1.42195	2.66595	-0.543886	-1.01044	0.292445	-0.34312	0.241366	-0.145547	-0.488558	-0.0250464	0.199083	0.362346	0.215025	0.205217	0.899875	0.988912
Glyma.03G007900	Dof	cycling DOF factor 3	-0.172785	0.220665	-3.34462	-2.70343	-1.99723	-1.48883	-1.66778	-1.38451	-1.73408	-0.236271	-1.68527	-1.24387	-0.314965	-0.137986	-0.800887	-0.4451
Glyma.03G013300	MYB	myb domain protein 17	-0.186041	-0.433548	-6.90262	-7.64586	0.487521	-0.376969	-2.20268	-3.32674	0	0	-2.09792	-1.74856	-1.43486	-1.43486	0	0
Glyma.03G019300	MIKC_MADS	AGAMOUS-like 20	0	0.725938	-4.16023	-4.16023	0	0	0	0.482332	0	0	-0.353056	-0.0702449	0	0	0	0
Glyma.03G029800	YABBY	Plant-specific transcription factor YABBY family protein	9.44237	11.982	1.72348	2.82421	1.60426	2.1114	5.06804	0	0	0	0	0	0	0	0	0
Glyma.03G031800	GRAS	GRAS family transcription factor	0.549168	0.439794	-1.65003	0.217516	-0.241624	-0.170885	0.189578	-0.5157	0.487974	1.46542	0.166788	1.17406	0.638188	-0.604627	-0.915273	-1.58751
Glyma.03G033600	C2H2	C2H2-like zinc finger protein	-1.28322	-1.63385	-3.46698	-3.3684	0.0451965	-0.225709	1.64149	0.630782	0.159317	1.03082	0.9414	0.582554	-1.19721	0.251532	-3.04569	-2.95901
Glyma.03G035200	B3	HSI2-like 1	0.152083	-0.0986561	1.07131	0.607614	-0.0911043	-0.529516	-0.23917	-0.310535	-0.598646	-0.749691	-0.611988	-0.024883	0.0225618	-0.927003	0.26475	1.13413
Glyma.03G070900	TALE	POX (plant homeobox) family protein	6.6819	5.91804	0.684265	-0.104739	0	0	0	0	0	0	0	0.173511	0	1.80299	0	0.410859
Glyma.03G078000	MYB	Duplicated homeodomain-like superfamily protein	0.124932	-0.119572	1.82593	0.897975	0.488432	0.214711	-0.201022	-0.0409702	1.13288	1.97756	0.52281	0.24125	0.190778	-1.1701	0.905735	1.23207
Glyma.03G083700	M-type_MADS	AGAMOUS-like 80	-1.77332	-1.77332	-1.36984	-0.715307	0.741157	0.786155	0	2.58567	0	1.06902	0.264537	1.03709	-1.09512	2.69197	0	0.842026
Glyma.03G086800	bHLH	basic helix-loop-helix (bHLH) DNA-binding superfamily protein	0.522661	2.24896	-2.6605	-3.74857	2.3374	1.98223	0.777928	0.677563	1.08436	2.67571	0.391093	-0.592185	0.525659	0.653091	0	1.75313
Glyma.03G091600	G2-like	response regulator 2	0	0	2.61736	2.3901	2.08546	3.93415	0	0	0	0	0	0	0	0	-1.4553	-1.4553
Glyma.03G112700	ERF	ethylene-responsive element binding factor 13	-1.15666	1.4803	0	0	0	0	-1.15501	-1.15501	-1.00292	-1.00292	0	0	-4.18999	-4.18999	0.0921568	2.59399
Glyma.03G123200	bZIP	Basic-leucine zipper (bZIP) transcription factor family protein	-0.0460613	0.171851	0.254602	0.602772	-0.125827	-0.37864	-0.321506	-0.66379	-0.460628	-0.0737093	-0.557028	-0.635692	-0.214061	-0.73515	-0.545918	-0.0820716
Glyma.03G125000	MYB_related	RAD-like 1	0	0.459787	0	0	0	0	-1.65964	-1.28778	0	0.95041	-2.26216	-2.26216	-2.93865	-1.98765	2.12324	1.77864
Glyma.03G128200	bZIP	TGACG motif-binding factor 6	-0.149545	-0.897193	-6.30101	-7.382	1.44079	1.57381	0	0	-0.583654	-0.373193	0.87088	0.575357	2.14041	1.56807	1.51831	0
Glyma.03G137500	C2H2	zinc finger (C2H2 type, AN1-like) family protein	-1.15914	-0.571171	0.997282	2.71676	0.0782062	-0.530654	2.06513	-0.0896452	-1.44698	-1.23253	-2.32328	-0.765611	-0.493792	-0.455266	1.37311	0.388039
Glyma.03G138900	ERF	Integrase-type DNA-binding superfamily protein	0	0.0202132	0.12747	0	-0.234529	-0.283445	0	0.144868	2.20704	4.01049	-0.0788648	-0.0788648	0	0	0	0.0222414
Glyma.03G158500	bHLH	basic helix-loop-helix (bHLH) DNA-binding superfamily protein	-0.329337	-0.428255	-1.05377	-0.468398	0.231016	0.271429	-0.23404	0.0330213	0.0962647	0.688708	-0.170981	0.450012	-0.120162	0.39101	-0.238164	0.481601
Glyma.03G161400	LBD	lateral organ boundaries-domain 16	0.303271	-0.842536	0.517825	-0.713454	-1.17011	-0.430339	0	0.900835	-2.29402	-4.00092	1.36749	-0.37994	-1.74381	-1.98457	0	0
Glyma.03G161800	bHLH	basic helix-loop-helix (bHLH) DNA-binding superfamily protein	0.331421	0.51077	1.18421	1.32616	0.089375	0.591237	0.0314037	0.0147884	-0.525698	0.0499467	-0.814267	-0.615141	0.142877	-1.10171	0.306623	1.07982
Glyma.03G166400	G2-like	phosphate starvation response 1	-0.500019	1.15633	0.0931099	-0.0122258	-0.183371	-0.0206806	-0.613734	-0.375443	-0.42555	-0.313386	0.00676864	0.484691	-0.81639	-1.59636	-0.131863	-0.073703
Glyma.03G177500	AP2	related to AP2.7	-0.0726212	0.910293	0.211623	0.6181	-0.467308	-1.03237	0.210999	-1.53872	0.665782	1.70615	-0.078844	-0.332793	-0.687978	0.254041	-0.138121	-1.1089
Glyma.03G179700	C2H2	indeterminate(ID)-domain 4	-1.27699	-2.94322	0	0	-3.59128	-3.59128	0.68443	0	1.95679	1.20232	-1.34918	-1.34918	0	0	-0.760955	-0.155507
Glyma.03G183900	MYB	myb domain protein 68	0	0	1.08726	0.451373	0	0	0	0	0	0	0	0	0	0	-3.38265	-3.20034
Glyma.03G189600	Trihelix	sequence-specific DNA binding transcription factors	-2.51125	0.817636	-0.15195	1.20948	-0.977742	1.50128	-3.78289	-3.80593	-1.59736	-1.18664	-0.858939	-1.70098	-2.19681	-2.91166	-3.14996	-3.17636
Glyma.03G190700	C2H2	histone deacetylase 2B	0.321079	0.239747	1.3906	1.44175	0.0430839	-0.184422	-0.300362	-0.0593223	-0.356429	-0.671395	0.0119912	-0.417594	-0.181766	-0.565516	0.37764	0.660851
Glyma.03G193300	bZIP	Basic-leucine zipper (bZIP) transcription factor family protein	-0.249851	-0.41799	1.43178	2.61391	0.59985	1.29218	1.49791	-0.475344	0.287637	-0.616497	0.288955	0.350527	-0.721322	-1.01797	-0.705503	-0.879138
Glyma.03G199000	B3	AP2/B3-like transcriptional factor family protein	-1.68537	-0.6863	4.90685	6.52117	1.93499	4.3263	-1.45619	-2.17829	-2.25403	-0.724326	0.76288	0.772932	0	2.20954	2.1118	2.28551
Glyma.03G203300	M-type_MADS	AGAMOUS-like 92	-0.829167	-0.829167	-0.420234	-5.79724	0.675945	-0.0760512	0	0	0	0	0	0	0	0	-2.36376	-2.69774
Glyma.03G209800	DBB	B-box type zinc finger protein with CCT domain	0.386529	0.804384	-2.10661	-2.41638	-0.62155	-0.904888	-0.0244419	-0.0896496	0.873732	1.01955	-0.27663	-0.332	0.180723	0.801018	-0.433028	-0.00296403
Glyma.03G211500	HB-other	Homeodomain-like superfamily protein	-0.302198	-0.720884	0.122814	0.0519445	0.0773087	0.357438	0.230214	-0.865182	-0.0762118	0.0341792	-0.259612	-0.302711	0.0042698	-1.14891	0.289777	0.10521
Glyma.03G221700	MYB	myb domain protein 2	-0.0422098	-2.05326	0	0	-1.31879	0.178735	2.29028	0	0	0	-1.69101	-1.69101	0	0	0.335025	0.505756
Glyma.03G224700	WRKY	WRKY family transcription factor	-2.54736	-4.32018	0.683232	1.00933	0.447784	2.32472	0	0	0	0	0	0	0	0	0.202162	-0.55633
Glyma.03G225000	bHLH	phytochrome interacting factor 3	0	4.11877	0	5.63925	0	0.364457	-0.650203	-0.302585	-2.21912	-2.21912	-0.856739	0.190889	0	0.953552	0	0
Glyma.03G225200	MYB	myb domain protein 55	0	0	-0.937991	0.369786	1.52205	1.35296	0.18604	-0.615424	2.0067	3.95598	-0.698336	0.645622	-1.27367	0.827899	-0.474631	-0.474631
Glyma.03G236600	C2H2	C2H2 and C2HC zinc fingers superfamily protein	0	1.92443	-0.871913	-0.871913	-0.780929	-0.347403	-0.980663	-1.24639	-2.58996	-2.36986	-4.8515	-5.50434	-0.461113	-0.720565	0	0
Glyma.03G245200	GeBP	DNA-binding storekeeper protein-related transcriptional regulator	0.298887	-0.213179	-1.97567	-1.32915	-0.0419848	-0.388415	0.0705577	0.473885	-0.185488	0.277384	0.0960679	-0.463616	0.371315	-0.131286	-0.485204	-0.626834
Glyma.03G247100	bZIP	bZIP transcription factor family protein	-1.77395	0.168142	-2.96271	-2.89154	1.61528	-2.12968	-0.499133	-0.179421	-2.14292	-1.22319	-0.974079	-0.908859	1.34178	0.434679	-1.47656	-1.00092
Glyma.03G255000	bZIP	G-box binding factor 3	-0.106051	-0.101813	-1.77058	-1.19753	-0.537104	-0.532073	0.621328	0.823989	0.493876	0.727154	-0.973973	-0.958525	-0.50924	0.190637	0.226188	1.39729
Glyma.03G255500	ERF	cytokinin response factor 4	-1.67997	-4.06873	-0.153927	-0.858445	0.921493	-1.31306	2.0469	0.885902	-0.385671	-0.233887	-0.778841	-0.778841	-0.745068	1.11344	-1.81469	-1.81469
Glyma.03G258300	ARF	auxin response factor 18	-0.828026	-1.17264	1.22216	2.10274	-2.94051	-2.28377	-0.434656	-2.87182	-0.472885	-0.755955	1.57691	0.405924	-1.62016	-2.20257	-2.0865	-2.33407
Glyma.03G258800	Dof	Dof-type zinc finger DNA-binding family protein	0	3.82542	-5.86598	-5.62565	0.595503	1.3654	-1.73441	-1.73441	1.3158	1.06137	0	1.8376	0.468359	0.219523	1.56796	1.70776
Glyma.03G262200	B3	AP2/B3-like transcriptional factor family protein	2.40069	4.20445	-0.212375	-0.126705	-1.29638	-1.73239	0.803665	-1.17414	-0.378003	-0.378003	-4.41293	-4.82066	-3.28811	-3.03386	0	0.356631
Glyma.03G263700	ERF	related to AP2 12	-0.70402	-0.380366	-1.05503	-0.644953	-0.733433	-0.815125	-0.307982	-0.323698	0.155245	0.66392	-0.124596	-0.198069	0.0273345	0.0555507	-0.31003	0.114205
Glyma.04G017400	Nin-like	Plant regulator RWP-RK family protein	0.387462	-0.873181	-0.379823	-1.31419	-0.943386	-1.69641	0.454756	0.211032	0.780419	0.917742	0.212159	1.04602	-0.672154	-2.54139	2.14925	1.94399
Glyma.04G022100	bZIP	Basic-leucine zipper (bZIP) transcription factor family protein	4.00477	6.19717	1.17169	0.987807	-0.187515	-0.0169564	0	0	0	0	-0.243111	-0.945407	0	0	0	0
Glyma.04G026200	bZIP	Basic-leucine zipper (bZIP) transcription factor family protein	-0.470007	-0.634817	-1.59967	-1.11835	-0.194402	-0.181227	-0.184188	-0.304866	0.204311	0.416261	-0.288522	-0.0461801	-0.308389	-0.378956	0.659483	0.204713
Glyma.04G026300	BBR-BPC	basic pentacysteine 6	0.729423	0.691805	-3.17171	-3.7631	0.1963	-0.0249356	-0.0572199	-0.00756579	-0.41226	-0.259043	0.1007	0.53958	-0.0545409	-0.156417	0.0833325	0.013754
Glyma.04G029100	TALE	BEL1-like homeodomain 10	2.22345	2.07206	-2.06016	-1.4623	0.0835745	-0.580905	-0.194405	-1.13196	-0.733008	1.67947	-0.256538	-0.48771	0.0968787	-0.00839448	-2.33207	-2.62886
Glyma.04G040900	WOX	WUSCHEL related homeobox 4	0	5.31767	0	0	0	0	0	0	0	0	0	0	-3.03816	-0.951948	0	1.62012
Glyma.04G041200	ERF	DREB and EAR motif protein 3	-0.730412	-1.35281	-0.956859	-0.88809	1.30456	-0.97523	-1.04778	-1.59032	0.459899	0	0.547769	1.07634	1.95521	2.04013	5.49874	4.86698
Glyma.04G043800	M-type_MADS	AGAMOUS-like 66	0	0.409357	5.02135	8.12849	-0.227209	2.78217	-0.219636	-0.981931	0	0.941719	-0.748406	1.0928	1.01926	0.968284	0	1.24249
Glyma.04G044800	LBD	LOB domain-containing protein 39	0	1.02918	0	0	0	1.16552	-0.314736	-0.0089539	-0.538334	-3.09887	0	0	1.68891	2.81526	0	4.59024
Glyma.04G054200	WRKY	WRKY DNA-binding protein 50	0	0	-6.002	-8.60211	-1.94039	-1.94039	0	2.13019	0	0	-0.204523	1.38157	-3.03785	-0.545088	0	0
Glyma.04G062900	ERF	Integrase-type DNA-binding superfamily protein	2.98028	3.33994	0	0.987341	0	0	0	0	-0.260965	-0.0675432	0	0	0	0	0.266224	0.62744
Glyma.04G064100	TALE	KNOTTED1-like homeobox gene 3	0.571767	1.42378	-3.01872	-3.13866	-1.104	-0.906714	-1.00401	-0.254109	-0.369468	-0.0213669	-0.0699986	0.454156	-0.909395	-0.457214	-0.29936	-0.475343
Glyma.04G096300	GATA	ZIM-like 1	0.259742	-0.265842	-0.290907	-0.729962	-0.262898	-1.03518	-0.226208	0.362319	-0.1467	-0.0732699	0.542031	-0.0197923	0.218424	0.544465	0.658006	1.80255
Glyma.04G119500	NAC	NAC 007	0	0	0	0	0	0	0	0	-4.86944	-0.798248	0	0	0	0.828924	0	0
Glyma.04G124200	bZIP	ABA-responsive element binding protein 3	0.723308	0.206009	2.27035	3.35315	0.0464664	0.83988	-0.0520984	-0.237828	0.347584	-0.0878217	1.252	1.23918	-0.139952	-0.864574	0.554063	0.667523
Glyma.04G130300	C2H2	histone acetyltransferase of the MYST family 1	0.0236433	-0.0345467	0.286807	0.0597273	0.397213	0.0316134	-0.322626	-0.481754	-0.28471	-0.625922	-0.0923428	-0.381517	-0.461925	-0.953411	0.0219374	-0.227666
Glyma.04G132200	MYB_related	RAD-like 1	0	0.969336	0	0	0	0	0	0	-0.0538018	-0.816362	0	0	-0.169635	-6.27364	0	0
Glyma.04G135400	Trihelix	sequence-specific DNA binding transcription factors	0.333637	1.22077	-0.395927	-0.694792	0.282906	-0.392755	-0.242395	1.6672	-1.01544	0.133523	-2.96365	-4.60713	-0.46962	-0.684826	-2.01019	-1.72792
Glyma.04G142500	MIKC_MADS	AGAMOUS-like 15	-0.665686	0.0391444	5.52314	6.76122	0	3.00395	-1.52225	-1.52225	0	0	0	0.737619	0	0	0.140491	0.447067
Glyma.04G159300	MIKC_MADS	AGAMOUS-like 8	0	0	-1.55724	-1.55724	-2.77987	-0.649192	-2.34958	-2.34958	0	0	-1.51313	-0.908819	-1.12671	-0.704029	0	0
Glyma.04G159600	SBP	Squamosa promoter-binding protein-like (SBP domain) transcription factor family protein	2.88988	3.5283	-0.798875	-0.798875	-0.389443	1.09675	0.55747	0.484907	0.15632	0.71011	-0.954038	-0.954038	-0.71563	-2.68998	0	0
Glyma.04G161400	TCP	TEOSINTE BRANCHED 1, cycloidea and PCF transcription factor 5	0	4.07694	0	0.902721	0	0.725466	0	0	0	0	0	0	0	0.411663	0.323746	0.150951
Glyma.04G170600	TCP	TEOSINTE BRANCHED, cycloidea and PCF (TCP) 14	0	1.56367	-1.55403	-1.55403	-2.2559	-2.43339	0.195499	-0.270118	-0.285919	-1.12429	-0.597626	-0.783303	-0.270883	0.0254138	-3.54173	-3.54173
Glyma.04G177300	MYB_related	Homeodomain-like superfamily protein	0.313088	1.15996	0.0130034	0.309659	-0.987652	-0.388153	-0.440515	-2.41523	-1.02053	-2.01822	-2.60424	-1.72136	-0.700981	-2.51064	0.265789	0.274905
Glyma.04G186100	FAR1	unknown function	-0.134852	-1.64748	4.55507	4.06613	0.988416	-1.45699	0.954609	0.91685	-0.817507	-1.93793	0	0	-0.713269	-2.20275	-1.36332	0.0844097
Glyma.04G200600	ARF	auxin response factor 2	0.676458	1.35954	-1.0977	-1.58454	0.275229	-0.0893942	0.372734	0.225772	0.592698	0.339427	-0.614198	-0.444525	-0.438639	-0.696625	0.861656	2.1587
Glyma.04G205100	MYB	myb domain protein 4	0	1.75191	0	0.560796	-1.17748	-1.07273	1.72125	1.90092	2.36405	2.54847	0.363045	1.16889	0.455255	-0.719471	0.600452	1.31682
Glyma.04G208300	NAC	NAC (No Apical Meristem) domain transcriptional regulator superfamily protein	-0.139939	1.04186	0.0378337	0.519598	0.538286	0.499577	-3.33352	-1.42744	-2.0765	-2.64239	-1.95585	0.309053	-0.324744	-2.44414	1.15058	1.69703
Glyma.04G213300	NAC	NAC domain containing protein 82	-0.249078	-0.349276	0.0621719	-0.244293	0.793493	-0.0358662	0.251364	-0.0809113	-0.0730243	0.148987	-0.55947	-0.237055	-0.151434	-0.615997	2.72167	1.90759
Glyma.04G218400	WRKY	WRKY DNA-binding protein 13	3.25261	4.51336	-1.09807	-1.09807	0	0	0	0	0	0	0	0	-1.06967	-1.06967	0	0.891021
Glyma.04G238300	WRKY	WRKY DNA-binding protein 30	0	0	0	0	0	0	0	0	-5.05395	-6.19815	-0.48818	-0.48818	0	0	0	0
Glyma.04G238400	bHLH	basic helix-loop-helix (bHLH) DNA-binding superfamily protein	-0.747863	1.96222	0	0.344389	0	0	0	0	0	0	0	0	0	0	0	0
Glyma.04G238700	ERF	cytokinin response factor 4	-0.38165	0.251795	-0.437354	-0.516049	-0.275174	-0.24458	-1.19656	-2.17948	-1.72665	-1.94628	0.632518	1.53936	-0.212376	-0.540789	1.23625	1.59043
Glyma.04G242200	MYB	myb domain protein 52	0	0	-6.65223	-7.56263	-1.5488	-1.2497	0	0	0	0	0.196984	-0.446723	0	0	0	0
Glyma.04G249000	NAC	NAC (No Apical Meristem) domain transcriptional regulator superfamily protein	0	2.40362	-3.91445	-2.41885	0.0951526	0.729662	-1.26888	-0.924279	-0.991561	0.286312	-0.368557	0.439597	-0.76517	-1.46728	0.0910479	1.57708
Glyma.04G251400	ERF	Integrase-type DNA-binding superfamily protein	0.678694	2.79951	1.31755	0.679839	0.0612529	-0.927623	-1.98591	-1.98591	-1.36136	-0.628235	-0.827186	-1.4636	0.311333	1.49888	5.22281	4.57882
Glyma.04G251900	GRAS	GRAS family transcription factor	0.104257	0.443008	1.03083	0.205951	-1.52501	-1.03835	-1.39229	-0.422931	-3.55228	-2.26014	-0.528714	-0.326057	-1.04052	-3.09288	0	0.386553
Glyma.04G257000	B3	Smg-4/UPF3 family protein	-0.294051	-0.456557	-1.27961	-0.98833	0.156151	0.0816637	0.455437	-0.109505	-0.0141792	0.143324	0.115906	0.482763	0.19022	-0.503416	0.393253	0.0107337
Glyma.04G257100	MIKC_MADS	K-box region and MADS-box transcription factor family protein	0	0	-3.32679	-1.32293	-0.483011	0.21326	-0.155591	0.0106448	0.0928032	-0.242642	-1.13821	-1.07111	0.0109494	0.170864	-3.69854	-3.69854
Glyma.05G017400	bZIP	basic leucine-zipper 70	-0.0954756	0.0507434	-5.6309	-10.5623	-4.21454	-2.53786	1.06531	1.31082	-1.41403	-2.16346	-0.0452317	-0.40529	-1.37089	-1.87656	0	0.845338
Glyma.05G018100	Dof	OBF binding protein 4	0.232288	-0.365517	-1.49007	-1.49007	-1.20602	-0.689696	-0.0768301	-0.247278	0.997962	1.51694	0.0987838	-0.108643	-0.0173239	-0.926286	-0.715648	-0.115422
Glyma.05G019900	TCP	TEOSINTE BRANCHED 1, cycloidea and PCF transcription factor 5	0	6.76917	0.929223	1.29743	0	0	-0.828172	-0.828172	-0.397004	-0.397004	0	0	-2.50917	-0.304349	-0.965012	-0.308974
Glyma.05G027000	MYB	myb domain protein 94	0	0	0	0	3.03679	0	3.22601	-1.4208	-0.42656	-1.86666	0	0	-0.614	-5.43736	0	0
Glyma.05G032200	MYB_related	Homeodomain-like superfamily protein	-0.501857	-0.392838	-0.283735	0.351725	-0.289285	-1.20815	-0.593253	-0.553079	-0.0671704	0.418061	0.35356	-0.227152	-0.102547	0.973954	-0.549947	-0.211942
Glyma.05G033400	E2F/DP	DP-E2F-like 1	-0.161388	1.49289	1.33986	0.846653	-0.248948	0.808415	0.323526	0.678536	-0.520737	-0.957189	-0.20186	0.394196	0.142868	-1.66328	-0.36469	0.0593089
Glyma.05G037800	Dof	Dof-type zinc finger DNA-binding family protein	3.89237	2.5015	-0.605973	-0.0142991	0	0	0	0	0	0	0	0	0.0505693	0.358756	0	0
Glyma.05G040500	LBD	Lateral organ boundaries (LOB) domain family protein	0	6.33605	1.64306	1.50373	-0.423166	-0.423166	0	0	-0.716166	-0.716166	0	0	0	0	0.280937	0
Glyma.05G040700	MYB	myb domain protein 86	0	3.13524	0.397983	0.495474	0.652408	0	2.02988	3.87585	0	0	0.45774	2.21118	0.596275	0	0	0
Glyma.05G049900	ERF	Integrase-type DNA-binding superfamily protein	0.304856	1.10659	-1.34072	-2.03931	-3.85589	-4.33132	-1.03128	-2.27784	-0.287323	-0.287323	-3.20976	-1.74813	1.55876	-0.518509	1.0017	2.34544
Glyma.05G051700	MYB	myb domain protein 85	-2.0259	-0.848858	-3.56652	-4.48876	0.848702	-0.294096	-1.81391	-3.2233	-1.53925	-1.61524	0.930829	0.918944	-0.460201	0.763031	0.0646161	0.583879
Glyma.05G055900	NAC	NAC 007	0	2.03912	0	0	0	0	0	0	-4.23308	-1.51577	0	0	1.57603	-0.0949324	0	0
Glyma.05G056000	YABBY	Plant-specific transcription factor YABBY family protein	8.0805	9.32043	0	1.2872	-0.604381	-2.60164	2.99621	0	0	0	0	0	0	0	0	0
Glyma.05G061900	MYB	myb domain protein 5	0	0	-1.95986	-1.95986	0	3.31731	-0.548411	0.409241	1.63516	2.09846	0	2.20632	-1.72413	-1.33161	0	0
Glyma.05G092800	ERF	cooperatively regulated by ethylene and jasmonate 1	0.164205	2.19739	-0.0762838	0.110798	-2.05407	-0.184826	0.817056	1.25688	-1.3948	-1.77502	-1.76773	-0.818755	-0.25239	-0.18404	-1.93122	0.334059
Glyma.05G095900	HSF	heat shock factor 4	1.00858	1.28706	-1.69036	-1.05091	-0.0983729	0.629319	-2.49661	-2.1691	-1.36983	0.913253	-1.40869	-1.04368	-1.52016	-0.143943	1.96609	3.3788
Glyma.05G103400	GRAS	GRAS family transcription factor	5.01106	6.02379	0.188149	0.238963	1.45606	0	2.11151	0.106665	0.829093	0.59531	0.0766959	0	0	1.69538	-2.33842	-3.20625
Glyma.05G111400	C2H2	C2H2 and C2HC zinc fingers superfamily protein	1.6679	5.82165	-0.0671382	-0.87364	0.480739	0.417364	-0.0583839	-0.0583839	0	0	0	0	0	0	-0.566399	-0.228254
Glyma.05G112200	LSD	lsd one like 1	1.90081	2.62174	-0.838028	-0.838028	0.0592711	-1.6614	-1.74809	-0.180011	-1.57382	-0.524229	-0.595305	0.0271921	-0.801229	-2.01927	0	1.55773
Glyma.05G134400	bHLH	basic helix-loop-helix (bHLH) DNA-binding superfamily protein	-1.06367	-1.85407	3.69104	5.29241	1.10824	0.497704	0.503894	2.22054	-0.923933	-3.36388	0	0	0	0	1.6268	1.75055
Glyma.05G137000	C2H2	C2H2-like zinc finger protein	0.855217	0.760489	-3.06154	-2.04364	-0.797747	-0.179778	0.511249	0.621713	0.0499021	-0.162588	-0.450973	0.109986	0.287308	0.408744	-2.1798	-2.1798
Glyma.05G137100	BBR-BPC	basic pentacysteine1	0.573269	1.41725	1.13953	1.30981	-0.966723	-1.01417	0.0372165	0.323898	-0.257887	0.358943	-0.866853	-0.0781254	-0.881705	-1.07039	0.405149	0.697922
Glyma.05G140000	M-type_MADS	MADS-box transcription factor family protein	0	0	-5.66749	-6.44812	0	0	-1.02161	-1.02161	0	0	0	0	0	0	-0.351833	-0.351833
Glyma.05G143800	ARF	auxin response factor 8	-0.576808	-0.907324	0.666525	1.65	0.160932	0.206682	0.201791	0.310181	-0.03373	0.723634	-0.546585	-0.149874	-0.267017	-0.0104716	-0.230986	0.332314
Glyma.05G148700	MIKC_MADS	K-box region and MADS-box transcription factor family protein	0.369499	-3.44457	-7.07343	-5.68448	-0.0057483	-0.286906	-0.382055	-0.590405	-0.237248	-0.462634	0.410785	0.26376	0.43912	0.121211	-1.97097	-1.97097
Glyma.05G148800	MIKC_MADS	K-box region and MADS-box transcription factor family protein	0.746465	0.342373	-4.79795	-4.31742	-0.0764985	-0.196026	0.00293322	0.701189	0.386137	0.489888	-0.448925	0.0347702	-0.404393	-0.25219	-1.63963	-3.15234
Glyma.05G167900	C2H2	zinc finger (C2H2 type) family protein	-0.176694	0.537276	0.329848	0.441641	-0.103338	-0.355704	0.107096	0.185634	0.029363	-0.765543	-0.485914	-0.343855	-0.485952	-0.765602	-0.875983	-0.394181
Glyma.05G170000	GATA	GATA transcription factor 27	0	0	3.10287	1.69022	-2.21991	0.553278	0	0	0	0	0.731401	0	0	0	0	0
Glyma.05G183200	NF-YB	nuclear factor Y, subunit B3	0	0	0	0	-0.170465	-0.170465	-0.358454	-0.684721	1.17994	2.96464	0.161546	0	-0.107429	2.82801	0	0
Glyma.05G186700	ERF	Integrase-type DNA-binding superfamily protein	-1.00066	-1.00066	-3.89678	-5.23781	0.256432	0.265425	-0.690123	0.432151	0	0	-1.66332	0.774062	1.21546	0.752637	2.50398	2.21544
Glyma.05G190600	bHLH	basic helix-loop-helix (bHLH) DNA-binding superfamily protein	-0.0659987	0.0251657	0.513547	-0.19688	-2.88798	-2.83958	-0.863864	-1.82936	0.884889	1.3221	0.154469	1.77806	0.824547	2.80842	-0.358588	0.459427
Glyma.05G195000	NAC	NAC (No Apical Meristem) domain transcriptional regulator superfamily protein	-0.927045	-1.04136	-0.458802	1.14897	-0.754732	-0.756769	0.086102	-0.505253	1.7198	-0.0222746	-1.53773	-2.15271	-0.270228	-4.21257	0.265923	0.31202
Glyma.05G201700	bHLH	basic helix-loop-helix (bHLH) DNA-binding superfamily protein	2.46929	0.0361213	0	0	2.97248	0	2.79602	0	-2.33373	-4.44217	0	0	0	0	0	0
Glyma.05G202300	NAC	NAC domain containing protein 83	0	0	-5.24734	-10.7284	-0.88977	-1.2215	0	0	0	0	0.645073	0	-2.45011	-1.61065	0	0.756777
Glyma.05G208300	bHLH	basic helix-loop-helix (bHLH) DNA-binding superfamily protein	0.259082	1.6418	0	0.262569	-1.41671	-1.41671	0	0.372483	-2.3337	-0.73282	0	0	-1.03754	-2.41479	-2.30561	-1.87395
Glyma.05G225100	NAC	NAC domain containing protein 75	0	0.312947	2.35016	5.45224	0.58073	0	0	0	0.0485273	-0.425431	0	0	0.202309	0.455968	0	0.442257
Glyma.05G227200	M-type_MADS	AGAMOUS-like 29	0	0	-4.12632	-3.23223	-1.17534	-2.23689	0	0	0	0	-2.0234	-2.1735	0	0	0	0
Glyma.05G228100	ERF	Integrase-type DNA-binding superfamily protein	-1.84067	0.620666	0.00982722	-0.405659	-2.07159	-2.02293	-1.42885	-2.41661	-0.353191	0.331859	-0.495879	-0.219821	-1.09084	-1.50443	-0.593332	-0.548376
Glyma.05G248200	ZF-HD	homeobox protein 33	2.34323	6.34491	0	0	0.262339	0.804455	-0.576639	-0.310584	-0.526237	-2.32958	0	0.293504	-1.36266	-3.63212	0.398776	0
Glyma.06G010200	bZIP	G-box binding factor 6	1.07968	0.526224	-1.09379	-1.78181	2.16857	2.62158	1.74218	2.40502	1.40229	4.6083	2.60875	2.43247	0.24866	0.315282	-1.09929	0.204599
Glyma.06G012200	bHLH	cryptochrome-interacting basic-helix-loop-helix 1	-2.17168	1.27795	-0.352193	0.733278	1.40778	0	0	2.33886	-1.96108	-3.94068	0.272187	-0.394168	0.246841	0.558499	-1.76306	0.0425062
Glyma.06G022300	bZIP	Basic-leucine zipper (bZIP) transcription factor family protein	0.914948	0	1.19043	0.462727	-1.35672	-2.45407	0	0	0.657584	-0.386053	-1.70488	-3.89589	0	0	0.642527	0
Glyma.06G024900	E2F/DP	winged-helix DNA-binding transcription factor family protein	0.242874	-0.251451	-0.132184	-0.545714	-0.0367129	0.0534676	-0.521554	-0.740373	-1.20305	-2.30303	0.580166	0.446741	-0.140207	-1.40545	0.538799	1.36797
Glyma.06G026100	BBR-BPC	basic pentacysteine 6	0.442445	0.229668	-2.23383	-2.63882	0.329402	-0.106461	0.0356154	0.141706	-0.100437	-0.0932089	0.709223	0.442699	-0.00391366	0.0741256	0.0924461	0.310831
Glyma.06G027500	SRS	SHI-related sequence 5	-0.161152	1.22807	0.665645	0	-1.97945	-0.816162	0.0237998	-6.15083	1.55192	1.86342	0	0	-3.66808	-1.90847	-0.758949	0.109493
Glyma.06G029600	bZIP	basic leucine-zipper 44	-1.36657	-1.31035	-1.22801	-0.739064	0	2.25378	-1.95622	-1.95622	0	0	0	0	-0.684077	-2.6391	-3.16356	-3.94325
Glyma.06G031800	MYB_related	RAD-like 6	0	0	3.17088	7.51763	0	0	0	0	0	0	0	0	-2.39534	-2.39534	0	0
Glyma.06G035700	G2-like	Homeodomain-like superfamily protein	0	0	0	0	0	0	0	0	-4.05345	-4.05345	0	0	0	0	0	0
Glyma.06G051600	TALE	homeobox gene 1	3.03912	6.54349	0	0.862966	0	0	0	1.27318	-2.0812	-2.92303	0	0	-2.31928	-2.31928	1.56786	1.81184
Glyma.06G054500	WRKY	WRKY DNA-binding protein 50	0	0	-3.68769	-3.68769	0	1.23004	0	0	0	0	1.97755	4.20008	-1.66276	0.129182	0	0
Glyma.06G065200	TALE	KNOTTED1-like homeobox gene 3	0.562983	0.293755	-1.92597	-0.936624	0.073355	0.571287	-0.0569787	-0.100242	-0.333604	0.0418177	0.598023	0.812162	-0.56481	-0.412046	0.433097	1.17629
Glyma.06G086400	GATA	GATA transcription factor 12	0.892601	4.16991	0.651953	2.95895	-0.921869	0.708099	-1.85934	-0.740686	0	0	-1.53524	-0.20275	-2.90038	-1.84398	-1.1724	0.319342
Glyma.06G092000	bHLH	beta HLH protein 93	0	0	0	0	0	0	0	0.570885	0	0	0	0	0	4.94113	0	0
Glyma.06G100000	bHLH	basic helix-loop-helix (bHLH) DNA-binding superfamily protein	1.35949	4.57808	-3.14037	0.405725	-2.91117	-2.18779	-0.916384	-0.916384	-0.973447	-0.755217	0	0	-1.92973	-1.92973	1.4982	0.876503
Glyma.06G106500	LBD	ASYMMETRIC LEAVES 2-like 1	4.03613	1.3706	0.829485	4.58085	0	1.20794	0	0	0	0	-2.34043	-2.34043	0	1.49553	-1.42076	1.05088
Glyma.06G131500	Dof	Dof-type zinc finger DNA-binding family protein	-2.80953	-1.10559	-0.494267	0.0773893	-3.15936	-3.64012	-0.112498	-2.68704	-0.738274	-0.805979	-1.70557	-0.49289	-0.46253	-0.765838	0	0
Glyma.06G147500	WRKY	WRKY DNA-binding protein 13	5.60479	6.45173	0	0	0	0	0	0	0	0	0	0	0	0	0	0
Glyma.06G157400	NAC	NAC (No Apical Meristem) domain transcriptional regulator superfamily protein	-2.46618	-0.273863	-0.219412	0.678462	0.820968	0.419947	-3.57254	-1.80562	-3.69101	-3.92019	-1.29017	1.11105	-2.5353	-2.01342	-0.0792532	0.412562
Glyma.06G163700	ERF	Integrase-type DNA-binding superfamily protein	0	0	1.29887	0.745202	0	1.19391	0	0	0	0	0	0	0	0	8.99093	9.56059
Glyma.06G166500	NAC	NAC domain containing protein 83	0	0	0	0	0	0	0	0	0	0	0	0	-1.87461	-2.42004	0	0
Glyma.06G188100	bHLH	BIG PETAL P	-0.0785183	-1.14249	-0.79562	-2.32969	-0.149775	-0.723726	-0.173767	-0.219172	-0.279163	-0.900093	-0.494263	-1.05192	0.334907	-0.661454	0.475279	0.835008
Glyma.06G194300	Nin-like	RWP-RK domain-containing protein	-1.88698	-1.88698	-2.69125	-2.08564	0	0	0	0	0	0	-1.64863	-1.64863	0	0	-7.05988	-5.34671
Glyma.06G204300	TCP	TEOSINTE BRANCHED 1, cycloidea and PCF transcription factor 5	0	4.52267	0	0	0	0	0	0.506343	0	0	0	0	0	0	0	0
Glyma.06G206400	Dof	OBF binding protein 4	-0.621971	-0.747739	0.253334	0.422938	0.174413	-0.26879	-1.4449	-2.63126	0.210691	-0.890405	0.0518724	-0.185919	-0.773151	-0.064946	-1.30149	0.114877
Glyma.06G235200	HB-other	sequence-specific DNA binding transcription factors;sequence-specific DNA binding	-0.07269	-0.36611	1.14261	1.13105	-0.386093	-0.498951	-0.0636145	-0.685631	-0.293124	-0.87409	-0.364305	-0.200935	0.00239631	-0.773336	-0.0288797	-0.0689039
Glyma.06G266800	bHLH	basic helix-loop-helix (bHLH) DNA-binding superfamily protein	0.100214	-0.615981	0.800949	0.768536	-0.0271688	-0.274976	0.217668	0.2388	0.0221032	0.267812	-0.300495	0.0912277	-0.126961	-0.209888	0.351498	-0.175339
Glyma.06G284500	TCP	TCP family transcription factor 4	1.5701	6.05038	-0.227974	0.354131	0	0	-0.206343	-0.206343	-2.86253	-0.304889	0	0	-1.53318	-2.06584	0	0
Glyma.06G285800	VOZ	vascular plant one zinc finger protein	-0.477624	-0.883715	-0.52946	-0.417408	0.554879	0.121825	-0.0291338	-0.882806	-0.293401	-0.0619105	-0.026659	0.14308	-0.350827	-1.12786	0.951758	0.163803
Glyma.06G287200	C2H2	C2H2-like zinc finger protein	1.82322	2.15578	0	0	0	0	0	0	0	0	0	0	-1.78112	-0.221646	0	0
Glyma.06G288500	NAC	NAC domain containing protein 73	0	0	0	0	0	0	0	0	0	0	0	5.11967	-0.184614	-2.74812	0	0
Glyma.06G289300	G2-like	GBF\'s pro-rich region-interacting factor 1	1.02138	4.12865	0	0	0	0	0.745109	0	-0.596545	-0.596545	0	0	-1.73363	-1.73363	0	0
Glyma.06G290000	ERF	erf domain protein 9	-1.2592	-0.387764	0.273497	0.978847	-1.23921	-1.2417	-0.0331104	-3.92656	-1.63922	-2.15736	-0.577142	0.00183437	0.479747	-2.95623	-0.813476	0.942082
Glyma.06G301300	ERF	Integrase-type DNA-binding superfamily protein	-0.0896573	-1.31223	0.758489	2.54524	0.581039	-0.402236	0.322034	-0.907792	-1.87009	-0.0282656	-1.80587	-0.389039	1.9172	2.02184	-0.368817	0.552054
Glyma.06G307700	WRKY	WRKY family transcription factor	0	0	0	0	-2.03018	-3.55454	0	0	1.09402	3.21651	0	0	0	0	2.68647	4.02754
Glyma.06G308900	YABBY	Plant-specific transcription factor YABBY family protein	4.25683	7.96652	-0.622153	-0.312766	0	0	1.58657	-2.3567	0	1.65702	0	0	-2.33797	-2.97823	0	0
Glyma.06G311400	NF-YC	nuclear factor Y, subunit C11	0.68429	0.668584	0.538264	0.615224	0.21293	0.347798	0.0919672	0.14635	0.251739	0.101377	-0.380406	-0.0471689	-0.795625	-1.16817	0.532385	0.868893
Glyma.06G312900	MYB	myb domain protein 65	0.541147	1.18521	1.65205	2.62869	-0.0781313	0.587949	-1.77661	-0.195314	1.46227	0.984834	-2.25427	-0.879936	0.257264	-1.21675	-0.0624808	0.777736
Glyma.06G320700	WRKY	WRKY DNA-binding protein 2	0.108178	0.55762	-0.614306	-0.207523	-0.237953	-0.516275	-0.240486	-0.394882	0.519738	0.999161	0.065861	0.0570343	-0.0980218	-0.530467	0.36871	0.222047
Glyma.06G324400	MIKC_MADS	K-box region and MADS-box transcription factor family protein	1.19292	0.885748	-3.21528	-1.65336	-0.502572	-0.285192	0.127608	0.292553	0.106458	-0.164343	0.198136	0.048286	-0.0372732	0.308379	-3.36196	-2.99959
Glyma.07G007200	MYB_related	Homeodomain-like/winged-helix DNA-binding family protein	-0.772273	-0.674332	-0.64027	-1.0059	-0.0048462	0.0210673	0.185985	-0.449366	0.234332	0.0655541	-0.233402	-0.12611	-0.102769	-0.859902	-0.0376552	-0.0678973
Glyma.07G016700	HD-ZIP	Homeobox-leucine zipper family protein / lipid-binding START domain-containing protein	-0.482388	-0.548928	1.65266	2.06255	0.0661697	0.337739	-0.315481	-0.365313	-1.07411	-0.638265	0.0507683	0.27381	-0.224855	-0.0409747	-0.602979	0.163107
Glyma.07G017300	ERF	Integrase-type DNA-binding superfamily protein	-1.34726	-0.752255	-0.475847	-0.281876	-0.240252	0.311925	-0.0261532	-0.481057	0.857751	1.60407	0.592104	-0.40037	-1.2767	-0.648888	-2.42162	-2.95019
Glyma.07G018500	bHLH	basic helix-loop-helix (bHLH) DNA-binding superfamily protein	0	3.09492	0	0	0	0	0	0	-3.62714	-3.80254	0	0.627114	0.235147	0.788093	0	0
Glyma.07G021000	AP2	ARIA-interacting double AP2 domain protein	0	1.7453	-2.16073	-2.16073	-0.0739948	-2.23113	-0.721258	-2.07324	2.66862	2.92847	0	0	-2.8284	-2.8284	-1.32317	-1.72419
Glyma.07G023300	WRKY	WRKY DNA-binding protein 40	-0.695935	0.458689	0.392323	-0.295801	-0.61577	-0.647645	-0.959774	-1.36503	-0.817478	-1.96107	-0.299465	-1.06462	0.112891	-1.75745	1.71259	3.94781
Glyma.07G027200	bHLH	basic helix-loop-helix (bHLH) DNA-binding superfamily protein	-0.170368	0.421024	1.32543	-0.518405	0	0	-2.26031	-2.26031	-2.01691	-1.38204	-1.81983	-1.81983	-1.04917	-1.47938	-0.938233	-0.812519
Glyma.07G037700	MYB	myb domain protein 32	1.89798	3.41096	-1.32054	-0.648122	0.869422	0.788408	0.418125	0.445761	3.69518	3.68307	0	1.38059	-0.954207	-1.14012	3.1067	4.2183
Glyma.07G045200	M-type_MADS	AGAMOUS-like 62	0	0	-2.00288	-3.43201	-0.564271	-0.564271	0	0	0	0	0	0	0	0	0	0
Glyma.07G047900	NAC	NAC domain containing protein 62	-1.16457	0.4162	0	2.1501	-0.0064646	0.579261	0	0.774617	-1.56546	0.22229	-1.95794	-1.51637	-1.80259	-0.48275	4.62763	5.81232
Glyma.07G053900	Dof	Dof-type zinc finger DNA-binding family protein	0.650299	1.32548	-5.68785	-6.57746	0.11726	-0.179543	-1.53506	-1.28237	0.598361	1.46788	0.155286	0.828551	-0.739247	0.193007	0	0
Glyma.07G074500	MYB_related	Duplicated homeodomain-like superfamily protein	1.30213	4.61996	0.689443	1.06372	0	0	0	0	0	0	0	0	0.966781	0	0	1.01768
Glyma.07G080300	TCP	TCP family transcription factor	-1.10629	-0.45113	0.47253	1.2405	-1.5992	-0.827308	-1.02899	-0.390008	-0.198275	0.499004	-2.34529	-2.01488	-0.644866	-1.82296	0.107621	1.02366
Glyma.07G080900	MIKC_MADS	AGAMOUS-like 20	1.29824	0.405801	-4.21561	-7.2127	-0.448158	-1.53871	1.33044	0.58295	0.535745	0	0.455985	-0.510218	-0.637182	-0.637182	0	0
Glyma.07G081300	MIKC_MADS	AGAMOUS-like 6	0	0	-5.4603	-5.62498	-0.0116265	-0.542116	0	0	0	0	0.100788	1.03754	0	0	0	0
Glyma.07G086300	HSF	heat shock transcription factor C1	-1.62094	-1.26132	-1.61579	-0.331475	-0.361596	0.727755	0.118928	1.54672	-1.79778	-0.0940744	-1.80289	-1.32663	-0.836136	-0.0981125	-2.16348	-2.03965
Glyma.07G100700	MYB	myb domain protein 4r1	-0.858557	-1.13561	0.138484	0.306798	0.316115	0.567241	0.443503	-0.272375	-0.157589	0.0266636	-0.234898	-0.126714	-0.0904491	-0.523861	-0.507519	-1.46654
Glyma.07G101000	WOX	WUSCHEL related homeobox 1	2.27226	5.61237	0	0	0	0	0	0	0	0	0	0	-1.41669	-1.41669	0	0
Glyma.07G106800	G2-like	Homeodomain-like superfamily protein	0.974536	1.98314	0	0	-0.570893	-0.570893	0.736774	-0.678785	4.022	4.95229	0	0	-0.101248	0.650828	0.282183	-0.278235
Glyma.07G107300	BBR-BPC	basic pentacysteine1	-0.319837	-0.850012	1.22204	0.872144	-0.400183	-0.0225935	-0.525308	-0.138892	0.195314	0.269256	-0.208325	-0.804133	-0.140258	-0.194294	0.685049	0.869545
Glyma.07G112400	HD-ZIP	homeobox-leucine zipper protein 3	0.0613208	-0.12232	1.24499	0.928126	-0.585181	-0.131624	-0.758422	-1.61116	0.321198	0.216666	-0.599994	-0.605075	0.000695841	-1.01534	-0.813781	-0.0371926
Glyma.07G117500	bHLH	basic helix-loop-helix (bHLH) DNA-binding superfamily protein	0.516392	4.55738	0	0	0	0	0	0	0	0	0	0	0	0	0	0
Glyma.07G126500	NAC	NAC domain containing protein 75	1.42579	0.484291	4.01216	5.08444	0	0.530745	-0.894748	-0.368247	0	0	0	0	0.109258	0.68867	0.834272	0
Glyma.07G126900	MYB	myb domain protein 68	0	0.885053	-4.99485	-8.48407	-1.94914	-1.94914	0	0	0	0	0	0	-0.85261	1.67292	0	0
Glyma.07G133700	WRKY	WRKY DNA-binding protein 49	1.50792	0	-2.02427	-1.56111	-0.228015	-0.547102	-2.32975	-2.32975	0.554651	0.0535562	-1.80348	-2.00416	-0.759509	1.76292	-2.03709	-2.03709
Glyma.07G153600	bHLH	APRATAXIN-like	0	3.48006	-5.13578	-5.99935	0	0	0	0	0	0	0	0	0	0	0	0.38326
Glyma.07G156200	ERF	Integrase-type DNA-binding superfamily protein	-0.117306	-1.6414	2.77095	2.77881	1.87717	0.89797	-0.358069	-0.358069	0.0394917	-0.539493	-0.00501601	0.0374629	0.0152493	-0.268232	3.7133	2.7528
Glyma.07G158600	G2-like	Homeodomain-like superfamily protein	3.08768	1.95565	0	0	0	0	0	0	-2.0611	-3.28342	0	0	0	0	0	0
Glyma.07G159300	SBP	squamosa promoter binding protein-like 14	-0.272791	0.530654	0.120589	-0.816556	-0.00807122	-0.743281	0.83386	0.596573	-0.0345003	1.03778	-0.425069	-1.529	-0.351907	-0.683277	0.649788	1.06477
Glyma.07G163700	B3	AP2/B3-like transcriptional factor family protein	0.458672	-0.106438	0.540364	0.130796	0.225174	-0.317819	0.100643	-0.0287439	-0.477853	-0.748592	0.0994604	0.388844	0.178539	-0.381216	1.37048	1.14639
Glyma.07G171200	ARR-B	response regulator 2	-0.165818	-0.653349	-0.153394	-0.634607	-0.0051562	-0.777982	-0.157781	-0.512909	0.205217	-0.0139916	-0.722306	-0.886402	-0.588014	-1.51476	-0.971918	-1.4424
Glyma.07G175500	MYB	Duplicated homeodomain-like superfamily protein	-0.0917094	-0.974877	-1.1845	-0.865195	-0.606439	-0.626328	0.0571701	-0.168623	-0.15478	-0.0316075	-0.581655	-0.751185	-0.105669	-0.780189	-1.1152	-1.18273
Glyma.07G196200	LSD	lsd one like 2	-0.284627	-0.99378	0.664778	0.449607	-0.603378	-1.15581	-0.477595	-0.792805	-0.227626	-0.15324	-0.169664	-0.421835	-0.257908	-0.515495	0.437481	0.702008
Glyma.07G198800	Dof	OBF-binding protein 3	0.327774	0.239133	-1.5732	-7.01603	-0.726149	-1.76224	-0.292957	-0.393964	-0.253986	-0.438222	-0.563762	-1.18715	-0.181148	-0.381736	-2.5787	-2.59269
Glyma.07G198900	Dof	Dof-type zinc finger DNA-binding family protein	0.273401	2.55655	0.351415	0.716449	0.416095	0.120193	-1.77864	-1.24862	-1.12147	-0.17921	-0.423886	0.227593	0.310447	0.151124	-2.7087	-2.7087
Glyma.07G201200	HB-other	homeobox-1	-0.387492	-0.525621	-0.376948	-0.482572	-0.189185	-0.399168	0.0557082	-0.66997	-0.0882178	-0.168855	-0.822233	-0.57455	-0.501707	-1.03417	0.282901	-0.119566
Glyma.07G201800	NAC	NAC domain containing protein 73	0.920884	1.49272	1.39146	6.26761	0.852131	-0.920422	0.918219	0	0	0	-1.21485	0.753298	-2.1353	-0.348202	0	1.552
Glyma.07G202200	ARF	Transcriptional factor B3 family protein / auxin-responsive factor AUX/IAA-related	-0.625382	-1.39002	2.63589	3.62791	-1.78397	-1.02632	0.296317	-0.522192	0.00292523	0.334929	0.710012	-0.670017	-0.540076	-2.09327	1.07856	1.82641
Glyma.07G202700	VOZ	vascular plant one zinc finger protein	-0.0299591	-0.651449	-1.06645	-1.719	-0.0131816	-0.563165	-0.183389	-0.367592	0.114484	0.458994	0.00882932	0.18692	0.0118786	-0.605604	0.824523	0.0477123
Glyma.07G203000	WOX	WUSCHEL related homeobox 8	-3.62341	-1.26367	0.981138	0	0.571199	0	0	0	0.437279	0	0	0	0	0	-1.37782	-2.60692
Glyma.07G216000	MYB	myb domain protein 3	0	0	0	0	0	0	1.58956	1.93997	3.23704	3.60089	0	0	-1.93796	-2.90096	0	0
Glyma.07G218000	HD-ZIP	homeobox-leucine zipper protein 17	-1.41406	-3.2219	-1.43965	-1.19555	-0.462106	-0.110018	0	0	1.27026	2.42341	-1.37436	0.243283	-1.07364	-0.675209	-0.634789	-1.53179
Glyma.07G219400	WOX	WUSCHEL related homeobox 1	0	1.39064	-4.09947	-2.66669	-0.177594	1.43003	-0.986855	1.05169	0	0	-0.490415	1.63361	-0.453428	-0.192959	0	0
Glyma.07G227200	WRKY	WRKY DNA-binding protein 3	-0.0320227	-0.237931	-0.175267	-1.79287	-0.92554	-1.68737	-0.155365	-2.21073	0.921332	-1.15284	-1.342	-0.983685	-0.845152	-3.62443	0	0.443802
Glyma.07G229600	Dof	cycling DOF factor 2	-3.80486	-4.30961	0.659588	-0.597913	1.25401	-0.859754	1.27886	1.2036	0.576633	0.080802	1.01266	-1.9306	0.496954	-0.461461	-0.390639	-1.96613
Glyma.07G229800	G2-like	Homeodomain-like superfamily protein	0	3.86476	0	0.536379	0.402113	1.64514	0	0	0	0	0.755644	1.58634	0.00962318	0.60705	0	0
Glyma.07G238000	WRKY	WRKY DNA-binding protein 23	-0.483601	2.3094	0.906063	1.22338	-1.10136	0.442001	-1.06738	-0.5084	1.28875	2.07823	-2.24056	-0.876499	0.690767	0	3.88147	5.1232
Glyma.07G250100	ERF	Integrase-type DNA-binding superfamily protein	0	0	0.260474	0	0.0537767	-0.186479	-0.43032	-1.6374	-4.33502	-5.95096	0	0	0	0.334745	0	0
Glyma.07G263600	TALE	KNOX/ELK homeobox transcription factor	-0.812389	-1.7128	2.77133	3.06765	-0.929488	0.528586	0	0	0.645098	0	0	0	0	0	-4.27014	-4.27014
Glyma.08G007800	Trihelix	Homeodomain-like superfamily protein	-0.268033	0.455313	-4.2164	-5.56817	-1.49613	-2.39432	-0.866772	-0.448079	-0.00265686	-0.20745	-3.15356	-3.15356	-0.634656	-1.7816	-1.6411	-2.5102
Glyma.08G009100	bHLH	basic helix-loop-helix (bHLH) DNA-binding superfamily protein	3.19112	1.54668	0	0	0	0	0.788807	0	0	0	0	0	0	0	0	0
Glyma.08G009700	NAC	NAC domain containing protein 83	0	0	-5.67933	-8.48999	-2.4151	-2.4151	0	0	-1.1176	-1.1176	0	0	0.351338	1.58809	0	1.68022
Glyma.08G011500	SBP	Squamosa promoter-binding protein-like (SBP domain) transcription factor family protein	-3.69744	-3.28664	0	0	-0.972098	-0.817468	-0.546825	-1.30206	0.647466	0.362664	-1.13039	-1.13039	-0.913691	-4.49328	-1.98053	-1.98053
Glyma.08G017600	MYB	myb domain protein 103	0	0	0	0	0	0	0	0	-2.69329	-4.82986	0	0	-0.64344	-2.2498	-1.17574	-1.17574
Glyma.08G034100	M-type_MADS	AGAMOUS-like 91	-0.513972	0.222151	1.05216	0.0326008	0.868482	1.80043	0	0.460464	1.03424	0	2.17474	1.81395	0	0	-0.382731	-0.220886
Glyma.08G056700	ZF-HD	homeobox protein 33	1.2976	5.10812	0	0	0	0	0	0	-3.08066	-3.08066	0	0	0	0	-1.37576	-1.37576
Glyma.08G056800	C2H2	C2H2-like zinc finger protein	3.01769	4.87289	0.921085	0.493401	0	0	-0.394649	-2.48776	3.19094	0	0	0	-0.358747	-1.74545	0	0
Glyma.08G067200	GATA	ZIM-like 1	-0.180587	-1.00251	0.705665	0.227107	-0.312032	0.0380739	-0.637547	-0.693084	-0.630331	-2.29004	0.271855	1.58063	-0.425412	-0.726629	-0.202548	0.295778
Glyma.08G068200	MIKC_MADS	K-box region and MADS-box transcription factor family protein	0.90806	0	1.4378	-0.332173	1.19887	0	0	0	0	0	-0.837726	-1.57854	-2.6983	-4.63079	-0.974645	0.107317
Glyma.08G089100	bHLH	basic helix-loop-helix (bHLH) DNA-binding superfamily protein	0.963873	0	-0.0343621	3.26869	-1.3509	0.342309	0.295762	0.631496	-1.93251	-2.22889	-1.86643	-1.86643	-0.712803	-0.458411	1.04504	0.335803
Glyma.08G091000	C3H	CCCH-type zinc finger family protein	0.68484	0.27399	0.131195	-0.0599446	0.116461	0.0147592	0.3371	0.133628	-0.0312142	-0.0181192	0.013715	0.0364022	0.0937975	-0.40949	0.803338	0.676048
Glyma.08G092300	C2H2	indeterminate(ID)-domain 14	3.17935	3.64263	-1.24793	-0.821559	-0.42607	-0.583514	0.686619	-2.02561	0.0204563	-0.838385	-0.153734	0.0138066	-0.170133	-0.402957	-0.654812	-0.654812
Glyma.08G092400	BBR-BPC	basic pentacysteine1	0.318745	0.43058	1.13701	1.17471	-0.020833	-0.278373	-0.370663	-0.715833	-0.267743	-0.757489	-0.00914647	0.376236	-0.460389	-0.8273	1.14435	0.927149
Glyma.08G105200	CAMTA	Calmodulin-binding transcription activator protein with CG-1 and Ankyrin domains	-0.0110417	-1.09762	1.63458	2.00376	-0.271834	-0.0580954	-0.704175	-1.71455	-0.536004	-0.861657	-1.17335	-0.240879	-1.01896	-2.79293	1.25754	1.75806
Glyma.08G105500	MIKC_MADS	K-box region and MADS-box transcription factor family protein	0	0	-4.81789	-4.24319	-0.625918	-0.281218	-0.0277914	0.388231	-0.140704	0.0332002	-0.688923	-0.310496	-0.394465	-0.490497	-1.49745	0.433707
Glyma.08G119900	HSF	heat shock transcription factor A4A	-0.748927	-0.582205	0.285633	0.382617	0.509631	-0.664773	-0.137766	-1.66873	-0.759538	-0.863163	-0.914987	-0.579314	-1.22166	-2.67572	0.0382996	-0.445353
Glyma.08G126500	bZIP	Basic-leucine zipper (bZIP) transcription factor family protein	-0.26657	-0.388172	0.122275	0.451348	-0.592024	-0.446975	0.259358	-0.428255	0.332721	0.108047	-0.202966	-0.371303	-0.457435	-0.972416	-0.554987	-0.225717
Glyma.08G129400	LSD	LSD1 zinc finger family protein	-0.543534	-0.316332	-0.83325	-0.936796	-0.162125	-0.271723	-0.223894	-0.295501	-0.304075	0.285329	-0.0605318	-0.00145635	-0.478983	0.0488126	-0.548186	0.176151
Glyma.08G137600	ERF	Integrase-type DNA-binding superfamily protein	-2.70053	-2.37416	0.868432	0.575815	0.467772	-0.638791	-0.821583	-1.70396	-2.70568	-2.98439	0.00918036	-0.866513	1.04235	0.525991	2.43252	1.79308
Glyma.08G141000	NF-YB	nuclear factor Y, subunit B3	0	0	-0.398873	0.23469	-0.198992	-0.198992	0.447173	0.480025	1.8834	3.45449	0.710589	0.882019	-1.21797	1.18749	-2.61432	-2.61432
Glyma.08G145300	ERF	Integrase-type DNA-binding superfamily protein	2.39858	-0.507992	1.92799	1.78626	1.46724	0.593389	4.22661	0	0.645083	-2.01473	0.0919522	1.72765	3.50621	1.1661	6.1049	5.20083
Glyma.08G148200	NF-YC	nuclear factor Y, subunit C9	0	0	2.17378	2.23764	1.53293	2.80771	0	0	0	0	1.02161	1.5635	0	2.00749	0	0
Glyma.08G154100	C3H	zinc finger (CCCH-type/C3HC4-type RING finger) family protein	-0.0197686	-0.240074	1.18188	0.929877	0.513572	0.23392	0.503374	0.316591	-0.326132	-0.295396	0.452373	0.574143	0.537195	0.0847975	0.924813	0.82006
Glyma.08G154500	C2H2	C2H2-type zinc finger family protein	0.819516	0.726763	0	0	0	0	0	1.01934	0	0	-1.25988	-1.36256	-0.566455	0.0251251	4.3961	5.88133
Glyma.08G156000	bHLH	basic helix-loop-helix (bHLH) DNA-binding superfamily protein	0	0.157354	0.258647	-0.17071	-1.33885	-1.31355	0.241695	0.317313	1.62133	1.4688	-0.300428	0.655893	0	0.823608	0.634458	0.961274
Glyma.08G156500	NAC	NAC domain containing protein 103	-0.120275	-0.191594	0.396269	0.0795693	-0.510239	-0.667455	-0.262951	-0.532112	-0.654217	-0.745246	-1.16515	-1.11476	-0.355708	-0.951819	0.487891	0.794588
Glyma.08G161300	NAC	NAC (No Apical Meristem) domain transcriptional regulator superfamily protein	0	3.11962	0	0	0	0	0	0	0	0	0	0	0	0	0.860949	1.98966
Glyma.08G165700	NF-YC	nuclear factor Y, subunit C2	0.412976	0.517595	-0.223375	0.0159734	-0.210928	0.22198	0.165437	-0.610502	-1.14784	-1.51452	-0.958126	-0.790219	0.134595	-0.443372	0.699563	0.639798
Glyma.08G168100	MYB	myb domain protein 63	-0.247958	1.59202	-3.99152	-7.55589	-1.65086	-0.760358	0	0	-1.4696	-1.4696	-0.561109	-0.132701	-1.26782	-0.380449	-2.25585	-0.84547
Glyma.08G173400	NAC	NAC domain containing protein 1	0	0	-3.12646	-2.75269	-1.18328	-2.27011	-0.129724	-1.04874	0	0	-0.560381	-1.04111	0.21336	1.47005	-1.42568	-0.733919
Glyma.08G184500	GATA	GATA transcription factor 26	0	0	6.27811	4.40882	3.45211	0	0	0	0	0	0	0	0	0	0	0
Glyma.08G189900	MYB_related	Homeodomain-like/winged-helix DNA-binding family protein	-0.64568	-0.653327	-0.408473	-0.566864	-0.0618418	0.207442	-0.0285194	-0.464502	0.0445685	-0.0188267	-0.125583	-0.231976	-0.487837	-1.10123	-0.567698	-0.618621
Glyma.08G203600	bHLH	basic helix-loop-helix (bHLH) DNA-binding superfamily protein	0	0.881118	0	0	0	0	-0.643434	-0.643434	-2.68377	-3.5	0	0	0.184862	0.492792	0	0
Glyma.08G215300	bHLH	basic helix-loop-helix (bHLH) DNA-binding superfamily protein	-2.87304	-2.87304	-0.95124	-0.95124	-1.21124	-1.21124	0	0.449636	0.231426	1.71298	0	0	-0.975146	-2.56782	-2.74633	-2.74633
Glyma.08G217100	C2H2	C2H2 and C2HC zinc fingers superfamily protein	0.772941	0.168457	0	0	-0.572454	-0.188148	-1.23604	-0.544359	3.11683	4.13286	0.377105	0	0	0	0	0
Glyma.08G220800	AP2	ARIA-interacting double AP2 domain protein	0	2.16602	-1.3021	-1.3021	-1.15664	-2.30793	1.38323	0.683329	1.60351	1.95608	-0.979962	-0.979962	0.0660196	-1.28788	-1.94917	-2.10574
Glyma.08G240800	WRKY	WRKY DNA-binding protein 4	0.896413	-0.0676084	-1.58864	-2.08791	0.0307623	-0.572773	0.289101	-0.24903	-0.305323	-0.472911	0.584128	0.456466	-0.198673	-0.925358	2.48899	2.10358
Glyma.08G247300	TCP	plastid transcription factor 1	1.39947	4.26973	0.0693667	0.245783	0	0.141646	0	0.271231	-0.25227	-0.0353652	-0.140707	-0.140707	0.422572	0.259912	0	0
Glyma.08G281000	ZF-HD	homeobox protein 22	0.0443379	-0.224881	2.64741	4.94752	0.654944	3.76487	0	0.630326	0	0.531306	0.274784	0.572531	0	0.981383	1.9084	3.92995
Glyma.08G281100	ZF-HD	homeobox protein 22	0.042549	-0.21493	2.43379	4.99365	0.626182	3.11061	0	0.260259	-0.253801	-0.0406478	0.106372	0.282817	0	0.648445	1.76553	3.316
Glyma.08G281900	ERF	DORNROSCHEN-like	-3.7438	-4.1362	0.310799	0	-0.205593	-0.558833	0	0	-0.82941	-1.20718	-1.39499	-1.39499	1.70262	0.389311	-1.52698	-1.49599
Glyma.08G284300	TALE	KNOTTED1-like homeobox gene 6	-1.14983	-2.44508	-0.150916	-0.872451	0	0	0	0	-0.248842	-0.248842	-0.627497	-0.627497	0	0	-1.2286	0.834739
Glyma.08G290100	MYB	Duplicated homeodomain-like superfamily protein	-0.197716	-1.44863	1.79184	1.895	0.391746	0.895127	0.303963	1.69926	1.67266	2.00239	0.347019	0.442521	-0.0779825	-0.953886	0.544037	1.00511
Glyma.08G295800	HD-ZIP	homeobox 1	3.17297	3.88684	0.811541	2.25022	-0.674087	1.76792	-1.20817	-1.91477	-0.57197	-0.57197	-1.6849	-1.6849	-2.5176	-1.66679	0.264634	0.300808
Glyma.08G298200	MYB	myb domain protein 88	-0.605134	0.173646	0.511908	0.718518	-1.08612	-0.135564	-0.722911	-1.48779	-0.527924	-1.65422	-0.373678	0.127227	0.099222	-0.292328	1.2885	0.783659
Glyma.08G298400	HD-ZIP	Homeobox-leucine zipper protein family	2.47765	6.7657	0	0	0	0.439039	-1.66749	-1.66749	-1.49618	-0.939932	-1.89572	-1.89572	1.46954	0.919313	-0.316454	2.21784
Glyma.08G299400	TCP	TCP family transcription factor	0	0.187149	-0.139824	-0.139824	-0.495903	-0.479381	0.195737	-3.05946	3.84102	3.64795	0	0	0.0171476	-0.775873	0	0
Glyma.08G301100	NAC	NAC (No Apical Meristem) domain transcriptional regulator superfamily protein	-0.298542	1.41464	0	0	0	0	0	0	0	0	0	0	0	0	2.05146	2.56768
Glyma.08G302500	bZIP	Basic-leucine zipper (bZIP) transcription factor family protein	-0.539215	-0.446306	0.538696	1.42857	0.296357	0.621094	0.202967	-0.045118	-0.0360907	0.205224	0.122439	0.418519	-0.172894	-0.721515	1.25024	1.17598
Glyma.08G310100	MIKC_MADS	K-box region and MADS-box transcription factor family protein	0	0	-5.02106	-4.90433	-0.509221	-0.485418	-0.466386	-0.748879	0.033594	-0.228602	-0.01064	0.472696	-0.347712	-0.26586	-3.27804	-3.27804
Glyma.08G317800	MYB	myb domain protein 97	-0.232544	0.0497791	4.09957	3.36387	1.98884	2.17286	-0.154262	-1.47346	-0.179668	-0.986839	1.71162	0.659106	-0.137252	-0.290967	0.0164297	-0.241021
Glyma.08G335900	NF-YA	nuclear factor Y, subunit A1	0.0834572	0.32999	0.13757	0.612177	-0.119022	0.0906532	-0.185481	-0.510763	-0.185186	0.199646	-0.87717	-0.663052	-0.786275	-1.1729	-0.70366	-0.309042
Glyma.08G357600	B3	AP2/B3-like transcriptional factor family protein	-0.380773	-0.323384	2.47641	3.22493	1.72329	2.7398	5.26795	0.957294	1.12812	1.90725	-0.603627	-0.875857	0.29779	1.7522	0.179873	-0.516873
Glyma.08G358100	Dof	DNA binding with one finger 2.4	-0.490384	2.68763	0	0	0	0	-0.422629	-0.422629	0	0	0	0	-0.0246772	-0.201577	0	0
Glyma.09G007500	TALE	KNOX/ELK homeobox transcription factor	-1.14616	-2.16446	0	0	-1.31887	-1.86265	0	0	0	0	-0.444531	-0.444531	-0.870749	-1.26509	-0.834514	-0.541758
Glyma.09G011800	GRAS	SCARECROW-like 13	-0.100909	0.0562661	-1.4952	-0.713106	-2.37019	-2.14779	-0.982233	-2.98379	-0.410314	-0.326285	-0.154627	0.785492	-0.449763	0.448543	0.626104	0.421162
Glyma.09G014300	Trihelix	GT-2-like 1	-0.456882	-1.09006	0.444173	-0.0721999	0.0668821	-0.210412	-0.766497	0.0270634	-0.723708	-0.752135	-0.289904	-0.0387825	-0.171518	-0.386313	0.640274	0.698851
Glyma.09G025900	HD-ZIP	homeodomain GLABROUS 11	-1.33115	-1.87309	-0.845325	-2.05346	-0.373985	-0.762636	0	0	0	0	0.0827995	-0.0439343	0	0	-1.2058	-2.48384
Glyma.09G040000	ARR-B	response regulator 2	1.05997	1.34799	-1.10233	-2.40752	0.315423	-0.987741	-0.374695	0.184631	-0.301115	0.570645	-0.138483	-1.06038	-0.0723484	-0.0580218	0.349129	1.47114
Glyma.09G062400	HD-ZIP	homeobox from Arabidopsis thaliana	-1.74563	-1.29378	3.01071	2.85971	1.95316	3.15693	0	0	-1.38447	-1.94734	0.767455	0	-2.22539	-0.801593	-0.181269	-0.763626
Glyma.09G083500	LSD	LSD1 zinc finger family protein	-0.156411	-0.287988	-0.735206	-0.697814	-0.0883186	-0.408719	0.281233	-0.165412	-0.778544	-2.45733	-0.112712	-0.408773	-0.0344637	-0.103814	0.53787	0.599405
Glyma.09G098300	bHLH	LJRHL1-like 1	-0.818133	-0.378447	1.88001	1.72853	-1.40219	0.349931	-0.290685	-0.847341	-0.523554	-0.723767	-1.10708	0.00561544	-0.353929	-1.56048	-0.260626	0.32509
Glyma.09G098600	ARR-B	response regulator 12	-0.537257	-0.361921	-0.306533	-0.135539	-0.333839	-0.336115	-0.297414	-0.500107	0.17244	0.160699	-0.89022	-0.448682	-0.632818	-0.916483	-0.497413	-1.13735
Glyma.09G099000	DBB	light-regulated zinc finger protein 1	-0.364642	-0.00789137	0.411123	0.298821	0.131427	0.620593	-0.588426	-0.0603621	-0.275304	0.528407	-0.190202	2.32947	-0.0981696	0.00605246	0.624332	0.78708
Glyma.09G117200	B3	AP2/B3-like transcriptional factor family protein	0.0831381	-0.956855	0.124139	-0.465164	0	0.69765	3.00961	0	0	0	0	0	0	0	-3.39906	-3.7481
Glyma.09G129100	WRKY	WRKY family transcription factor	-3.51545	-1.42721	0.245768	-0.0755556	-0.0115246	-0.287751	0	0	0.829173	-0.557072	-1.09169	-1.09169	0	0	-3.49142	-3.80302
Glyma.09G148000	C3H	zinc finger WD40 repeat protein 1	-0.644617	-0.905361	-0.321666	-0.188873	-0.331783	-0.310545	-0.00523265	-0.129	0.03056	0.241122	-0.342625	-0.445669	-0.118132	-0.497964	-0.289169	-0.582561
Glyma.09G170300	BBR-BPC	basic pentacysteine1	0.0650184	0.0668824	0.750987	0.957644	-0.261702	-0.708915	-0.232044	-0.074629	-0.517658	-0.737685	-0.726111	-0.804982	-0.357283	-1.06252	0.498612	0.619543
Glyma.09G171100	G2-like	Homeodomain-like superfamily protein	-1.09141	0.325687	-0.961634	-0.961634	-0.440407	-0.440407	0.941904	0.191578	6.69164	7.58055	-0.816633	-0.816633	0.0772639	1.32285	0.211044	0.329783
Glyma.09G177800	WOX	WUSCHEL related homeobox 1	1.87375	3.6263	0	0	0	0	0	0	0	1.44953	0	0	0	0	0	0
Glyma.09G194800	ERF	Integrase-type DNA-binding superfamily protein	1.56123	1.99562	-0.383392	-0.383392	0	0	-0.000974171	-0.958473	2.44304	2.84336	-1.16347	-0.877878	-0.565145	-2.97251	0.248499	1.90728
Glyma.09G201000	Dof	Dof-type zinc finger DNA-binding family protein	1.78256	2.33451	0	0	2.29965	0	2.82529	-0.639866	0.957937	1.48853	-0.164824	0.0811632	0.106113	0.541252	-0.436719	-0.436719
Glyma.09G230200	C2H2	C2H2-like zinc finger protein	-1.19514	-1.11712	1.973	1.86742	0.189601	0.539165	-0.139098	-0.622676	0.171932	0.915283	-0.520639	-0.222757	-0.0708732	0.298184	0.282173	0.443247
Glyma.09G231700	NAC	NAC 007	0	1.35298	2.98777	4.0415	0	0	0	0	0	0.97385	0	0	0.571719	0.974895	0.532855	0
Glyma.09G235700	NAC	NAC domain containing protein 100	0.796509	0.0812418	3.20138	4.41037	1.77712	2.537	0	0	0	1.00512	0.877048	1.65508	0	1.4711	0.129604	1.16592
Glyma.09G238600	ZF-HD	mini zinc finger 2	1.20972	-0.759565	3.79643	4.27665	0.389479	2.01484	1.41424	2.38791	0	0	5.96459	6.11666	0	5.11933	0.688503	1.25137
Glyma.09G242600	ERF	ethylene-responsive element binding factor 13	0.510681	3.36571	1.45859	1.73832	-0.586157	-0.586157	-0.680239	-0.680239	0	0.754152	-3.71869	-4.38627	1.33808	-1.01986	2.24148	3.34673
Glyma.09G244000	WRKY	WRKY family transcription factor	0	0	-3.31125	-4.63936	-0.159129	-0.696782	0	0	0	0	0.646641	2.61949	0	0	0.578785	-0.37664
Glyma.09G245300	Trihelix	Alcohol dehydrogenase transcription factor Myb/SANT-like family protein	-2.00863	-0.964252	-2.11078	-1.06523	-0.601106	-0.135135	-0.790294	-1.06613	-0.482517	0.0554104	-0.886692	-0.220131	-0.441485	-0.23461	0.0150711	0.154952
Glyma.09G248200	AP2	Integrase-type DNA-binding superfamily protein	-1.13773	-2.36181	-1.15837	-1.30787	-1.13655	-2.70269	0.214596	-0.772371	0.432007	0	-1.32556	-1.32556	0	0	0.21489	0.268472
Glyma.09G254800	WRKY	WRKY family transcription factor	-0.727257	-0.31565	1.93381	1.91352	-1.13716	-1.5546	-0.686191	-0.943363	0.400768	0.386718	-2.15377	-1.78323	-2.72686	-3.39781	-0.188026	0.285636
Glyma.09G260100	BES1	beta-amylase 7	-0.243438	-0.728261	-0.0814189	-0.454822	0.0461409	0.0764742	-0.0987783	-0.215204	0.175797	0.604846	-0.670973	-0.71046	-0.433569	-1.3385	-0.451179	-0.866959
Glyma.09G266400	MIKC_MADS	AGAMOUS-like 6	0	0	-5.68303	-12.4092	-5.13745	-3.51311	0	0	0	0	-0.56807	1.00639	-2.05623	-2.05623	0	0
Glyma.09G270000	GRAS	GRAS family transcription factor	-0.197821	-0.721585	0.269981	0.759548	0.259846	-1.30084	2.83441	0.40402	0	0	-0.149277	-0.149277	0	0	-2.99921	-2.67985
Glyma.09G283800	MIKC_MADS	K-box region and MADS-box transcription factor family protein	0	0	-5.13534	-10.2282	-0.307019	-1.09026	0	0	0	0	-0.258626	1.47182	0	0.77522	0	0
Glyma.09G284300	TCP	TCP family transcription factor	0.398744	0.837968	0.479019	-0.375192	-0.224572	0.104975	-0.273785	-0.337065	-0.0774977	-0.993231	-1.36261	-2.41811	2.81802	2.4798	0.882628	1.07523
Glyma.10G004000	C2H2	unknown function	0.0532295	0.982142	7.08266	10.2969	0.503496	2.6668	-1.9906	-0.662685	0	0.493776	1.43704	1.32565	0	1.74622	1.91768	2.92179
Glyma.10G010300	MYB	myb domain protein 78	0	0	0.00948396	-0.306511	-0.00770822	0.218499	0	0	0	0	0.685017	4.00022	0	2.50378	0	0
Glyma.10G026000	bHLH	basic helix-loop-helix (bHLH) DNA-binding superfamily protein	-1.15878	0.0303276	-1.93755	-1.81132	-1.47271	0.160979	0.403859	0.128669	0.89775	1.18333	0.0554654	0.911711	-0.423478	-1.10294	-0.284561	-0.591973
Glyma.10G032900	WRKY	WRKY DNA-binding protein 21	0.564027	0.323093	1.9609	1.16544	0.357406	-0.245449	-0.186839	-0.805361	-0.355501	-0.0746484	0.623863	0.724236	-0.870739	-1.10135	1.20752	1.80314
Glyma.10G050700	S1Fa-like	S1FA-like DNA-binding protein	0.244985	1.12609	0.688199	0.846948	-0.366381	-0.114269	0.176199	0.562468	0.658174	0.313239	0.567252	0.237509	0.0631876	0.579771	-0.4104	0.612323
Glyma.10G053500	ARF	auxin response factor 16	0.646595	2.15123	-1.28377	-1.19483	-0.207108	-0.239363	0.292684	0.41682	1.28006	2.06194	-0.468594	-0.28816	-0.472606	-0.870391	0.457108	2.65509
Glyma.10G054700	MYB	myb domain protein 36	0.648769	-0.2205	0	0.746688	0.0757961	-0.811759	1.75252	1.33854	-0.408502	0.34004	1.00538	-0.377534	1.69414	2.48304	0	0
Glyma.10G057800	MYB_related	TRF-like 8	-0.0760626	-0.0492657	2.03296	1.31845	0.626986	0.14173	0.755367	0.389906	0.271756	-0.281544	0.167305	-0.154046	0.469848	-0.0753666	0.805216	1.29573
Glyma.10G066100	HSF	heat shock transcription factor A3	-2.22011	-0.666962	0.192674	1.10845	-1.91188	-1.52983	0.131667	0.0072163	0.345003	-1.07552	-2.70249	-1.49736	0.053397	-2.52557	1.11061	0.534112
Glyma.10G066800	Trihelix	Duplicated homeodomain-like superfamily protein	1.65013	3.71112	0.369526	-1.68809	-0.541421	-0.366668	-1.02653	-0.441747	0	0	-2.58109	-4.54232	-2.19574	-2.50633	-0.977097	-0.406407
Glyma.10G066900	ERF	Integrase-type DNA-binding superfamily protein	-0.307671	-1.16083	3.36117	5.10153	0	0	0	0	0	0	0	0	0	0	1.97851	3.65082
Glyma.10G068900	VOZ	vascular plant one zinc finger protein	1.54878	2.29434	0.297591	0.801144	0	0	1.89599	3.4579	-0.280048	1.06933	1.34666	1.72445	0.565849	2.72121	0.476425	0.23281
Glyma.10G071700	bZIP	Basic-leucine zipper (bZIP) transcription factor family protein	-2.06423	0.787963	0	2.48951	-0.153615	1.94078	-0.297339	-1.80628	0.0860486	0.467834	1.49241	0	-1.66231	-0.770631	3.04976	5.28867
Glyma.10G084800	M-type_MADS	AGAMOUS-like 62	-0.51298	-0.51298	-1.17208	-6.19331	-3.05164	-4.18752	-0.296599	-0.0451523	-0.181122	-0.392193	-0.0472226	-1.11942	-1.91647	-1.91647	-1.58041	-1.87799
Glyma.10G085600	M-type_MADS	AGAMOUS-like 62	-1.51114	-1.51114	-1.06487	-6.48883	-2.51267	-4.17207	-0.402521	-0.402521	0.082147	-0.128923	0.305114	-1.35523	-0.498356	-0.498356	-2.64035	-2.79681
Glyma.10G085900	M-type_MADS	AGAMOUS-like 62	-1.06631	-1.06631	-1.23431	-6.75092	-2.69645	-3.57355	-0.402521	-0.402521	0.082147	-0.128923	0.351773	-1.35084	-0.757483	-0.757483	-2.59538	-3.22996
Glyma.10G087200	LBD	LOB domain-containing protein 20	3.77661	1.37369	6.24507	9.13327	2.85277	1.85226	0	0	0	0	0	0	0	3.36011	1.59879	2.69485
Glyma.10G092100	bZIP	bZIP transcription factor family protein	0	0	3.7616	5.66944	-0.812186	0.605718	0	0	0.352735	-0.0130852	0	0.657307	0	0	-5.33051	-5.33051
Glyma.10G093600	bHLH	basic helix-loop-helix (bHLH) DNA-binding superfamily protein	-0.200593	1.14922	0.262007	0.292543	-0.740491	-1.17036	-0.639672	-1.28935	-0.611668	-0.733685	0	0	-1.01445	-1.5889	0.667578	0.98238
Glyma.10G095100	C2H2	C2H2-type zinc finger family protein	0.820471	0.634981	0	0	-0.690393	-0.612559	0	0	-3.93171	-1.82697	0	0	0	0	-0.348208	-0.348208
Glyma.10G100400	C3H	CCCH-type zinc finger protein with ARM repeat domain	-0.497525	-0.384092	-0.946626	-1.00311	0.022405	-0.482773	0.244002	-0.0198531	0.594554	1.1153	-0.546156	-0.250149	0.248551	0.325908	0.287919	-0.0507145
Glyma.10G101900	C2H2	C2H2 and C2HC zinc fingers superfamily protein	0	0	-5.36112	-5.36112	-1.69124	-1.69124	0	0	0	0	0	0	0	0	0	0
Glyma.10G103400	C2H2	zinc finger (C2H2 type, AN1-like) family protein	-0.46766	-0.151514	-0.428787	-0.986317	0.103017	0.29099	-0.208668	0.0931419	-0.123866	-0.116641	0.0322637	-0.0886366	-0.0367785	0.16186	-0.85993	-0.564466
Glyma.10G116600	AP2	Integrase-type DNA-binding superfamily protein	0	0	0	0	0.96423	0	-1.18494	-2.70425	0.0376704	-0.911221	-1.86189	-1.48714	-0.554137	-3.64009	0	0
Glyma.10G119100	ERF	Integrase-type DNA-binding superfamily protein	-0.122311	0.754283	0.569807	-0.431708	2.28897	0.267189	-0.626067	-2.86344	1.37831	2.02556	0.174763	-1.97201	2.56194	3.05093	-1.86777	-1.50955
Glyma.10G126900	GATA	GATA transcription factor 1	0.987073	0.446443	0.868177	0.180404	0.239246	0.0608351	0.763792	0.564063	-0.229115	-0.161456	-0.211994	-0.359985	0.554429	-0.222452	0.317524	0.0470573
Glyma.10G139000	MYB	myb domain protein 61	0	0	0	0	0	0	1.66977	1.06306	4.72259	6.47195	0	0	0	0	0	0
Glyma.10G142600	bHLH	phytochrome interacting factor 3	-1.65435	-0.827742	1.97171	2.68823	-0.207984	-0.585276	0.450321	-0.223612	-0.420697	-0.517265	0.307359	0.0386622	0.515069	0.292927	-0.466081	-0.497912
Glyma.10G144700	C3H	C2H2 and C2HC zinc fingers superfamily protein	-0.744588	-0.140532	-1.62707	-1.27331	-0.62195	-0.299088	-0.34701	0.180219	0.567075	0.639059	0.063796	0.591402	-0.542213	0.487083	-1.20049	-0.758414
Glyma.10G156600	bHLH	basic helix-loop-helix (bHLH) DNA-binding superfamily protein	3.74467	4.75046	1.9926	0	0	0	-2.11545	-1.73216	-1.22642	-1.72703	0	0	-3.06843	-3.84168	0	0
Glyma.10G170800	C3H	zinc finger protein 1	1.2967	0.934098	-0.0698128	0.502382	0.453185	0.359009	0.0276593	0.774284	-0.336515	1.34866	0.18988	0.0361961	-0.431599	-1.52074	-0.582241	-0.456359
Glyma.10G171100	WRKY	WRKY DNA-binding protein 4	0	0.52026	2.95276	3.2403	0	3.4801	0	0	0	0	0	2.65974	0	0	0	0
Glyma.10G182100	C2H2	unknown function	0	0	0.195846	-5.9276	-0.80324	-3.6433	0	0	0	0	0.71174	-0.733596	0.955648	0	-0.307756	-0.307756
Glyma.10G184500	C2H2	telomerase activator1	0.273375	0	-4.20622	-5.71453	0.68894	-0.594939	0.121607	-0.273945	0	0.257725	0.0298409	-0.0690515	-0.763324	-0.763324	0	0
Glyma.10G194200	ERF	Integrase-type DNA-binding superfamily protein	-0.921896	-1.31568	-3.42613	-4.19397	1.45187	-1.69372	1.48855	-0.680963	0.652933	0.950855	-1.24623	0.205865	1.49262	1.4021	0.136773	0.815155
Glyma.10G197200	C2H2	C2H2-type zinc finger family protein	0.676519	0.191085	3.14998	6.79519	0	0	-0.237942	-0.0369843	0	0	0.854263	0.160132	0.256763	0.526486	0	0.168029
Glyma.10G202300	Trihelix	Duplicated homeodomain-like superfamily protein	7.48032	7.69245	0	0	1.64134	0	0.184075	-0.683227	0	0.961934	0	0	1.91898	0.652072	-1.68532	-1.68532
Glyma.10G204200	G2-like	myb-like transcription factor family protein	-1.00919	-0.596692	-0.788133	-1.31688	0.535229	0.320415	0.171208	-2.99195	0.991938	1.01285	0.581022	0.643931	-1.07281	-1.7438	2.09198	2.17609
Glyma.10G204300	C2H2	C2H2-like zinc finger protein	0	5.08998	0	0	0	0	0	0.546917	0	0	0	0	0	0	0	0
Glyma.10G209600	C2H2	Zinc finger (C2H2 type) family protein / transcription factor jumonji (jmj) family protein	-0.0918862	0.140393	0.301961	0.0899188	-0.0121871	-0.205489	-0.353071	-0.453457	-0.452902	-0.791607	-0.446147	-0.640389	-0.309167	-1.28834	-0.573701	-0.492761
Glyma.10G210500	GATA	GATA transcription factor 9	-0.75767	1.28332	-0.796941	0.655497	-0.925872	-1.43781	0.513256	0.530625	0.873538	0.631575	-1.13493	-1.45374	-0.228309	-1.32003	3.07194	3.1201
Glyma.10G210600	ARF	auxin response factor 16	-0.313586	-0.202147	1.21098	1.18607	-0.770308	0.633658	0.209233	-1.02883	-0.66898	0.309452	-1.79043	-0.934271	0.18582	-1.96344	1.12794	0.946631
Glyma.10G212600	MYB	Duplicated homeodomain-like superfamily protein	-0.1787	-0.460434	-0.790805	0.174781	-0.287976	-0.0648686	0.628324	0.257113	-0.553711	-0.580835	-0.207675	-0.2609	0.0885067	-1.10688	0.0816909	0.0354438
Glyma.10G223800	bZIP	Basic-leucine zipper (bZIP) transcription factor family protein	0.940745	0.283953	1.3333	0.928361	0.136623	0.27346	-0.444057	0.0826421	-0.300289	-0.057488	0.501768	0.572233	0.568883	0.0447269	0.487462	0.417988
Glyma.10G230200	WRKY	WRKY DNA-binding protein 27	0.859128	-0.875473	3.50141	4.61039	-0.823372	0.204908	-3.54539	-2.7294	-2.7385	-2.03632	-1.42017	0.613708	0	1.02344	-0.558863	-0.750522
Glyma.10G233400	C2H2	C2H2-like zinc finger protein	0.570018	0.498295	0.213264	0.223941	0.126153	0.443129	0.218269	0.404311	0.539953	0.789815	0.214575	0.575268	0.143105	0.472454	1.63018	1.30824
Glyma.10G239300	ERF	Integrase-type DNA-binding superfamily protein	0.629736	0.60394	2.87787	0.765421	-1.70669	-1.00395	-1.43428	-1.25164	-0.580055	-0.580055	0.541134	-0.810853	0.446783	2.30974	-1.65159	-2.45362
Glyma.10G239400	ERF	C-repeat-binding factor 4	0.263298	-0.747547	-0.194055	-0.598449	-0.77824	-0.77824	1.32151	-0.444483	-0.447034	-1.52456	-1.38504	-1.89197	-0.125111	-4.0816	-0.536064	-0.993337
Glyma.10G240200	TCP	TCP family transcription factor	-1.12646	-2.39096	-0.775519	-1.70366	-1.63889	0.882739	0.22242	-0.311202	-0.586576	-1.27417	-1.24807	-2.02405	-0.525819	0.664419	-0.415499	-0.557669
Glyma.10G240500	MIKC_MADS	AGAMOUS-like 42	0.584457	0	1.79206	0	0	0	0	0	0	0	0	0	0	0	1.31222	3.01024
Glyma.10G254700	M-type_MADS	AGAMOUS-like 62	0	0	-2.72967	-5.99249	-2.45282	-2.45282	0	0	0	0	0.841373	0	-1.11768	-1.11768	-1.6433	-1.6433
Glyma.10G254800	M-type_MADS	AGAMOUS-like 62	0	0	-2.66558	-4.88645	-1.44425	-1.44425	0	0	0	0	0	0	0	0	-0.873604	-0.873604
Glyma.10G257900	C2H2	zinc-finger protein 1	0.422008	0.0893106	-1.51847	-2.22209	-0.887702	-1.81294	0.27103	-1.37007	-1.15922	-0.690922	-1.50737	-1.57971	0.323189	-0.164528	3.44141	4.17863
Glyma.10G281300	B3	AP2/B3-like transcriptional factor family protein	-1.05754	-1.05754	1.05043	0	0	0	0	0	0	0	0	0	0	0.561557	-4.41395	-8.18385
Glyma.10G296700	C3H	KH domain-containing protein / zinc finger (CCCH type) family protein	0.556769	0.473375	1.07845	1.30219	-0.149933	-0.235403	0.189419	0.405186	0.167596	0.423754	0.138219	0.144051	-0.178422	-0.0335995	-0.315812	0.374204
Glyma.11G003400	HD-ZIP	protodermal factor 2	-0.159856	-1.75876	-0.377233	-1.12727	-0.533117	-0.922632	-0.795196	-2.89713	-0.614916	-1.10313	-1.10119	-0.191688	0	0.887708	0.87807	0.975014
Glyma.11G006900	CPP	TESMIN/TSO1-like CXC 2	1.15477	3.28506	0.970572	-0.182127	-0.0947675	-0.010957	0.783677	0.695902	0.735218	-0.304126	-2.0617	-1.57765	-0.176923	-0.723743	0.311651	0.970864
Glyma.11G014200	ERF	Integrase-type DNA-binding superfamily protein	0	0	1.53961	0	-1.13613	-3.16065	0	0	-1.7506	-2.14453	-2.58205	-1.8233	-0.375451	-1.41889	0	3.64208
Glyma.11G030200	MYB	myb domain protein 85	0	0	0	0.615898	0.310867	0	-0.85691	-0.85691	-1.01375	0.216889	-3.18399	-3.88244	-0.885611	-1.45437	0	0.744724
Glyma.11G037900	GATA	GATA transcription factor 26	-1.11225	-0.888811	-4.73126	-3.16497	-1.32138	-0.953628	-0.875533	-0.732436	-0.613447	-0.482956	-0.235088	-1.63979	0.185821	0.875452	-0.498895	1.05801
Glyma.11G043200	C2H2	C2H2 and C2HC zinc fingers superfamily protein	2.87201	5.34602	0.488761	-0.129769	0	0	0	0	0	0	0.661589	0.614736	0.746917	-0.0899098	0	0
Glyma.11G043600	bHLH	basic helix-loop-helix (bHLH) DNA-binding superfamily protein	0	0	0.745997	-1.09988	-1.96172	-3.57651	-2.76465	0.944577	0.140385	-0.00406751	0	0.976648	-2.39914	-2.08438	-2.59718	-1.38504
Glyma.11G045400	MYB	myb domain protein 84	0	0	-5.20186	-7.66614	-1.59831	-1.59831	0	0	0	0	0	0	0	0	0	0
Glyma.11G058400	LBD	ASYMMETRIC LEAVES 2-like 1	0.508511	0.578869	1.96041	3.1267	-1.51752	0.381023	1.26074	0	0	0	1.84478	0.413701	-0.494725	-1.19104	-1.49897	0.769565
Glyma.11G058600	G2-like	Homeodomain-like superfamily protein	-1.21021	-0.621661	0.0232782	0.103554	-0.852622	-0.545785	0.446286	0.551154	-0.960976	-0.265212	-1.06684	-1.41947	-0.147359	-0.102465	-0.872869	-0.579427
Glyma.11G059300	Dof	Dof-type zinc finger DNA-binding family protein	0.234765	6.53362	0.594796	-0.931767	0.253429	0.829253	-1.50659	-1.37847	-0.246133	0.0696479	0.310102	0.965532	-0.206464	0.0174857	0.11856	0.0848993
Glyma.11G065200	GRAS	GRAS family transcription factor	0.618349	1.29635	0.254208	-0.892901	2.01321	0.447727	-0.806449	0.0636476	-0.498855	-0.220244	0.309909	0.815888	1.23841	0.759589	2.64161	4.49769
Glyma.11G085500	Nin-like	RWP-RK domain-containing protein	-0.585261	0.343787	1.07174	2.0644	0.938419	1.974	-0.0370126	-0.273982	0.343106	-0.0241852	-0.123052	-0.137215	-0.960189	-0.982897	-0.0786566	0.555243
Glyma.11G092000	GRAS	GRAS family transcription factor	-0.902388	-0.968123	-1.62782	-1.53849	-0.711396	-0.921823	-0.177857	-0.680985	0.322907	0.245841	-0.0366579	-0.173854	-0.108588	-0.483971	-1.95095	-0.382445
Glyma.11G096500	GRAS	GRAS family transcription factor	1.36434	2.70998	-0.989357	-0.37744	0.475986	0.0144944	-0.210497	-0.490896	-1.45234	-0.79207	0.0515598	-0.342257	0.327002	-0.173584	-0.644356	-0.196256
Glyma.11G117200	MYB_related	RAD-like 6	5.59814	8.87069	0	0	1.54276	0	0	0	0	0	0	0	0	0	0	0
Glyma.11G124100	B3	AP2/B3-like transcriptional factor family protein	0.200757	0.194664	-2.07755	-1.90408	0.899775	0.502217	-0.00600311	-0.0294591	-0.557512	0.276077	0.264741	-0.19345	0.232255	-0.0700172	0.511031	0.85026
Glyma.11G124300	B3	AP2/B3-like transcriptional factor family protein	0	0	0.75313	0	-0.0364773	1.04897	1.21677	1.08453	3.79381	3.1054	0.449797	-0.00420347	0.349282	0.463582	0.953506	1.71658
Glyma.11G126600	bZIP	Basic-leucine zipper (bZIP) transcription factor family protein	0.126186	-0.0257327	0.773841	0.178377	-0.649816	-0.236107	-0.00310921	-0.139953	0.337898	0.0748245	0.561158	0.135584	-0.082856	-0.341013	-0.343681	-0.682892
Glyma.11G131900	AP2	Integrase-type DNA-binding superfamily protein	-2.40035	-3.9505	-1.43234	-2.82948	-1.57477	-0.915802	1.67917	0	0.86487	0	-2.6416	-2.6416	0	0	-0.845216	-1.76786
Glyma.11G132600	C2H2	WIP domain protein 5	-2.39865	-3.7088	0	0	0	0	0	0	0	0	0	0	0.665107	0	0.409069	0.936051
Glyma.11G138400	GRAS	SCARECROW-like 14	-0.625306	0.890615	1.42204	2.24369	0.0601545	-0.104696	-0.654724	-1.04714	-0.863601	-0.763843	-0.10238	-0.0203339	0.379024	-0.490405	2.04278	1.472
Glyma.11G155400	SRS	Lateral root primordium (LRP) protein-related	-2.17207	-4.75024	-2.44839	-2.91405	1.96945	-0.557867	0.391257	-0.145353	-0.140075	-0.37189	-1.91788	-1.91788	-0.73616	-1.74343	0	0
Glyma.11G156700	Trihelix	sequence-specific DNA binding transcription factors	0	1.95117	-1.56468	-0.884443	-0.869836	0.396708	0.451835	1.36857	-1.64363	0.28684	1.33874	0.600621	-0.141244	-0.796574	-3.15573	-3.15573
Glyma.11G160200	M-type_MADS	AGAMOUS-like 80	0	0	-5.23873	-5.23873	-2.53702	-2.53702	0	0	0	0	1.99324	0	0.329694	0	0	0
Glyma.11G164800	LBD	Lateral organ boundaries (LOB) domain family protein	0	0	0.414411	0	0	0	0	0	0	0	0	0	0	0	1.7071	1.52804
Glyma.11G167400	bZIP	Basic-leucine zipper (bZIP) transcription factor family protein	0.529058	0	3.32027	2.6725	2.16117	2.92352	0	0	0	0	0.855369	0	0	0	0	0
Glyma.11G167900	bZIP	Basic-leucine zipper (bZIP) transcription factor family protein	0	0	6.5863	5.56958	2.13765	1.83021	0	0	0	0	1.02711	0	0	0	0	0
Glyma.11G176500	MYB	Homeodomain-like transcriptional regulator	-0.611222	0.385181	1.33039	2.15494	-0.483935	-0.259749	-0.406864	-0.252849	-1.68466	-0.833548	0.0489952	0.727534	0.861073	0.363783	0.603415	0.129279
Glyma.11G183100	NF-YB	nuclear factor Y, subunit B11	0.259888	0.0477832	1.30071	1.68484	0.194283	0.65756	0.105756	0.428638	0.0844436	-0.255772	0.141048	0.325508	-0.101175	-0.106076	0.0075892	0.349764
Glyma.11G183700	bZIP	bZIP transcription factor family protein	-0.634052	4.24602	0	0	0	0	0	0	-0.666806	-0.666806	0	0	0	0	0.61876	0.379559
Glyma.11G184000	C2H2	WIP domain protein 3	0	0.706778	-1.26542	-4.59474	-1.7497	-1.7497	0	0	-0.1138	-0.1138	0	0	0	0	-0.176008	-0.98096
Glyma.11G186100	M-type_MADS	AGAMOUS-like 80	1.3918	-0.330508	-0.3778	-5.18786	-1.0436	-1.83574	0	0.508957	0.512317	0	1.19768	-1.53719	-0.931819	-0.0782908	-1.6723	1.00348
Glyma.11G186600	MYB_related	myb-like HTH transcriptional regulator family protein	-0.276391	-0.52851	0.231676	-0.149873	-0.274304	0.00701433	0.267746	-0.356813	-0.250004	-0.59141	-0.729704	-0.444005	-0.440189	-1.32771	-1.04244	-1.15665
Glyma.11G194100	MYB	myb domain protein 36	1.85802	3.48916	-1.40525	-1.40525	-2.3373	-2.3373	1.56871	-1.22829	-0.438488	-0.991665	0	0	-0.0955251	0.0467557	0	2.17858
Glyma.11G196300	TALE	BEL1-like homeodomain 8	2.42377	1.16636	0.726455	0.41815	0	0	0	0	0.349483	0	0	0	-1.10033	-1.10033	-2.31621	-2.31621
Glyma.11G197900	B3	high-level expression of sugar-inducible gene 2	-0.485823	-0.0927313	0.0481552	0.384204	-0.210782	0.102881	-0.550215	-0.833991	-0.211076	-0.200261	-0.893545	-0.331504	-0.482199	-1.38861	0.0811004	0.0179414
Glyma.11G214300	C2H2	zinc finger protein 4	1.42161	3.09346	0	0	0	0	0	0	0	0	0	0	0	0.484619	-0.255919	-0.0188479
Glyma.11G231500	LBD	LOB domain-containing protein 21	2.9879	4.856	0	0.397708	0.498746	-0.811798	0.599429	0.991834	3.05357	1.71048	-0.175155	-0.175155	2.17041	-0.218813	-0.973095	-1.91037
Glyma.11G250000	NF-YC	nuclear factor Y, subunit C13	0.345793	-0.147391	1.08382	1.41882	0.146933	1.03655	0.815629	0.292217	0.987438	0.158555	0.761055	0.488646	0.406725	-0.817622	3.02518	3.93993
Glyma.11G251900	CAMTA	Calmodulin-binding transcription activator protein with CG-1 and Ankyrin domains	0.145539	2.10723	0.0442594	1.61881	-0.611127	-1.05979	-1.25662	-1.0896	-0.296084	-0.135084	-3.97576	-4.6388	-3.75527	-1.63996	-0.164421	0.296876
Glyma.12G004900	NAC	NAC 007	0	2.12416	3.30818	4.48758	-0.645068	-0.645068	0	0	0	2.53303	0.711717	0	2.13141	2.50382	0	0.708646
Glyma.12G011500	FAR1	FAR1-related sequence 5	-1.53937	2.37023	4.42318	5.21887	0	3.1452	-0.924677	-0.28946	-2.92877	-1.70413	0.038993	-0.129658	-0.79715	-1.40626	2.65009	1.91243
Glyma.12G018100	GRAS	GRAS family transcription factor	-0.253324	-0.925748	-2.58987	-2.78914	-0.687275	-0.143378	-0.364301	-0.21285	0.410126	0.555519	0.217845	0.149366	-0.108302	-0.0296558	-1.39579	-0.898027
Glyma.12G022600	GRAS	GRAS family transcription factor	1.38232	1.28462	1.07664	0.737875	0.172716	0.796082	-0.362948	-1.05801	-2.48011	-2.08064	-0.184993	-0.405703	0.366837	-0.478014	-1.54361	-0.84418
Glyma.12G042900	MYB_related	RAD-like 1	0.822758	8.15817	0	0	0	0	0	0	0	0	0	0	0	0	0	0
Glyma.12G056300	AP2	Integrase-type DNA-binding superfamily protein	-1.68186	-3.768	0.803145	0	0	1.5488	0	0.859868	0.648155	0.385753	0	0	0.51715	0	1.22496	1.32686
Glyma.12G057000	C2H2	WIP domain protein 5	-2.38913	-4.68194	-0.53739	-0.53739	0	0.798231	0.65324	0	0.932618	0	0	0	0	0	-0.487519	-0.3309
Glyma.12G060200	G2-like	Homeodomain-like superfamily protein	-1.57709	-1.01227	-0.720439	0.500639	0.199931	0.470015	-0.712507	-0.143168	-0.296903	1.45541	-1.26466	0.530434	-2.31444	0.346132	-1.07591	-0.633039
Glyma.12G061900	GRAS	SCARECROW-like 14	0.143937	0.680017	1.45042	1.47844	1.38809	0.642776	-0.764976	-1.01255	-0.536085	-0.354006	-1.00861	-1.87292	0.127242	-1.18663	1.68229	1.56466
Glyma.12G062200	GRAS	SCARECROW-like 14	-0.372565	-1.6539	0.491174	0.909255	-0.136863	-0.617696	0.529713	-0.243519	-1.02034	-0.553869	-0.0916644	-0.781208	0.088692	-0.532816	1.05928	0.687762
Glyma.12G062300	MYB_related	TRF-like 2	0.273943	0.84469	0.25088	0.634844	-0.255783	0.00699122	0.299519	-0.0571985	-0.196812	0.0527502	-0.267565	-0.111073	0.0471917	-0.406718	0.273612	0.408522
Glyma.12G068100	C3H	zinc finger (CCCH-type) family protein	-0.0825657	-1.18784	-0.181952	-0.29428	-0.375705	-0.963131	-0.18237	-0.166695	-0.256834	-0.352864	-0.131968	-0.22627	0.0646315	-0.122804	0.862698	1.02767
Glyma.12G070300	C2H2	C2H2-like zinc finger protein	0.722715	6.19089	0.371154	0	-1.07205	-0.455826	0.841685	1.44418	1.21231	2.63696	-1.01993	-1.10266	-0.296114	-1.16356	0	0
Glyma.12G076500	GATA	GATA transcription factor 11	-0.822763	-0.500728	-0.970335	-1.01768	-0.816245	-1.23148	-0.319688	-0.83089	-0.338659	-0.541889	-0.22544	-0.748033	-0.677766	-2.02599	0.582356	0.620689
Glyma.12G096000	YABBY	Plant-specific transcription factor YABBY family protein	4.63925	8.58286	0	1.0225	0	0	0.933481	-2.2119	0	0	0	0	0.392513	0.0333534	0	0
Glyma.12G104600	MYB	myb domain protein 14	-0.481131	-0.481131	0	1.71709	0	1.23113	-0.742854	-0.742854	-0.830883	-3.80953	-2.35871	-2.35871	0	0	0	0
Glyma.12G110400	ERF	Integrase-type DNA-binding superfamily protein	0	0.384418	0.486303	0.749796	0.652179	0.260263	0.602765	0	-1.49513	-1.04321	-0.767204	0.59344	0.962851	3.92497	-2.71394	-2.96452
Glyma.12G117700	G2-like	GBF\'s pro-rich region-interacting factor 1	2.39179	4.22012	0	0	0	0	0	0	0	0	0	0	-0.425588	-0.425588	0	0
Glyma.12G121000	bZIP	Basic-leucine zipper (bZIP) transcription factor family protein	2.77815	6.0732	-1.11329	-0.752646	-0.300855	-0.300855	0.193256	-0.675125	0.896666	0.507771	0	0	0.469414	0.136834	0	0
Glyma.12G141700	bHLH	basic helix-loop-helix (bHLH) DNA-binding superfamily protein	-1.54129	-1.81047	3.72096	4.73235	1.28809	0.666835	1.50569	0	0	0	1.16983	0.397588	-0.0458831	0.312302	0	0
Glyma.12G152600	WRKY	WRKY DNA-binding protein 32	-0.374683	-0.667646	-1.1626	-1.52303	-0.0848842	-0.0890814	-0.363906	-0.390098	-0.207137	-0.528765	0.260306	-0.289852	0.0967361	-0.618109	-0.0736246	-0.115768
Glyma.12G161700	NAC	NAC (No Apical Meristem) domain transcriptional regulator superfamily protein	1.24412	-2.93203	0	0	0	0	0	0	0.602646	0	0	0	0	1.81083	-1.29837	-1.29837
Glyma.12G162700	ERF	ethylene responsive element binding factor 4	-1.85697	-1.76777	-1.68423	-1.6149	-1.26335	-2.08893	-1.23443	-2.05922	-1.92557	-1.97007	-1.77619	-2.72372	0.119687	-1.04016	0.593538	0.646583
Glyma.12G171000	ARF	auxin response factor 4	1.95579	2.26208	2.36828	2.7116	0.214452	0.863726	-0.136633	-0.0577024	0.365143	0.904824	-0.118111	-0.600594	0.451638	0.229946	0.63063	1.86538
Glyma.12G171600	NAC	NAC domain containing protein 25	0	1.13674	-0.512446	-0.94678	1.98783	0.840965	0	1.34796	0	0	0.948105	0.912709	0	5.21705	0	0
Glyma.12G176400	TALE	BEL1-like homeodomain 8	2.75644	1.43119	-4.53856	-4.39954	-0.518902	-0.518902	1.96832	0.694991	0	0.827904	0.906388	0	0	0	-1.17772	-1.17772
Glyma.12G177700	MYB	myb domain protein 36	0	3.4368	4.00002	4.73369	0	0.724598	0	0	0	0	0	0	0	0	2.9821	2.93219
Glyma.12G178900	C2H2	C2H2-type zinc finger family protein	0	0.185337	0.81011	4.80959	0	0	0	0	0	0	0	0	0.236591	1.03487	-0.248133	-0.248133
Glyma.12G188800	TALE	BEL1-like homeodomain 1	0	1.13747	-0.939092	0.52061	4.94112	5.33866	0	0.373148	0	0	2.09177	2.51286	0	1.33323	-1.64643	-1.37148
Glyma.12G190500	YABBY	Plant-specific transcription factor YABBY family protein	0	6.88373	0	0	0	0	-0.946102	-3.12183	0	0	0	0	0	0	0	0
Glyma.12G193300	MYB	myb domain protein 101	0.401885	-0.0411448	0.126177	1.86849	-3.54437	-1.64534	0	0.500465	0	0.29684	0	0.701732	0	0	-2.35438	-2.11773
Glyma.12G197300	GRAS	GRAS family transcription factor	3.105	5.19277	0	0.685016	0	0.157896	1.33685	0	-0.261854	-0.261854	0.217646	0	0	0.120267	0	0
Glyma.12G206900	NAC	NAC domain containing protein 73	0	0	0.707289	2.66433	0.417608	-0.0797777	-0.965138	-0.965138	0.302714	-0.122218	0.290349	4.13108	1.51399	0.31141	-0.284606	0.774159
Glyma.12G208800	TCP	TCP family transcription factor 4	1.42034	1.59406	-1.02861	0.2924	-0.278916	-0.149501	-0.174113	0.198322	0.629886	0.821315	-0.66052	-1.62482	0.0628878	-0.0249898	-2.07069	-4.16223
Glyma.12G209900	bHLH	basic helix-loop-helix (bHLH) DNA-binding superfamily protein	1.57439	1.75151	-5.12075	-5.07631	0.177918	-0.801979	-1.46004	-0.425115	0	1.45658	0.1817	0.380695	-0.557444	-2.09585	0	0
Glyma.12G216800	bHLH	basic helix-loop-helix (bHLH) DNA-binding superfamily protein	0	2.83544	0	0	-0.598065	-0.598065	-0.615456	-0.615456	-2.46241	-1.44754	-0.948567	-0.948567	-0.0917439	-0.392674	0	0
Glyma.12G221500	NAC	NAC domain containing protein 3	-3.93918	-5.21096	0.892565	0.334639	1.75833	-0.380558	-2.16511	-3.09076	-1.98571	-1.83668	2.91326	2.37761	0.103971	1.01323	-4.36154	-3.388
Glyma.12G226500	NAC	NAC (No Apical Meristem) domain transcriptional regulator superfamily protein	0.590488	-2.37219	1.26027	1.73444	-2.16174	-0.402465	-1.72321	1.05025	-2.79713	-0.242068	-1.73586	-0.184538	0	0	-3.97329	-3.97329
Glyma.13G009300	CO-like	CONSTANS-like 9	-0.567357	-1.08646	-2.20505	-1.79062	1.13944	0.621289	-0.316641	-1.19023	0.19926	0.30805	0.439227	0.801585	-1.24016	0.187135	0.425498	0.776301
Glyma.13G032200	MYB	myb domain protein 5	0	0	-0.366984	-0.999962	1.23077	0	0.515299	0.326124	3.6073	5.18098	0	0	-1.10182	-1.41948	0.453625	0
Glyma.13G037100	GRAS	SCARECROW-like 1	-0.75236	-0.982241	-2.86254	-2.53281	0.295725	0.305356	-0.0585725	0.217498	-1.27669	-0.164572	0.167011	0.274338	0.492386	0.0703661	0.196745	0.680508
Glyma.13G052700	MIKC_MADS	K-box region and MADS-box transcription factor family protein	0	0	-4.80799	-5.82764	-0.0329546	-0.447009	0.0799736	-0.103405	0.175746	0.432342	-0.122158	-0.201447	0.218079	0.260284	-1.98397	-1.74329
Glyma.13G058500	B3	AP2/B3-like transcriptional factor family protein	0	0	-4.67049	-4.67049	1.44161	-0.808071	0.467571	0.820201	0.127356	0.32165	-2.4139	-2.4139	0.0835603	-0.303995	0	0
Glyma.13G085100	bZIP	bZIP transcription factor family protein	0	0	-5.03429	-5.03429	-0.26795	0.494669	0	0	0.492548	0.388834	0	0	-1.40252	0.445393	-2.81346	-2.81346
Glyma.13G090000	C2H2	C2H2 and C2HC zinc fingers superfamily protein	1.91437	0.943917	-2.05038	-0.522327	0.360761	0.199	-0.22469	-0.942379	0	1.09605	0.586345	0.867629	-1.39352	0.486085	0	0
Glyma.13G093800	CO-like	CONSTANS-like 5	-0.409232	-2.49065	0.56586	-0.282419	0.192349	-1.65844	0.784967	-0.703526	-0.387006	-0.712673	-1.97023	-1.72369	0.319944	-1.40424	0.752474	0.374214
Glyma.13G100500	HB-PHD	pathogenesis related homeodomain protein A	-0.254059	-0.2827	0.508514	0.551108	-0.271779	-0.789252	-0.071579	0.215528	0.165759	-0.316538	0.344194	0.201091	-0.443983	-1.01037	0.0629538	0.739582
Glyma.13G101100	bHLH	basic helix-loop-helix (bHLH) DNA-binding superfamily protein	0.626177	2.86798	-1.61383	-1.61383	-2.63832	-3.12757	-0.027252	-1.07373	-0.257863	-1.82689	-2.97299	-2.71718	-0.760336	-2.41811	0	0.580076
Glyma.13G105700	HSF	heat shock transcription factor A2	-1.30704	-4.52993	3.16733	3.41081	-0.610057	-1.3924	-0.121704	-1.09292	-1.44738	-2.2519	-0.493837	-1.5923	0.451028	0.300303	0.500616	0.855432
Glyma.13G112400	ERF	Integrase-type DNA-binding superfamily protein	-2.1491	-1.39583	-0.209635	0.948263	-3.62346	-1.07855	-1.55906	-2.86994	-4.70844	-3.57421	-3.74838	-3.13973	-2.3979	-3.58133	-2.02222	-0.41656
Glyma.13G120900	C2H2	zinc finger protein 11	0	0	0	0	-2.05787	-2.05787	0	0	-1.35012	-1.18468	1.19295	1.18945	1.11048	3.11418	0	0
Glyma.13G122700	ERF	ethylene response factor 1	0.635885	0	-5.61879	-6.20355	0	0	0	0	0	0	-2.55521	-2.07501	0	0	0	0
Glyma.13G126200	G2-like	phosphate starvation response 1	-0.504847	-0.2901	-1.55173	-1.44541	1.08094	1.27809	-0.432173	0.575004	-0.353921	-0.353921	1.55726	2.53721	0.575374	2.14389	-0.705205	-0.875035
Glyma.13G138200	S1Fa-like	S1FA-like DNA-binding protein	0.106333	2.09479	0.50072	0.689144	-0.980834	-0.918911	-0.415179	-0.0606554	0.238159	-0.158179	0.192326	-0.181957	-0.685225	0.142799	-0.160038	0.869074
Glyma.13G140600	ARF	auxin response factor 16	1.27246	1.99434	-1.11076	-0.0646918	-1.01484	-0.560612	0.830201	1.15987	0.590956	2.03858	-0.660562	-0.176587	0.00197373	-1.22975	-0.395041	-0.531908
Glyma.13G144600	MYB_related	TRF-like 8	0.541993	-0.418713	2.71251	2.74689	0.153418	0.428164	0.731647	0.674214	-0.255294	-0.539602	0.125996	0.202765	0.61747	0.210515	0.703822	0.838317
Glyma.13G149500	HD-ZIP	homeobox 51	0	6.49736	0	0	0	0	0	0	0.784878	0	0	0	0	0	0	0
Glyma.13G149900	Trihelix	aspartate/glutamate/uridylate kinase family protein	-0.405711	-0.752964	0.510209	-0.0839217	-0.139088	-0.669868	-0.84253	-0.737019	-0.712805	-1.05639	-0.274372	-0.720961	-0.187986	-0.905886	-1.06275	-0.411651
Glyma.13G151900	ERF	Integrase-type DNA-binding superfamily protein	0	0	2.08022	5.71971	-0.585278	-0.585278	0	0	0	0	0	0	0	0	0	0.647268
Glyma.13G153200	bZIP	Basic-leucine zipper (bZIP) transcription factor family protein	-1.88544	-1.05498	0.846147	1.37687	0.751243	-0.419301	0	0	-0.33226	-0.0494341	0	0	0	0.173436	0.766568	3.52097
Glyma.13G157800	YABBY	plant-specific transcription factor YABBY family protein	2.55027	1.70612	0	0	1.59257	0	1.28621	0	0	0	0	0	0	0	0	0
Glyma.13G169900	HD-ZIP	homeobox 1	-0.597184	-0.87465	-1.36705	-1.25628	-0.525339	-0.513303	-1.2269	-1.77017	-1.48952	-2.02839	0.0274827	0.248691	-0.406478	-0.415174	1.58906	0.822687
Glyma.13G177400	SBP	squamosa promoter binding protein-like 3	0	0	-1.78717	-1.78717	2.01701	-0.00498134	2.15259	0	0.687986	-0.283285	-3.03696	-1.58365	-1.20732	-1.73081	0	0
Glyma.13G177500	Dof	Dof-type zinc finger DNA-binding family protein	2.38226	5.06845	0.229722	0.29004	0.632745	0.230799	-1.78917	-1.48406	-1.49987	-0.747876	0.965929	1.5326	0.409044	-0.325204	0	0.443443
Glyma.13G177600	Dof	OBF-binding protein 3	0	0	-1.96853	-6.32962	-0.164619	-1.32232	0	0	0	0	-0.412697	-0.885919	0	1.22634	-2.02609	-2.02609
Glyma.13G189400	NF-YC	nuclear factor Y, subunit C11	-0.232529	-0.239021	0.0139885	0.448083	-0.0574317	-0.266842	-0.196001	-0.309119	-0.226873	-0.829823	-0.241146	-0.501816	0.0429602	-0.468025	0.631066	0.807798
Glyma.13G193700	bZIP	TGACG motif-binding factor 6	0.0169208	-0.250139	-0.30629	0.0274968	-0.404657	-0.601403	-0.274649	0.172758	-0.396966	-0.0982623	-0.58892	-0.142741	-0.280023	-0.379038	0.606252	1.51744
Glyma.13G195800	Trihelix	sequence-specific DNA binding transcription factors	1.78841	1.79938	-1.84835	-0.369039	1.23298	0.12302	0.956504	1.08073	-0.707341	-0.547612	-0.7868	-2.15586	-0.449686	0.0398958	4.60666	5.57558
Glyma.13G207700	NF-YC	nuclear factor Y, subunit C2	-0.577987	-0.577987	1.37769	0.106775	-0.493387	0.39418	0	0	0	0	1.72993	0.978856	0	0	-0.631046	1.59816
Glyma.13G218900	C2H2	unknown function	0	0	2.39868	5.18178	0	3.63437	0	0	0	0	0	0	0	0	0	0
Glyma.13G233800	ERF	Integrase-type DNA-binding superfamily protein	0	0.370913	-1.56391	-1.56391	-0.528758	-0.989116	0	0	3.47995	4.13305	-0.353105	-0.353105	0	0	0.358471	1.60521
Glyma.13G234200	ARF	Transcriptional factor B3 family protein / auxin-responsive factor AUX/IAA-related	-0.754316	-0.70855	1.80487	1.31188	-0.425441	-1.42626	0.0809169	-0.683945	-0.470577	-0.646511	0.00703382	-0.0450068	-1.64767	-2.26195	0.206961	0.259194
Glyma.13G236800	C3H	Zinc finger C-x8-C-x5-C-x3-H type family protein	-0.639377	-0.537778	-0.508939	-0.267534	0.0888718	0.168734	-0.0493164	-0.688347	-0.615806	-1.14389	-0.171731	-0.262285	-0.370753	-1.36487	-0.566712	-0.503757
Glyma.13G237500	Dof	Dof-type zinc finger DNA-binding family protein	-0.834124	0.172955	-0.721587	-0.0520108	0.279486	-0.349811	-1.84531	-1.23484	-0.429411	-0.514583	-0.509432	-0.363494	0.100782	-1.1314	-2.21639	-2.21639
Glyma.13G237600	Dof	TARGET OF MONOPTEROS 6	-1.08476	0.137925	-3.32382	-4.03349	-2.91819	-1.90588	-1.18477	-1.08988	0.63881	1.21332	-2.03231	-1.62634	0.865372	0.748441	-0.448974	-0.858345
Glyma.13G245900	B3	HSI2-like 1	-0.564492	-0.993166	0.20752	0.39997	-0.393488	-0.234252	-0.278193	-0.489805	-0.490225	-0.626878	-0.541395	-0.524834	-0.222778	-0.965087	-0.838032	-0.264738
Glyma.13G250300	bHLH	basic helix-loop-helix (bHLH) DNA-binding superfamily protein	-1.32808	0.888286	5.7978	8.0764	-0.352719	1.37852	0	0	0.00567557	-0.318535	0	2.64432	0	1.05805	0	0.867329
Glyma.13G251000	GeBP	DNA-binding storekeeper protein-related transcriptional regulator	2.59178	1.94272	-1.27754	-0.459407	1.4431	1.2702	0.326345	1.22288	-4.10469	-3.40717	-0.291022	0.393368	1.4588	1.2068	1.89078	-1.61197
Glyma.13G253500	bHLH	basic helix-loop-helix (bHLH) DNA-binding superfamily protein	0	0.406631	-0.473287	-0.473287	-1.19169	-2.27986	0.328899	1.00221	2.1005	3.19522	-1.64461	-3.21846	0.472575	0.882685	-1.67788	-0.947628
Glyma.13G274300	NAC	NAC (No Apical Meristem) domain transcriptional regulator superfamily protein	-0.782686	-3.97982	2.58085	1.84027	-1.01063	-0.932678	1.28388	-0.176206	-0.893219	-0.587148	-1.69319	0.286229	1.12957	2.41499	-4.17905	-3.1097
Glyma.13G290500	Trihelix	sequence-specific DNA binding transcription factors	0.180775	-0.798296	0.0482842	-0.154749	-0.777409	-0.618012	0.0331569	-0.300235	-0.674958	-0.710463	0.0796238	0.292612	0.0112822	0.108932	1.2096	1.23443
Glyma.13G293800	C2H2	C2H2-like zinc finger protein	-0.485806	-1.22901	-0.254312	-1.30732	0	0	0	0.39701	1.29575	0.347732	0	0	1.04967	2.59139	-3.10373	-3.10373
Glyma.13G294000	NAC	NAC domain containing protein 73	0	0	0	1.91065	1.61112	-0.0838163	0.0979974	-2.15911	-2.01735	0.117737	1.96218	6.76158	0.322312	-0.958274	0.780239	1.13056
Glyma.13G304900	GRAS	GRAS family transcription factor	4.72323	7.19975	0	0	0.294426	0	1.94061	0	0	0	0	0	0	0	0	0
Glyma.13G305500	bHLH	basic helix-loop-helix (bHLH) DNA-binding superfamily protein	3.03278	3.11348	-0.67296	-1.71752	-0.749267	-1.78646	0	0	3.25643	5.63261	0	1.30104	-0.99183	-1.70291	-2.37429	-1.08863
Glyma.13G310100	WRKY	WRKY family transcription factor	-1.09815	-3.60573	0	0	-2.64411	-3.71897	1.19525	1.20682	1.00575	0.563191	-0.486994	-1.0144	1.15883	3.14472	0.878153	0.594035
Glyma.13G311200	YABBY	Plant-specific transcription factor YABBY family protein	1.11942	6.70555	0	0	0	0	1.0087	-4.2169	0	0	0	0	0	0	0	0
Glyma.13G327500	C2H2	indeterminate(ID)-domain 2	0	6.64917	0	0	0	0	0	0	0.967869	-0.580323	0	0	1.2991	0.869423	0	0
Glyma.13G327600	NAC	NAC domain containing protein 25	0.767606	0	0	0	0	0.470233	0	0	0	0	2.08222	1.00169	1.79018	5.84431	0	0
Glyma.13G333200	MYB	myb domain protein 48	0	0	0.593078	1.77048	-2.12794	-0.0294752	-2.27721	-2.27721	-5.11081	-4.58377	-1.72337	-1.72337	-2.98261	-0.886264	0	0
Glyma.13G337300	GRAS	SCARECROW-like 14	0.933156	4.04385	-2.20001	-0.385789	-1.50477	-1.13349	-0.512376	-0.139478	-2.07415	-1.41398	-1.19461	-1.32853	0.174623	-1.07118	-0.643809	-0.697056
Glyma.13G344100	FAR1	Far-red impaired responsive (FAR1) family protein	0.344715	0.587898	-0.363664	-0.600339	-0.337041	-0.159625	0.373961	0.353159	0.205271	-0.0308428	-0.264186	-0.324996	-0.512865	-0.796348	0.420201	0.258199
Glyma.13G352000	Dof	DOF zinc finger protein 1	-0.479111	-1.02436	0.166091	1.6695	-1.2452	-0.589846	-0.622892	-0.909463	-0.733226	-0.669905	-1.05149	-0.931754	-0.211952	-1.1394	0.187635	0.247895
Glyma.13G355700	ERF	Integrase-type DNA-binding superfamily protein	0	0.754752	-1.80682	-1.89265	1.73647	4.0887	-0.415447	0.330071	0	0	-2.57286	-0.541456	-0.258963	-0.660567	-0.914507	-0.723919
Glyma.13G357100	HD-ZIP	HD-ZIP IV family of homeobox-leucine zipper protein with lipid-binding START domain	1.4594	1.53337	-0.716289	-0.0406187	-1.01332	-0.117936	0.399851	-0.0957833	2.79414	3.03382	-0.524602	-0.000566069	0.450352	-1.45303	-0.76751	0.50938
Glyma.13G359800	Trihelix	Alcohol dehydrogenase transcription factor Myb/SANT-like family protein	1.25724	1.70009	0.187771	0.206089	0.743748	0.0039835	-0.456563	-0.0457846	0.890632	1.62831	-0.222456	-0.0476283	-0.0911668	-0.831781	0.313172	0.657529
Glyma.13G363600	C3H	Zinc finger C-x8-C-x5-C-x3-H type family protein	-1.44524	-0.0320222	7.21264	7.36216	0.879241	3.56281	0	0	0	1.64308	1.71186	1.87734	-0.837686	-0.837686	0	0
Glyma.13G368600	bHLH	basic helix-loop-helix (bHLH) DNA-binding superfamily protein	5.3807	2.94558	0	0.974467	0	0	3.4401	2.98719	-3.07177	-3.07177	0	0	-0.911513	-2.24637	0	0
Glyma.13G370100	WRKY	WRKY DNA-binding protein 40	1.16718	4.89494	2.19362	1.19467	0	0	-2.22236	-0.943576	-2.08407	-3.67316	-4.12524	-3.2484	0.345317	-2.76397	0	0
Glyma.14G006900	GRAS	GRAS family transcription factor	0.633988	1.32127	-0.300439	-0.317749	-1.97011	-1.96546	-0.187089	0.0120474	0.143364	-0.0140725	-1.76473	-0.75509	-0.0846717	0.666838	0.47498	0.772491
Glyma.14G009200	SAP	Transducin/WD40 repeat-like superfamily protein	-2.5489	-4.47519	-0.423496	-0.423496	-0.908538	-2.06879	1.95224	0	0	0	-0.655093	-0.655093	0	0	-1.43682	-1.43682
Glyma.14G028900	WRKY	WRKY DNA-binding protein 28	-0.919888	-0.919888	-0.335581	-0.335581	0	0	2.19726	0.500666	0	0	0	0	0	0	-2.33376	-0.908999
Glyma.14G030700	NAC	NAC domain containing protein 42	0	0	0.614155	0.487635	0	0	0	0	0.596316	1.66559	0	0	0	0	4.13502	5.04857
Glyma.14G032700	ARF	auxin response factor 6	-0.654261	0.00393447	1.27841	1.54442	-0.502454	0.358459	0.0519462	-0.38988	0.124143	0.414083	-0.253885	0.127095	-0.0721522	-0.751409	0.467291	0.77409
Glyma.14G036200	HSF	heat shock transcription factor B4	-0.389137	3.30296	-0.79679	-0.325469	0	0	-3.50224	-1.49374	0.494734	0.860957	0	0	-0.69702	-1.23471	0	0
Glyma.14G041500	EIL	Ethylene insensitive 3 family protein	-0.0602303	0.513015	-0.275893	-0.656341	-0.476341	-0.812857	-0.650693	-1.83878	-0.082491	0.202378	-1.22546	-0.875738	0.0472002	-0.7071	0.480417	0.24073
Glyma.14G047000	TALE	KNOX/ELK homeobox transcription factor	0	6.78763	0	0	0	0	0	0	0	0	0	0	0	0	0	0
Glyma.14G055700	B3	AP2/B3-like transcriptional factor family protein	0.58285	0	-5.51967	-5.51967	0	0	1.43499	1.19658	-1.8531	-0.649564	0.693063	0	-2.40657	-0.00528527	0	0
Glyma.14G058100	MYB	myb domain protein 73	-1.1047	-1.55227	-3.01414	-1.10349	-0.754957	-0.320448	-0.110447	-0.220206	0.0389357	0.640818	0.0976293	-0.708315	0.479754	-0.610303	-1.1266	-1.79606
Glyma.14G070000	ERF	Integrase-type DNA-binding superfamily protein	-0.791144	-0.65078	1.61515	3.79479	1.70763	4.61043	0	0.457752	-0.481566	-0.481566	1.102	1.55344	0.472043	3.31635	0.723096	1.71102
Glyma.14G070700	TALE	BEL1-like homeodomain 10	3.7242	2.7593	-0.61662	-0.88848	-0.0931824	-0.743194	0.285226	-0.0605635	-1.01637	-0.764473	-0.560412	-0.42601	-0.101441	-1.05461	1.52846	1.86487
Glyma.14G071400	bZIP	basic leucine-zipper 44	-0.0899537	0.0834177	-2.12722	-1.07027	-2.77816	-1.17346	-0.563231	-1.00691	-0.937811	1.38645	-3.60005	-3.67632	0.389026	1.17679	0	0
Glyma.14G079200	B3	AP2/B3-like transcriptional factor family protein	-0.0477998	-0.0765714	1.39601	1.89192	-0.614515	-0.778138	-0.279054	-0.432704	-0.941158	-0.594596	-0.754041	-0.474324	-0.21396	-0.375362	-0.173262	-0.730617
Glyma.14G084300	NAC	NAC domain containing protein 11	-0.125351	-1.25958	1.34225	0.701899	1.18714	0.666158	-0.302659	-0.650443	-0.519283	-0.495274	-0.361868	0.240817	-0.0868972	-0.33481	1.44424	1.0655
Glyma.14G091200	TALE	KNOTTED-like from Arabidopsis thaliana	0.826863	5.05864	1.25488	0	0	1.00873	0	0	0	0	0	0	0.449293	-1.02866	0	0
Glyma.14G093800	MYB_related	myb-like transcription factor family protein	0.617053	5.22674	0	0	0	0	0	0	0	0	0.563927	0	0	0	0	0
Glyma.14G110600	ARR-B	response regulator 12	-1.5503	-1.02444	-4.48068	-5.71383	0.356124	-0.380679	-2.19947	-2.19947	0.752236	-0.0441746	0.663293	1.26595	-0.0208732	-0.457865	-0.434059	-2.47449
Glyma.14G119000	MYB	myb domain protein 56	0	0	1.35151	0.822038	0.726887	0.604482	0	1.26635	0	0	2.31295	0.964571	0	0	0	1.88766
Glyma.14G119100	GRAS	SCARECROW-like 1	0.069224	-0.513244	-2.3977	-2.70948	0.745627	0.63606	-0.169928	0.14565	-0.556273	-0.0454296	0.24474	0.617083	1.09101	0.299755	-0.0342159	0.471247
Glyma.14G123900	ERF	cytokinin response factor 4	0.197497	0.410647	-4.48193	-3.21528	-1.53865	-1.888	-0.543398	0.460633	-2.49696	-0.61608	-1.09133	0.871483	1.44265	2.23921	-0.0117259	0.492031
Glyma.14G143400	MYB	Homeodomain-like protein	-0.392518	0.049259	0.802578	0.553943	0.237356	0.358253	-0.0356552	-0.0410512	-0.158144	-0.525446	-0.337518	-0.523251	-1.13921	-2.74061	-0.496791	0.102356
Glyma.14G146100	ERF	Integrase-type DNA-binding superfamily protein	1.31011	2.46507	0.485883	0.68851	-0.877743	-1.3882	-0.242517	-0.317013	2.22921	3.96956	0	1.41999	0	0.918547	0.255542	0
Glyma.14G152700	NAC	NAC (No Apical Meristem) domain transcriptional regulator superfamily protein	1.04866	2.52403	-0.996213	0.0135228	-0.323704	-0.554636	-0.557263	-0.880061	0.0737031	1.00176	0.120842	-0.0315884	-0.104526	-0.54984	2.02599	3.01913
Glyma.14G155100	MIKC_MADS	K-box region and MADS-box transcription factor family protein	0	0	-3.94848	-3.94848	0	0	0	0	0	0	0	0	0	0	0	0
Glyma.14G178000	bHLH	basic helix-loop-helix (bHLH) DNA-binding superfamily protein	4.389	5.2842	0	0	0	0	0.780264	0	0	0	0	0	-0.542222	-0.542222	0.240458	0
Glyma.14G183800	MIKC_MADS	AGAMOUS-like 16	1.98539	0.283417	-1.66183	-0.721188	1.42012	1.38307	-0.559763	0.386312	-0.590279	0.0699557	0.904174	0.995554	-0.582742	-0.684279	-0.395046	-0.543739
Glyma.14G190400	CO-like	B-box type zinc finger protein with CCT domain	0.918554	2.18279	-1.04434	-0.0997686	-0.104816	-0.416523	0.00701303	0.00580485	-0.24058	0.434458	-0.0517918	-0.209442	-0.478606	-0.344973	1.09511	1.87487
Glyma.14G192600	MYB	myb domain protein 64	0	0	5.87803	1.81025	2.76133	0.706872	0	0	0	0	1.17859	0	0	0	0	0
Glyma.14G204100	bZIP	Basic-leucine zipper (bZIP) transcription factor family protein	1.92958	2.77039	0.393754	0.134624	-0.708415	-1.10865	0.265907	0.618095	0.607105	0.715929	-0.0690428	-0.914412	-0.188942	-0.435679	-0.340881	0.858161
Glyma.14G204400	B3	high-level expression of sugar-inducible gene 2	-0.628349	-0.792436	1.5769	1.47747	2.04245	2.85219	0	0	0	0	1.72402	2.19256	0	0	-0.389687	-0.715269
Glyma.14G210000	NAC	NAC domain containing protein 28	0	0	0	0	0	0	0	0	0	0	0	0	-0.912793	-0.0693212	-5.29938	-6.19106
Glyma.14G212000	C2H2	zinc finger protein 4	0.670163	2.66739	0.0955603	1.914	-0.234714	-2.7291	-0.339035	-1.42539	2.11543	2.24436	0	0	1.02169	1.05824	-1.64884	1.00885
Glyma.14G216500	DBB	salt tolerance homolog2	-2.99871	-4.21957	0	0	-0.117384	0.691377	-1.23383	-1.23383	-2.04546	-1.19813	0	0	1.85922	1.14093	0	0
Glyma.15G002100	FAR1	FAR1-related sequence 6	0.158099	0.189132	0.0256455	0.455441	0.500883	0.692153	0.153126	0.142826	0.10599	0.316549	0.554704	1.01813	-0.0829115	0.550428	0.907499	0.714306
Glyma.15G004200	ERF	Integrase-type DNA-binding superfamily protein	0	1.31835	-3.72926	-3.72926	0	0	0	0	-1.32927	-0.566662	-1.52595	3.27029	3.26597	4.73877	0	0
Glyma.15G016500	HD-ZIP	HD-ZIP IV family of homeobox-leucine zipper protein with lipid-binding START domain	0.905137	0.448977	-0.998651	-0.879406	-1.58377	-0.67486	0.0990391	-0.70624	2.63475	2.91167	0	0	0.0656809	-1.50078	0.25258	0.910188
Glyma.15G018400	ERF	Integrase-type DNA-binding superfamily protein	0	0	1.32536	4.61009	-1.77344	0.942294	1.88224	0.485965	1.22484	1.22645	0.646888	0.675029	1.19196	3.65384	0.145915	0
Glyma.15G019400	MYB_related	Homeodomain-like superfamily protein	-1.00218	-1.74728	-1.14793	-1.23183	-0.146339	0.182018	-0.747854	-1.6483	-1.3866	-0.759741	-1.27347	-0.38666	-0.475948	-1.0877	0.353763	-0.635447
Glyma.15G027400	NF-YA	nuclear factor Y, subunit A3	0.476231	-0.141638	3.1848	2.99718	-1.00258	-1.53254	0.123481	1.71806	-0.568722	0.656888	0.536351	1.26678	1.24035	1.55339	3.08283	3.44274
Glyma.15G027900	Nin-like	Plant regulator RWP-RK family protein	-0.405342	-0.612613	-1.27519	-1.49962	0.0659952	-0.322939	0.0200778	-0.73147	-0.430362	0.0135961	-0.651202	-1.07065	-0.250918	-1.03165	-0.505334	-1.24355
Glyma.15G031800	EIL	ETHYLENE-INSENSITIVE3-like 3	-0.51951	-0.141917	-0.460014	-0.440098	0.252797	-0.0169674	0.0227863	-0.0263751	-0.0693063	0.126347	0.0136341	0.157727	-0.411879	-0.573123	-1.35091	-1.44764
Glyma.15G032700	bHLH	basic helix-loop-helix (bHLH) DNA-binding superfamily protein	-0.148766	-0.0917302	1.65751	1.30827	2.89492	1.73374	-0.846467	-1.31326	-2.23453	-2.88087	1.12037	1.46542	1.10047	0.311639	1.88331	2.45654
Glyma.15G037000	GRAS	SCARECROW-like 14	-0.977377	2.50468	2.2176	2.54739	-0.581552	1.27435	-0.0420273	0.384479	-0.445105	0.251065	-0.774576	-1.0554	-0.759521	-0.70911	-0.770098	-1.22708
Glyma.15G039600	WOX	WUSCHEL related homeobox 2	-6.74486	-6.31002	0	0	-1.9682	-1.9682	0	0	0	0	-1.26023	-1.26023	0	0	-0.888183	-1.16991
Glyma.15G041100	MYB	myb domain protein 48	0	0	0	0	0	0	0	0	-3.16776	-5.04881	0	0	-1.20247	-1.20247	0	0
Glyma.15G063300	GeBP	DNA-binding storekeeper protein-related transcriptional regulator	-0.683554	-1.25923	-3.54044	-3.78901	-1.87075	-1.34265	-0.758305	-0.231637	1.11878	0.69385	-3.86221	0.418338	0.270521	-0.976164	-0.258555	2.73193
Glyma.15G063900	bHLH	basic helix-loop-helix (bHLH) DNA-binding superfamily protein	1.30269	-1.4698	5.42163	5.81357	0	0	1.43489	0	-0.62641	-1.52077	0	0.898616	0	0	1.43773	0
Glyma.15G064000	bHLH	basic helix-loop-helix (bHLH) DNA-binding superfamily protein	1.38137	3.43619	2.20796	6.34448	0	2.63138	-2.0302	-3.82164	0.967981	1.26685	0	0	-1.43247	-2.94595	-1.59494	-3.77682
Glyma.15G066800	MYB	MYB-like 102	0	0	0	0	-1.05513	-1.05513	0	0	-1.83161	-4.2309	0	0	0	0	0	0
Glyma.15G075800	Dof	TARGET OF MONOPTEROS 6	1.11058	2.00272	-3.32361	-3.51492	-0.207621	-1.22045	1.0616	0.663417	-0.361475	0.0293509	-2.00508	-1.57684	1.49488	1.05865	-2.70087	-2.87548
Glyma.15G095500	C3H	Zinc finger C-x8-C-x5-C-x3-H type family protein	-0.524464	-0.557549	-1.84696	-1.16027	-0.758762	-0.194972	-0.289103	-0.865331	-0.44913	0.256218	-0.327824	0.201889	-0.6067	-0.444565	-0.83062	-1.28384
Glyma.15G111900	TALE	KNOX/ELK homeobox transcription factor	-0.444959	-1.38074	0.499815	0	-0.304649	-0.721636	0	0	0	0	-0.275134	-0.275134	0	0	0.50822	0.725392
Glyma.15G116300	GRAS	SCARECROW-like 13	0.430212	0.681725	-3.02296	-2.60791	0.145036	0.360363	-0.439362	-1.13067	-0.467986	-0.711639	-1.11308	0.954993	-0.548253	-0.66424	1.68751	2.84738
Glyma.15G127900	LBD	LOB domain-containing protein 4	0	0	0	0	-1.24744	-1.24744	-0.991442	0.215282	0.985734	0.699555	0	0	1.09951	-1.34332	0	0.933992
Glyma.15G132000	HD-ZIP	homeodomain GLABROUS 11	-0.842268	-0.842268	-3.16035	-5.12782	-2.14767	-2.64617	-0.412701	-0.412701	0	0	0	0	0	0	-2.28202	-2.69356
Glyma.15G143400	CAMTA	calmodulin binding;transcription regulators	0.0122094	0.0767431	2.92362	3.12516	-1.1687	-1.06682	-0.311444	-0.79001	-0.237001	-0.207873	-0.882365	-0.749654	-0.879936	-1.96085	2.00442	2.76858
Glyma.15G166800	bHLH	basic helix-loop-helix (bHLH) DNA-binding superfamily protein	0	0.451278	-3.32461	-3.32461	-1.13481	-1.66647	-0.855139	0.436395	-3.03273	-3.03273	-2.00312	-3.10191	-1.94588	-1.21983	-1.44455	-0.224129
Glyma.15G169300	GATA	GATA type zinc finger transcription factor family protein	1.88843	5.84532	0	0	0	0	0	0	0	0	0	0	1.06392	1.11955	0	0
Glyma.15G203900	bHLH	LJRHL1-like 1	-1.07712	0.768516	-1.34579	-0.190703	0.0189376	1.4407	0.647995	0.0839636	-2.00098	-1.18921	0.172494	0.500368	-0.031521	-0.504106	-2.37826	-2.37826
Glyma.15G206200	ARR-B	response regulator 12	-0.181876	0.292045	0.0897364	-0.13123	-0.435859	-0.316937	-0.519141	-0.649069	-0.202162	-0.0990631	-0.759937	-0.622015	-0.634178	-1.04177	0.343308	0.657328
Glyma.15G221600	AP2	Integrase-type DNA-binding superfamily protein	-1.36644	0.804489	1.47917	0.459288	0.725784	0.140895	0.399852	-0.934393	0.295358	0.41727	1.27466	0.15408	0.726865	0.215106	0.485643	0.472807
Glyma.15G222400	bZIP	ABA-responsive element binding protein 3	-0.183239	0.0974899	1.51552	1.40674	0.371073	1.05382	-0.774704	-0.720505	-0.440939	-0.438177	0.755811	0.631466	-0.0717655	-0.275729	-0.087748	-0.0859222
Glyma.15G225300	MYB	myb domain protein 33	-0.938142	-0.555557	1.01931	2.92022	-0.40596	1.01202	-0.270201	0.370961	-1.21277	-0.598524	-2.04672	-1.66904	-0.820169	0.333893	0	0.759607
Glyma.15G228100	LBD	Lateral organ boundaries (LOB) domain family protein	3.21588	4.51097	0	0	-0.541088	-0.592058	0	0	0	0	0.581953	0	0	0	0.315763	1.16703
Glyma.15G234100	Trihelix	sequence-specific DNA binding transcription factors	1.49574	2.21586	0.374846	0.660895	0.603956	-0.148993	0.656464	2.21388	0.282526	2.47562	-2.352	-1.07021	-0.430872	-0.261907	-0.0937546	1.00365
Glyma.15G254000	NAC	NAC domain containing protein 1	0	0	-3.47691	-2.87311	0.158144	-1.49001	0	0	0	0	-1.14123	-2.95374	-2.4999	0.921658	-2.51683	-2.51683
Glyma.15G261300	NF-YC	nuclear factor Y, subunit C2	0.0769166	0.930583	0.0689532	0.0431408	-0.267483	-0.951661	-0.275383	-0.131745	-0.525029	-1.18175	-1.18574	-0.277944	0.741452	-0.00852657	-0.0351951	0.382124
Glyma.15G266500	NAC	NAC (No Apical Meristem) domain transcriptional regulator superfamily protein	0	3.40791	0	0	0	0	0	0	0	0	0	0	0	0	1.97151	2.98929
Glyma.15G273000	C3H	zinc finger (CCCH-type/C3HC4-type RING finger) family protein	0.649425	0.937483	0.175763	0.796142	0.144402	0.0497986	-0.0692597	0.0357282	-0.424567	-0.555608	0.112853	0.450343	-0.027814	-0.057295	0.831743	0.75244
Glyma.16G011200	Trihelix	sequence-specific DNA binding transcription factors	1.11736	2.09346	-0.472962	-0.280448	0.128341	-0.225499	-0.485412	-0.503719	0.053965	-0.063042	-0.409541	-0.352366	0.0254514	-0.700967	0.722777	0.736441
Glyma.16G012600	ERF	related to AP2 2	0.116727	0.628031	0.213182	0.960973	0.05698	-0.599767	0.2525	-0.113741	-0.0329363	-0.156345	0.711493	0.252616	0.388969	0.172099	0.51722	0.751434
Glyma.16G016600	NAC	NAC transcription factor-like 9	-1.01262	-0.640608	-3.52096	-3.29161	-0.191512	-1.02131	-1.12821	-1.94181	-1.26495	-1.16287	-1.66322	-0.500756	-1.64229	-1.17742	1.02447	0.768906
Glyma.16G017400	MYB_related	Homeodomain-like superfamily protein	0.610778	-0.247842	-0.29675	-0.200475	-0.269556	-0.919445	0.393472	-0.881896	-0.138383	-0.658458	0.792133	-0.444056	1.35823	-1.2265	-0.42915	-0.166367
Glyma.16G050300	B3	AP2/B3-like transcriptional factor family protein	0.0424114	0.384172	5.22539	5.64616	1.81949	3.49361	0	0	0	0	0	0.835254	0	0	0.913555	0.99913
Glyma.16G051800	NAC	NAC domain containing protein 83	0.702746	-1.77403	1.96774	1.80035	1.42937	2.82158	-2.10307	-2.10307	0	0	2.98201	3.18671	0	1.86266	0.791862	1.33944
Glyma.16G090900	bHLH	basic helix-loop-helix (bHLH) DNA-binding superfamily protein	-1.34752	-1.90666	3.26256	5.93374	0.221109	0.524806	-0.696829	-2.33525	0.0171306	-0.173664	-1.19427	-3.4638	-1.01531	-2.65092	-1.81781	-1.35295
Glyma.16G093600	Trihelix	Alcohol dehydrogenase transcription factor Myb/SANT-like family protein	-0.255613	-0.461713	-0.931228	-1.28685	0.0737911	-0.648058	0.403251	0.230266	-0.16639	-0.326415	-0.0667912	-0.582156	0.542602	0.0579645	0.613247	0.746632
Glyma.16G118200	FAR1	unknown function	-1.57148	-2.52258	1.38178	2.57763	0	3.29353	1.17512	1.81829	-4.54292	-4.54292	-1.49034	-1.27751	0.237772	0.022705	-1.94616	0.433221
Glyma.16G138700	ZF-HD	homeobox protein 33	1.3399	4.32051	2.19551	1.95655	0	0	0	0	0	0	0	0	0	0	0	0
Glyma.16G139400	GATA	GATA type zinc finger transcription factor family protein	-1.91134	-2.51728	-1.90047	-2.67878	0	0.926584	0	0	0	0	0	0	-0.674372	1.15427	-3.0506	-3.0506
Glyma.16G142800	TALE	BEL1-like homeodomain 2	3.97335	7.10871	0.144384	0	0	0.384079	2.84641	3.01509	0	0	0.065927	0.433988	0.825537	0.461737	-0.0652359	-0.0652359
Glyma.16G147200	bHLH	basic helix-loop-helix (bHLH) DNA-binding superfamily protein	0.184746	-0.367092	0.619262	-1.75239	1.31341	0.151962	0.190416	-0.433708	-0.544579	-1.72175	0.114685	-1.42418	-0.353822	-0.982732	-0.389249	-0.668617
Glyma.16G148700	ERF	Integrase-type DNA-binding superfamily protein	-0.567198	0.029029	0.297798	0.271317	0	0.452968	-0.936675	-0.936675	0	0	0	0	-0.419837	3.863	0	0
Glyma.16G155300	GATA	GATA transcription factor 4	-0.658314	0.532471	2.30984	1.92818	-0.587389	1.27672	-0.0330406	-0.119255	0.785432	1.91221	-3.07101	-0.23511	0.551921	0.0614779	0.320954	0.9384
Glyma.16G168400	bZIP	VIRE2-interacting protein 1	-1.28415	-0.959945	-0.0848651	-1.27421	-0.443639	-0.0504339	-0.524988	-0.463785	-0.970251	-1.13883	-1.36379	-0.205676	-0.809362	-0.855381	-1.33704	-1.19678
Glyma.16G176700	WRKY	WRKY family transcription factor	-1.35564	-1.35564	1.0511	0.979505	0	0.728225	-0.372215	-0.372215	0	0	0	0	0.291474	0.187795	-1.43147	-2.68872
Glyma.16G178700	MYB_related	Homeodomain-like superfamily protein	-0.257051	-0.18537	0.400115	0.500989	-0.302232	-0.946819	0.457075	-0.240303	-0.0932528	-0.624329	-0.294386	-0.306577	-0.214716	-1.6175	-0.940163	-0.654762
Glyma.16G182400	Nin-like	Plant regulator RWP-RK family protein	1.74903	2.5289	-0.195772	0.00488513	0.775086	0.745521	0.349612	0.0224004	-0.856572	0.294353	1.22534	0.433827	-0.619071	-0.625041	1.32447	2.9866
Glyma.16G198800	ARR-B	response regulator 2	0	0	-3.50678	-6.98977	-2.03502	-2.03502	0	0	0	0	-0.558718	-0.558718	0	0	0	0
Glyma.16G199300	C3H	zinc finger WD40 repeat protein 1	-0.295952	-0.281875	-1.38703	-0.794625	-0.102588	0.0703202	-0.166757	-0.0411002	-0.166845	-0.156632	-0.376787	-0.409	-0.154837	-0.197415	-0.516301	-0.649103
Glyma.16G201100	Trihelix	Protein kinase superfamily protein	4.61108	2.32599	0	0.164467	-0.620983	-0.620983	-1.36987	-1.36987	-0.672538	-0.672538	0	0	0.436995	0.899596	0	0
Glyma.17G010200	TALE	KNOX/ELK homeobox transcription factor	-0.812953	-0.359103	0	0	0	0	0	0	3.76681	3.53232	0	0	0	0	0	0
Glyma.17G024300	ERF	Integrase-type DNA-binding superfamily protein	0	0	0	0	0	0	-0.00809956	-2.71512	-2.95566	-4.42584	0	0	0.00952265	-0.304505	-0.23099	-0.23099
Glyma.17G024600	MYB_related	DNA binding	-0.275087	-0.422581	-0.174819	-0.0988225	0.320045	-0.296881	0.332241	-0.568264	0.173428	-0.145002	-0.413883	-0.409437	-0.0786253	-1.29005	-0.739303	-1.54497
Glyma.17G031900	CAMTA	calmodulin binding;transcription regulators	-0.638765	-0.621645	-2.11322	-2.09108	-0.357767	-1.20169	-0.515861	-0.748843	-0.679101	-0.332735	-0.578074	-0.867551	-0.197464	-0.0429779	0.0204454	-0.362535
Glyma.17G035400	WRKY	WRKY DNA-binding protein 23	0	0.577956	1.01273	1.0423	0.330661	-0.81122	0	0.258452	-1.59441	-0.824758	0.309648	0.136842	0	0	3.10902	4.46323
Glyma.17G047100	ARF	Transcriptional factor B3 family protein / auxin-responsive factor AUX/IAA-related	2.88977	4.65088	0.543318	0.964401	-0.452249	-0.291032	-0.474448	-0.934558	-0.172184	-0.0539211	0.121253	0.155223	0.174603	-0.222904	0.386167	0.76388
Glyma.17G047300	ERF	Integrase-type DNA-binding superfamily protein	-3.3594	-3.76279	-1.1955	-0.118062	-3.42051	-2.19911	-2.39998	-4.60928	-1.38783	-1.81163	-4.50161	-1.37401	-1.43564	-4.70039	-1.03617	-0.236462
Glyma.17G053700	HSF	heat shock transcription factor A2	-2.29877	-4.12792	0.774167	1.13976	-0.57009	-1.00477	-0.705363	-1.33916	-1.76576	-1.37062	-0.644769	-0.426007	-0.489688	-0.915807	2.89379	3.79578
Glyma.17G055200	GATA	GATA type zinc finger transcription factor family protein	4.98791	7.14922	0	0	0	0	0.936456	0	0	0	0	0	0	0	0	0
Glyma.17G058600	bHLH	basic helix-loop-helix (bHLH) DNA-binding superfamily protein	-2.29442	0.95881	-0.415765	-1.46655	-2.32139	-0.804188	0	3.02741	0	0	-3.88949	-1.72141	-1.49734	-1.81112	1.20958	2.9222
Glyma.17G059400	HB-PHD	pathogenesis related homeodomain protein A	-0.614765	-0.0227486	1.30349	2.14503	-0.380872	-0.243805	-0.00888863	0.116861	0.47394	0.599488	-0.201232	-0.0924778	-0.810974	-0.828567	0.0553207	0.996166
Glyma.17G064700	C2H2	zinc finger protein 2	0	0.393763	0	0	-0.831611	-0.831611	1.10279	0	2.16327	3.95881	0	0	0	1.67654	0	1.95002
Glyma.17G066600	CO-like	CONSTANS-like 5	-1.59574	-0.760101	0.877136	-0.41691	0.743812	-0.927544	0.938412	-1.28366	-1.47952	-2.74019	-1.39579	-2.65175	0.116869	-1.70614	1.18512	1.02637
Glyma.17G074000	WRKY	WRKY DNA-binding protein 32	-0.266866	-0.468482	-0.23636	-1.00365	0.00461207	-0.292982	-0.349346	-0.539306	-0.706576	-1.36934	-0.0922704	-0.304303	-0.203995	-0.725444	-0.202647	-0.159711
Glyma.17G076000	ARR-B	response regulator 12	1.39268	0.632039	0.310885	-0.352379	0.91539	1.57913	-0.760285	-1.43781	0.581926	0.653409	0.107281	-0.982203	-0.449913	-1.39003	-0.955885	-1.06821
Glyma.17G076900	C2H2	C2H2-like zinc finger protein	0.186409	1.13991	-2.98264	-1.258	2.29993	1.05071	0.236434	0.388618	0.462523	0.522814	1.28148	1.14418	0.0633622	0.728813	-0.247715	0.312726
Glyma.17G079900	TCP	TEOSINTE BRANCHED 1, cycloidea and PCF transcription factor 5	0.963867	5.82118	1.35926	1.06996	0	0	-0.30335	-1.40296	0	0	0	0	-0.475898	-0.475898	0	0.443392
Glyma.17G086300	LBD	Lateral organ boundaries (LOB) domain family protein	0	5.48024	1.67851	0	0	0	0	0	0	0	0	0	0	0	0	0
Glyma.17G089300	Dof	Dof-type zinc finger DNA-binding family protein	3.4139	0.577531	-0.0896134	-0.763288	1.99743	0	1.42396	0	1.77579	0	0.287136	-0.401549	0.896329	1.09802	0	0
Glyma.17G090500	bHLH	basic helix-loop-helix (bHLH) DNA-binding superfamily protein	0	3.11575	-4.05161	-4.05161	0	0	0	0	0	0	0	0	0	0	-0.0416083	-1.79041
Glyma.17G100400	Nin-like	RWP-RK domain-containing protein	-3.50156	-4.57171	1.19487	0.594467	1.92715	0.688539	-1.82854	-1.82854	0	0	0	0	0.52832	-0.612792	-1.67028	-2.39437
Glyma.17G101300	M-type_MADS	AGAMOUS-like 65	0	0	3.54957	5.82168	0	1.64086	0	0	0	0	0	0	0	0	-1.55918	-1.55918
Glyma.17G104800	TALE	KNOTTED1-like homeobox gene 3	0.0986528	6.30535	-3.19163	-2.05366	0.122345	-0.569157	-3.01796	-1.64473	-0.870868	0.227103	-1.75635	-2.17803	0.353097	-1.10761	0.458185	2.53356
Glyma.17G113400	YABBY	plant-specific transcription factor YABBY family protein	2.05712	1.25162	0	0	0	0	3.43857	0	0	0	0	0	0	0	0	0
Glyma.17G116200	C3H	CCCH-type zinc finger family protein	-0.444757	-0.472993	0.399508	0.532674	0.0569932	0.187574	0.0233434	-0.0285902	-0.236401	-0.73861	-0.197026	-0.239734	-0.0451083	-0.313672	-1.42152	-0.979597
Glyma.17G132700	MIKC_MADS	AGAMOUS-like 19	0	0	0	0	0	0	0	0	0	0	0	0	0	0	-5.21487	-5.58465
Glyma.17G133800	MYB	myb domain protein 42	0.992919	2.14415	-1.30536	-1.98325	1.22963	0.906111	0.852872	0	-2.2414	-0.650353	1.38222	2.52807	-0.536977	0.839476	-1.73534	-0.895689
Glyma.17G138200	YABBY	Plant-specific transcription factor YABBY family protein	8.51346	8.25231	0	0	1.13737	0	3.78763	0	0	0	0	0	0	0	-2.42926	-2.42926
Glyma.17G143900	ERF	Integrase-type DNA-binding superfamily protein	0	0	0	0	0.28911	-1.73104	0.758138	-0.0311696	1.55634	2.73356	-0.87208	-1.92933	-0.384153	0.117872	0.340542	0.337683
Glyma.17G154100	NAC	NAC domain containing protein 71	-0.956812	-0.606061	0	0.947163	1.36324	1.50667	0.0142812	1.31593	-0.355775	1.49945	0.59811	0.731666	1.17242	2.38542	0	0
Glyma.17G155600	C2H2	C2H2 and C2HC zinc fingers superfamily protein	2.31082	4.86789	1.08417	0	0	0	2.23448	0	0	0	0	0	0	0	0	0
Glyma.17G156000	bHLH	basic helix-loop-helix (bHLH) DNA-binding superfamily protein	1.34384	2.25712	-2.23025	-2.23025	0	0	-0.00704103	-1.48998	-0.301908	-1.64342	0	0	1.67389	1.51729	2.78035	4.15674
Glyma.17G158900	bZIP	basic leucine-zipper 5	0	1.19031	-1.68981	-1.25058	1.14602	-0.727366	-0.645753	0.225482	-1.54278	-2.06211	-0.598374	-2.14127	-1.91853	-2.96626	-0.981216	-0.515263
Glyma.17G162000	LBD	LOB domain-containing protein 38	0	0	-1.70781	-1.6266	-0.970989	-2.20262	-0.104909	-0.842576	-0.338498	0.189825	-1.33166	-1.97789	0.100946	-0.220792	2.52387	2.2078
Glyma.17G162800	GRAS	GRAS family transcription factor	4.29943	6.89327	0.195294	0.402696	0.48177	-0.211894	0.795459	0.112968	-0.0212074	-0.14221	-0.0471566	0.0560741	-0.431066	-0.431066	-0.029007	-0.194191
Glyma.17G178200	LBD	LOB domain-containing protein 10	0	0	0.118766	-3.18431	-1.06396	-0.0642861	0	0	1.31114	0	2.69872	0.810862	0	0	-1.94935	-1.94935
Glyma.17G180600	Dof	Dof-type zinc finger DNA-binding family protein	-2.38127	-0.340798	-0.33764	-0.356564	-1.69594	-0.827964	-0.269075	-1.45195	-2.43578	-1.90308	-0.151585	0.418747	-0.082932	-0.139384	-2.03245	-2.03245
Glyma.17G188500	bZIP	basic leucine zipper 9	0	0	-4.38797	-5.48379	-2.84115	-2.84115	-1.60554	-1.60554	0	0	-0.640577	-0.640577	0.613073	1.27389	0	0
Glyma.17G190900	MYB	Homeodomain-like protein	-0.0853393	0.242989	0.803522	0.711922	-0.0470214	-0.132328	-0.137706	-0.304662	0.000324472	-0.321041	-0.192765	-0.261545	-0.623414	-2.17531	-0.805453	-0.289131
Glyma.17G192800	GATA	GATA transcription factor 12	0	0	0	3.56065	-1.63647	-1.7398	-0.993301	-1.68851	2.14965	3.16151	-0.494781	0.114563	0	0	0.121634	-0.47331
Glyma.17G197300	bZIP	Basic-leucine zipper (bZIP) transcription factor family protein	1.10452	1.37974	1.63158	3.43987	0.676225	2.83698	-0.654068	-0.333042	0.250502	-2.02919	0	1.07364	0	1.3327	0.554916	0.672871
Glyma.17G197500	WRKY	WRKY DNA-binding protein 11	0.238566	-0.336435	1.80213	2.18228	-1.44372	-1.06233	-0.667841	-0.793747	-1.5116	-1.95245	-1.66915	-0.73225	-1.90498	-1.74735	0.425174	0.564641
Glyma.17G215500	TALE	KNOTTED1-like homeobox gene 3	-0.19726	0.636922	1.41562	2.77144	0.334164	0.539919	0.47505	1.86913	-0.160594	-0.0381885	-0.351557	-0.301857	0.403426	1.87764	-0.725136	-0.760296
Glyma.17G216100	ERF	Integrase-type DNA-binding superfamily protein	0	3.12343	1.32909	0.900827	-1.69697	-2.66074	0.300176	3.15872	0.865572	0.708725	0.772754	0.706215	-3.01216	1.36247	0	0
Glyma.17G217100	ARR-B	response regulator 12	-1.39047	-1.63036	-1.88692	-2.82663	2.40859	0.459931	-1.86352	-1.72126	0.0941609	0.2848	-0.878143	-0.270021	0.384324	0.585419	1.62658	1.72225
Glyma.17G228000	C2H2	indeterminate(ID)-domain 2	3.77428	6.18331	0	0	0	0	0	0	0	0	-1.66311	-1.66311	-1.18678	-1.18678	0	0
Glyma.17G230000	TALE	homeobox gene 1	1.99308	1.78197	-0.786806	0.835113	0	0	2.14257	1.84895	-0.754449	-0.754449	0	0	-1.29681	-1.40544	0	0.309754
Glyma.17G236200	C2H2	salt tolerance zinc finger	-2.20321	-1.90911	0.437869	1.94124	-1.12687	-0.654296	0.38082	-0.442005	-1.84634	-3.58977	-0.994641	-1.49487	1.05117	-0.997318	1.24142	1.51961
Glyma.17G239200	WRKY	WRKY DNA-binding protein 7	-0.924253	-1.01229	1.17698	0.792553	0	0	1.42767	2.80202	-2.19817	-1.18345	-0.68287	-0.29348	1.33455	0.581473	-0.718311	-1.92746
Glyma.17G246000	B3	AP2/B3-like transcriptional factor family protein	-0.55336	-0.0591534	1.01183	0.707146	0.00217017	-0.655944	-0.4244	-0.26215	0.343166	0.310528	0.122131	-1.17329	-0.543162	-0.386421	-1.11153	-1.06113
Glyma.17G246200	G2-like	Homeodomain-like superfamily protein	1.59124	5.50159	0	0	0	0	-0.846181	-0.42585	0	0	0	0	0	0	0	0
Glyma.17G248900	BES1	Brassinosteroid signalling positive regulator (BZR1) family protein	-0.369445	0.731156	0.886267	0.228918	-0.249299	-0.81789	-0.0899522	-0.652206	-0.513647	-0.700563	-0.56669	-1.00353	-0.115065	-1.19013	-0.553928	0.0318716
Glyma.17G253200	bZIP	basic leucine-zipper 44	-0.419063	1.82811	-0.612684	-0.323004	-1.79567	-0.753457	0.412065	-0.960492	1.46192	2.55513	-1.74548	-0.662755	-0.320373	0.716397	-0.130149	-0.763599
Glyma.17G254000	TALE	BEL1-like homeodomain 7	3.0158	2.32168	0.437658	0.249232	0.536365	0.0509814	0.763011	-0.64827	-0.373068	-0.154904	-2.66466	-1.64264	-0.608733	-1.59201	2.00028	2.64849
Glyma.17G257700	C2H2	C2H2-like zinc finger protein	1.09969	1.04333	-0.989077	-1.0023	-0.694996	-0.787781	-0.606412	-0.89684	2.3051	1.45383	0.425503	-0.938582	-0.150092	-0.950884	2.61052	3.4643
Glyma.18G010000	Trihelix	Homeodomain-like superfamily protein	0.185552	-0.184793	0.0337262	-0.101631	-0.126442	-0.542841	-0.4433	-0.319299	-0.613685	-0.994167	-0.315657	-0.220399	-0.0631895	-0.296419	-0.375278	0.276985
Glyma.18G024400	LBD	Lateral organ boundaries (LOB) domain family protein	0	0	0	0	-1.21536	-0.939235	0	0.895588	0	1.67068	1.75321	-1.20783	1.10244	6.27485	0	0.906612
Glyma.18G036000	C2H2	zinc-finger protein 10	0	0	0	0	0	0	0	4.52661	0	0	0.0671033	-0.87893	-0.718508	1.62815	0	0
Glyma.18G039200	bHLH	RHD SIX-LIKE 1	0.606795	1.77482	0	0	0	0	0	0	0	0	0	0	0	0	2.37154	4.81723
Glyma.18G042300	C2H2	zinc finger protein 4	0.883786	2.9287	0.776709	0	1.3431	0	0.847065	0.689975	1.19899	0.671985	-0.204761	-1.11271	-0.0447261	1.60963	0.540645	0.311804
Glyma.18G052100	B3	high-level expression of sugar-inducible gene 2	-0.368781	-0.126216	0.275994	0.477802	-0.0621323	0.822686	-0.751123	-1.27192	-0.807738	-1.55514	-0.307563	0.323958	-1.02615	-1.1654	0.288577	0.190303
Glyma.18G052500	bZIP	Basic-leucine zipper (bZIP) transcription factor family protein	-0.516894	0.867788	1.00318	1.92091	-0.0495849	0.467803	-0.573617	0.0360728	0.0168735	0.34079	-1.3649	-1.31731	-0.514758	0.010291	1.28877	1.58674
Glyma.18G052700	MYB_related	myb-like HTH transcriptional regulator family protein	-0.486628	-0.450175	-0.593872	-0.629686	-0.145129	0.130753	-0.388561	-0.731658	-0.140343	0.0695023	-1.02588	-0.693669	-0.000125105	-1.0269	-0.568171	-0.837209
Glyma.18G052800	M-type_MADS	AGAMOUS-like 80	0	0	-4.33282	-8.09122	-3.89924	-4.51425	0	0	0	0	-1.45193	-1.45193	0	0	-3.56165	-3.56165
Glyma.18G053400	M-type_MADS	AGAMOUS-like 80	-1.48198	-1.902	-3.7297	-9.3615	-4.40904	-4.80713	0.277864	-0.475663	0	0	-1.47237	-1.47237	-0.821805	-0.334925	-2.11192	-2.11192
Glyma.18G053600	M-type_MADS	AGAMOUS-like 80	0	0	-4.63057	-4.63057	-1.79516	-1.79516	0	0	0	0	0	0	0	0	0	0
Glyma.18G053800	M-type_MADS	AGAMOUS-like 80	1.28362	0	-2.97007	-4.28274	-0.422944	-0.339216	0.00466341	-0.591725	-0.245618	-0.942101	1.79478	1.809	1.19109	0.694238	-1.87563	-1.33104
Glyma.18G058000	LBD	Lateral organ boundaries (LOB) domain family protein	0	0	0	0	0	0	0	0	0	0	0	0	0	0	2.05801	3.45419
Glyma.18G071600	MYB	myb domain protein 103	-0.827447	0.28308	-0.763724	-0.509918	0.466449	0.579966	-0.875743	-0.855577	-0.301304	1.49006	-1.15215	0.613284	0.796981	1.52184	4.08146	3.70282
Glyma.18G077500	NF-YB	nuclear factor Y, subunit B3	-1.33902	-1.29128	-0.68379	-0.948449	0.606174	0.111394	0.430996	-0.051721	-0.967896	-0.546162	0.257876	0.00493499	0.499713	0.735771	-1.97439	-2.45544
Glyma.18G095600	MYB	myb domain protein 101	-0.00912877	1.95686	6.94807	4.92128	2.34765	0.946101	0	0	0	0	0.592858	0	0	0	0.498661	1.24971
Glyma.18G105800	MIKC_MADS	K-box region and MADS-box transcription factor family protein	0	0	-5.08678	-4.66194	-0.509766	-0.168992	0.153239	-0.185405	0.0092023	-0.166485	-0.0783619	-0.314039	0.296175	0.263452	-1.46763	-1.28463
Glyma.18G117100	bZIP	Basic-leucine zipper (bZIP) transcription factor family protein	-0.56895	-0.192806	-0.345982	-0.0229099	-0.00366983	-0.117028	0.511229	1.08773	-1.00725	-0.819169	-0.334625	-0.235131	0.458115	0.80814	1.2476	1.44546
Glyma.18G121400	TCP	TCP family transcription factor	-1.28883	-1.28883	1.19752	-0.0408398	0.207807	0.172478	-0.39057	-5.24085	4.14001	4.00171	0	0	-0.0425143	-0.825114	-0.636657	-0.339548
Glyma.18G124800	Whirly	ssDNA-binding transcriptional regulator	-0.28283	-0.45985	0.753901	0.742778	-0.199203	-0.0621176	0.0717203	0.0670512	0.0985699	-1.08173	-0.689516	0.474474	0.223347	0.211186	-1.17684	-3.50755
Glyma.18G141200	TALE	KNOTTED1-like homeobox gene 6	-0.895039	-3.13998	-1.24478	-1.24478	0.682933	0	0	0.498808	0	0	0	0	0	0	0	0
Glyma.18G144700	ERF	Integrase-type DNA-binding superfamily protein	-2.09563	-3.02715	1.20775	0.322085	-0.0353451	-0.416846	-0.76126	-0.76126	0	0	-0.857899	-0.857899	-0.799246	-0.376345	-0.737402	-0.65723
Glyma.18G145400	ZF-HD	homeobox protein 22	-0.435886	3.81603	1.69714	3.63896	0.593119	1.80521	-0.378121	-0.00110161	0.12829	-0.265171	-0.120277	1.23666	0.0141869	0.164297	0.650921	2.21931
Glyma.18G150800	Dof	Dof-type zinc finger DNA-binding family protein	-1.65458	-0.711233	3.1332	5.28773	0	0.631819	0	0	-0.401502	-0.401502	0	0	0	0	0.720413	0.353743
Glyma.18G151400	MYB	myb-like HTH transcriptional regulator family protein	0.485963	2.06738	-0.41301	0.435996	-0.213799	-0.13751	-0.127511	-0.417415	-1.19616	-1.59025	1.12856	0.973294	-0.788094	-1.34015	-1.72827	-1.17103
Glyma.18G176300	Dof	DNA binding with one finger 2.4	0.217226	4.74877	0	0.327353	0	2.08217	-0.329679	-0.329679	-0.646133	-0.646133	0	0.631752	-0.186166	-0.759658	0.930427	0
Glyma.18G179300	WOX	Homeodomain-like superfamily protein	2.64092	5.15189	0	0	0	0	0	0	0	0	0	0	0	0	0	0
Glyma.18G181100	MYB	myb domain protein 3r-3	-0.31805	-0.796655	0.0028747	-0.00978573	-0.079946	0.508398	0.513494	-0.306796	-0.11859	0.392662	-0.343871	0.13953	-0.903368	-2.33792	-0.619852	-0.146792
Glyma.18G184500	ARF	auxin response factor 9	-1.79273	0.806713	-1.19861	-1.00112	-0.601962	-0.980575	-2.09791	-2.63245	-1.48165	-2.03352	-2.99534	-2.45569	-0.512272	-4.37593	-0.170816	-0.6497
Glyma.18G185900	C2H2	telomerase activator1	0	0	0	0	0	0	0	0	0	0.402844	0	0	0	0	-4.02424	-4.40974
Glyma.18G189700	TALE	POX (plant homeobox) family protein	2.46821	4.40448	2.39107	2.83235	0	0.703892	0	0	-1.84689	-1.84689	0	0	2.51032	1.81802	0	0
Glyma.18G206600	ERF	Integrase-type DNA-binding superfamily protein	-0.196958	-0.347794	0.260073	0.128627	0.604734	-0.107998	-0.172531	-0.53864	-0.0317396	0.32319	-0.535686	0.00820038	-0.508836	-0.571088	2.18503	1.57512
Glyma.18G208800	WRKY	WRKY DNA-binding protein 33	-1.13197	-1.32214	0	0	0.185109	-0.616428	0	0	-4.62845	-5.24912	-1.02454	-1.02454	-2.09094	-3.71341	2.4777	2.67468
Glyma.18G224300	MIKC_MADS	AGAMOUS-like 6	0	0	-6.57931	-5.69021	-3.3769	-3.3769	0	0	-3.34531	-3.34531	-1.21401	-3.59718	0	0	0	0
Glyma.18G234900	MYB_related	ARID/BRIGHT DNA-binding domain;ELM2 domain protein	-0.749239	-1.03868	-0.0403522	-0.355711	0.223457	0.33042	-0.179595	-0.71575	0.0591612	0.265137	0.461138	0.46308	-0.0428323	-0.677708	-0.113531	-0.750877
Glyma.18G238600	WRKY	WRKY DNA-binding protein 24	-1.30634	-1.30634	3.408	4.14794	1.65779	2.09817	0	0.461101	-1.81516	-1.81516	0	0	0	0	2.87875	1.9607
Glyma.18G244600	AP2	Integrase-type DNA-binding superfamily protein	-0.912531	-2.02249	0.529724	0.650936	-0.755323	-1.62858	0.0446913	-0.381805	0.423404	0.337074	-1.26196	-1.26196	0	0	0.645255	0.684815
Glyma.18G246000	bHLH	basic helix-loop-helix (bHLH) DNA-binding superfamily protein	0	1.07308	-1.24434	-1.24434	-1.17201	-1.79876	0.167883	0.379697	0.184127	-1.69244	-0.939627	-0.939627	-1.69582	-4.40602	0	0
Glyma.18G253800	HD-ZIP	homeobox-leucine zipper protein 3	0.513354	-0.160731	0.442894	1.25501	-1.99019	-1.59546	0.432692	-0.559187	0.0994745	-1.21297	-0.443692	-1.68124	-0.00864368	-1.3374	0.587915	1.13556
Glyma.18G261300	NAC	NAC domain containing protein 100	0	1.05532	2.93169	5.12311	1.69561	3.94689	1.13866	-0.170724	0	0	0	1.7127	0	0.987002	0.278694	0.978516
Glyma.18G281800	Trihelix	Homeodomain-like superfamily protein	-1.43524	-2.00619	-1.65061	-2.81349	0.458348	0.686072	0.516701	0.567195	0.601801	0.613709	0.619526	0.344003	1.30005	1.25625	-0.16409	-1.20403
Glyma.18G288000	WOX	WUSCHEL related homeobox 13	-0.726957	-0.479153	-0.908241	-0.788003	0.0750273	-0.136473	-0.912592	-0.660493	-0.0531443	-0.312401	-0.228409	-0.150331	-0.202854	-0.361598	0.547667	0.495067
Glyma.19G010100	HD-ZIP	homeobox 1	0.501852	0.849374	-0.866936	-1.95119	-0.13835	-0.223143	-0.212674	-2.68595	-0.314805	0.0869661	0.105053	0.497132	0.734006	1.37482	-1.53319	0.463964
Glyma.19G024500	NAC	NAC domain containing protein 100	2.02625	1.34441	1.13126	3.88879	0	0	0	0	0	0	0	0	0	2.36726	0	0.703996
Glyma.19G030900	TCP	plastid transcription factor 1	2.03026	6.2605	-0.243177	-0.0489208	0.229891	0	0.56376	-0.437046	0.278351	0	0	0	0.460257	0.336788	0	0
Glyma.19G034500	MIKC_MADS	K-box region and MADS-box transcription factor family protein	0.515899	1.35221	-4.23982	-4.28152	0.157544	-0.350032	-0.336177	-0.191992	-0.636008	-0.510919	-0.170527	0.241061	0.116542	0.504542	-2.63251	-2.40462
Glyma.19G049400	ARR-B	response regulator 2	-0.222541	-0.641815	-4.30399	-3.29445	-1.31091	-1.81005	-0.457462	-0.106802	-0.768439	1.2523	-1.09671	-0.74993	-1.26253	0.106354	0.998664	0.458724
Glyma.19G062000	MYB	myb domain protein 98	-1.37462	-3.05819	1.0621	0.466111	-0.967391	-0.393634	-1.18059	-0.220265	2.42493	0.885661	1.21446	0.539459	-2.62125	1.47625	-0.235164	0.123679
Glyma.19G099700	CO-like	B-box type zinc finger protein with CCT domain	-0.869867	0.0861433	4.28245	5.07717	1.70198	4.36967	-0.411105	0.240321	-0.885254	-1.09912	1.00144	2.44015	-1.47183	0.0182544	-1.36661	-1.33049
Glyma.19G100900	B3	AP2/B3-like transcriptional factor family protein	0.350346	0.42568	6.34155	7.05875	1.11536	4.2689	0	0	0	0	-0.619569	0.976215	0.776801	1.50827	1.27297	1.29244
Glyma.19G122500	LBD	LOB domain-containing protein 20	0.789912	-0.348524	5.86857	8.90285	1.13342	2.18741	0	0	0.9938	0	0	0	0	2.07517	-0.314612	1.03433
Glyma.19G127000	G2-like	Homeodomain-like superfamily protein	0.734389	0.208999	0.613552	0.100141	-0.0588425	-0.569638	-0.0827043	0.113714	-0.544707	-0.416365	-0.758878	-0.898132	0.29416	0.391248	0.426313	0.399961
Glyma.19G128900	bHLH	basic helix-loop-helix (bHLH) DNA-binding superfamily protein	1.98188	3.76718	0	0	0	0	0	0	-0.966499	2.33476	0	0	1.86703	3.38962	-0.690748	-0.690748
Glyma.19G145300	bZIP	bZIP transcription factor family protein	0	1.45844	1.51668	4.18369	-3.43394	-1.89792	0	0	-0.0725034	0.23761	0.403106	1.34229	-1.02242	0.95947	-0.255318	2.12952
Glyma.19G159500	HSF	heat shock transcription factor A6B	1.48687	-0.708476	0	0.84297	-0.951801	-0.905466	-0.516733	-0.516733	-4.17753	-3.94833	1.00136	-2.50565	-0.853741	-1.55331	-2.19503	-1.68063
Glyma.19G160900	bHLH	basic helix-loop-helix (bHLH) DNA-binding superfamily protein	-0.806932	-0.162066	-0.487073	0.317276	-0.877233	-0.526697	-0.344489	-0.0739591	-0.84149	-0.351583	-1.43269	-1.11143	-0.289456	0.248835	0.439595	1.05399
Glyma.19G162900	LBD	lateral organ boundaries-domain 16	0	1.93702	0	0	0	0	-3.58108	-3.58108	-3.2767	-3.23979	0	0	-0.587241	-1.99482	0.618331	0
Glyma.19G178200	AP2	related to AP2.7	1.08692	0.325547	1.12609	-0.596471	0.51064	0.108537	0.334645	-2.38244	0.578989	1.31049	-0.741135	-1.97421	0.134975	1.88033	-1.93865	-2.00549
Glyma.19G192300	Trihelix	Duplicated homeodomain-like superfamily protein	0.200619	0.00538993	-1.93564	-2.66621	-0.193401	-0.733055	0.112453	0.430578	1.34886	1.60306	-0.275837	-0.604119	0.0746095	-0.0318394	0.379722	0.419498
Glyma.19G193400	bZIP	Basic-leucine zipper (bZIP) transcription factor family protein	-0.296805	0.290056	1.47754	1.98193	0.477995	0.761549	-0.284847	-2.46545	0.25584	-0.63681	0.74463	1.01579	-0.351874	-0.257297	0.058015	-0.289413
Glyma.19G194500	bZIP	Basic-leucine zipper (bZIP) transcription factor family protein	-1.46135	0.212212	-0.399079	0.659762	0.112901	1.6209	1.49984	2.84781	0.520991	2.16768	0	0	0	1.02903	-1.06379	2.41931
Glyma.19G199500	TALE	BEL1-like homeodomain 1	0.34905	2.75493	-1.49322	0.414159	0.613113	-0.0464181	-1.29904	2.00644	3.12215	3.29794	-1.03373	-0.835003	0.626563	1.3893	0	0
Glyma.19G200800	NF-YA	nuclear factor Y, subunit A10	-0.934401	-3.29608	-0.215982	-0.796739	0	0	-0.615585	0.322156	-2.38859	-2.38859	-0.769691	-0.373373	-1.45597	-1.81047	-2.75606	-2.75606
Glyma.19G206100	ARF	auxin response factor 2	-0.211011	-0.895145	2.71869	2.34447	1.64879	2.6728	0.62341	0	0	0	1.45126	0.648251	0	0	2.12228	3.74448
Glyma.19G208700	HB-other	Homeodomain-like superfamily protein	-0.257406	-0.269713	0.220898	0.11056	0.17587	0.0746024	-0.0413623	-0.691212	0.0446594	0.206311	-0.419698	-0.278044	-0.277652	-1.16465	-0.27282	-0.250817
Glyma.19G214600	C2H2	C2H2 and C2HC zinc fingers superfamily protein	0	0	0	0.494775	0	0	-1.38903	-1.38903	-1.6246	-1.6246	0	0	-2.71621	-6.83337	-1.88945	-1.88945
Glyma.19G214900	MYB	myb domain protein 12	3.28533	3.59039	0.566868	0	1.74597	0	0.535952	0.0534539	0.15398	-1.67212	0	0	-1.66927	-7.40169	0	0
Glyma.19G217000	WRKY	WRKY DNA-binding protein 35	0	0	-4.41824	-3.8985	3.30333	0.318734	0.0541221	-1.30089	0	0	-1.20809	-1.20809	0.470156	-2.2345	0	0
Glyma.19G222000	bHLH	phytochrome interacting factor 3	0	0	-0.920132	1.55352	0.0912284	0.454297	-3.81095	-3.81095	-0.331529	2.11289	1.34501	1.93715	0.0742436	-0.854599	0	0
Glyma.19G225400	C2H2	D111/G-patch domain-containing protein	0.357039	0.795744	-0.0339991	0.310701	0.255065	-0.266055	0.252251	0.697248	0.182606	0.162841	0.145128	0.28942	0.165455	0.415009	1.25048	2.2607
Glyma.19G228300	TALE	KNOTTED1-like homeobox gene 6	-3.2106	-0.998281	0	0	0	0	0	0	0	0	-6.21298	-6.21298	0.408789	-2.73868	-2.15156	-2.15156
Glyma.19G234500	C2H2	C2H2 and C2HC zinc fingers superfamily protein	0.591771	1.35885	-0.426562	-0.426562	-0.987526	0.967207	0	2.10485	-2.33289	-2.87488	-4.20075	-6.99121	-0.088441	-1.32898	0	0
Glyma.19G236400	NF-YC	nuclear factor Y, subunit C9	0.235709	-0.055712	0.622827	-0.07228	0.0521205	-0.609676	-0.847588	-0.571296	-0.610822	-0.77554	0.456303	0.199749	-0.0362222	-0.183921	0.501226	1.07903
Glyma.19G257400	MYB	myb domain protein 4	0	0	0	0	0	0	1.0757	1.38979	1.83985	2.65674	1.37457	0	-0.606464	-1.67562	0	1.01853
Glyma.19G262700	ERF	related to AP2 2	-0.212076	0.933414	1.32745	2.33698	-0.241371	-0.281652	0.0829697	0.00533628	0.642374	1.03087	-0.828368	-0.933936	-0.17746	-0.0594205	-0.585754	-0.390566
Glyma.20G001900	MIKC_MADS	K-box region and MADS-box transcription factor family protein	0	0	-5.67369	-8.65626	-0.394213	-0.576618	-3.0757	-3.0757	0	0	0.0878188	0.630057	-2.16272	-2.16272	0	0
Glyma.20G013000	MYB	myb domain protein 3	0	0	-0.652467	-0.652467	0	0	-0.192844	0.0439744	2.7838	4.20886	0	0	-0.0624918	-1.35934	0	0
Glyma.20G014400	HD-ZIP	homeobox-leucine zipper protein 17	-0.519197	1.03459	-1.31697	-3.25518	-2.08343	-1.00238	0	0	-0.27967	-3.68647	0	0	0	0	-0.67522	-1.79756
Glyma.20G017600	WOX	WUSCHEL related homeobox 1	0	3.96069	-3.45106	-3.45106	-1.17953	-0.503173	-1.06231	-0.749179	-1.455	-1.455	-1.20536	-0.724131	-0.34444	-1.08154	0	0
Glyma.20G026600	C2H2	C2H2-like zinc finger protein	1.05202	-2.05615	-1.25555	-1.60391	0.39125	-0.182553	0.13627	1.15932	-0.180684	0.0681129	0.102843	0.777573	1.03401	1.137	-0.00253438	-0.178668
Glyma.20G034100	MYB	myb domain protein 105	2.25379	0.43917	0	0	-2.94297	-3.334	0	0	0	0	0	0	-2.65954	-4.2547	0	0.473728
Glyma.20G035700	B3	AP2/B3-like transcriptional factor family protein	-1.67344	-1.67344	2.57471	0.713929	0.671116	0.290572	0	0	0	0	1.28822	0.761133	0	0	0	0
Glyma.20G035800	B3	AP2/B3-like transcriptional factor family protein	0	0	2.82608	0.671356	2.12437	1.19519	0	0	0	0	2.04128	0	0	0	0	0
Glyma.20G047500	C2H2	C2H2-type zinc finger family protein	-0.662105	-3.01576	0.226717	-0.238491	0.422765	1.95286	-1.23656	-1.23656	0	0	1.52689	1.87183	0	0	-1.18834	-2.73804
Glyma.20G060400	CO-like	CONSTANS-like 9	-0.656815	-1.11766	-0.868615	-0.582833	0.350353	0.23739	-0.502067	-0.920157	0.466251	1.14642	-0.0303841	0.36371	-0.275504	0.494341	0.0378085	0.172074
Glyma.20G070300	ZF-HD	homeobox protein 22	-0.132529	-0.0846161	3.12259	4.45984	0.59197	4.13462	-0.125256	-0.125256	-0.0835706	-0.0835706	0.954116	0.944575	0	0.587996	-1.8896	-0.836826
Glyma.20G075300	ZF-HD	homeobox protein 22	-0.0368245	1.14122	3.10112	4.23212	0.692758	4.10667	-0.126804	-0.126804	1.71185	-0.240273	0.156281	1.20372	0	0.126916	-0.0246416	0.190359
Glyma.20G075600	ZF-HD	homeobox protein 22	0	0.413325	3.44849	3.95865	2.01557	3.63802	-0.0748123	-0.0748123	-0.0905969	-0.0905969	0.537514	0.888199	0	0.572493	-0.00841875	0.0129545
Glyma.20G088600	bHLH	basic helix-loop-helix (bHLH) DNA-binding superfamily protein	-0.0664051	-0.278899	-0.353874	-0.678344	0.329018	0.651433	-0.0962719	-0.664542	0.437432	0.385583	0.477193	0.33878	0.0181879	-0.217999	1.16939	0.781423
Glyma.20G097500	TALE	KNOTTED1-like homeobox gene 6	4.51673	4.67781	0	0	0	0	0	0	0	0	0	0	0	0	0	0
Glyma.20G108000	B3	AP2/B3-like transcriptional factor family protein	0	0.35752	2.02089	0	0	0	0	0	0	0.589227	0	0	0	0	-2.12925	-2.98917
Glyma.20G108300	B3	AP2/B3-like transcriptional factor family protein	0	0	0	0	0	0	0	0	0	0	0	0	0	0	-2.58292	-5.75031
Glyma.20G108400	B3	AP2/B3-like transcriptional factor family protein	-2.65416	-2.65416	0	0	0	0	0	0	0	0	0	0	0	0	-0.682239	-1.70751
Glyma.20G115700	LBD	LOB domain-containing protein 42	1.20237	0	-2.5693	-7.12817	-2.50253	-2.50253	0	0	0	0	-1.5885	-1.5885	0	0	-3.74176	-3.74176
Glyma.20G121800	C3H	Zinc finger C-x8-C-x5-C-x3-H type family protein	1.06427	2.54951	2.97686	4.33127	0	0	0.814637	0.649124	0	0	0	0	0	0	0	0
Glyma.20G136400	M-type_MADS	AGAMOUS-like 62	0	0	-2.41461	-5.58706	-1.7221	-1.7221	0	0	0	0	-0.416851	-0.416851	0	0	-2.02422	-2.02422
Glyma.20G136500	M-type_MADS	AGAMOUS-like 62	0	0	-3.20218	-6.77274	-2.88061	-2.16052	0	0	0	0	0	0	0	0	-2.17986	-2.17986
Glyma.20G155200	ERF	Integrase-type DNA-binding superfamily protein	-3.45496	-2.2853	4.59651	2.58936	-2.32679	-2.00422	-1.62567	-1.56099	-0.398832	0.0623502	-0.489358	0.0708658	0	3.30147	0.843355	2.10335
Glyma.20G163200	WRKY	WRKY family transcription factor	-1.76312	-1.67545	1.52818	1.99288	-0.844164	-1.28415	-3.28111	-1.34747	-1.92607	-2.30611	-1.98959	-1.3617	-0.358745	-0.760361	-1.63512	-1.74476
Glyma.20G166800	Trihelix	Duplicated homeodomain-like superfamily protein	0.0885223	-0.0152224	-0.380668	-0.172746	1.16766	0.948453	1.14268	1.14663	5.95546	5.99961	1.47142	1.2702	1.3848	2.31407	-0.0920905	0.20854
Glyma.20G172800	ERF	Integrase-type DNA-binding superfamily protein	0	0.29088	-2.90407	-1.62908	-1.44342	-2.4609	-0.620741	-1.74991	1.39784	1.06804	-1.44376	-1.84749	0	0.497386	0.647259	0.335715
Glyma.20G176800	GRAS	GRAS family transcription factor	3.99928	2.42987	0	0	-0.984738	-1.35741	-0.140561	-0.140561	0.222448	0	0.449899	0.546124	0	0	0.0811178	0
Glyma.20G181000	C2H2	Zinc finger (C2H2 type) family protein / transcription factor jumonji (jmj) family protein	-0.196756	-0.54341	0.307676	0.325212	0.336114	-0.185342	0.226981	0.0348087	-0.0419558	-0.231416	-0.513862	-0.770442	-0.558922	-1.4091	-0.234935	0.18442
Glyma.20G184200	MYB	myb domain protein 5	-1.87324	-0.928044	0	0	0	0	0	0	2.31828	3.33839	0	0	-0.953921	-1.74562	0	0
Glyma.20G185500	bHLH	basic helix-loop-helix (bHLH) DNA-binding superfamily protein	-3.88725	-2.8099	0	0	0	0	0	0	0	2.2654	0	0	1.03738	0	0	0
Glyma.20G186200	RAV	AP2/B3 transcription factor family protein	-0.971232	-2.50876	-3.94922	-4.00352	-0.640972	-1.10796	-1.2291	-0.967459	-1.03848	-1.37611	-0.316247	-0.980072	0.584057	0.354881	-0.229327	0.857332
Glyma.20G188100	Trihelix	Duplicated homeodomain-like superfamily protein	5.84063	5.84268	0.443604	0	0	0	-1.09572	-0.981565	0	0	-1.44926	-1.44926	-0.0949362	-0.527174	0	0
Glyma.20G192300	NAC	NAC domain containing protein 50	0.51414	0.328938	0.886298	0.123174	0.481682	-0.0754025	-0.00686141	-0.0986083	-0.795329	-0.713036	0.359588	0.223725	-0.0215086	-0.0591558	-0.349194	0.475744
Glyma.20G192500	NAC	NAC domain containing protein 52	-0.21084	-0.922373	0.154324	-0.0306318	0.13051	-0.329984	-0.380327	-0.875729	-0.0972523	-0.167743	-0.228165	0.14086	-0.152761	-0.880189	0.253469	0.20707
Glyma.20G193000	C2H2	C2H2-type zinc finger family protein	0	0	1.25343	4.75741	0	0.549358	0	0	0	0	-0.199672	1.21975	0.683671	2.47803	0	0
Glyma.20G197000	ERF	Integrase-type DNA-binding superfamily protein	2.73696	2.05736	-1.81604	0.619832	-1.08592	0.938374	-0.46281	-1.49593	-0.642971	-0.35338	-1.70389	-0.527778	-0.190103	0.0874405	0.87847	1.20144
Glyma.20G198500	NF-YB	nuclear factor Y, subunit B8	-0.0542143	0.447727	-0.402937	-0.931406	0.131784	-0.30859	0.0402571	-0.308851	0.0241509	0.0829311	0.521053	-0.176079	-0.40337	-0.452858	0.193161	0.0584596
Glyma.20G200500	GRAS	GRAS family transcription factor family protein	-1.87172	-0.548459	-1.66636	-1.55469	0.111354	0.00276153	-0.46815	0.913627	-0.178296	1.13591	-1.23324	-0.588401	0.153405	0.332279	-0.201506	0.0519885
Glyma.20G203700	ERF	ethylene response factor 1	0	0.684035	-0.941268	-3.16972	-1.51452	-2.99689	-0.78489	-0.323919	-3.24142	-3.14369	-3.28977	-2.35534	0.313856	-0.863023	0	0.948298
Glyma.20G206000	C2H2	telomerase activator1	0	0	-3.79118	-6.85682	-1.82565	-1.47192	0	0	0	0	0	0	-0.122456	-0.122456	0	0
Glyma.20G207900	C2H2	unknown function	-0.489647	-0.489647	-0.815777	-4.05076	-1.88078	-2.1522	0	0	0	0	1.73598	0.33498	-2.05068	-2.05068	-1.10547	-1.10547
Glyma.20G215700	ERF	cytokinin response factor 4	-0.799008	-1.30186	-1.00349	0.200601	-1.37982	-1.29677	-0.925661	-2.16717	-1.54547	-0.423458	-1.53899	-1.85243	-0.325479	-1.44298	0.57946	-0.531436
Glyma.20G216600	Dof	Dof-type zinc finger DNA-binding family protein	0	3.58896	-3.88966	-4.58397	3.46292	-0.599138	1.61268	0	-0.699182	-0.113586	0.64338	0.357736	0.172058	-0.334517	0.537602	0
Glyma.20G223300	MYB	cell division cycle 5	-0.144557	-0.0222462	-0.0347426	0.171637	-0.106863	-0.124462	-0.210976	-0.177498	0.322544	0.113165	-0.0124851	-0.353466	-0.335264	-0.679686	0.200585	0.367754
Glyma.20G224500	bZIP	bZIP transcription factor family protein	-0.0116134	-0.444641	-1.31694	-1.27515	0.184305	-0.229026	0.0523477	0.173704	-0.101632	-0.131986	0.127778	0.201774	-0.296393	-0.393262	0.273767	0.294741
Glyma.20G246400	bZIP	TGACG motif-binding factor 6	0.177344	-0.154492	0.536868	0.2238	-0.170903	-0.58808	-0.264344	-0.666709	-0.24018	0.0162452	-0.342545	-0.458971	-0.532348	-1.23566	0.213467	0.973691
Glyma.20G248100	bHLH	basic helix-loop-helix (bHLH) DNA-binding superfamily protein	-0.901869	-1.92422	-1.05113	-0.548696	0.106151	-0.365683	0.549422	-0.330371	-0.388824	0.135633	0.182826	-1.8919	1.49568	0.405704	-1.39158	-1.44163
