# Supplementary material for: Analysis of Spatio-Temporal Transcriptome Profiles of Soybean (Glycine max) Tissues during Early Seed Development
Source: Int J Mol Sci. 2020 Oct 14;21(20):7603. doi: 10.3390/ijms21207603 (PMC7589660; doi:10.3390/ijms21207603)
Supplement: Supplementary file 1 [file ijms-21-07603-s001.zip › supplementary_files/Table S1.xlsx]

## Sheet: Sheet1
Table S1. Summary statistics of RNA-Seq reads and mapping.
Stage	Seed compartment	Replication	GEO Accessions	Number of raw reads	Number of clean reads	Number of unique mapping reads	Mapping rate (%)
Globular	Embryo Proper	1	GSM1380774	26890524	26866144	15121804	80.95
		2	GSM1380775	18329818	18314385	9837324	81.5
		3	GSM1380776	19534872	19516789	9899142	83.12
	Endosperm	1	GSM1380777	23589306	23571742	12690722	79.62
		2	GSM1380778	27174089	27155679	12900620	80.46
		3	GSM1380779	20921163	20909532	12586980	84.11
	Endothelium	1	GSM1380780	25274571	25259057	14035673	80.97
		2	GSM1380781	19868279	19854219	11971976	82.1
		3	GSM1380782	18070523	18061235	11700278	85.23
	Epidermis	1	GSM1380783	23041307	23028914	11978228	85.17
		2	GSM1380784	23717684	23706920	13690560	83.66
		3	GSM1380785	15103657	15093927	10374811	83.5
	Hilium	1	GSM1380786	21446029	20894075	13072451	82.72
		2	GSM1380787	21114861	21101408	12223301	82.25
		3	GSM1380788	28357806	26455486	19568439	82.58
	Inner Integument	1	GSM1380789	24411044	24392944	12077214	81.49
		2	GSM1380790	29980419	29956963	21000396	80.76
		3	GSM1380791	22280432	22268164	13295282	82.18
	Outer Integument	1	GSM1380793	19200742	19189811	11929615	81.97
		2	GSM1380794	21990734	21977354	12504198	82.52
		3	GSM1380795	24528262	24513962	13056447	82.33
	Suspensor	1	GSM1380796	15045314	15031981	10442543	82.92
		2	GSM1380797	28299514	28278514	13489585	81.7
		3	GSM1380798	16123258	16108724	9130444	82.38
Heart	Embryo Proper	1	GSM1380799	19123323	19104722	12551404	81.99
		2	GSM1380800	20151067	20137987	12128419	82.45
		3	GSM1380801	17023031	17009466	11495630	82.27
	Endosperm	1	GSM1380802	20596480	19607393	12391505	81.91
		2	GSM1380803	16625309	16613006	10851871	81.77
		3	GSM1380804	16410601	16398958	11039065	82.55
	Endothelium	1	GSM1380805	20124033	20108894	13296727	81.37
		2	GSM1380806	18880436	18862614	10517746	80.76
		3	GSM1380807	20009411	20002950	11655173	81.8
	Epidermis	1	GSM1380808	32456863	30565990	17805224	79.97
		2	GSM1380809	20752227	20729827	10773420	81.41
		3	GSM1380810	19299209	19287791	11238383	80.59
	Hilium	1	GSM1380811	19888595	19873461	11047622	81.27
		2	GSM1380812	19756006	19739610	10787563	81.4
		3	GSM1380813	23409596	23396524	12818754	81.83
	Inner Integument	1	GSM1380814	23054719	23039253	14215045	81.77
		2	GSM1380815	15961707	15946903	10264836	82.16
		3	GSM1380816	14937333	14921231	9556980	82.66
	Outer Integument	1	GSM1380817	17931715	17916727	10372921	82.1
		2	GSM1380818	18496780	18486078	10838132	81.86
		3	GSM1380819	17034677	17023284	9793728	80.67
	Suspensor	1	GSM1380820	17692751	17680192	11025255	81.79
		2	GSM1380821	20985194	20964562	15730344	83.89
		3	GSM1380822	16182544	16169506	11331514	83.19
Cotyledon	Embryo Proper	1	GSM1385450	34441361	34420033	22761935	82.32
		2	GSM1385451	20558182	20543594	13332140	82.03
		3	GSM1385452	19407622	19396015	12559975	82.23
	Endosperm	1	GSM1385459	22508372	22492178	13269892	82.43
		2	GSM1385460	22017545	22006763	12515294	82.61
		3	GSM1385461	19580788	19572134	13527914	82.24
	Endothelium	1	GSM1385462	15973038	15965034	9623782	80.18
		2	GSM1385463	22716099	22704043	11879631	81.73
		3	GSM1385464	30709891	30693837	18121697	81.88
	Epidermis	1	GSM1385465	30997327	30980448	19273484	80.52
		2	GSM1385466	19863547	19854134	12370029	81.46
		3	GSM1385467	19247685	19238769	12008959	82.29
	Hilium	1	GSM1385468	22720967	22711093	12418104	80.92
		2	GSM1385469	26149472	26135074	15848924	81
		3	GSM1385470	16435648	16419586	9589076	80.91
	Inner Integument	1	GSM1385471	23394325	23381803	14813121	83.14
		2	GSM1385472	18925763	18914700	11889404	82.26
		3	GSM1385473	21955231	21943270	13570236	83.54
	Outer Integument	1	GSM1385474	18015510	18004111	12543596	81.57
		2	GSM1385475	17477731	17468647	10791728	80.16
		3	GSM1385476	17914413	17905069	9822065	82.45
	Suspensor	1	GSM1385477	19596876	19587223	12329078	82.91
		2	GSM1385478	21456096	21443421	16567955	82.92
		3	GSM1385479	16719814	16368362	12045441	82.52
