# Supplementary material for: Analysis of Spatio-Temporal Transcriptome Profiles of Soybean (Glycine max) Tissues during Early Seed Development
Source: Int J Mol Sci. 2020 Oct 14;21(20):7603. doi: 10.3390/ijms21207603 (PMC7589660; doi:10.3390/ijms21207603)
Supplement: Supplementary file 1 [file ijms-21-07603-s001.zip › supplementary_files/Table S2.xlsx]

## Sheet: Sheet1
Table S2. Number of genes and transcription factors expressed in this study.
	Embryo Proper			Endosperm			Endothelium			Epidermis			Hilum			Inner Integument			Outer Integument			Suspensor			Total
	glob	hrt	cot	glob	hrt	cot	glob	hrt	cot	glob	hrt	cot	glob	hrt	cot	glob	hrt	cot	glob	hrt	cot	glob	hrt	cot
Gene	14802	14675	15178	15227	14499	14829	16443	16295	16207	16823	16509	16064	16979	16541	16974	16022	14686	15018	17523	16769	15439	11376	12110	12534	40739
TF	764	764	838	814	710	745	875	829	826	904	871	786	954	877	909	865	731	773	1011	731	797	574	615	638	2750
