# Supplementary material for: Analysis of Spatio-Temporal Transcriptome Profiles of Soybean (Glycine max) Tissues during Early Seed Development
Source: Int J Mol Sci. 2020 Oct 14;21(20):7603. doi: 10.3390/ijms21207603 (PMC7589660; doi:10.3390/ijms21207603)
Supplement: Supplementary file 1 [file ijms-21-07603-s001.zip › supplementary_files/Table S3.xlsx]

## Sheet: Sheet1
Table S3. Candidate transcriptional regulators identified amongst the hub genes (kME (module membership value) > 0.9 and differentially expressed).
Gene ID	Module	Description
Glyma.12G181400	MM.brown	histone deacetylase 2C
Glyma.02G210500	MM.grey60	basic helix-loop-helix (bHLH) DNA-binding superfamily protein
Glyma.03G070900	MM.grey60	POX (plant homeobox) family protein
Glyma.04G192400	MM.grey60	AP2/B3-like transcriptional factor family protein
Glyma.05G201700	MM.grey60	basic helix-loop-helix (bHLH) DNA-binding superfamily protein
Glyma.07G158600	MM.grey60	Homeodomain-like superfamily protein
Glyma.08G009100	MM.grey60	basic helix-loop-helix (bHLH) DNA-binding superfamily protein
Glyma.11G196300	MM.grey60	BEL1-like homeodomain 8
Glyma.13G157800	MM.grey60	plant-specific transcription factor YABBY family protein
Glyma.14G089200	MM.grey60	Integrase-type DNA-binding superfamily protein
Glyma.17G113400	MM.grey60	plant-specific transcription factor YABBY family protein
Glyma.17G138200	MM.grey60	Plant-specific transcription factor YABBY family protein
Glyma.17G230000	MM.grey60	homeobox gene 1
Glyma.20G176800	MM.grey60	GRAS family transcription factor
Glyma.01G137200	MM.purple	Plant-specific transcription factor YABBY family protein
Glyma.02G056100	MM.purple	homeobox protein 24
Glyma.02G099100	MM.purple	C2H2-like zinc finger protein
Glyma.02G211900	MM.purple	homeobox protein 22
Glyma.02G278400	MM.purple	heat shock transcription factor B4
Glyma.03G029800	MM.purple	Plant-specific transcription factor YABBY family protein
Glyma.04G093300	MM.purple	homeobox protein 22
Glyma.04G238400	MM.purple	basic helix-loop-helix (bHLH) DNA-binding superfamily protein
Glyma.05G019900	MM.purple	TEOSINTE BRANCHED 1, cycloidea and PCF transcription factor 5
Glyma.05G040500	MM.purple	Lateral organ boundaries (LOB) domain family protein
Glyma.05G056000	MM.purple	Plant-specific transcription factor YABBY family protein
Glyma.05G103400	MM.purple	GRAS family transcription factor
Glyma.05G111400	MM.purple	C2H2 and C2HC zinc fingers superfamily protein
Glyma.05G248200	MM.purple	homeobox protein 33
Glyma.06G051600	MM.purple	homeobox gene 1
Glyma.06G147500	MM.purple	WRKY DNA-binding protein 13
Glyma.06G284500	MM.purple	TCP family transcription factor 4
Glyma.06G308900	MM.purple	Plant-specific transcription factor YABBY family protein
Glyma.07G101000	MM.purple	WUSCHEL related homeobox 1
Glyma.07G107200	MM.purple	homeobox protein 33
Glyma.07G174000	MM.purple	zinc finger protein 4
Glyma.08G227700	MM.purple	Integrase-type DNA-binding superfamily protein
Glyma.09G170500	MM.purple	homeobox protein 31
Glyma.09G201000	MM.purple	Dof-type zinc finger DNA-binding family protein
Glyma.10G156600	MM.purple	basic helix-loop-helix (bHLH) DNA-binding superfamily protein
Glyma.11G062300	MM.purple	BEL1-like homeodomain 2
Glyma.11G117200	MM.purple	RAD-like 6
Glyma.11G214300	MM.purple	zinc finger protein 4
Glyma.12G042900	MM.purple	RAD-like 1
Glyma.12G096000	MM.purple	Plant-specific transcription factor YABBY family protein
Glyma.12G190500	MM.purple	Plant-specific transcription factor YABBY family protein
Glyma.13G149500	MM.purple	homeobox 51
Glyma.13G304900	MM.purple	GRAS family transcription factor
Glyma.13G327500	MM.purple	indeterminate(ID)-domain 2
Glyma.14G047000	MM.purple	KNOX/ELK homeobox transcription factor
Glyma.14G079100	MM.purple	AP2/B3-like transcriptional factor family protein
Glyma.14G178000	MM.purple	basic helix-loop-helix (bHLH) DNA-binding superfamily protein
Glyma.14G212000	MM.purple	zinc finger protein 4
Glyma.15G169300	MM.purple	GATA type zinc finger transcription factor family protein
Glyma.15G176500	MM.purple	growth-regulating factor 5
Glyma.16G017700	MM.purple	basic helix-loop-helix (bHLH) DNA-binding superfamily protein
Glyma.16G142800	MM.purple	BEL1-like homeodomain 2
Glyma.17G005600	MM.purple	nuclear factor Y, subunit B6
Glyma.17G055200	MM.purple	GATA type zinc finger transcription factor family protein
Glyma.17G079900	MM.purple	TEOSINTE BRANCHED 1, cycloidea and PCF transcription factor 5
Glyma.17G086300	MM.purple	Lateral organ boundaries (LOB) domain family protein
Glyma.17G155600	MM.purple	C2H2 and C2HC zinc fingers superfamily protein
Glyma.17G162800	MM.purple	GRAS family transcription factor
Glyma.17G228000	MM.purple	indeterminate(ID)-domain 2
Glyma.17G241300	MM.purple	heat shock transcription factor B4
Glyma.17G246200	MM.purple	Homeodomain-like superfamily protein
Glyma.18G042300	MM.purple	zinc finger protein 4
Glyma.19G030900	MM.purple	plastid transcription factor 1
Glyma.19G128900	MM.purple	basic helix-loop-helix (bHLH) DNA-binding superfamily protein
Glyma.20G108600	MM.purple	Homeodomain-like superfamily protein
Glyma.01G134200	MM.black	C2H2-like zinc finger protein
Glyma.01G143900	MM.black	LOB domain-containing protein 18
Glyma.01G177400	MM.black	G-box binding factor 1
Glyma.02G126100	MM.black	basic leucine-zipper 42
Glyma.02G179300	MM.black	AGAMOUS-like 62
Glyma.02G254200	MM.black	Duplicated homeodomain-like superfamily protein
Glyma.02G311100	MM.black	C2H2-like zinc finger protein
Glyma.03G023000	MM.black	LOB domain-containing protein 18
Glyma.03G033600	MM.black	C2H2-like zinc finger protein
Glyma.04G054200	MM.black	WRKY DNA-binding protein 50
Glyma.04G242200	MM.black	myb domain protein 52
Glyma.05G017400	MM.black	basic leucine-zipper 70
Glyma.05G140000	MM.black	MADS-box transcription factor family protein
Glyma.05G202300	MM.black	NAC domain containing protein 83
Glyma.06G121200	MM.black	myb domain protein 52
Glyma.06G248900	MM.black	NAC (No Apical Meristem) domain transcriptional regulator superfamily protein
Glyma.07G080900	MM.black	AGAMOUS-like 20
Glyma.07G126900	MM.black	myb domain protein 68
Glyma.07G198800	MM.black	OBF-binding protein 3
Glyma.08G009700	MM.black	NAC domain containing protein 83
Glyma.08G168100	MM.black	myb domain protein 63
Glyma.09G266400	MM.black	AGAMOUS-like 6
Glyma.10G101900	MM.black	C2H2 and C2HC zinc fingers superfamily protein
Glyma.10G184500	MM.black	telomerase activator1
Glyma.10G254700	MM.black	AGAMOUS-like 62
Glyma.11G045400	MM.black	myb domain protein 84
Glyma.12G094800	MM.black	BEL1-like homeodomain 1
Glyma.12G209900	MM.black	basic helix-loop-helix (bHLH) DNA-binding superfamily protein
Glyma.12G221400	MM.black	NAC domain containing protein 2
Glyma.13G062000	MM.black	NAC domain containing protein 100
Glyma.13G122700	MM.black	ethylene response factor 1
Glyma.13G237600	MM.black	TARGET OF MONOPTEROS 6
Glyma.13G280000	MM.black	NAC domain containing protein 2
Glyma.13G291400	MM.black	basic helix-loop-helix (bHLH) DNA-binding superfamily protein
Glyma.13G333400	MM.black	C2H2-type zinc finger family protein
Glyma.14G123900	MM.black	cytokinin response factor 4
Glyma.15G075800	MM.black	TARGET OF MONOPTEROS 6
Glyma.15G132000	MM.black	homeodomain GLABROUS 11
Glyma.16G198800	MM.black	response regulator 2
Glyma.18G052800	MM.black	AGAMOUS-like 80
Glyma.18G053400	MM.black	MADS-box transcription factor family protein
Glyma.18G224300	MM.black	AGAMOUS-like 6
Glyma.20G115700	MM.black	LOB domain-containing protein 42
Glyma.20G136400	MM.black	AGAMOUS-like 62
Glyma.20G136500	MM.black	AGAMOUS-like 62
Glyma.20G206000	MM.black	telomerase activator1
Glyma.02G179500	MM.blue	AINTEGUMENTA-like 6
Glyma.02G281700	MM.blue	auxin response factor 6
Glyma.03G208800	MM.blue	auxin response factor 2
Glyma.06G235200	MM.blue	sequence-specific DNA binding transcription factors;sequence-specific DNA binding
Glyma.07G112400	MM.blue	homeobox-leucine zipper protein 3
Glyma.08G148200	MM.blue	nuclear factor Y, subunit C9
Glyma.08G204700	MM.blue	HD-ZIP IV family of homeobox-leucine zipper protein with lipid-binding START domain
Glyma.08G261900	MM.blue	LOB domain-containing protein 41
Glyma.08G279000	MM.blue	AINTEGUMENTA-like 6
Glyma.08G344500	MM.blue	GATA transcription factor 26
Glyma.09G004500	MM.blue	Homeodomain-like superfamily protein
Glyma.09G025800	MM.blue	homeodomain GLABROUS 11
Glyma.09G196500	MM.blue	Duplicated homeodomain-like superfamily protein
Glyma.09G230200	MM.blue	C2H2-like zinc finger protein
Glyma.09G238600	MM.blue	mini zinc finger 2
Glyma.09G238700	MM.blue	mini zinc finger 2
Glyma.10G171100	MM.blue	WRKY DNA-binding protein 4
Glyma.11G167400	MM.blue	Basic-leucine zipper (bZIP) transcription factor family protein
Glyma.13G144600	MM.blue	TRF-like 8
Glyma.13G207500	MM.blue	nuclear factor Y, subunit C1
Glyma.13G207600	MM.blue	nuclear factor Y, subunit C9
Glyma.13G363600	MM.blue	Zinc finger C-x8-C-x5-C-x3-H type family protein
Glyma.14G119000	MM.blue	myb domain protein 56
Glyma.14G197200	MM.blue	Basic-leucine zipper (bZIP) transcription factor family protein
Glyma.14G204400	MM.blue	high-level expression of sugar-inducible gene 2
Glyma.15G063900	MM.blue	basic helix-loop-helix (bHLH) DNA-binding superfamily protein
Glyma.15G109100	MM.blue	Homeodomain-like superfamily protein
Glyma.16G051800	MM.blue	NAC domain containing protein 83
Glyma.16G167700	MM.blue	sequence-specific DNA binding transcription factors
Glyma.19G062000	MM.blue	myb domain protein 98
Glyma.19G097700	MM.blue	NAC domain containing protein 83
Glyma.19G206100	MM.blue	auxin response factor 2
Glyma.03G203300	MM.midnightblue	AGAMOUS-like 92
Glyma.08G261500	MM.midnightblue	Integrase-type DNA-binding superfamily protein
Glyma.09G025900	MM.midnightblue	homeodomain GLABROUS 11
Glyma.10G085600	MM.midnightblue	AGAMOUS-like 62
Glyma.10G086400	MM.midnightblue	AGAMOUS-like 62
Glyma.10G240200	MM.midnightblue	TCP family transcription factor
Glyma.11G186100	MM.midnightblue	AGAMOUS-like 80
Glyma.17G178200	MM.midnightblue	LOB domain-containing protein 10
Glyma.18G242000	MM.midnightblue	WRKY DNA-binding protein 2
Glyma.20G136600	MM.midnightblue	AGAMOUS-like 62
Glyma.04G041200	MM.royalblue	DREB and EAR motif protein 3
Glyma.19G217000	MM.royalblue	WRKY DNA-binding protein 35
Glyma.01G056800	MM.tan	WRKY DNA-binding protein 57
Glyma.02G070000	MM.tan	NAC domain containing protein 47
Glyma.03G019400	MM.tan	AGAMOUS-like 6
Glyma.07G081300	MM.tan	AGAMOUS-like 6
Glyma.07G133700	MM.tan	WRKY DNA-binding protein 49
Glyma.07G208000	MM.tan	basic helix-loop-helix (bHLH) DNA-binding superfamily protein
Glyma.07G218000	MM.tan	homeobox-leucine zipper protein 17
Glyma.09G244000	MM.tan	WRKY family transcription factor
Glyma.10G051500	MM.tan	C2H2-like zinc finger protein
Glyma.10G236400	MM.tan	myb domain protein 17
Glyma.13G139000	MM.tan	C2H2-like zinc finger protein
Glyma.01G168500	MM.yellow	B-box type zinc finger family protein
Glyma.02G147800	MM.yellow	basic helix-loop-helix (bHLH) DNA-binding superfamily protein
Glyma.03G176600	MM.yellow	WRKY family transcription factor family protein
Glyma.04G159600	MM.yellow	Squamosa promoter-binding protein-like (SBP domain) transcription factor family protein
Glyma.05G061900	MM.yellow	myb domain protein 5
Glyma.06G168600	MM.yellow	Squamosa promoter-binding protein-like (SBP domain) transcription factor family protein
Glyma.07G037700	MM.yellow	myb domain protein 32
Glyma.08G035000	MM.yellow	Integrase-type DNA-binding superfamily protein
Glyma.10G026000	MM.yellow	basic helix-loop-helix (bHLH) DNA-binding superfamily protein
Glyma.12G168300	MM.yellow	TCP family transcription factor
Glyma.12G228300	MM.yellow	TEOSINTE BRANCHED 1, cycloidea and PCF transcription factor 3
Glyma.13G032200	MM.yellow	myb domain protein 5
Glyma.13G061900	MM.yellow	myb domain protein 16
Glyma.13G271700	MM.yellow	TEOSINTE BRANCHED 1, cycloidea and PCF transcription factor 3
Glyma.13G307300	MM.yellow	Homeodomain-like superfamily protein
Glyma.13G357100	MM.yellow	HD-ZIP IV family of homeobox-leucine zipper protein with lipid-binding START domain
Glyma.14G154400	MM.yellow	myb domain protein 5
Glyma.15G016500	MM.yellow	HD-ZIP IV family of homeobox-leucine zipper protein with lipid-binding START domain
Glyma.16G007100	MM.yellow	myb domain protein 6
Glyma.17G050500	MM.yellow	Duplicated homeodomain-like superfamily protein
Glyma.18G155000	MM.yellow	AP2/B3-like transcriptional factor family protein
Glyma.19G177400	MM.yellow	WRKY family transcription factor family protein
Glyma.19G257400	MM.yellow	myb domain protein 4
Glyma.20G013000	MM.yellow	myb domain protein 3
Glyma.02G239600	MM.cyan	auxin response factor 8
Glyma.04G027400	MM.cyan	SHI-related sequence 5
Glyma.05G018100	MM.cyan	OBF binding protein 4
Glyma.05G190600	MM.cyan	basic helix-loop-helix (bHLH) DNA-binding superfamily protein
Glyma.06G027500	MM.cyan	SHI-related sequence 5
Glyma.08G156000	MM.cyan	basic helix-loop-helix (bHLH) DNA-binding superfamily protein
Glyma.10G053500	MM.cyan	auxin response factor 16
Glyma.14G146100	MM.cyan	Integrase-type DNA-binding superfamily protein
Glyma.15G091000	MM.cyan	auxin response factor 8
Glyma.15G127900	MM.cyan	LOB domain-containing protein 4
Glyma.17G010200	MM.cyan	KNOX/ELK homeobox transcription factor
Glyma.01G014800	MM.salmon	Homeodomain-like superfamily protein
Glyma.01G221500	MM.salmon	POX (plant homeobox) family protein
Glyma.02G171300	MM.salmon	homeobox from Arabidopsis thaliana
Glyma.02G280000	MM.salmon	Lateral root primordium (LRP) protein-related
Glyma.03G142400	MM.salmon	bZIP transcription factor family protein
Glyma.03G159800	MM.salmon	ethylene responsive element binding factor 3
Glyma.04G233300	MM.salmon	Dof-type zinc finger DNA-binding family protein
Glyma.04G251900	MM.salmon	GRAS family transcription factor
Glyma.06G131500	MM.salmon	Dof-type zinc finger DNA-binding family protein
Glyma.07G230400	MM.salmon	Lateral root primordium (LRP) protein-related
Glyma.08G017600	MM.salmon	myb domain protein 103
Glyma.08G192300	MM.salmon	indeterminate(ID)-domain 11
Glyma.09G023600	MM.salmon	Homeobox-leucine zipper family protein / lipid-binding START domain-containing protein
Glyma.09G207300	MM.salmon	Homeodomain-like superfamily protein
Glyma.10G034600	MM.salmon	C2H2 and C2HC zinc fingers superfamily protein
Glyma.11G022200	MM.salmon	POX (plant homeobox) family protein
Glyma.11G194100	MM.salmon	myb domain protein 36
Glyma.13G120900	MM.salmon	zinc finger protein 11
Glyma.14G034800	MM.salmon	Lateral root primordium (LRP) protein-related
Glyma.15G024500	MM.salmon	indeterminate(ID)-domain 11
Glyma.17G158300	MM.salmon	Integrase-type DNA-binding superfamily protein
Glyma.19G021100	MM.salmon	homeobox 3
Glyma.20G042000	MM.salmon	heat shock transcription factor B4
Glyma.01G044600	MM.lightgreen	Homeobox-leucine zipper protein family
Glyma.01G211500	MM.lightgreen	myb domain protein 42
Glyma.02G019100	MM.lightgreen	Homeobox-leucine zipper protein family
Glyma.03G236600	MM.lightgreen	C2H2 and C2HC zinc fingers superfamily protein
Glyma.07G158000	MM.lightgreen	indeterminate(ID)-domain 4
Glyma.19G228300	MM.lightgreen	KNOTTED1-like homeobox gene 6
Glyma.19G234500	MM.lightgreen	C2H2 and C2HC zinc fingers superfamily protein
Glyma.19G261300	MM.lightgreen	AP2/B3-like transcriptional factor family protein
Glyma.04G249000	MM.turquoise	NAC (No Apical Meristem) domain transcriptional regulator superfamily protein
Glyma.06G050300	MM.turquoise	CCCH-type zinc finger family protein
Glyma.06G065200	MM.turquoise	KNOTTED1-like homeobox gene 3
Glyma.07G178500	MM.turquoise	Homeodomain-like superfamily protein
Glyma.12G171600	MM.turquoise	NAC domain containing protein 25
Glyma.13G329000	MM.turquoise	TARGET OF MONOPTEROS 6
Glyma.14G119100	MM.turquoise	SCARECROW-like 1
Glyma.15G002100	MM.turquoise	FAR1-related sequence 6
Glyma.17G101500	MM.turquoise	NAC domain containing protein 100
Glyma.19G109100	MM.turquoise	Arabidopsis NAC domain containing protein 87
Glyma.19G243500	MM.turquoise	Duplicated homeodomain-like superfamily protein
Glyma.20G035300	MM.turquoise	Homeodomain-like superfamily protein
Glyma.01G009600	MM.green	Homeodomain-like superfamily protein
Glyma.01G198100	MM.green	basic helix-loop-helix (bHLH) DNA-binding superfamily protein
Glyma.02G026300	MM.green	myb-like transcription factor family protein
Glyma.02G135400	MM.green	Homeodomain-like superfamily protein
Glyma.04G010300	MM.green	G-box binding factor 6
Glyma.04G029200	MM.green	BEL1-like homeodomain 11
Glyma.04G085000	MM.green	homeobox gene 8
Glyma.04G132200	MM.green	RAD-like 1
Glyma.04G135400	MM.green	sequence-specific DNA binding transcription factors
Glyma.05G166400	MM.green	Homeobox-leucine zipper family protein / lipid-binding START domain-containing protein
Glyma.06G238100	MM.green	squamosa promoter-binding protein-like 12
Glyma.07G027200	MM.green	basic helix-loop-helix (bHLH) DNA-binding superfamily protein
Glyma.07G219400	MM.green	WUSCHEL related homeobox 1
Glyma.07G271900	MM.green	homeobox protein 21
Glyma.08G215500	MM.green	basic helix-loop-helix (bHLH) DNA-binding superfamily protein
Glyma.08G286500	MM.green	basic helix-loop-helix (bHLH) DNA-binding superfamily protein
Glyma.09G211400	MM.green	Homeodomain-like superfamily protein
Glyma.11G045100	MM.green	Homeobox-leucine zipper protein family
Glyma.11G068800	MM.green	homeobox protein 24
Glyma.15G234100	MM.green	sequence-specific DNA binding transcription factors
Glyma.17G076000	MM.green	response regulator 12
Glyma.18G014900	MM.green	homeobox protein 6
Glyma.18G176300	MM.green	DNA binding with one finger 2.4
Glyma.19G224700	MM.green	phytochrome interacting factor 3
Glyma.20G017600	MM.green	WUSCHEL related homeobox 1
Glyma.20G184000	MM.green	indeterminate(ID)-domain 4
Glyma.02G041500	MM.greenyellow	K-box region and MADS-box transcription factor family protein
Glyma.02G213800	MM.greenyellow	basic helix-loop-helix 32
Glyma.08G120600	MM.greenyellow	K-box region and MADS-box transcription factor family protein
Glyma.10G054700	MM.greenyellow	myb domain protein 36
Glyma.12G040600	MM.greenyellow	basic leucine-zipper 44
Glyma.12G110400	MM.greenyellow	Integrase-type DNA-binding superfamily protein
Glyma.13G327600	MM.greenyellow	NAC domain containing protein 25
Glyma.02G264700	MM.magenta	Integrase-type DNA-binding superfamily protein
Glyma.03G183900	MM.magenta	myb domain protein 68
Glyma.07G203000	MM.magenta	homeobox-3
Glyma.08G235200	MM.magenta	LOB domain-containing protein 22
Glyma.09G062400	MM.magenta	homeobox from Arabidopsis thaliana
Glyma.10G069700	MM.magenta	WUSCHEL related homeobox 8
Glyma.11G014800	MM.magenta	Integrase-type DNA-binding superfamily protein
Glyma.12G057000	MM.magenta	WIP domain protein 5
Glyma.13G172700	MM.magenta	homeobox-3
Glyma.15G027900	MM.magenta	Plant regulator RWP-RK family protein
Glyma.15G077100	MM.magenta	erf domain protein 9
Glyma.15G168800	MM.magenta	homeobox from Arabidopsis thaliana
Glyma.17G094400	MM.magenta	Homeodomain-like superfamily protein
Glyma.20G108300	MM.magenta	AP2/B3-like transcriptional factor family protein
Glyma.20G108400	MM.magenta	AP2/B3-like transcriptional factor family protein
Glyma.20G163200	MM.magenta	WRKY family transcription factor
Glyma.01G046800	MM.pink	NAC (No Apical Meristem) domain transcriptional regulator superfamily protein
Glyma.01G185800	MM.pink	heat shock factor 4
Glyma.02G094500	MM.pink	C2H2 and C2HC zinc fingers superfamily protein
Glyma.02G107000	MM.pink	NAC (No Apical Meristem) domain transcriptional regulator superfamily protein
Glyma.03G221700	MM.pink	myb domain protein 2
Glyma.05G002700	MM.pink	NAC domain containing protein 44
Glyma.05G221300	MM.pink	Transcriptional factor B3 family protein / auxin-responsive factor AUX/IAA-related
Glyma.06G061900	MM.pink	WRKY DNA-binding protein 40
Glyma.06G163700	MM.pink	Integrase-type DNA-binding superfamily protein
Glyma.07G047900	MM.pink	NAC domain containing protein 62
Glyma.08G161300	MM.pink	NAC (No Apical Meristem) domain transcriptional regulator superfamily protein
Glyma.08G295800	MM.pink	homeobox 1
Glyma.08G301100	MM.pink	NAC (No Apical Meristem) domain transcriptional regulator superfamily protein
Glyma.11G132600	MM.pink	WIP domain protein 5
Glyma.11G164800	MM.pink	Lateral organ boundaries (LOB) domain family protein
Glyma.13G063200	MM.pink	myb domain protein 30
Glyma.13G234700	MM.pink	NAC domain containing protein 73
Glyma.15G027400	MM.pink	nuclear factor Y, subunit A3
Glyma.15G033600	MM.pink	WIP domain protein 5
Glyma.15G078300	MM.pink	NAC domain containing protein 73
Glyma.15G266500	MM.pink	NAC (No Apical Meristem) domain transcriptional regulator superfamily protein
Glyma.17G058600	MM.pink	basic helix-loop-helix (bHLH) DNA-binding superfamily protein
Glyma.17G096700	MM.pink	homeobox 1
Glyma.17G241000	MM.pink	basic helix-loop-helix (bHLH) DNA-binding superfamily protein
Glyma.18G126800	MM.pink	homeobox 1
Glyma.18G202400	MM.pink	Homeodomain-like superfamily protein
Glyma.15G092500	MM.grey	TEOSINTE BRANCHED 1, cycloidea and PCF transcription factor 2
Glyma.01G192600	MM.lightcyan	LOB domain-containing protein 38
Glyma.11G016100	MM.lightcyan	scarecrow-like 3
Glyma.05G049300	MM.red	GRAS family transcription factor
Glyma.10G245500	MM.red	TESMIN/TSO1-like CXC 2
Glyma.11G180100	MM.red	E2F transcription factor 1
Glyma.17G093600	MM.red	DP-E2F-like 1
Glyma.17G131200	MM.red	GRAS family transcription factor
Glyma.20G149100	MM.red	Tesmin/TSO1-like CXC domain-containing protein
