# Supplementary material for: Analysis of Spatio-Temporal Transcriptome Profiles of Soybean (Glycine max) Tissues during Early Seed Development
Source: Int J Mol Sci. 2020 Oct 14;21(20):7603. doi: 10.3390/ijms21207603 (PMC7589660; doi:10.3390/ijms21207603)
Supplement: Supplementary file 1 [file ijms-21-07603-s001.zip › supplementary_files/Table S4.xlsx]

## Sheet: Sheet1
Table S4. Orthologous genes in soybean and Arabidopsis. Orthologous genes of soybean and Arabidopsis were grouped (orthogroups) using the Orthofinder algorithm as described in the Methods section.
Orthogroup	A.thaliana	G.max
OG0000000	AT1G19160, AT1G23037, AT1G26510, AT1G26515, AT1G30780, AT1G30790, AT1G30920, AT1G30925, AT1G30930, AT1G31000, AT1G31080, AT1G31090, AT1G31163, AT1G31620, AT1G32420, AT1G32660, AT1G33010, AT1G33020, AT1G43005, AT1G46840, AT1G46912, AT1G46984, AT1G47300, AT1G47340, AT1G47350, AT1G47730, AT1G47765, AT1G47790, AT1G47800, AT1G47810, AT1G48060, AT1G50870, AT1G50880, AT1G52490, AT1G53360, AT1G53370, AT1…	Glyma.02G128400
OG0000004	AT1G06630, AT1G19070, AT1G21990, AT1G47915, AT1G47920, AT1G48390, AT1G48400, AT1G52650, AT1G56610, AT1G58310, AT1G64540, AT2G29910, AT2G29930, AT2G33796, AT2G42720, AT3G03030, AT3G03040, AT3G42770, AT3G44060, AT3G44080, AT3G44090, AT3G44180, AT3G44810, AT3G49150, AT3G54160, AT3G58820, AT3G58860, AT3G58880, AT3G58890, AT3G58900, AT3G58910, AT3G58920, AT3G58930, AT3G58940, AT3G58950, AT3G58960, AT3…	Glyma.07G072400
OG0000005	AT1G05080, AT1G19410, AT1G22000, AT1G26815, AT1G26890, AT1G32375, AT1G50980, AT1G51055, AT1G55030, AT1G55660, AT2G04230, AT2G26860, AT3G10750, AT3G26920, AT3G26922, AT3G26930, AT3G49020, AT3G49030, AT3G49040, AT3G49480, AT3G50710, AT3G51530, AT3G52670, AT3G52680, AT3G52690, AT3G53550, AT3G54910, AT3G55670, AT3G55900, AT3G56780, AT4G00160, AT4G00315, AT4G09920, AT4G10400, AT4G10410, AT4G10420, AT4…	Glyma.13G278200
OG0000008	AT1G47885, AT2G34930	Glyma.16G182700, Glyma.16G182866, Glyma.16G182900, Glyma.16G183266, Glyma.16G183332, Glyma.16G183500, Glyma.16G183550, Glyma.16G183601, Glyma.16G183651, Glyma.16G184000, Glyma.16G184200, Glyma.16G184451, Glyma.16G184500, Glyma.16G184700, Glyma.16G185100, Glyma.16G185200, Glyma.16G185351, Glyma.16G185601, Glyma.16G185800, Glyma.16G186100, Glyma.16G186250, Glyma.16G186400, Glyma.16G186600, Glyma.16…
OG0000011	AT3G07040	Glyma.01G148401, Glyma.06G311000, Glyma.06G311100, Glyma.06G311200, Glyma.06G316301, Glyma.08G305400, Glyma.08G310701, Glyma.08G315750, Glyma.08G317400, Glyma.08G317700, Glyma.08G318000, Glyma.08G319300, Glyma.08G323200, Glyma.09G212300, Glyma.15G125602, Glyma.18G082100, Glyma.18G082200, Glyma.18G082300, Glyma.18G082400, Glyma.18G082800, Glyma.18G083200, Glyma.18G083900, Glyma.18G084000, Glyma.18…
OG0000013	AT5G33406	Glyma.01G121600, Glyma.02G159600, Glyma.02G172500, Glyma.03G080400, Glyma.04G114900, Glyma.04G117600, Glyma.04G163700, Glyma.06G108300, Glyma.06G219500, Glyma.06G230700, Glyma.06G236900, Glyma.06G237100, Glyma.06G237800, Glyma.06G315800, Glyma.07G131500, Glyma.07G133300, Glyma.07G163900, Glyma.07G169600, Glyma.07G171900, Glyma.08G294500, Glyma.09G000200, Glyma.09G064900, Glyma.09G104100, Glyma.09…
OG0000029	AT1G13080, AT1G13090, AT1G13100, AT1G13110, AT2G02580, AT2G24180, AT3G26150, AT3G26160, AT3G26170, AT3G26180, AT3G26190, AT3G26200, AT3G26210, AT3G26220, AT3G26230, AT3G26270, AT3G26280, AT3G26290, AT3G26300, AT3G26310, AT3G26320, AT3G26330, AT3G26830, AT3G44250, AT3G53280, AT3G53290, AT3G53300, AT3G53305, AT5G25120, AT5G25130, AT5G25140, AT5G25180, AT5G35715, AT5G57260	Glyma.05G042800
OG0000033	AT5G45890	Glyma.06G272600, Glyma.06G273200, Glyma.06G273400, Glyma.06G273500, Glyma.06G273800, Glyma.06G274100, Glyma.06G278000, Glyma.06G278200, Glyma.06G279100, Glyma.06G279200, Glyma.06G279900, Glyma.06G283000, Glyma.06G283100, Glyma.11G144900, Glyma.12G077100, Glyma.12G077202, Glyma.12G120901, Glyma.12G123001, Glyma.12G123500, Glyma.12G123600, Glyma.12G127200, Glyma.12G127300, Glyma.12G130600, Glyma.12…
OG0000043	AT5G61820	Glyma.01G121245, Glyma.01G121263, Glyma.01G121272, Glyma.03G057700, Glyma.03G071800, Glyma.03G071900, Glyma.03G075600, Glyma.03G078900, Glyma.03G115700, Glyma.04G118000, Glyma.04G118100, Glyma.04G118300, Glyma.04G118400, Glyma.04G143900, Glyma.04G144000, Glyma.04G144100, Glyma.04G144200, Glyma.05G126700, Glyma.05G126750, Glyma.05G126800, Glyma.05G126900, Glyma.05G127100, Glyma.08G081700, Glyma.08…
OG0000046	AT3G30730	Glyma.01G057801, Glyma.01G135100, Glyma.04G103800, Glyma.04G116000, Glyma.05G078600, Glyma.07G160600, Glyma.07G171700, Glyma.08G310900, Glyma.09G061100, Glyma.09G080200, Glyma.10G096000, Glyma.10G108181, Glyma.10G108221, Glyma.10G108261, Glyma.11G165502, Glyma.12G111300, Glyma.13G024401, Glyma.13G059600, Glyma.13G154900, Glyma.15G190000, Glyma.15G193800, Glyma.15G197401, Glyma.16G109000, Glyma.18…
OG0000052	AT2G44480	Glyma.11G129200, Glyma.11G129300, Glyma.11G129366, Glyma.11G129432, Glyma.11G129500, Glyma.11G129600, Glyma.11G129700, Glyma.11G129800, Glyma.11G129900, Glyma.11G130000, Glyma.11G130100, Glyma.12G053800, Glyma.12G053900, Glyma.12G054000, Glyma.12G054100, Glyma.12G054200, Glyma.12G054300, Glyma.12G054400, Glyma.12G054500, Glyma.12G054600, Glyma.12G104301, Glyma.12G130200, Glyma.15G031300, Glyma.15…
OG0000057	AT5G36930	Glyma.01G112200, Glyma.01G112300, Glyma.03G052800, Glyma.03G053100, Glyma.03G053200, Glyma.03G053500, Glyma.03G053602, Glyma.03G054100, Glyma.03G054500, Glyma.03G075300, Glyma.03G077400, Glyma.03G087500, Glyma.03G087600, Glyma.03G087851, Glyma.03G088000, Glyma.03G088100, Glyma.12G239200, Glyma.16G085200, Glyma.16G085400, Glyma.16G085700, Glyma.16G085900, Glyma.16G086500, Glyma.16G086700, Glyma.16…
OG0000064	AT1G07660, AT1G07820, AT2G28740, AT3G45930, AT3G46320, AT3G53730, AT5G59690, AT5G59970	Glyma.02G224100, Glyma.03G171400, Glyma.10G133500, Glyma.11G146481, Glyma.11G177800, Glyma.11G177900, Glyma.11G178100, Glyma.11G178200, Glyma.12G074500, Glyma.13G147000, Glyma.14G190800, Glyma.15G043200, Glyma.17G063200, Glyma.18G064401, Glyma.20G083800
OG0000065	AT1G12210, AT1G12220, AT1G12280, AT1G12290, AT1G15890, AT1G51480, AT1G52660, AT1G61180, AT1G61190, AT1G61300, AT1G61310, AT1G62630, AT1G63350, AT1G63360, AT3G15700, AT4G10780, AT5G05400, AT5G43730, AT5G43740, AT5G47250, AT5G47260, AT5G63020	Glyma.09G258200
OG0000066	AT5G10530, AT5G65600	Glyma.01G020600, Glyma.01G020700, Glyma.02G012600, Glyma.02G156800, Glyma.08G065700, Glyma.08G274600, Glyma.08G274700, Glyma.08G274900, Glyma.08G275000, Glyma.08G275400, Glyma.09G150400, Glyma.09G201400, Glyma.09G201500, Glyma.09G201600, Glyma.10G013101, Glyma.10G108900, Glyma.10G113600, Glyma.10G235600, Glyma.18G150100, Glyma.18G150300, Glyma.20G158700
OG0000075	AT1G66540, AT2G23190, AT2G23220, AT3G28740, AT4G37310, AT4G37320, AT4G37330, AT4G37340, AT4G37360, AT4G37370, AT4G37400, AT4G37410, AT4G37430, AT5G36220, AT5G57220, AT5G67310	Glyma.01G190402, Glyma.08G089400, Glyma.11G051800, Glyma.11G051850, Glyma.16G149300
OG0000083	AT3G18650, AT4G02235, AT4G11250, AT5G26880, AT5G26950, AT5G27050, AT5G27070, AT5G27090, AT5G27580, AT5G27944, AT5G37415, AT5G38740, AT5G39750, AT5G39810, AT5G40070, AT5G40120, AT5G40220, AT5G41200, AT5G65330	Glyma.08G152700
OG0000084	AT3G09870	Glyma.03G183000, Glyma.03G183100, Glyma.10G055600, Glyma.10G055800, Glyma.10G055900, Glyma.10G056000, Glyma.10G056200, Glyma.10G056300, Glyma.10G056400, Glyma.10G056500, Glyma.10G056600, Glyma.13G142700, Glyma.13G142800, Glyma.13G142900, Glyma.13G143000, Glyma.13G143100, Glyma.13G143200, Glyma.19G183700, Glyma.19G183800
OG0000091	AT1G03400, AT1G03410, AT1G04350, AT1G04380, AT1G06620, AT1G06640, AT1G06645, AT1G06650, AT2G25450, AT2G30830, AT2G30840, AT3G61400, AT5G43440, AT5G43450, AT5G59530, AT5G59540	Glyma.03G104200, Glyma.07G119700, Glyma.15G257300
OG0000093	AT1G32940, AT1G32950, AT1G32960, AT1G32970, AT1G66210, AT1G66220, AT4G10510, AT4G10520, AT4G10530, AT4G10540, AT4G10550, AT4G21323, AT4G21326, AT4G21630, AT4G21640, AT4G21650, AT4G26330, AT5G11940	Glyma.05G151000
OG0000094	AT1G35710, AT4G08850	Glyma.03G023700, Glyma.03G026800, Glyma.03G027200, Glyma.03G166100, Glyma.09G239500, Glyma.09G239700, Glyma.09G241500, Glyma.18G254000, Glyma.18G254300, Glyma.18G254400, Glyma.18G254500, Glyma.18G254600, Glyma.18G254700, Glyma.18G257800, Glyma.18G258200, Glyma.18G258300, Glyma.18G268002
OG0000101	AT2G25735	Glyma.01G122400, Glyma.02G217000, Glyma.04G079300, Glyma.04G090800, Glyma.05G231600, Glyma.06G080800, Glyma.06G092500, Glyma.07G006000, Glyma.07G087300, Glyma.08G206600, Glyma.09G189600, Glyma.13G170800, Glyma.13G359300, Glyma.14G140500, Glyma.14G184400, Glyma.15G014600, Glyma.19G011100
OG0000103	AT3G54070, AT5G35810, AT5G35830	Glyma.02G178250, Glyma.09G053400, Glyma.09G053700, Glyma.09G054000, Glyma.09G054100, Glyma.09G054200, Glyma.09G054500, Glyma.09G054600, Glyma.09G054700, Glyma.09G054800, Glyma.15G160300, Glyma.15G160400, Glyma.15G160600, Glyma.15G160700, Glyma.18G170000
OG0000114	AT1G70230	Glyma.01G034300, Glyma.01G034402, Glyma.01G034600, Glyma.01G034700, Glyma.01G034800, Glyma.01G034900, Glyma.02G031100, Glyma.02G031200, Glyma.02G031300, Glyma.02G031400, Glyma.02G031501, Glyma.02G031600, Glyma.02G031700, Glyma.02G031800, Glyma.02G031900, Glyma.08G290300
OG0000115	AT1G09200, AT3G27360, AT5G10390, AT5G10400, AT5G65360	Glyma.05G188600, Glyma.05G188700, Glyma.07G202500, Glyma.08G227400, Glyma.08G245000, Glyma.11G130900, Glyma.12G055200, Glyma.13G173100, Glyma.13G342000, Glyma.15G032300, Glyma.15G222200, Glyma.18G266200
OG0000116	AT3G09270	Glyma.01G106000, Glyma.03G073702, Glyma.07G139600, Glyma.07G139700, Glyma.07G139800, Glyma.07G139900, Glyma.07G140000, Glyma.07G140100, Glyma.07G140200, Glyma.07G140300, Glyma.07G140400, Glyma.07G140551, Glyma.07G140700, Glyma.18G190200, Glyma.18G190300, Glyma.18G190500
OG0000124	AT2G27320, AT2G35250, AT2G38255, AT4G17505, AT4G17860, AT5G05030, AT5G11660, AT5G25410, AT5G25415, AT5G36680, AT5G36770, AT5G46200, AT5G46810, AT5G46820, AT5G60380	Glyma.09G186600
OG0000128	AT1G26320, AT3G03080, AT3G59845, AT5G16960, AT5G16970, AT5G16980, AT5G16990, AT5G17000, AT5G37940, AT5G37980, AT5G38000	Glyma.03G091300, Glyma.03G097600, Glyma.03G098600, Glyma.03G098900, Glyma.07G123200
OG0000135	AT2G18950	Glyma.01G134600, Glyma.01G134700, Glyma.03G033100, Glyma.08G274800, Glyma.10G070100, Glyma.10G070200, Glyma.10G070300, Glyma.10G295300, Glyma.13G097800, Glyma.13G152746, Glyma.13G152780, Glyma.13G152814, Glyma.17G061900, Glyma.20G245100
OG0000136	AT2G24710, AT2G24720, AT2G29100, AT2G29110, AT2G29120, AT3G04110, AT3G07520, AT4G31710, AT5G11180, AT5G11210, AT5G27100, AT5G48400, AT5G48410	Glyma.07G226400, Glyma.07G226500
OG0000138	AT1G66000, AT1G66060, AT1G66110, AT2G03010, AT4G09440, AT4G16530, AT5G37400, AT5G37410, AT5G37420, AT5G37430, AT5G37460, AT5G37470, AT5G37650, AT5G37920	Glyma.17G140900
OG0000142	AT4G35720	Glyma.01G160500, Glyma.01G160700, Glyma.01G160800, Glyma.01G160900, Glyma.01G161000, Glyma.02G042600, Glyma.02G042700, Glyma.02G042800, Glyma.11G082900, Glyma.11G083000, Glyma.11G083100, Glyma.11G083200, Glyma.11G083401, Glyma.16G119500
OG0000143	AT1G21100, AT1G21110, AT1G21120, AT1G21130, AT1G33030, AT1G51990, AT1G62900, AT1G63140, AT1G76790, AT1G77520, AT1G77530, AT5G37170, AT5G53810, AT5G54160	Glyma.06G137100
OG0000144	AT1G12130, AT1G12140, AT1G12160, AT1G12200, AT1G62540, AT1G62560, AT1G62570, AT1G62580, AT1G62600, AT1G62620, AT1G63340, AT1G63370, AT1G63390, AT1G65860	Glyma.11G031100
OG0000158	AT2G39850, AT3G46840, AT3G46850, AT4G15040, AT5G58820, AT5G58830, AT5G58840, AT5G59090, AT5G59100, AT5G59110, AT5G59120, AT5G59130, AT5G59190	Glyma.14G064501
OG0000159	AT1G13420, AT1G13430, AT1G28170, AT2G03750, AT2G03760, AT2G03770, AT2G14920, AT2G27570, AT3G45070, AT3G45080, AT3G51210, AT4G26280, AT5G43690	Glyma.08G270000
OG0000162	AT2G24210, AT3G25810, AT3G25820, AT3G25830, AT4G16730, AT4G16740	Glyma.06G302200, Glyma.09G122500, Glyma.12G102000, Glyma.13G304601, Glyma.13G304700, Glyma.13G304800, Glyma.20G074400, Glyma.20G248302
OG0000166	AT1G49240, AT2G37620, AT2G42090, AT2G42100, AT2G42170, AT3G12110, AT3G18780, AT3G46520, AT3G53750, AT5G09810, AT5G59370	Glyma.04G215900, Glyma.09G111200, Glyma.18G290800
OG0000167	AT1G49530, AT2G18620, AT2G18640, AT2G23800, AT3G14510, AT3G14530, AT3G14550, AT3G20160, AT3G29430, AT3G32040, AT4G36810	Glyma.02G059000, Glyma.11G063900, Glyma.16G141700
OG0000171	AT1G66960, AT1G78480, AT1G78500, AT1G78950, AT1G78955, AT1G78960, AT1G78970, AT3G29255, AT4G15340, AT4G15370, AT5G36150, AT5G42600, AT5G48010	Glyma.08G225800
OG0000172	AT1G08890, AT1G08900, AT1G08920, AT1G08930, AT1G54720, AT1G54730, AT3G05155, AT3G05160, AT3G05165, AT3G05400, AT3G20460, AT5G27350, AT5G27360	Glyma.03G241000
OG0000173	AT1G23810, AT1G24060, AT1G24200, AT1G24210, AT1G24220, AT1G24230, AT1G24250, AT1G27240, AT1G27260, AT1G27270, AT1G27280, AT1G70030, AT5G35610	Glyma.18G130300
OG0000175	AT5G07900	Glyma.08G275900, Glyma.08G305200, Glyma.08G305300, Glyma.08G305900, Glyma.08G306000, Glyma.08G306100, Glyma.18G107500, Glyma.18G112100, Glyma.18G112300, Glyma.18G112400, Glyma.18G112600, Glyma.18G112700, Glyma.18G112900
OG0000176	AT5G01260	Glyma.01G115000, Glyma.03G061700, Glyma.03G061751, Glyma.03G061802, Glyma.03G061852, Glyma.03G062100, Glyma.03G062300, Glyma.03G062500, Glyma.03G062800, Glyma.03G063000, Glyma.07G148000, Glyma.18G199300, Glyma.U024600
OG0000187	AT1G14640, AT1G14650, AT2G43960, AT3G27600, AT3G49130, AT4G16200, AT5G06520, AT5G06890, AT5G12280	Glyma.09G007700, Glyma.10G2644004, Glyma.15G173200, Glyma.20G126000
OG0000192	AT2G27180, AT3G11690, AT5G06380	Glyma.02G187300, Glyma.03G204500, Glyma.06G308300, Glyma.10G084600, Glyma.10G084900, Glyma.10G085200, Glyma.12G096500, Glyma.12G190900, Glyma.13G310800, Glyma.19G201900
OG0000193	AT1G72110, AT2G38995, AT2G43255, AT3G49190, AT3G49200, AT3G49210, AT5G12420, AT5G16350, AT5G22490, AT5G37300, AT5G53380, AT5G53390	Glyma.09G196400
OG0000194	AT2G25890, AT4G25140, AT5G07510, AT5G07520, AT5G07530, AT5G07540, AT5G07550, AT5G07560, AT5G07571, AT5G07600, AT5G51210	Glyma.04G077600, Glyma.06G078700
OG0000196	AT4G11860, AT4G22960	Glyma.01G214700, Glyma.03G264902, Glyma.03G265002, Glyma.04G257402, Glyma.04G257602, Glyma.11G000066, Glyma.11G000132, Glyma.11G027200, Glyma.12G000076, Glyma.14G000050, Glyma.17G000250
OG0000197	AT4G17030	Glyma.01G204800, Glyma.05G065100, Glyma.05G065200, Glyma.05G065300, Glyma.05G065700, Glyma.05G065800, Glyma.11G038300, Glyma.17G146900, Glyma.17G147200, Glyma.17G147400, Glyma.17G147500, Glyma.17G147600
OG0000199	AT1G31630, AT1G31640, AT1G33070, AT1G59920, AT1G59930, AT1G65300, AT1G65330, AT5G26580, AT5G26630, AT5G26650, AT5G27960, AT5G35120	Glyma.10G142900
OG0000201	AT3G48980, AT5G23850	Glyma.09G138300, Glyma.16G182833, Glyma.16G183900, Glyma.16G186001, Glyma.16G186051, Glyma.16G188900, Glyma.16G189000, Glyma.16G191600, Glyma.16G192400, Glyma.U008001, Glyma.U044100
OG0000202	AT5G39660	Glyma.01G049400, Glyma.02G108600, Glyma.04G168300, Glyma.05G025900, Glyma.06G194800, Glyma.07G229600, Glyma.09G237000, Glyma.13G062500, Glyma.17G101000, Glyma.18G260500, Glyma.19G023200, Glyma.20G035200
OG0000215	AT1G50580, AT1G64910, AT1G64920, AT2G22930, AT3G29630, AT4G09500, AT4G27560, AT4G27570, AT5G53990, AT5G54010, AT5G54060	Glyma.06G235000
OG0000219	AT1G64620, AT2G46590, AT3G61850, AT4G24060	Glyma.03G258800, Glyma.04G233300, Glyma.06G131500, Glyma.07G053900, Glyma.10G173700, Glyma.16G022900, Glyma.19G257500, Glyma.20G216600
OG0000220	AT1G12040, AT1G49490, AT1G62440, AT2G15880, AT3G19020, AT3G24480, AT4G13340, AT4G18670, AT4G33970, AT5G25550	Glyma.09G188600, Glyma.20G008900
OG0000223	AT1G17170, AT1G17180, AT1G17190, AT1G53680, AT1G78320, AT1G78340, AT1G78360, AT1G78370, AT1G78380	Glyma.08G175200, Glyma.15G251500, Glyma.15G251600
OG0000225	AT3G19690	Glyma.13G251600, Glyma.13G251700, Glyma.13G252000, Glyma.13G252300, Glyma.13G252400, Glyma.13G252500, Glyma.15G062400, Glyma.15G062500, Glyma.15G062700, Glyma.15G062800, Glyma.15G062900
OG0000244	AT2G45400	Glyma.09G269400, Glyma.09G269500, Glyma.09G269600, Glyma.12G237901, Glyma.12G238100, Glyma.12G238200, Glyma.13G203800, Glyma.13G203900, Glyma.18G220500, Glyma.18G220600
OG0000246	AT1G36920, AT1G52950, AT2G05642, AT5G28885	Glyma.03G068701, Glyma.03G099150, Glyma.07G157600, Glyma.14G139850, Glyma.15G266200, Glyma.16G086766, Glyma.17G191250
OG0000247	AT2G42760	Glyma.03G179100, Glyma.05G160500, Glyma.06G275500, Glyma.08G118000, Glyma.12G129900, Glyma.12G212200, Glyma.13G226900, Glyma.13G289500, Glyma.15G085500, Glyma.19G179800
OG0000248	AT2G39720	Glyma.02G249100, Glyma.07G134600, Glyma.11G137300, Glyma.11G220400, Glyma.12G060700, Glyma.13G338400, Glyma.14G067300, Glyma.15G036100, Glyma.18G037000, Glyma.18G184200
OG0000249	AT2G30250, AT2G38470, AT5G07100	Glyma.01G128100, Glyma.02G232600, Glyma.03G042700, Glyma.09G280200, Glyma.11G163300, Glyma.14G200200, Glyma.18G056600, Glyma.18G208800
OG0000250	AT1G07390, AT1G54470, AT1G58190, AT1G74170, AT1G74180, AT1G74190, AT1G74200, AT2G25470, AT3G53240, AT5G49290	Glyma.05G128051
OG0000251	AT1G35150, AT2G06500, AT2G16040, AT2G19960, AT3G29638, AT4G10200, AT5G35475	Glyma.12G093566, Glyma.14G107400, Glyma.14G186200, Glyma.18G183000
OG0000252	AT2G39870, AT3G54000, AT3G55690	Glyma.01G106500, Glyma.02G252700, Glyma.03G073712, Glyma.07G141000, Glyma.11G225400, Glyma.14G063900, Glyma.18G031800, Glyma.18G191000
OG0000253	AT2G20142	Glyma.02G023600, Glyma.02G023700, Glyma.02G023800, Glyma.02G023900, Glyma.02G024000, Glyma.08G295000, Glyma.08G295400, Glyma.18G127801, Glyma.18G127900, Glyma.18G128000
OG0000259	AT1G04150, AT1G51570, AT3G57880, AT3G61300, AT3G61720, AT4G20080, AT5G03435, AT5G12970, AT5G44760	Glyma.03G142500, Glyma.11G130400
OG0000261	AT1G47980	Glyma.09G033000, Glyma.09G033100, Glyma.09G033200, Glyma.13G008600, Glyma.13G008702, Glyma.13G008802, Glyma.13G008900, Glyma.15G138000, Glyma.15G138066, Glyma.15G138132
OG0000262	AT1G29420, AT1G29430, AT1G29440, AT1G29450, AT1G29460, AT1G29490, AT1G29500, AT1G29510, AT5G27780	Glyma.11G096800, Glyma.12G022900
OG0000266	AT1G61660, AT3G20640	Glyma.06G260000, Glyma.07G188100, Glyma.08G061300, Glyma.12G141700, Glyma.12G216800, Glyma.13G249800, Glyma.13G284400, Glyma.14G131651, Glyma.15G064500
OG0000267	AT1G27210, AT1G59850, AT5G62580	Glyma.01G038400, Glyma.02G026600, Glyma.04G149700, Glyma.04G177600, Glyma.05G032600, Glyma.06G187500, Glyma.09G117950, Glyma.17G094100
OG0000268	AT1G21210, AT1G21230, AT1G21240, AT1G21245, AT1G21250, AT1G21270, AT1G22720, AT3G25490	Glyma.04G244000, Glyma.04G244050, Glyma.06G119300
OG0000270	AT1G04390	Glyma.08G171633, Glyma.13G052251, Glyma.13G052600, Glyma.13G098800, Glyma.13G099002, Glyma.13G099100, Glyma.13G165633, Glyma.13G358300, Glyma.13G358366, Glyma.15G255000
OG0000271	AT1G47960, AT3G17140	Glyma.07G237300, Glyma.17G036300, Glyma.17G036400, Glyma.20G028700, Glyma.20G028900, Glyma.20G029000, Glyma.20G029200, Glyma.20G029500, Glyma.20G029700
OG0000272	AT1G20065, AT3G25940	Glyma.03G178900, Glyma.06G213500, Glyma.08G246200, Glyma.08G301902, Glyma.09G138700, Glyma.11G172400, Glyma.17G201200, Glyma.19G179600, Glyma.20G021400
OG0000275	AT3G03480, AT5G17540	Glyma.02G001100, Glyma.03G244300, Glyma.03G244400, Glyma.03G244600, Glyma.10G000300, Glyma.10G159600, Glyma.16G201800, Glyma.19G242000, Glyma.19G242100
OG0000276	AT3G48940	Glyma.01G218000, Glyma.05G205900, Glyma.08G012800, Glyma.09G139200, Glyma.09G261700, Glyma.10G236300, Glyma.11G025200, Glyma.16G189500, Glyma.18G230500, Glyma.20G158200
OG0000277	AT5G01700	Glyma.01G127600, Glyma.03G043020, Glyma.03G043060, Glyma.03G0431008, Glyma.03G043700, Glyma.03G044100, Glyma.03G044175, Glyma.09G280700, Glyma.18G208100, Glyma.U032205
OG0000278	AT5G64770	Glyma.02G079700, Glyma.04G217600, Glyma.04G217800, Glyma.05G186300, Glyma.05G186400, Glyma.06G148100, Glyma.06G148200, Glyma.08G144800, Glyma.08G145000, Glyma.16G164100
OG0000279	AT5G42905	Glyma.03G051550, Glyma.03G073738, Glyma.06G010150, Glyma.07G238550, Glyma.15G020401, Glyma.15G151650, Glyma.15G179701, Glyma.17G178750, Glyma.19G127500, Glyma.20G050651
OG0000297	AT1G56680, AT2G43570, AT2G43580, AT2G43590, AT2G43600, AT2G43610, AT2G43620, AT3G47540, AT3G54420	Glyma.13G346700
OG0000299	AT1G05340, AT1G56060, AT2G32190, AT2G32200, AT2G32210, AT3G22231, AT3G22235, AT3G22240, AT3G49845	Glyma.13G003300
OG0000304	AT1G44080, AT1G57906, AT1G65740, AT1G65760, AT1G65770, AT2G17690, AT2G26160, AT3G25750, AT4G35733	Glyma.02G043500
OG0000305	AT2G21300, AT4G24170, AT4G38950, AT5G42490	Glyma.04G0082000, Glyma.04G155500, Glyma.06G008000, Glyma.09G121501, Glyma.11G1108002, Glyma.12G037100
OG0000309	AT2G40510, AT2G40590, AT3G56340	Glyma.02G239700, Glyma.04G221400, Glyma.05G099500, Glyma.06G144400, Glyma.14G208600, Glyma.16G055602, Glyma.17G166400
OG0000310	AT1G10340, AT1G34046, AT1G34050, AT2G24600, AT3G52830, AT5G50140, AT5G54700, AT5G54710, AT5G54720	Glyma.15G018600
OG0000313	AT2G19570, AT4G29570, AT4G29580, AT4G29600, AT4G29610, AT4G29620, AT4G29630, AT4G29640, AT4G29650	Glyma.07G129300
OG0000314	AT2G47300	Glyma.04G000100, Glyma.05G249100, Glyma.09G000100, Glyma.09G286500, Glyma.15G216400, Glyma.16G000100, Glyma.16G071100, Glyma.17G000100, Glyma.17G000200
OG0000315	AT4G19720, AT4G19730, AT4G19740, AT4G19750, AT4G19760, AT4G19770, AT4G19800, AT4G19810, AT4G19820	Glyma.17G076100
OG0000317	AT4G12300, AT4G12310, AT4G12320, AT4G12330, AT4G12334, AT4G22690, AT4G22710, AT5G44620	Glyma.17G134100, Glyma.17G134200
OG0000318	AT3G21750, AT3G21760, AT3G21780, AT3G21790, AT3G21800, AT4G15260, AT4G15270, AT4G15280	Glyma.02G309800, Glyma.09G082900
OG0000320	AT4G04790, AT4G21880	Glyma.06G268800, Glyma.12G135400, Glyma.12G135500, Glyma.12G214200, Glyma.13G287400, Glyma.15G240300, Glyma.U031131, Glyma.U031231
OG0000323	AT1G10140, AT1G58420, AT4G37700	Glyma.01G241900, Glyma.04G046800, Glyma.05G107000, Glyma.06G047600, Glyma.14G089054, Glyma.17G159800, Glyma.17G233700
OG0000327	AT1G10450, AT1G24190, AT1G59890, AT1G70060	Glyma.01G038300, Glyma.02G026700, Glyma.08G292900, Glyma.08G293000, Glyma.08G293100, Glyma.18G130400
OG0000328	AT1G71330, AT3G13080, AT3G13090, AT3G13100	Glyma.02G298200, Glyma.02G298500, Glyma.07G011400, Glyma.08G347032, Glyma.18G079700, Glyma.18G158400
OG0000329	AT1G80030, AT3G17830	Glyma.07G029400, Glyma.07G103600, Glyma.08G213401, Glyma.09G173750, Glyma.13G089400, Glyma.13G366300, Glyma.13G366333, Glyma.15G006900
OG0000330	AT1G66140	Glyma.02G242400, Glyma.02G242600, Glyma.05G139000, Glyma.07G174000, Glyma.08G094200, Glyma.11G214300, Glyma.14G212000, Glyma.18G042300, Glyma.20G012700
OG0000331	AT1G59640, AT5G62610	Glyma.01G039200, Glyma.02G025400, Glyma.02G025500, Glyma.04G176900, Glyma.05G031800, Glyma.06G188100, Glyma.08G294000, Glyma.17G095000
OG0000333	AT3G50120, AT3G50130, AT3G50140, AT3G50150, AT3G50160, AT3G50170, AT3G50180, AT3G50190, AT3G50200	Glyma.01G189300
OG0000335	AT3G01750, AT3G04140	Glyma.05G073800, Glyma.05G145200, Glyma.08G101800, Glyma.11G247700, Glyma.16G062700, Glyma.18G009500, Glyma.19G077000, Glyma.19G083600
OG0000336	AT3G14710	Glyma.13G262700, Glyma.13G262800, Glyma.13G262900, Glyma.13G263100, Glyma.15G242125, Glyma.15G242200, Glyma.15G242400, Glyma.17G193700, Glyma.17G194900
OG0000337	AT3G04580	Glyma.03G251700, Glyma.10G008500, Glyma.10G167300, Glyma.18G068250, Glyma.18G069300, Glyma.18G069351, Glyma.18G069802, Glyma.19G249100, Glyma.20G221800
OG0000338	AT5G47550	Glyma.04G096400, Glyma.07G266000, Glyma.08G168600, Glyma.09G010900, Glyma.09G110600, Glyma.11G064200, Glyma.13G209000, Glyma.15G115300, Glyma.19G206500
OG0000339	AT5G01790	Glyma.01G131200, Glyma.02G234700, Glyma.02G259200, Glyma.03G037600, Glyma.09G277500, Glyma.11G235700, Glyma.14G053500, Glyma.18G021200, Glyma.18G211300
OG0000370	AT2G36160, AT3G11510, AT3G52580, ATCG00750	Glyma.03G241100, Glyma.03G241300, Glyma.13G217200, Glyma.19G238600, Glyma.19G238800
OG0000371	AT2G25630, AT2G44450, AT3G60130, AT5G42260, AT5G44640	Glyma.09G003200, Glyma.11G132300, Glyma.12G240000, Glyma.13G235550
OG0000372	AT2G32830, AT2G38940, AT3G54700, AT5G43350, AT5G43360, AT5G43370	Glyma.02G005800, Glyma.10G006700, Glyma.19G164300
OG0000376	AT2G39130, AT3G09330, AT3G09340, AT3G54830, AT5G02170, AT5G02180	Glyma.10G208800, Glyma.18G154800, Glyma.20G181900
OG0000378	AT1G30455, AT2G01280, AT2G45100, AT3G09360	Glyma.01G125500, Glyma.04G104850, Glyma.09G056950, Glyma.16G035400, Glyma.19G117700
OG0000379	AT1G06990, AT1G58430, AT2G24560, AT2G30220, AT2G30310, AT2G31540, AT2G31550	Glyma.02G232200, Glyma.02G232400
OG0000380	AT1G22710, AT1G66570, AT1G71880, AT1G71890, AT2G14670, AT5G06170, AT5G43610	Glyma.10G217900, Glyma.20G174200
OG0000382	AT1G29860, AT1G55600, AT1G64000, AT2G46130, AT3G01080, AT4G18170, AT5G41570, AT5G46350	Glyma.16G031400
OG0000383	AT2G20610, AT2G24850, AT4G23590, AT4G23600, AT4G28410, AT4G28420, AT5G36160, AT5G53970	Glyma.06G235500
OG0000385	AT2G38870, AT2G38900	Glyma.09G103800, Glyma.10G184600, Glyma.10G184700, Glyma.13G120600, Glyma.20G205700, Glyma.20G205800, Glyma.20G205900
OG0000386	AT1G20010, AT1G75780, AT2G29550, AT5G23860, AT5G62690, AT5G62700	Glyma.10G235100, Glyma.17G258300, Glyma.20G159200
OG0000387	AT1G54040, AT2G33070, AT3G07720, AT3G16390, AT3G16400, AT3G16410, AT3G59620, AT5G48180	Glyma.08G169800
OG0000388	AT1G18760, AT1G18770, AT1G18780, AT1G21960, AT1G74620, AT2G29840, AT3G13228, AT5G53910	Glyma.08G148600
OG0000389	AT2G36490, AT3G10010, AT4G04957, AT4G34060, AT5G04560	Glyma.03G190800, Glyma.10G065900, Glyma.13G150800, Glyma.13G151000
OG0000390	AT1G08065, AT1G08080, AT2G28210, AT3G52720, AT5G56330	Glyma.11G196600, Glyma.11G196700, Glyma.12G176000, Glyma.13G324400
OG0000391	AT1G45248, AT2G40020	Glyma.02G255900, Glyma.06G220600, Glyma.10G159300, Glyma.11G178502, Glyma.16G123400, Glyma.18G211600, Glyma.20G229400
OG0000392	AT4G37180	Glyma.01G183700, Glyma.02G135400, Glyma.05G081700, Glyma.07G178500, Glyma.07G209500, Glyma.11G058600, Glyma.17G178500, Glyma.20G009800
OG0000393	AT1G03610, AT4G03420, AT4G28150, AT5G08360, AT5G23380	Glyma.06G296102, Glyma.12G109600, Glyma.12G202600, Glyma.13G299100
OG0000394	AT1G65310, AT4G25810, AT4G30270, AT4G30280, AT4G30290, AT5G48070, AT5G57560	Glyma.13G094900, Glyma.17G065400
OG0000395	AT1G28030, AT1G52810, AT1G52820, AT4G03050, AT4G03070	Glyma.07G033700, Glyma.08G208367, Glyma.08G208433, Glyma.15G205100
OG0000396	AT4G33260, AT4G33270, AT5G26900, AT5G27080, AT5G27570, AT5G27945	Glyma.01G229600, Glyma.11G012400, Glyma.16G153100
OG0000397	AT4G16830, AT4G17520, AT5G47210	Glyma.03G110300, Glyma.07G114600, Glyma.09G243200, Glyma.18G251400, Glyma.18G257400, Glyma.20G246700
OG0000398	AT4G38060, AT5G65480	Glyma.01G023000, Glyma.02G214400, Glyma.06G096800, Glyma.08G279400, Glyma.09G199300, Glyma.14G181900, Glyma.18G147200
OG0000400	AT3G10580, AT3G10585, AT3G10590, AT3G10595, AT4G09450, AT5G04760, AT5G47290	Glyma.10G277800, Glyma.20G111800
OG0000401	AT4G38540, AT5G05320	Glyma.10G282100, Glyma.10G282200, Glyma.10G282267, Glyma.10G282333, Glyma.10G284100, Glyma.20G105500, Glyma.20G107200
OG0000403	AT3G22570, AT3G22580, AT3G22600, AT4G14815	Glyma.01G234900, Glyma.03G156100, Glyma.11G008000, Glyma.19G158400, Glyma.20G146800
OG0000404	AT1G03080, AT4G02710	Glyma.02G145200, Glyma.03G156600, Glyma.10G028800, Glyma.13G048000, Glyma.17G171400, Glyma.18G155967, Glyma.19G158900
OG0000405	AT4G26760, AT5G55230	Glyma.02G295100, Glyma.08G322167, Glyma.08G322233, Glyma.14G018300, Glyma.14G018500, Glyma.14G018550, Glyma.18G089901
OG0000407	AT1G12090, AT1G62510	Glyma.05G057200, Glyma.05G057300, Glyma.05G057400, Glyma.05G057500, Glyma.17G139800, Glyma.17G139900, Glyma.17G140000
OG0000409	AT1G20135, AT1G23500, AT1G73610, AT1G75910, AT1G75920, AT1G75930, AT5G63170	Glyma.14G221000, Glyma.17G259900
OG0000410	AT1G50090, AT1G50110, AT3G19710	Glyma.07G168700, Glyma.07G186000, Glyma.07G186100, Glyma.08G063167, Glyma.08G063233, Glyma.08G063300
OG0000411	AT1G49330	Glyma.04G013600, Glyma.06G013500, Glyma.09G034000, Glyma.13G202900, Glyma.13G210100, Glyma.13G210200, Glyma.15G102700, Glyma.15G175900
OG0000412	AT1G16705, AT1G16710, AT1G55970, AT1G67220, AT1G79000, AT3G12980	Glyma.07G000400, Glyma.08G226700, Glyma.15G000300
OG0000413	AT1G11400	Glyma.02G253400, Glyma.05G170200, Glyma.07G1621003, Glyma.08G128300, Glyma.14G063000, Glyma.14G118550, Glyma.14G170300, Glyma.18G219501
OG0000414	AT1G49015, AT5G25780, AT5G27640	Glyma.01G122232, Glyma.03G002400, Glyma.04G057632, Glyma.07G107700, Glyma.07G116900, Glyma.15G178700
OG0000415	AT1G51355, AT3G20898	Glyma.02G182300, Glyma.02G303900, Glyma.03G138300, Glyma.08G335700, Glyma.10G100700, Glyma.18G070800, Glyma.19G141300
OG0000416	AT3G05600	Glyma.03G234300, Glyma.03G234400, Glyma.03G234500, Glyma.19G231700, Glyma.19G231800, Glyma.19G231900, Glyma.19G232000, Glyma.20G237500
OG0000417	AT3G23880	Glyma.02G188000, Glyma.05G003700, Glyma.10G220200, Glyma.10G220500, Glyma.13G211000, Glyma.15G101600, Glyma.15G101700, Glyma.20G171050
OG0000418	AT5G54680	Glyma.06G266800, Glyma.12G136300, Glyma.12G196700, Glyma.12G214900, Glyma.13G251300, Glyma.13G286700, Glyma.13G305500, Glyma.15G063000
OG0000419	AT5G52900	Glyma.01G045900, Glyma.02G106200, Glyma.08G299600, Glyma.09G126400, Glyma.10G229200, Glyma.16G173400, Glyma.18G121000, Glyma.20G164000
OG0000420	AT5G58360	Glyma.01G131900, Glyma.02G235600, Glyma.03G036600, Glyma.09G276400, Glyma.11G159800, Glyma.14G203600, Glyma.18G054200, Glyma.18G215300
OG0000421	AT5G15890, AT5G15900	Glyma.13G049100, Glyma.13G049200, Glyma.18G279800, Glyma.19G041375, Glyma.19G041600, Glyma.19G041700, Glyma.19G041800
OG0000422	AT5G25610	Glyma.04G079550, Glyma.04G079600, Glyma.04G180400, Glyma.06G081050, Glyma.06G081100, Glyma.07G176700, Glyma.14G140900, Glyma.14G141000
OG0000423	AT5G08000, AT5G61130	Glyma.01G058300, Glyma.02G116100, Glyma.05G021500, Glyma.06G202600, Glyma.07G225800, Glyma.17G077900, Glyma.20G025800
OG0000424	AT5G58530	Glyma.02G229600, Glyma.02G263800, Glyma.11G166300, Glyma.11G232300, Glyma.14G057300, Glyma.14G196900, Glyma.18G025000, Glyma.18G059200
OG0000425	AT5G25940	Glyma.05G008900, Glyma.05G009000, Glyma.05G009100, Glyma.06G216500, Glyma.17G117100, Glyma.17G117150, Glyma.17G117200, Glyma.17G192100
OG0000426	AT5G59616	Glyma.07G014001, Glyma.08G197700, Glyma.08G198000, Glyma.08G198100, Glyma.08G198200, Glyma.08G198500, Glyma.08G198800, Glyma.08G199400
OG0000460	AT1G05880, AT1G05890, AT2G31510, AT2G31760, AT2G31770, AT2G31780	Glyma.13G343300, Glyma.15G031100
OG0000464	AT1G61070, AT2G02100, AT2G02120, AT2G02130, AT2G02140, AT2G02147	Glyma.08G268000, Glyma.16G100400
OG0000465	AT2G38360, AT2G40380, AT3G56110, AT4G00005, AT5G01640, AT5G05380	Glyma.02G261100, Glyma.14G055500
OG0000466	AT2G36190, AT3G52600	Glyma.03G197400, Glyma.10G074800, Glyma.19G195400, Glyma.20G028800, Glyma.20G029100, Glyma.20G029300
OG0000467	AT1G01620, AT2G45960, AT3G61430, AT4G00430, AT4G23400	Glyma.03G078700, Glyma.05G208700, Glyma.05G208941
OG0000468	AT1G77730, AT2G31020, AT2G31030, AT2G31035, AT4G08180	Glyma.04G253000, Glyma.06G109500, Glyma.10G111000
OG0000469	AT2G20850, AT4G03390	Glyma.04G137400, Glyma.06G242550, Glyma.06G296800, Glyma.12G108400, Glyma.12G202201, Glyma.13G300000
OG0000471	AT2G22400, AT4G40000	Glyma.05G176167, Glyma.05G176233, Glyma.08G133700, Glyma.11G241400, Glyma.18G015566, Glyma.18G015632
OG0000472	AT1G17770, AT1G73100, AT2G05900, AT2G24740, AT5G04940	Glyma.04G125500, Glyma.13G186800, Glyma.15G224400
OG0000473	AT1G06830, AT2G30540, AT2G47880, AT3G62960	Glyma.02G153000, Glyma.03G210100, Glyma.10G021300, Glyma.19G207300
OG0000475	AT1G74280, AT1G74290, AT1G74300, AT2G36290	Glyma.03G194800, Glyma.10G071500, Glyma.13G153120, Glyma.19G194366
OG0000476	AT1G32300, AT2G46740, AT2G46750, AT2G46760, AT5G56470, AT5G56490	Glyma.03G260600, Glyma.19G259300
OG0000477	AT1G19610, AT1G55010, AT1G75830, AT2G26010, AT2G26020, AT5G44420, AT5G44430	Glyma.18G027700
OG0000478	AT1G65790, AT1G65800, AT2G01780, AT2G24620, AT3G12000, AT4G21380, AT5G39370	Glyma.08G060800
OG0000479	AT1G49260, AT1G53470, AT1G78610, AT2G17000, AT2G17010, AT3G14810	Glyma.10G284300, Glyma.20G105400
OG0000480	AT2G42190, AT3G57930	Glyma.03G143200, Glyma.11G129100, Glyma.12G053700, Glyma.13G343200, Glyma.15G031200, Glyma.19G146200
OG0000482	AT1G06040, AT2G31380, AT2G43390	Glyma.11G127100, Glyma.12G051700, Glyma.13G344700, Glyma.13G344800, Glyma.15G029500
OG0000483	AT2G39350, AT3G55090, AT3G55100, AT3G55110, AT3G55130, AT5G13580	Glyma.01G095200, Glyma.20G242000
OG0000484	AT2G40880, AT5G12140	Glyma.13G071800, Glyma.14G038200, Glyma.14G038300, Glyma.14G038500, Glyma.18G103700, Glyma.20G045500
OG0000485	AT2G15130, AT2G15170, AT2G15220	Glyma.01G244066, Glyma.10G261200, Glyma.20G129900, Glyma.20G130000, Glyma.20G130050
OG0000486	AT1G09350, AT1G56600, AT1G60450, AT1G60470, AT2G47180	Glyma.03G229800, Glyma.19G219100, Glyma.19G227800
OG0000487	AT2G46400, AT5G24110	Glyma.03G256700, Glyma.04G238300, Glyma.06G125600, Glyma.07G057400, Glyma.16G026400, Glyma.19G254800
OG0000488	AT2G22740, AT2G35160, AT5G47150, AT5G47160	Glyma.01G202700, Glyma.01G204900, Glyma.11G038000, Glyma.11G040100
OG0000489	AT2G38370, AT3G51720	Glyma.01G131300, Glyma.03G037009, Glyma.03G037500, Glyma.09G277300, Glyma.18G211800, Glyma.19G111700
OG0000490	AT1G15910, AT1G80790, AT2G16490, AT3G29375, AT4G00380	Glyma.07G024100, Glyma.07G024801, Glyma.08G217500
OG0000491	AT2G21940, AT4G39540	Glyma.04G219200, Glyma.04G219300, Glyma.05G183700, Glyma.06G146566, Glyma.06G146632, Glyma.08G141500
OG0000492	AT1G01700, AT2G45890, AT4G00460	Glyma.03G013500, Glyma.05G149401, Glyma.07G073200, Glyma.10G104767, Glyma.11G168400
OG0000493	AT2G15780	Glyma.02G134700, Glyma.02G134750, Glyma.07G178100, Glyma.07G178200, Glyma.07G178300, Glyma.07G210300, Glyma.20G010000
OG0000494	AT2G20100, AT4G29100	Glyma.05G229500, Glyma.07G018500, Glyma.07G083500, Glyma.08G036900, Glyma.08G203600, Glyma.15G017300
OG0000496	AT1G30400, AT1G30410, AT1G30420, AT2G34660	Glyma.04G126500, Glyma.06G312300, Glyma.13G220000, Glyma.15G092400
OG0000498	AT2G21230, AT4G38900	Glyma.04G026200, Glyma.06G026000, Glyma.11G110400, Glyma.12G036400, Glyma.14G217200, Glyma.17G255800
OG0000499	AT2G27050, AT3G20770, AT5G21120	Glyma.02G274600, Glyma.13G076700, Glyma.13G076800, Glyma.14G041500, Glyma.20G051500
OG0000500	AT1G47210, AT1G47220, AT1G47230, AT2G01310, AT5G43080	Glyma.14G087100, Glyma.17G237200, Glyma.17G237300
OG0000501	AT2G25690, AT5G11460	Glyma.04G073200, Glyma.06G074400, Glyma.13G359900, Glyma.14G130800, Glyma.15G014100, Glyma.17G202600
OG0000502	AT2G05710, AT4G26970, AT4G35830, AT5G54950	Glyma.01G162800, Glyma.06G305700, Glyma.12G098900, Glyma.15G188751
OG0000503	AT1G02520, AT1G02530, AT2G47000, AT3G62150, AT4G01820, AT4G01830	Glyma.02G008000, Glyma.10G137600
OG0000504	AT1G04100, AT1G04550, AT2G33310, AT4G28640	Glyma.03G167400, Glyma.10G040400, Glyma.13G127000, Glyma.19G168500
OG0000506	AT4G32370, AT4G32375, AT4G32380, AT4G35670, AT5G27530, AT5G44830, AT5G44840	Glyma.11G162574
OG0000507	AT1G22985, AT1G71130, AT4G27950, AT5G53290	Glyma.04G238700, Glyma.06G125100, Glyma.13G040400, Glyma.14G123900
OG0000508	AT1G57800, AT1G57820, AT1G66040, AT1G66050, AT4G08590, AT5G39550	Glyma.02G309100, Glyma.14G003700
OG0000509	AT3G07010, AT3G24230, AT3G24670, AT4G13210, AT4G13710, AT5G48900	Glyma.10G125000, Glyma.18G175300
OG0000510	AT4G39160	Glyma.01G228200, Glyma.10G205167, Glyma.10G205233, Glyma.11G010900, Glyma.16G093750, Glyma.20G185167, Glyma.20G185233
OG0000511	AT4G19080, AT4G19090, AT5G45460, AT5G45470, AT5G45480, AT5G45530, AT5G45540	Glyma.08G314900
OG0000512	AT1G32640, AT4G17880, AT5G46760, AT5G46830	Glyma.01G096600, Glyma.08G271900, Glyma.14G117300, Glyma.17G209000
OG0000513	AT1G18630, AT3G23830, AT4G13850, AT4G13860, AT5G47320	Glyma.10G106200, Glyma.11G255000, Glyma.18G002000
OG0000515	AT1G26380, AT1G26390, AT1G26400, AT1G26410, AT1G26420, AT4G20800	Glyma.07G190000, Glyma.08G059000
OG0000516	AT1G66230, AT4G12350, AT4G22680, AT5G16600	Glyma.01G211500, Glyma.05G051700, Glyma.11G030200, Glyma.17G133800
OG0000517	AT3G22520, AT4G14840	Glyma.01G137900, Glyma.01G138200, Glyma.01G237500, Glyma.10G127200, Glyma.18G202950, Glyma.20G078300
OG0000518	AT4G05540, AT5G37030, AT5G37140, AT5G37150, AT5G37160, AT5G52090	Glyma.06G165100, Glyma.08G225301
OG0000519	AT4G27290, AT4G27300	Glyma.06G260900, Glyma.06G261000, Glyma.06G261100, Glyma.06G261200, Glyma.06G261300, Glyma.12G140800
OG0000520	AT4G12080, AT4G22770	Glyma.05G053800, Glyma.09G153600, Glyma.10G178000, Glyma.16G204400, Glyma.17G136200, Glyma.20G212200
OG0000521	AT4G11140, AT4G23750	Glyma.01G224100, Glyma.05G214400, Glyma.08G020900, Glyma.10G175050, Glyma.11G019000, Glyma.20G215700
OG0000523	AT1G64200, AT3G08560, AT4G11150	Glyma.05G213800, Glyma.05G214100, Glyma.05G214200, Glyma.08G020300, Glyma.08G020600
OG0000524	AT4G05010, AT4G21510	Glyma.07G190100, Glyma.08G058900, Glyma.13G244700, Glyma.13G246200, Glyma.15G069000, Glyma.16G009600
OG0000525	AT1G31470, AT3G01630, AT4G19450, AT5G45275	Glyma.01G151300, Glyma.09G216300, Glyma.16G075600, Glyma.16G107000
OG0000526	AT4G23060	Glyma.01G217200, Glyma.05G049000, Glyma.09G143900, Glyma.10G238300, Glyma.16G196900, Glyma.17G130900, Glyma.20G156200
OG0000527	AT4G08330	Glyma.04G249800, Glyma.05G195800, Glyma.06G113100, Glyma.07G060200, Glyma.08G003400, Glyma.13G079000, Glyma.14G150300
OG0000528	AT1G18710, AT1G74430, AT4G28110, AT5G54230	Glyma.06G299300, Glyma.12G106400, Glyma.12G199600, Glyma.13G302400
OG0000529	AT1G22670, AT1G35625, AT1G35630, AT1G71980, AT4G09560, AT5G66160	Glyma.10G217500, Glyma.20G174500
OG0000530	AT3G21590, AT3G21600, AT4G15450	Glyma.01G008100, Glyma.05G226900, Glyma.08G033700, Glyma.16G078200, Glyma.18G020250
OG0000531	AT1G32790, AT3G49390, AT4G10610, AT5G24440	Glyma.04G229400, Glyma.04G229500, Glyma.06G135200, Glyma.06G135300
OG0000532	AT4G22790	Glyma.01G213000, Glyma.05G054000, Glyma.05G054100, Glyma.11G028900, Glyma.17G136350, Glyma.17G136400, Glyma.17G136500
OG0000533	AT4G36040	Glyma.01G166000, Glyma.02G047900, Glyma.02G048000, Glyma.11G077400, Glyma.11G105800, Glyma.12G030700, Glyma.16G127700
OG0000534	AT1G54700, AT1G65630, AT1G65640, AT3G16540, AT3G16550, AT5G36950, AT5G40560	Glyma.09G002900
OG0000535	AT1G36730, AT1G77840	Glyma.02G000200, Glyma.02G090800, Glyma.05G001200, Glyma.18G292300, Glyma.19G001200, Glyma.U037300
OG0000536	AT1G18400, AT1G73830	Glyma.05G234500, Glyma.07G092700, Glyma.08G042000, Glyma.09G183500, Glyma.14G102200, Glyma.17G223100
OG0000537	AT1G63430, AT5G41180	Glyma.01G218800, Glyma.05G206300, Glyma.08G013200, Glyma.11G024700, Glyma.12G167901, Glyma.13G076750
OG0000538	AT1G56410, AT3G09440, AT3G12580, AT5G02490, AT5G02500	Glyma.03G171100, Glyma.18G289100, Glyma.19G172200
OG0000539	AT1G50640, AT3G20310	Glyma.02G267400, Glyma.02G294100, Glyma.08G320700, Glyma.14G020100, Glyma.14G050100, Glyma.18G091600
OG0000541	AT1G50310, AT3G19930, AT3G19940, AT5G23270	Glyma.09G284200, Glyma.09G284600, Glyma.10G285100, Glyma.20G103900
OG0000542	AT1G09480, AT1G09490, AT1G09500, AT1G09510, AT1G51410, AT1G66800, AT5G19440	Glyma.18G091500
OG0000543	AT1G22540, AT1G22550, AT1G22570, AT1G72120, AT1G72125, AT1G72130, AT1G72140	Glyma.04G256300
OG0000544	AT1G56120, AT1G56130, AT1G56140, AT1G56145	Glyma.06G252433, Glyma.08G235800, Glyma.08G235900, Glyma.09G099900
OG0000545	AT1G49310	Glyma.02G300900, Glyma.04G013400, Glyma.06G013300, Glyma.11G119200, Glyma.12G044400, Glyma.14G013250, Glyma.17G150700
OG0000547	AT1G12020, AT1G24270, AT1G62422, AT5G13090	Glyma.07G264800, Glyma.09G009200, Glyma.15G113700, Glyma.17G009200
OG0000548	AT1G17400, AT1G72490	Glyma.03G264200, Glyma.07G040800, Glyma.09G071100, Glyma.15G179200, Glyma.16G009400, Glyma.19G263200
OG0000549	AT1G03770, AT5G44280	Glyma.06G290400, Glyma.08G350700, Glyma.12G116500, Glyma.12G205500, Glyma.13G177200, Glyma.13G295300
OG0000550	AT1G20150, AT1G20160	Glyma.04G022232, Glyma.04G022300, Glyma.04G022500, Glyma.04G022660, Glyma.06G022500, Glyma.06G022600
OG0000551	AT1G53170, AT3G15210	Glyma.06G236400, Glyma.12G162700, Glyma.12G226600, Glyma.13G236500, Glyma.13G274100, Glyma.15G077100
OG0000552	AT1G52910, AT3G15480	Glyma.06G247702, Glyma.06G247752, Glyma.12G222000, Glyma.13G279500, Glyma.17G235366, Glyma.17G235432
OG0000553	AT1G43770	Glyma.04G214800, Glyma.06G230000, Glyma.06G230100, Glyma.09G125400, Glyma.10G227100, Glyma.10G227200, Glyma.20G165200
OG0000554	AT1G10630, AT3G62290	Glyma.02G009600, Glyma.05G006000, Glyma.10G010200, Glyma.19G006400, Glyma.19G219200, Glyma.20G094200
OG0000556	AT1G15000	Glyma.07G218400, Glyma.20G014900, Glyma.20G015100, Glyma.20G015400, Glyma.20G015600, Glyma.20G016750, Glyma.20G016800
OG0000557	AT3G55470	Glyma.02G247900, Glyma.02G248000, Glyma.02G248100, Glyma.11G219000, Glyma.14G068400, Glyma.14G068451, Glyma.18G038400
OG0000561	AT3G45650, AT3G45660, AT3G45680, AT3G45690, AT3G45700, AT3G45710, AT3G45720	Glyma.13G329500
OG0000562	AT3G47400, AT5G51490, AT5G51500	Glyma.04G119100, Glyma.06G319050, Glyma.06G319100, Glyma.09G232100, Glyma.12G004400
OG0000563	AT3G30530, AT5G15830	Glyma.01G069300, Glyma.02G126100, Glyma.08G254400, Glyma.13G050700, Glyma.18G277100, Glyma.19G037900
OG0000564	AT3G24840	Glyma.08G3528001, Glyma.18G160850, Glyma.18G160900, Glyma.18G161000, Glyma.18G169200, Glyma.18G169266, Glyma.18G1698002
OG0000565	AT3G12130, AT5G06770	Glyma.02G173900, Glyma.03G144200, Glyma.03G144300, Glyma.10G296700, Glyma.19G147100, Glyma.20G247500
OG0000567	AT3G07140	Glyma.03G064400, Glyma.13G059866, Glyma.13G182400, Glyma.13G196100, Glyma.13G258850, Glyma.13G368132, Glyma.16G101100
OG0000568	AT3G10090, AT5G03850, AT5G64140	Glyma.03G205800, Glyma.03G207700, Glyma.13G300200, Glyma.19G203300, Glyma.19G205100
OG0000569	AT3G03550, AT5G17600	Glyma.01G017300, Glyma.01G095600, Glyma.04G128100, Glyma.06G310600, Glyma.08G271100, Glyma.09G205600
OG0000570	AT3G22640	Glyma.10G246300, Glyma.10G246401, Glyma.10G246500, Glyma.20G146200, Glyma.20G148200, Glyma.20G148300, Glyma.20G148400
OG0000571	AT3G51920	Glyma.02G143800, Glyma.03G246800, Glyma.10G030500, Glyma.10G161900, Glyma.19G098900, Glyma.19G244300, Glyma.20G224300
OG0000572	AT3G27260, AT5G63320	Glyma.04G193800, Glyma.05G045700, Glyma.06G172300, Glyma.16G062200, Glyma.16G062300, Glyma.19G084600
OG0000573	AT3G51730	Glyma.01G131400, Glyma.09G277100, Glyma.09G277200, Glyma.18G211900, Glyma.18G212100, Glyma.19G111400, Glyma.19G111500
OG0000574	AT3G09710, AT5G03040	Glyma.03G178200, Glyma.05G088800, Glyma.10G050000, Glyma.13G137500, Glyma.17G185200, Glyma.19G179000
OG0000576	AT5G50011	Glyma.02G212300, Glyma.04G093000, Glyma.06G094800, Glyma.07G181100, Glyma.08G069600, Glyma.14G180100, Glyma.15G056700
OG0000577	AT5G55410, AT5G55450, AT5G55460	Glyma.07G141300, Glyma.07G141500, Glyma.08G324100, Glyma.18G191600, Glyma.18G191800
OG0000578	AT5G16100	Glyma.04G054800, Glyma.06G054900, Glyma.06G054951, Glyma.06G198300, Glyma.20G016100, Glyma.20G016400, Glyma.20G016500
OG0000579	AT5G07830, AT5G61250	Glyma.04G164500, Glyma.05G023200, Glyma.06G200000, Glyma.06G256800, Glyma.14G139250, Glyma.17G076500
OG0000580	AT5G23890, AT5G52410	Glyma.09G136800, Glyma.10G234000, Glyma.16G182200, Glyma.20G160251, Glyma.20G160302, Glyma.20G160352
OG0000581	AT5G15780	Glyma.08G251500, Glyma.13G051700, Glyma.13G051900, Glyma.18G274200, Glyma.19G034900, Glyma.19G035600, Glyma.19G035700
OG0000582	AT5G07190, AT5G62200, AT5G62210	Glyma.09G151900, Glyma.10G242000, Glyma.16G202000, Glyma.16G202500, Glyma.20G152100
OG0000583	AT5G64530	Glyma.04G212000, Glyma.05G120500, Glyma.05G192500, Glyma.06G154400, Glyma.08G075300, Glyma.08G181100, Glyma.15G051200
OG0000584	AT5G18070	Glyma.01G201300, Glyma.01G201400, Glyma.07G096600, Glyma.16G093100, Glyma.16G093267, Glyma.16G093333, Glyma.20G095000
OG0000585	AT5G21100, AT5G21105	Glyma.02G274750, Glyma.13G076900, Glyma.14G041300, Glyma.20G051602, Glyma.20G051700, Glyma.20G051900
OG0000586	AT5G22580	Glyma.01G075700, Glyma.09G127900, Glyma.11G188300, Glyma.12G086100, Glyma.12G182300, Glyma.13G008100, Glyma.13G318600
OG0000587	AT5G55040	Glyma.02G189250, Glyma.08G318100, Glyma.08G318200, Glyma.13G066200, Glyma.14G022600, Glyma.18G095200, Glyma.18G095400
OG0000588	AT5G45910	Glyma.04G178700, Glyma.04G199600, Glyma.10G076500, Glyma.13G231300, Glyma.15G081300, Glyma.18G252100, Glyma.19G053200
OG0000642	AT2G07698, ATCG00800, ATMG00090, ATMG00690, ATMG01190, ATMG01200	Glyma.05G092300
OG0000643	AT2G43120, AT3G59220, AT3G59260	Glyma.03G069100, Glyma.08G361100, Glyma.12G002600, Glyma.18G300500
OG0000645	AT1G28270, AT2G20660, AT2G33130, AT2G33775	Glyma.07G198100, Glyma.13G178300, Glyma.15G075300
OG0000646	AT1G21160, AT1G76720, AT1G76810, AT1G76820, AT2G27700	Glyma.10G225800, Glyma.20G166200
OG0000648	AT1G64760, AT2G19440, AT3G04010, AT5G18220	Glyma.09G024300, Glyma.16G042500, Glyma.19G109901
OG0000649	AT2G21210, AT4G38840	Glyma.04G006700, Glyma.04G006800, Glyma.04G006900, Glyma.06G006700, Glyma.06G006800
OG0000651	AT1G31885, AT2G29870, AT2G34390, AT4G18910, AT4G19030	Glyma.05G162600, Glyma.08G120200
OG0000652	AT2G22680, AT4G37890, AT5G65683	Glyma.01G019300, Glyma.01G097900, Glyma.08G273400, Glyma.09G203400
OG0000654	AT2G25210, AT3G02190, AT4G31985	Glyma.04G063000, Glyma.06G064100, Glyma.09G094800, Glyma.15G202800
OG0000655	AT1G07510, AT2G29080	Glyma.11G137700, Glyma.12G061200, Glyma.12G061400, Glyma.12G061500, Glyma.12G156100
OG0000656	AT2G40710, AT2G45250, AT4G37680, AT4G38290, AT4G38320, AT4G38330	Glyma.01G194900
OG0000657	AT1G02920, AT1G02930, AT1G02940, AT1G02950, AT2G02930, AT4G02520	Glyma.02G154400
OG0000659	AT2G30860, AT2G30870	Glyma.08G306800, Glyma.08G306900, Glyma.18G111100, Glyma.18G111200, Glyma.18G111301
OG0000661	AT2G19900, AT5G11670, AT5G25880	Glyma.04G086300, Glyma.05G227400, Glyma.08G034333, Glyma.16G077800
OG0000664	AT1G32361, AT2G35420, AT4G17920, AT5G46650	Glyma.01G017200, Glyma.01G095300, Glyma.08G270800
OG0000665	AT1G58380, AT1G58684, AT1G58983, AT1G59359, AT2G41840, AT3G57490	Glyma.05G239000
OG0000666	AT1G14010, AT1G26690, AT1G69460, AT2G03040, AT2G03290	Glyma.07G228100, Glyma.20G031400
OG0000667	AT1G04990, AT1G29560, AT1G29570, AT1G29600, AT2G32930	Glyma.02G267500, Glyma.14G050000
OG0000668	AT2G39518, AT2G39530	Glyma.02G092500, Glyma.02G092600, Glyma.18G289800, Glyma.18G289900, Glyma.18G290100
OG0000669	AT1G04580, AT2G27150, AT3G43600, AT5G20960	Glyma.02G272200, Glyma.02G272400, Glyma.14G045100
OG0000670	AT2G33880, AT5G45980, AT5G46010	Glyma.07G203000, Glyma.10G069700, Glyma.13G152644, Glyma.13G172700
OG0000672	AT1G31880, AT2G21030, AT2G35600	Glyma.01G1489000, Glyma.09G212800, Glyma.16G074200, Glyma.16G104500
OG0000675	AT1G33840, AT2G14560, AT3G11740, AT3G16900, AT5G01750	Glyma.09G279000, Glyma.18G209800
OG0000676	AT2G34200	Glyma.04G063700, Glyma.05G159600, Glyma.06G064900, Glyma.08G117300, Glyma.13G227900, Glyma.15G084600
OG0000677	AT2G22810, AT3G49700, AT4G08040, AT4G37770, AT5G65800	Glyma.01G196100, Glyma.11G045600
OG0000678	AT2G41240, AT3G56970, AT3G56980, AT5G04150	Glyma.03G130400, Glyma.03G130600, Glyma.19G132500
OG0000680	AT2G33770	Glyma.06G090000, Glyma.07G196500, Glyma.13G179600, Glyma.13G239100, Glyma.15G074200, Glyma.18G170400
OG0000681	AT2G12290, AT4G19700, AT5G45100	Glyma.07G223100, Glyma.09G019900, Glyma.15G126400, Glyma.20G022400
OG0000682	AT1G30490, AT2G34710	Glyma.05G166400, Glyma.08G124400, Glyma.08G252101, Glyma.09G023600, Glyma.15G129700
OG0000683	AT2G19750, AT4G29390, AT5G56670	Glyma.01G209400, Glyma.05G059600, Glyma.11G032800, Glyma.17G142060
OG0000684	AT2G44730, AT4G17060	Glyma.07G254502, Glyma.08G051800, Glyma.09G245300, Glyma.18G248000, Glyma.19G118351
OG0000686	AT2G23050, AT4G37590, AT5G67440	Glyma.05G104900, Glyma.05G105000, Glyma.17G161500, Glyma.17G161600
OG0000687	AT2G30140, AT2G30150	Glyma.02G230900, Glyma.02G231000, Glyma.11G164600, Glyma.14G198100, Glyma.14G198600
OG0000688	AT1G04480, AT2G33370, AT3G04400	Glyma.03G166700, Glyma.10G039900, Glyma.13G126400, Glyma.19G167800
OG0000689	AT2G20310, AT4G27660, AT4G28690, AT5G54148, AT5G54150	Glyma.04G227500, Glyma.06G137600
OG0000691	AT1G05900, AT2G31450	Glyma.11G128600, Glyma.12G053100, Glyma.13G343700, Glyma.15G030600, Glyma.15G030650
OG0000692	AT2G14720, AT2G14740, AT2G30290, AT3G52850	Glyma.09G274300, Glyma.11G001500, Glyma.18G213400
OG0000693	AT1G30040, AT2G34555	Glyma.05G130600, Glyma.08G085400, Glyma.10G123000, Glyma.13G218200, Glyma.15G093900
OG0000694	AT1G53310, AT2G42600, AT3G14940, AT3G42628	Glyma.06G229900, Glyma.06G277500, Glyma.12G210600
OG0000695	AT2G28400, AT3G45210, AT5G60680	Glyma.11G146200, Glyma.12G075600, Glyma.12G172300, Glyma.13G325800
OG0000696	AT1G26355, AT1G69230, AT2G03680, AT3G02180, AT5G15600	Glyma.01G060900, Glyma.02G119200
OG0000697	AT2G16510, AT4G34720, AT4G38920	Glyma.02G050200, Glyma.04G007500, Glyma.06G007400, Glyma.16G130300
OG0000698	AT2G17990, AT4G36105, AT5G66250	Glyma.01G166700, Glyma.02G049100, Glyma.11G076600, Glyma.16G129200
OG0000702	AT2G24100, AT4G30780	Glyma.02G206600, Glyma.04G156300, Glyma.05G130800, Glyma.06G223400, Glyma.17G071300
OG0000704	AT1G04160, AT1G04600, AT2G20290, AT2G33240, AT4G28710, AT5G43900	Glyma.13G128700
OG0000705	AT2G04860	Glyma.04G038966, Glyma.04G039032, Glyma.06G040000, Glyma.11G237700, Glyma.14G091400, Glyma.18G200433
OG0000706	AT1G19440, AT2G15090, AT2G16280, AT4G34250, AT4G34510, AT4G34520	Glyma.14G074300
OG0000707	AT2G19480, AT3G13782, AT4G26110, AT5G56950	Glyma.09G064400, Glyma.13G105600, Glyma.15G170700
OG0000708	AT2G42180, AT3G57950, AT5G06790	Glyma.02G178400, Glyma.03G143800, Glyma.09G112700, Glyma.19G146900
OG0000709	AT2G22730, AT5G64500, AT5G65687	Glyma.07G184900, Glyma.08G064500, Glyma.13G253700, Glyma.15G061200
OG0000710	AT2G39855, AT5G02020	Glyma.01G105600, Glyma.03G073400, Glyma.07G139300, Glyma.18G082600, Glyma.18G189900
OG0000711	AT2G26450, AT4G33230	Glyma.09G076100, Glyma.13G115200, Glyma.13G115250, Glyma.15G183700, Glyma.17G044700
OG0000712	AT1G05570, AT2G30680, AT2G31960, AT5G13000, AT5G36870	Glyma.15G268800, Glyma.18G300200
OG0000713	AT2G33720	Glyma.04G143300, Glyma.04G156400, Glyma.06G207800, Glyma.08G327600, Glyma.08G327800, Glyma.10G103500
OG0000714	AT1G14690, AT2G01910	Glyma.05G000050, Glyma.09G285100, Glyma.10G119700, Glyma.15G000100, Glyma.20G001000
OG0000715	AT1G32150, AT2G35530	Glyma.01G013600, Glyma.05G245400, Glyma.08G265600, Glyma.09G208500, Glyma.16G095200
OG0000716	AT2G26190, AT4G33050, AT5G57010	Glyma.09G065000, Glyma.13G105800, Glyma.15G171000, Glyma.17G053600
OG0000717	AT1G62610, AT1G63380, AT2G17845, AT3G46170, AT3G55290, AT3G55310	Glyma.02G159200
OG0000718	AT2G38440, AT5G01730	Glyma.01G128700, Glyma.03G041600, Glyma.09G279900, Glyma.11G171000, Glyma.18G209100
OG0000719	AT2G35760, AT4G16442	Glyma.07G266800, Glyma.09G012200, Glyma.11G180351, Glyma.15G116800, Glyma.17G007400
OG0000720	AT2G39400, AT2G39410, AT2G39420, AT3G55180, AT3G55190	Glyma.10G291400, Glyma.20G240600
OG0000722	AT2G37600, AT3G53740, AT5G02450	Glyma.10G233900, Glyma.19G047300, Glyma.20G160400, Glyma.20G160500
OG0000723	AT2G15680	Glyma.01G185600, Glyma.02G133000, Glyma.05G085200, Glyma.07G212000, Glyma.11G056500, Glyma.17G175400
OG0000724	AT1G11310, AT1G61560, AT2G39200	Glyma.02G063802, Glyma.02G063900, Glyma.16G145500, Glyma.16G145600
OG0000725	AT2G46630	Glyma.03G259500, Glyma.07G052566, Glyma.07G052632, Glyma.16G021450, Glyma.16G021500, Glyma.19G258400
OG0000726	AT2G37450, AT2G37460, AT2G39510, AT4G24980, AT5G13670	Glyma.03G172900, Glyma.19G173800
OG0000727	AT2G24330, AT4G31080	Glyma.04G074400, Glyma.06G075600, Glyma.11G175328, Glyma.14G132600, Glyma.17G201100
OG0000728	AT2G35860, AT3G11700, AT3G52370, AT5G05650, AT5G06390	Glyma.03G204300, Glyma.19G201600
OG0000729	AT1G23080, AT1G70940, AT2G01420	Glyma.07G164600, Glyma.07G217900, Glyma.09G117900, Glyma.20G014300
OG0000730	AT1G01260, AT2G46510	Glyma.03G258100, Glyma.07G055200, Glyma.16G023900, Glyma.19G256700, Glyma.20G003000
OG0000732	AT2G37120, AT3G09735, AT3G53370	Glyma.03G179000, Glyma.10G050700, Glyma.13G138200, Glyma.19G179700
OG0000733	AT2G20240, AT4G28760, AT5G43880	Glyma.03G169700, Glyma.10G042300, Glyma.13G129700, Glyma.19G170900
OG0000734	AT1G06770, AT2G30580, AT3G23060	Glyma.02G141500, Glyma.03G159500, Glyma.10G032500, Glyma.19G161700
OG0000735	AT2G19740, AT4G26230, AT5G56710	Glyma.01G004300, Glyma.05G223800, Glyma.07G127500, Glyma.08G030900
OG0000737	AT2G41960, AT3G58050	Glyma.02G170900, Glyma.03G146500, Glyma.09G109000, Glyma.09G211800, Glyma.19G149800
OG0000738	AT2G24070, AT4G30710, AT4G30740	Glyma.02G206000, Glyma.04G1550007, Glyma.06G225100, Glyma.17G072000
OG0000740	AT2G46535, AT3G61840, AT4G00950	Glyma.03G258400, Glyma.07G054700, Glyma.16G023500, Glyma.19G257000
OG0000742	AT2G26920	Glyma.02G276800, Glyma.13G072600, Glyma.13G189200, Glyma.14G038900, Glyma.15G227100, Glyma.20G046700
OG0000743	AT1G06020, AT1G06030, AT1G50390, AT2G31390, AT3G59480	Glyma.11G127200, Glyma.13G344500
OG0000744	AT2G46180, AT3G61570	Glyma.07G062500, Glyma.09G253700, Glyma.11G161738, Glyma.16G030600, Glyma.18G239200
OG0000745	AT1G54890, AT4G27400, AT5G54370	Glyma.12G220200, Glyma.12G220300, Glyma.13G281100, Glyma.13G281200
OG0000746	AT1G22220, AT1G30200, AT1G78100, AT4G18380, AT5G46170	Glyma.13G219800, Glyma.15G092600
OG0000747	AT3G04390, AT4G31196, AT4G34890, AT4G34900, AT4G37500	Glyma.13G340300, Glyma.15G034000
OG0000748	AT1G01570, AT4G00300, AT4G11350, AT4G23490, AT5G41460	Glyma.05G210400, Glyma.08G017000
OG0000751	AT4G18230	Glyma.01G016400, Glyma.01G062700, Glyma.06G034800, Glyma.08G299100, Glyma.09G206400, Glyma.17G172800
OG0000753	AT4G17950, AT4G39925, AT5G46640	Glyma.01G198900, Glyma.05G111800, Glyma.11G042900, Glyma.17G155200
OG0000754	AT4G40040, AT5G10980	Glyma.11G241702, Glyma.11G241800, Glyma.14G217100, Glyma.17G255602, Glyma.18G015300
OG0000755	AT1G02820, AT4G02380	Glyma.02G017100, Glyma.03G215000, Glyma.03G253200, Glyma.10G017600, Glyma.19G211600
OG0000756	AT4G14380	Glyma.02G005400, Glyma.10G006400, Glyma.10G180900, Glyma.10G181000, Glyma.20G209500, Glyma.20G209600
OG0000757	AT4G35660	Glyma.01G160200, Glyma.01G160400, Glyma.02G043100, Glyma.11G083500, Glyma.11G083700, Glyma.16G120000
OG0000758	AT4G25672, AT4G25692, AT5G52552	Glyma.09G132600, Glyma.10G231251, Glyma.16G179250, Glyma.20G162551
OG0000759	AT4G14860	Glyma.02G146400, Glyma.03G155600, Glyma.10G027500, Glyma.10G247600, Glyma.19G157700, Glyma.20G147700
OG0000760	AT4G05030	Glyma.02G298100, Glyma.07G098500, Glyma.09G016400, Glyma.09G179800, Glyma.14G051600, Glyma.15G122200
OG0000763	AT3G07380, AT3G60990, AT4G20170, AT5G44670, AT5G48190	Glyma.08G267800, Glyma.16G094100
OG0000764	AT4G26270, AT4G29220, AT4G32840, AT5G56630	Glyma.04G086900, Glyma.05G224900, Glyma.08G031700
OG0000765	AT1G02900, AT3G05490, AT3G16570, AT3G29780, AT4G15800	Glyma.07G247500, Glyma.17G026400
OG0000766	AT4G16765, AT4G16770	Glyma.05G062400, Glyma.08G237000, Glyma.11G035300, Glyma.11G035700, Glyma.17G144301
OG0000767	AT4G11830, AT4G11840, AT4G11850	Glyma.01G215100, Glyma.01G215300, Glyma.19G034832, Glyma.20G049901
OG0000768	AT4G36860, AT5G66610, AT5G66620, AT5G66630, AT5G66640	Glyma.02G059900, Glyma.16G142700
OG0000769	AT4G25740, AT5G41520, AT5G52650	Glyma.01G069200, Glyma.01G222100, Glyma.08G017500, Glyma.11G021700
OG0000770	AT1G11490, AT4G27240, AT5G54630	Glyma.06G265800, Glyma.12G136900, Glyma.12G215700, Glyma.13G285800
OG0000771	AT1G11370, AT1G11580, AT1G11590, AT1G44980, AT3G27980, AT4G03930	Glyma.01G240300
OG0000772	AT4G14746	Glyma.02G004800, Glyma.10G003600, Glyma.10G161500, Glyma.10G244800, Glyma.20G149751, Glyma.20G224200
OG0000773	AT4G24960, AT5G50720	Glyma.04G197600, Glyma.06G167900, Glyma.08G010900, Glyma.10G128151, Glyma.14G096400
OG0000774	AT3G43980, AT3G44010, AT4G33865	Glyma.01G242902, Glyma.10G258502, Glyma.11G001432, Glyma.20G132651
OG0000775	AT4G08290	Glyma.04G251000, Glyma.06G111702, Glyma.06G111800, Glyma.13G077800, Glyma.14G147900, Glyma.14G151600
OG0000776	AT4G11560	Glyma.01G220100, Glyma.01G220200, Glyma.05G207800, Glyma.08G014500, Glyma.11G023500, Glyma.19G131300
OG0000777	AT4G32790, AT5G25820	Glyma.06G085200, Glyma.06G085300, Glyma.08G035102, Glyma.14G146402, Glyma.17G194300
OG0000778	AT3G02810, AT3G07070, AT3G24790, AT4G13190, AT5G16500	Glyma.08G355300, Glyma.18G171700
OG0000779	AT4G11720	Glyma.09G081380, Glyma.09G081420, Glyma.09G081600, Glyma.11G026100, Glyma.11G026250, Glyma.15G240000
OG0000781	AT1G55770, AT4G02250	Glyma.02G016700, Glyma.02G197752, Glyma.03G215700, Glyma.10G017300, Glyma.19G212200
OG0000782	AT4G16447	Glyma.02G305500, Glyma.07G266600, Glyma.09G012000, Glyma.14G007800, Glyma.15G116700, Glyma.17G007500
OG0000783	AT3G27580, AT4G26610, AT5G40030, AT5G47750, AT5G55910	Glyma.09G015400, Glyma.15G121200
OG0000784	AT1G33920, AT4G19840	Glyma.07G222500, Glyma.20G020900, Glyma.20G021000, Glyma.20G021200, Glyma.20G021500
OG0000785	AT1G12480, AT4G27970, AT5G24030	Glyma.09G126500, Glyma.09G126900, Glyma.16G173500, Glyma.16G173600
OG0000786	AT1G19510, AT1G75250, AT4G36570	Glyma.04G012600, Glyma.06G012400, Glyma.11G117200, Glyma.12G042900
OG0000787	AT4G23880	Glyma.01G225500, Glyma.05G216900, Glyma.05G217200, Glyma.08G022800, Glyma.08G023200, Glyma.11G017500
OG0000788	AT1G34470, AT1G71900, AT4G09640	Glyma.06G208700, Glyma.11G105300, Glyma.12G168000, Glyma.16G003900
OG0000789	AT1G80060, AT4G32270, AT5G25340	Glyma.04G066100, Glyma.06G067500, Glyma.14G116100, Glyma.17G211600
OG0000790	AT4G31880	Glyma.04G061700, Glyma.04G061800, Glyma.06G062600, Glyma.06G062700, Glyma.06G062800, Glyma.13G081350
OG0000791	AT4G19610, AT5G05720, AT5G08695	Glyma.09G265100, Glyma.13G032300, Glyma.14G154500, Glyma.18G225850
OG0000792	AT3G16690, AT4G15920	Glyma.03G065500, Glyma.06G200800, Glyma.09G043200, Glyma.15G149800, Glyma.20G082700
OG0000794	AT3G24310, AT4G13480	Glyma.10G132200, Glyma.10G191000, Glyma.17G162100, Glyma.20G082300, Glyma.20G199300
OG0000795	AT1G05260, AT3G21770, AT4G11290	Glyma.12G195500, Glyma.12G195600, Glyma.13G306900, Glyma.13G307000
OG0000796	AT3G54620, AT4G02640, AT5G28770	Glyma.03G247100, Glyma.10G162100, Glyma.19G244800, Glyma.20G224500
OG0000797	AT4G29030	Glyma.03G170800, Glyma.03G170900, Glyma.10G043100, Glyma.13G130600, Glyma.19G171800, Glyma.19G171900
OG0000798	AT3G23180, AT3G23190, AT4G14420	Glyma.03G161600, Glyma.10G035300, Glyma.13G121600, Glyma.19G163200
OG0000799	AT3G04050, AT3G25960, AT3G55650, AT3G55810, AT4G26390, AT5G56350	Glyma.07G224800
OG0000801	AT1G21890, AT1G44800, AT4G08300	Glyma.04G250600, Glyma.06G112200, Glyma.13G081000, Glyma.14G148300
OG0000803	AT1G70650	Glyma.02G084500, Glyma.05G056200, Glyma.10G108502, Glyma.10G130300, Glyma.10G130350, Glyma.10G130400
OG0000804	AT1G10810, AT1G60680, AT1G60690, AT1G60710, AT1G60730, AT1G60750	Glyma.08G259500
OG0000805	AT1G15780, AT1G15790	Glyma.07G027751, Glyma.07G027800, Glyma.08G214900, Glyma.13G367700, Glyma.15G005500
OG0000806	AT1G24807, AT1G24909, AT1G25083, AT1G25155, AT1G25220, AT5G57890	Glyma.07G175000
OG0000807	AT1G67260	Glyma.08G256400, Glyma.10G246200, Glyma.13G047400, Glyma.18G280700, Glyma.19G044400, Glyma.20G148500
OG0000808	AT1G10100, AT1G10120	Glyma.04G048000, Glyma.06G049300, Glyma.14G089600, Glyma.14G121550, Glyma.17G232285
OG0000809	AT1G75390	Glyma.04G010300, Glyma.05G157000, Glyma.06G010200, Glyma.08G115300, Glyma.11G114800, Glyma.12G040600
OG0000810	AT1G24140, AT1G59970, AT1G70170	Glyma.01G037200, Glyma.02G027800, Glyma.08G292300, Glyma.18G131300
OG0000811	AT1G53870, AT1G53880, AT1G53890, AT1G53900, AT1G72340, AT3G14260	Glyma.19G262500
OG0000812	AT1G47780, AT1G47786, AT1G52695, AT1G52700, AT3G15650	Glyma.13G363000, Glyma.15G0108002
OG0000813	AT1G27090, AT3G24690	Glyma.01G041300, Glyma.01G047300, Glyma.01G122300, Glyma.02G022800, Glyma.06G207900
OG0000814	AT1G26570, AT3G01010, AT3G29360, AT5G15490, AT5G39320	Glyma.08G243000, Glyma.18G265100
OG0000815	AT1G44100, AT1G77380, AT5G09220, AT5G63850	Glyma.05G194600, Glyma.06G116400, Glyma.08G002400
OG0000816	AT1G22470, AT1G35210, AT1G72240	Glyma.02G209200, Glyma.04G099200, Glyma.06G100900, Glyma.14G177400
OG0000817	AT1G28490	Glyma.02G291600, Glyma.08G316900, Glyma.12G132100, Glyma.14G023200, Glyma.16G136466, Glyma.18G096200
OG0000818	AT1G09240, AT1G56430, AT5G04950, AT5G56080	Glyma.03G231200, Glyma.09G036400, Glyma.19G228400
OG0000819	AT1G17147, AT1G78410	Glyma.05G140700, Glyma.08G096000, Glyma.08G176500, Glyma.13G218400, Glyma.15G249800
OG0000820	AT1G13245	Glyma.10G129200, Glyma.10G204600, Glyma.12G187300, Glyma.14G153200, Glyma.18G179025, Glyma.20G185900
OG0000822	AT1G21650, AT1G21651	Glyma.06G116800, Glyma.06G116900, Glyma.09G123400, Glyma.10G228500, Glyma.12G094300
OG0000823	AT1G48050	Glyma.01G142851, Glyma.05G125700, Glyma.06G243934, Glyma.06G243967, Glyma.06G244302, Glyma.17G005802
OG0000824	AT1G20570, AT1G80260	Glyma.04G036340, Glyma.04G036380, Glyma.04G036420, Glyma.06G036500, Glyma.10G1236008
OG0000825	AT1G34120, AT1G71710	Glyma.02G078700, Glyma.10G221000, Glyma.16G161500, Glyma.17G178700, Glyma.20G1705001
OG0000826	AT1G79910	Glyma.07G005901, Glyma.08G206200, Glyma.08G206300, Glyma.09G123700, Glyma.13G358600, Glyma.20G027300
OG0000827	AT1G14900	Glyma.02G245000, Glyma.02G245100, Glyma.11G216300, Glyma.14G215100, Glyma.14G215200, Glyma.18G040200
OG0000828	AT1G54510, AT3G04810, AT5G28290	Glyma.03G246100, Glyma.10G161400, Glyma.19G243600, Glyma.20G224100
OG0000829	AT1G04340, AT5G43460	Glyma.02G297501, Glyma.10G007800, Glyma.10G187900, Glyma.20G088200, Glyma.20G202900
OG0000830	AT1G16420, AT1G79310, AT1G79320, AT1G79330, AT1G79340	Glyma.08G233500, Glyma.15G219100
OG0000831	AT1G17100, AT1G78450, AT1G78460	Glyma.01G044000, Glyma.02G019600, Glyma.13G259600, Glyma.15G248300
OG0000832	AT1G67070, AT3G02570	Glyma.08G365900, Glyma.10G115901, Glyma.13G045700, Glyma.18G296300, Glyma.19G049300
OG0000833	AT1G26740, AT1G69485	Glyma.04G115800, Glyma.05G118100, Glyma.06G320500, Glyma.08G073000, Glyma.U031405
OG0000835	AT1G18500, AT1G74040, AT5G23010, AT5G23020	Glyma.10G295400, Glyma.17G159702, Glyma.20G245300
OG0000836	AT1G03830, AT5G46070	Glyma.07G202100, Glyma.13G174200, Glyma.13G234600, Glyma.15G078400, Glyma.15G078450
OG0000837	AT1G28190, AT5G12340	Glyma.02G280100, Glyma.08G301500, Glyma.08G301600, Glyma.14G034700, Glyma.18G118300
OG0000838	AT1G18790, AT1G74480, AT5G66990	Glyma.04G169000, Glyma.05G026500, Glyma.06G194300, Glyma.17G100400
OG0000839	AT1G50930, AT3G20557, AT5G54790	Glyma.06G271700, Glyma.12G133300, Glyma.12G212900, Glyma.13G288700
OG0000840	AT1G67890, AT3G06620, AT3G06630, AT3G06640, AT5G49470	Glyma.07G239600, Glyma.17G033700
OG0000841	AT1G49320	Glyma.04G013500, Glyma.06G013400, Glyma.09G214800, Glyma.11G119100, Glyma.11G119900, Glyma.12G044600
OG0000842	AT1G32780, AT1G64710	Glyma.01G116300, Glyma.01G116500, Glyma.01G116700, Glyma.03G059600, Glyma.U036800
OG0000843	AT1G51140	Glyma.08G323500, Glyma.11G131200, Glyma.12G055400, Glyma.13G341700, Glyma.14G118000, Glyma.15G032700
OG0000844	AT1G21390, AT1G76980	Glyma.04G243500, Glyma.06G119800, Glyma.06G154700, Glyma.13G036100, Glyma.14G158800
OG0000845	AT1G67623, AT1G74875	Glyma.02G238900, Glyma.07G247700, Glyma.07G247800, Glyma.17G026300, Glyma.17G083900
OG0000846	AT1G66160, AT3G02840, AT5G37490	Glyma.02G242900, Glyma.11G214500, Glyma.14G212200, Glyma.18G042100
OG0000847	AT1G19000, AT1G74840	Glyma.04G177300, Glyma.05G032200, Glyma.06G187600, Glyma.16G071300, Glyma.17G094400
OG0000848	AT1G64185, AT5G41650	Glyma.01G223800, Glyma.05G213500, Glyma.06G264500, Glyma.11G019700, Glyma.15G246700
OG0000849	AT1G13140, AT1G13150, AT1G24540, AT3G26125, AT5G08250, AT5G23190	Glyma.11G100100
OG0000850	AT1G50530, AT1G50570, AT5G55530	Glyma.02G296900, Glyma.08G325300, Glyma.14G016700, Glyma.18G081900
OG0000851	AT1G04270, AT1G33850, AT5G09490, AT5G09500, AT5G09510, AT5G43640	Glyma.08G042300
OG0000852	AT1G55190, AT1G55640, AT3G13710, AT3G13720, AT5G56230	Glyma.07G011000, Glyma.08G194200
OG0000853	AT1G19530	Glyma.04G030900, Glyma.06G031000, Glyma.06G031100, Glyma.14G073200, Glyma.17G251800, Glyma.18G124300
OG0000854	AT1G14260	Glyma.01G047700, Glyma.02G107500, Glyma.04G1693001, Glyma.06G194100, Glyma.07G230100, Glyma.20G036400
OG0000855	AT1G11120	Glyma.07G192400, Glyma.12G108600, Glyma.13G184000, Glyma.13G244000, Glyma.15G069700, Glyma.U031210
OG0000856	AT1G23880, AT1G70280	Glyma.01G032000, Glyma.02G033400, Glyma.04G146100, Glyma.08G288800, Glyma.18G135800
OG0000857	AT1G34290, AT5G49750, AT5G49760, AT5G49770, AT5G49780	Glyma.09G018800, Glyma.15G124900
OG0000858	AT1G03020, AT3G62930	Glyma.02G153200, Glyma.03G210400, Glyma.10G021000, Glyma.10G021100, Glyma.19G207600
OG0000859	AT1G80120, AT3G15810	Glyma.07G030300, Glyma.08G212600, Glyma.13G365700, Glyma.15G007500, Glyma.20G028350
OG0000860	AT1G26960, AT1G69780	Glyma.01G044600, Glyma.02G019100, Glyma.08G298400, Glyma.18G118500, Glyma.18G123500
OG0000862	AT1G21280	Glyma.03G126500, Glyma.09G000651, Glyma.14G105250, Glyma.18G107701, Glyma.18G235250, Glyma.20G067500
OG0000863	AT1G16310, AT1G79520	Glyma.08G164732, Glyma.08G164800, Glyma.09G099500, Glyma.15G262300, Glyma.15G262400
OG0000864	AT1G64610, AT5G24320, AT5G42010, AT5G53500	Glyma.04G233400, Glyma.06G131400, Glyma.18G250400
OG0000865	AT1G21360, AT3G21260	Glyma.04G239900, Glyma.06G124000, Glyma.06G239800, Glyma.13G039200, Glyma.14G123200
OG0000866	AT1G07770, AT5G59850	Glyma.01G240000, Glyma.07G255500, Glyma.11G003600, Glyma.11G003700, Glyma.15G102550
OG0000867	AT1G52540, AT3G15890	Glyma.07G029600, Glyma.07G029701, Glyma.08G213200, Glyma.13G366000, Glyma.15G007200
OG0000868	AT1G76940	Glyma.02G083800, Glyma.10G226600, Glyma.10G226700, Glyma.16G170200, Glyma.20G165600, Glyma.20G165700
OG0000869	AT1G48750, AT3G18280	Glyma.02G088900, Glyma.05G002200, Glyma.10G132500, Glyma.18G294200, Glyma.19G002300
OG0000870	AT1G08340, AT3G11490, AT5G22400	Glyma.11G182600, Glyma.12G089900, Glyma.12G185500, Glyma.13G316000
OG0000871	AT1G21410, AT1G77000	Glyma.04G242700, Glyma.06G120600, Glyma.11G178504, Glyma.13G036600, Glyma.14G118200
OG0000872	AT1G51200	Glyma.03G140500, Glyma.11G132000, Glyma.12G056500, Glyma.13G341000, Glyma.15G033400, Glyma.19G143200
OG0000873	AT1G62970, AT5G09540, AT5G64360	Glyma.07G181500, Glyma.08G068300, Glyma.13G257100, Glyma.15G057800
OG0000874	AT1G67265, AT3G02493, AT3G18518, AT5G16023	Glyma.02G099000, Glyma.08G256500, Glyma.18G280800
OG0000875	AT1G70750, AT5G16720	Glyma.02G245200, Glyma.05G139600, Glyma.08G094900, Glyma.09G120900, Glyma.14G215300
OG0000876	AT1G48195, AT3G48440, AT5G63260	Glyma.04G192100, Glyma.05G044300, Glyma.06G173700, Glyma.17G126800
OG0000878	AT3G28960, AT5G15240	Glyma.09G238000, Glyma.09G238100, Glyma.09G257300, Glyma.18G097700, Glyma.18G259600
OG0000879	AT3G48360, AT5G63160	Glyma.04G190900, Glyma.05G043800, Glyma.05G043900, Glyma.09G098400, Glyma.17G126400
OG0000880	AT3G04910, AT3G22420, AT5G28080	Glyma.03G245500, Glyma.10G160400, Glyma.19G242900, Glyma.20G228000
OG0000881	AT3G23630, AT5G19040	Glyma.07G256700, Glyma.13G209101, Glyma.15G103800, Glyma.17G017400, Glyma.17G045700
OG0000882	AT3G09770, AT5G03200	Glyma.03G180500, Glyma.10G052000, Glyma.13G139400, Glyma.17G208900, Glyma.19G181100
OG0000883	AT3G08040	Glyma.09G102800, Glyma.10G092250, Glyma.12G237367, Glyma.12G237433, Glyma.13G203000, Glyma.15G274600
OG0000884	AT3G09240, AT3G54030, AT5G01060	Glyma.01G107850, Glyma.01G107951, Glyma.03G073770, Glyma.11G134000
OG0000886	AT3G52140	Glyma.03G039901, Glyma.06G207751, Glyma.08G152400, Glyma.11G137151, Glyma.15G271800, Glyma.20G040200
OG0000887	AT3G55280	Glyma.02G095000, Glyma.11G143400, Glyma.12G066700, Glyma.13G332700, Glyma.15G041500, Glyma.18G286400
OG0000888	AT3G19430, AT5G60520, AT5G60530	Glyma.11G147600, Glyma.11G147700, Glyma.12G068700, Glyma.12G068800
OG0000889	AT3G24870, AT3G24880	Glyma.03G0813001, Glyma.08G352600, Glyma.16G093800, Glyma.18G167833, Glyma.18G1696001
OG0000890	AT3G11760	Glyma.02G193700, Glyma.10G083500, Glyma.10G194900, Glyma.15G205233, Glyma.16G090300, Glyma.20G195050
OG0000891	AT3G17690, AT3G17700	Glyma.09G168500, Glyma.09G168600, Glyma.16G218000, Glyma.16G218100, Glyma.16G218200
OG0000893	AT3G51950, AT3G63450	Glyma.01G058800, Glyma.09G225600, Glyma.09G225700, Glyma.12G010800, Glyma.12G010900
OG0000894	AT3G50910, AT5G66480	Glyma.01G172000, Glyma.02G054800, Glyma.11G071150, Glyma.11G071200, Glyma.16G135000
OG0000895	AT3G11750, AT3G21730, AT5G62980	Glyma.03G203800, Glyma.07G068300, Glyma.16G034300, Glyma.19G201200
OG0000896	AT3G12600	Glyma.04G135000, Glyma.11G155900, Glyma.13G195300, Glyma.15G233700, Glyma.19G031200, Glyma.19G031500
OG0000897	AT3G27030, AT5G40970	Glyma.14G169000, Glyma.16G055000, Glyma.19G027000, Glyma.19G092900, Glyma.20G029400
OG0000898	AT3G05090	Glyma.03G243800, Glyma.03G244500, Glyma.10G159000, Glyma.16G018700, Glyma.19G241300, Glyma.19G241800
OG0000899	AT3G05380, AT5G27610	Glyma.03G237000, Glyma.10G1538004, Glyma.19G234700, Glyma.19G234751, Glyma.20G234500
OG0000900	AT3G11340, AT5G05860, AT5G05870, AT5G05880, AT5G05890, AT5G05900	Glyma.11G225600
OG0000901	AT3G55370	Glyma.02G092700, Glyma.11G140200, Glyma.12G063800, Glyma.13G335200, Glyma.15G039300, Glyma.18G289700
OG0000902	AT3G04980, AT5G27240	Glyma.03G242300, Glyma.10G158300, Glyma.19G239700, Glyma.20G150400, Glyma.20G230400
OG0000903	AT3G27810, AT5G40350	Glyma.05G006100, Glyma.16G073000, Glyma.19G006500, Glyma.19G061300, Glyma.19G061600
OG0000904	AT3G07340, AT5G48560	Glyma.03G086800, Glyma.08G346300, Glyma.16G087300, Glyma.18G122650, Glyma.18G156900
OG0000905	AT3G57600	Glyma.02G181600, Glyma.03G138900, Glyma.10G099800, Glyma.14G161900, Glyma.19G035500, Glyma.19G142000
OG0000906	AT5G07670, AT5G51370, AT5G51380	Glyma.04G120000, Glyma.06G318100, Glyma.09G229800, Glyma.12G006500
OG0000907	AT5G60450	Glyma.06G212101, Glyma.06G265460, Glyma.11G154632, Glyma.12G071000, Glyma.12G171000, Glyma.13G327951
OG0000908	AT5G59870	Glyma.13G333800, Glyma.13G333900, Glyma.13G334300, Glyma.15G040200, Glyma.15G040300, Glyma.15G040400
OG0000909	AT5G55390	Glyma.02G296200, Glyma.08G323700, Glyma.08G323800, Glyma.08G323850, Glyma.18G086000, Glyma.18G087100
OG0000910	AT5G52400	Glyma.09G137600, Glyma.10G234600, Glyma.10G234700, Glyma.16G182600, Glyma.20G159600, Glyma.20G159700
OG0000911	AT5G26920	Glyma.03G232400, Glyma.03G232500, Glyma.03G232600, Glyma.10G148700, Glyma.19G229400, Glyma.19G229500
OG0000912	AT5G24470	Glyma.03G261300, Glyma.04G228300, Glyma.06G136600, Glyma.07G0494008, Glyma.16G018000, Glyma.19G260400
OG0000913	AT5G20100	Glyma.07G031900, Glyma.08G210800, Glyma.13G168400, Glyma.13G364000, Glyma.15G009900, Glyma.17G116100
OG0000914	AT5G11970	Glyma.07G007500, Glyma.08G190200, Glyma.13G106000, Glyma.13G348000, Glyma.15G026000, Glyma.17G053400
OG0000915	AT5G07220, AT5G52060, AT5G62100	Glyma.09G146500, Glyma.09G146700, Glyma.16G198500, Glyma.16G198600
OG0000916	AT5G26850	Glyma.06G236626, Glyma.06G236651, Glyma.10G146900, Glyma.20G097001, Glyma.20G097102, Glyma.20G097400
OG0000917	AT5G43150	Glyma.13G068400, Glyma.13G103400, Glyma.13G371800, Glyma.15G001900, Glyma.17G055600, Glyma.19G015500
OG0000918	AT5G52390	Glyma.09G138000, Glyma.10G235000, Glyma.16G186175, Glyma.16G187250, Glyma.20G159400, Glyma.U007800
OG0000919	AT5G50790	Glyma.04G198400, Glyma.04G198500, Glyma.05G202700, Glyma.06G166900, Glyma.06G167000, Glyma.08G010000
OG0000920	AT5G10760, AT5G10770	Glyma.08G321100, Glyma.08G321200, Glyma.08G321400, Glyma.08G321500, Glyma.18G090900
OG0000921	AT5G08660	Glyma.04G206400, Glyma.05G196700, Glyma.06G159200, Glyma.06G159300, Glyma.08G004300, Glyma.12G161651
OG0000922	AT5G63640	Glyma.04G193151, Glyma.04G205650, Glyma.04G205800, Glyma.05G197500, Glyma.06G159800, Glyma.08G004900
OG0000923	AT5G32440	Glyma.07G029500, Glyma.08G213300, Glyma.13G159500, Glyma.13G366200, Glyma.15G007000, Glyma.17G112051
OG0000924	AT5G13170	Glyma.05G122200, Glyma.08G077200, Glyma.08G360400, Glyma.08G360500, Glyma.18G301100, Glyma.18G301200
OG0000925	AT5G23530	Glyma.09G157600, Glyma.09G157700, Glyma.09G157800, Glyma.16G208100, Glyma.16G208200, Glyma.16G208300
OG0000926	AT5G18840	Glyma.07G252766, Glyma.13G213200, Glyma.13G213300, Glyma.15G099500, Glyma.15G099600, Glyma.17G021602
OG0000927	AT5G42800	Glyma.02G158700, Glyma.14G072700, Glyma.14G072800, Glyma.14G072900, Glyma.17G173200, Glyma.17G252200
OG0000928	AT5G04820	Glyma.02G199500, Glyma.03G200100, Glyma.10G077700, Glyma.10G277300, Glyma.19G197700, Glyma.20G112400
OG0000929	AT5G43630	Glyma.01G2346002, Glyma.07G217100, Glyma.10G185100, Glyma.11G008300, Glyma.20G205250, Glyma.20G205301
OG0000930	AT5G25770	Glyma.04G081300, Glyma.04G081400, Glyma.04G081501, Glyma.06G083000, Glyma.06G083100, Glyma.06G083200
OG0000995	AT2G07785, ATCG01100, ATMG00516, ATMG01120, ATMG01275	Glyma.18G155550
OG0000996	AT2G07675, ATCG00065, ATCG00905, ATCG01230, ATMG00980	Glyma.14G213500
OG0000997	AT1G15810, AT1G80620, ATCG01120	Glyma.07G026400, Glyma.08G216000, Glyma.08G216100
OG0000998	AT2G40435, AT3G56220	Glyma.02G259800, Glyma.11G234800, Glyma.14G053900, Glyma.18G022200
OG0000999	AT2G21640, AT3G05570, AT4G39235	Glyma.02G157900, Glyma.04G132300, Glyma.06G309100
OG0001000	AT2G18870, AT2G18880, AT4G30200, AT5G57380	Glyma.13G097000, Glyma.17G062500
OG0001001	AT2G23430, AT3G50630	Glyma.01G185400, Glyma.05G085000, Glyma.11G056700, Glyma.17G175700
OG0001003	AT1G29910, AT1G29920, AT1G29930, AT2G34420, AT2G34430	Glyma.05G128000
OG0001004	AT2G04220, AT3G13229, AT4G12690, AT5G48270	Glyma.02G223900, Glyma.14G190600
OG0001005	AT2G47560, AT3G62690, AT4G15975	Glyma.02G016800, Glyma.03G215500, Glyma.19G212000
OG0001006	AT2G37390, AT3G53530	Glyma.03G174100, Glyma.10G045700, Glyma.13G133600, Glyma.19G175100
OG0001007	AT1G14350, AT2G02820	Glyma.01G044300, Glyma.02G019300, Glyma.08G298200, Glyma.18G123600
OG0001008	AT1G50990, AT2G17090, AT2G17160, AT2G17170, AT4G35230	Glyma.14G002400
OG0001009	AT1G26440, AT2G03520, AT2G03530, AT2G03590, AT2G03600	Glyma.02G116400
OG0001011	AT2G40950, AT3G10800, AT3G56660	Glyma.03G123200, Glyma.07G017800, Glyma.19G126800
OG0001013	AT2G42440, AT3G58190	Glyma.03G161500, Glyma.10G035100, Glyma.13G121400, Glyma.19G163000
OG0001014	AT2G18080, AT4G36190, AT4G36195	Glyma.02G050501, Glyma.16G130700, Glyma.16G130900
OG0001017	AT2G16580, AT4G34760	Glyma.04G007100, Glyma.06G007100, Glyma.09G222200, Glyma.12G035700
OG0001018	AT2G21220, AT4G38860	Glyma.01G167000, Glyma.02G049200, Glyma.11G076200, Glyma.16G129600
OG0001019	AT2G40116, AT5G58690	Glyma.02G257100, Glyma.11G230000, Glyma.14G059300, Glyma.18G027200
OG0001020	AT2G17430, AT2G17480, AT5G65970	Glyma.02G189400, Glyma.09G196800, Glyma.16G111900
OG0001022	AT1G14230, AT1G14240, AT1G14250, AT2G02970	Glyma.01G047100, Glyma.02G107700
OG0001023	AT2G36420, AT5G03670	Glyma.03G192000, Glyma.10G067100, Glyma.13G152100, Glyma.19G192500
OG0001024	AT2G37100, AT5G03110	Glyma.03G178700, Glyma.10G050500, Glyma.13G138000, Glyma.19G179400
OG0001025	AT1G76560, AT2G47400, AT3G62410	Glyma.03G219400, Glyma.14G110000, Glyma.19G216300
OG0001027	AT2G36400, AT3G52910	Glyma.03G192200, Glyma.10G067200, Glyma.19G192700, Glyma.U031220
OG0001028	AT2G46490, AT5G35110	Glyma.09G094900, Glyma.13G157000, Glyma.15G202600, Glyma.17G104600
OG0001029	AT2G35270, AT4G17800	Glyma.01G198800, Glyma.09G245800, Glyma.11G043100, Glyma.18G247200
OG0001032	AT1G02650, AT2G47440, AT3G62570, AT4G02100	Glyma.02G013402, Glyma.10G014000
OG0001033	AT1G15010, AT2G01300	Glyma.10G265000, Glyma.10G265100, Glyma.10G265200, Glyma.20G125500
OG0001036	AT1G01120, AT2G46720, AT3G10280	Glyma.02G266400, Glyma.03G260300, Glyma.17G225450
OG0001037	AT1G78030, AT2G22660, AT4G37682, AT4G37900	Glyma.01G019800, Glyma.09G202600
OG0001038	AT1G07200, AT2G29970	Glyma.02G226900, Glyma.11G174500, Glyma.14G193900, Glyma.18G062300
OG0001039	AT2G22800, AT4G37790	Glyma.01G196600, Glyma.05G109500, Glyma.11G045100, Glyma.17G157600
OG0001040	AT2G40340, AT2G40350	Glyma.06G301300, Glyma.12G103100, Glyma.12G197700, Glyma.13G304300
OG0001041	AT1G62410, AT2G24050, AT4G30680, AT5G57870	Glyma.02G205500, Glyma.17G072500
OG0001042	AT2G27930	Glyma.03G188000, Glyma.10G063200, Glyma.12G083000, Glyma.13G147800, Glyma.19G188200
OG0001043	AT1G29840, AT2G19550, AT3G47560, AT3G47590	Glyma.09G064000, Glyma.15G170400
OG0001044	AT1G13960, AT2G03340	Glyma.01G053800, Glyma.02G112100, Glyma.07G227200, Glyma.20G028000
OG0001045	AT1G14590, AT2G02061	Glyma.07G158700, Glyma.10G280600, Glyma.20G006100, Glyma.20G109100
OG0001046	AT2G38090, AT5G01200	Glyma.01G112700, Glyma.03G078000, Glyma.07G146300, Glyma.18G197500
OG0001047	AT2G45450, AT3G60890	Glyma.01G144700, Glyma.03G022200, Glyma.09G268100, Glyma.18G221800
OG0001048	AT2G26695	Glyma.02G196600, Glyma.05G008600, Glyma.05G008700, Glyma.17G116800, Glyma.17G116900
OG0001049	AT2G30910, AT2G31300	Glyma.02G162651, Glyma.08G311700, Glyma.10G216300, Glyma.18G103800
OG0001051	AT2G41070, AT3G56850	Glyma.03G003400, Glyma.05G079800, Glyma.19G067900, Glyma.19G122800
OG0001052	AT2G45220	Glyma.01G138000, Glyma.01G138100, Glyma.03G029000, Glyma.03G029100, Glyma.03G029200
OG0001053	AT2G17850, AT5G66170	Glyma.01G165300, Glyma.02G047000, Glyma.11G077900, Glyma.16G126500
OG0001054	AT2G18969, AT4G30180	Glyma.09G056600, Glyma.13G098000, Glyma.15G162800, Glyma.17G061700
OG0001055	AT2G31110, AT2G42570	Glyma.06G283800, Glyma.12G122300, Glyma.12G209600, Glyma.13G291700
OG0001056	AT2G24800, AT4G31760	Glyma.04G059600, Glyma.06G060100, Glyma.14G104400, Glyma.17G221400
OG0001057	AT2G20590, AT4G28430	Glyma.06G289900, Glyma.12G117102, Glyma.12G206000, Glyma.13G294800
OG0001058	AT2G28550, AT5G60120	Glyma.11G149825, Glyma.12G073300, Glyma.13G329700, Glyma.15G044400
OG0001059	AT2G23960, AT2G23970, AT4G30530, AT4G30540, AT4G30550	Glyma.17G070700
OG0001060	AT2G17800, AT3G51300, AT4G35950	Glyma.01G164200, Glyma.11G079100, Glyma.16G124400
OG0001062	AT1G23935, AT1G29030, AT2G34040, AT3G19515	Glyma.07G203600, Glyma.13G172200
OG0001063	AT2G35910, AT5G06490	Glyma.02G194400, Glyma.03G203400, Glyma.10G083100, Glyma.10G195400
OG0001066	AT1G65960, AT2G02000, AT2G02010, AT5G17330	Glyma.02G241400, Glyma.11G213000
OG0001067	AT2G22590, AT5G49690, AT5G65550	Glyma.08G277200, Glyma.18G148200, Glyma.18G148500
OG0001068	AT2G40420, AT3G56200	Glyma.02G260100, Glyma.11G234600, Glyma.18G022400, Glyma.U031224
OG0001069	AT2G38160, AT2G40070	Glyma.02G256600, Glyma.11G228400, Glyma.14G060100, Glyma.18G028700
OG0001070	AT2G37170, AT2G37180, AT3G53420, AT5G60660	Glyma.02G073600, Glyma.16G155100
OG0001071	AT2G39435, AT3G53540	Glyma.03G173900, Glyma.10G045600, Glyma.13G133500, Glyma.19G174800
OG0001072	AT1G80660, AT2G07560, AT3G42640	Glyma.13G156000, Glyma.15G004300, Glyma.17G103700
OG0001073	AT2G17190, AT2G17200	Glyma.01G159500, Glyma.02G041700, Glyma.11G084700, Glyma.16G118400
OG0001074	AT2G40095, AT3G55880	Glyma.02G256900, Glyma.11G229100, Glyma.14G059800, Glyma.18G028100
OG0001076	AT2G14900	Glyma.06G044400, Glyma.10G259800, Glyma.14G087200, Glyma.17G237100, Glyma.20G131100
OG0001077	AT2G28850, AT2G28860, AT2G34490, AT2G34500	Glyma.13G217400, Glyma.15G095000
OG0001078	AT1G04520, AT2G33330	Glyma.10G133900, Glyma.10G190500, Glyma.20G083000, Glyma.20G200200
OG0001079	AT1G49270, AT2G18470, AT3G18810, AT4G34440	Glyma.01G175000, Glyma.11G067200
OG0001080	AT2G19810, AT4G29190	Glyma.01G005000, Glyma.05G224400, Glyma.07G126800, Glyma.08G031400
OG0001081	AT1G04750, AT1G04760, AT2G32670, AT2G33110, AT2G33120	Glyma.18G172300
OG0001082	AT2G41870, AT3G57540	Glyma.02G182600, Glyma.03G138100, Glyma.10G099400, Glyma.19G141100
OG0001083	AT2G25850, AT3G06560, AT4G32850, AT5G02670	Glyma.04G0868000, Glyma.06G088500
OG0001084	AT1G13800, AT2G26790	Glyma.05G060900, Glyma.07G217750, Glyma.07G217800, Glyma.18G262450
OG0001085	AT2G35612	Glyma.01G152800, Glyma.09G218000, Glyma.16G108400, Glyma.16G108500, Glyma.16G108700
OG0001086	AT2G24530, AT4G31440	Glyma.04G075300, Glyma.06G076500, Glyma.14G134500, Glyma.17G198400
OG0001087	AT2G46990, AT3G62100	Glyma.02G007300, Glyma.03G224800, Glyma.10G138500, Glyma.19G221900
OG0001088	AT2G40480, AT3G56270	Glyma.02G259100, Glyma.11G235600, Glyma.14G053400, Glyma.18G021300
OG0001089	AT2G36610, AT5G03790	Glyma.03G189400, Glyma.10G064700, Glyma.13G149500, Glyma.19G189700
OG0001090	AT2G37080, AT3G53350	Glyma.03G178100, Glyma.10G049600, Glyma.13G137200, Glyma.19G178900
OG0001091	AT2G30050, AT3G01340	Glyma.08G320100, Glyma.08G321800, Glyma.18G090700, Glyma.18G092300
OG0001092	AT2G13960, AT3G09370, AT5G02320	Glyma.03G082400, Glyma.07G132200, Glyma.18G181100
OG0001093	AT1G04960, AT1G27000, AT1G44674, AT2G02730	Glyma.01G042800, Glyma.02G020800
OG0001094	AT1G05640, AT2G31820	Glyma.03G000167, Glyma.03G264500, Glyma.12G242400, Glyma.19G263700
OG0001095	AT2G06510, AT4G19130, AT5G45400	Glyma.09G213300, Glyma.09G213500, Glyma.15G174100
OG0001096	AT1G04500, AT2G33350	Glyma.10G134400, Glyma.10G190300, Glyma.20G085100, Glyma.20G200400
OG0001098	AT1G29230, AT2G34180, AT4G18700, AT5G45810	Glyma.13G228400, Glyma.15G084100
OG0001099	AT2G44890, AT2G45510	Glyma.03G020400, Glyma.03G021600, Glyma.07G083366, Glyma.07G083432
OG0001100	AT2G15740, AT2G18490, AT4G26030, AT5G22990, AT5G42640	Glyma.10G295200
OG0001101	AT2G46940, AT3G62070, AT4G01670	Glyma.02G006700, Glyma.03G225300, Glyma.19G222300
OG0001102	AT1G20720, AT1G20750, AT2G05635	Glyma.04G257502, Glyma.14G2237006, Glyma.17G262000
OG0001103	AT1G18940, AT1G74780, AT2G34350, AT2G34355	Glyma.04G175900, Glyma.06G189400
OG0001104	AT1G14840, AT1G24764, AT1G68060, AT2G01750	Glyma.05G239100, Glyma.08G046200
OG0001105	AT1G14720, AT2G01850	Glyma.05G138700, Glyma.07G174800, Glyma.08G093900, Glyma.20G012300
OG0001106	AT1G05290, AT2G32310, AT3G21880, AT4G15250	Glyma.12G196100, Glyma.13G306400
OG0001107	AT2G20616, AT2G20815	Glyma.06G298000, Glyma.12G107200, Glyma.12G107401, Glyma.13G300600
OG0001108	AT2G37750, AT5G02090	Glyma.01G102300, Glyma.03G067200, Glyma.07G136800, Glyma.18G187300
OG0001109	AT2G47500	Glyma.02G015500, Glyma.02G284251, Glyma.03G217000, Glyma.10G016000, Glyma.19G213600
OG0001110	AT2G41850, AT3G57510	Glyma.02G183000, Glyma.03G137700, Glyma.10G103200, Glyma.19G140600
OG0001111	AT1G31760, AT2G35605, AT3G03590, AT3G48600	Glyma.01G154200, Glyma.11G090400
OG0001112	AT2G42660, AT4G04580	Glyma.02G282900, Glyma.08G305000, Glyma.14G031500, Glyma.18G113400
OG0001113	AT2G15260, AT2G47700, AT3G51325, AT4G13490	Glyma.01G163600, Glyma.11G079900
OG0001114	AT2G30890	Glyma.02G285000, Glyma.08G308000, Glyma.12G159050, Glyma.14G029800, Glyma.18G109600
OG0001115	AT2G36660	Glyma.03G188500, Glyma.10G063700, Glyma.13G148200, Glyma.13G327200, Glyma.19G188700
OG0001116	AT2G23460	Glyma.01G182000, Glyma.02G062251, Glyma.02G062302, Glyma.11G060300, Glyma.16G144600
OG0001117	AT1G23170, AT1G70770, AT2G18070, AT3G11880	Glyma.05G139900, Glyma.08G095200
OG0001118	AT1G06180, AT2G31180	Glyma.02G005600, Glyma.10G006600, Glyma.10G180800, Glyma.20G209700
OG0001120	AT2G42670, AT3G58670	Glyma.06G276400, Glyma.12G128900, Glyma.12G211700, Glyma.13G290000
OG0001121	AT2G36026, AT3G52525	Glyma.02G199300, Glyma.03G200200, Glyma.10G077800, Glyma.19G197800
OG0001122	AT1G30500, AT2G34720	Glyma.05G166100, Glyma.08G124200, Glyma.09G023800, Glyma.15G129900
OG0001123	AT2G07040, AT5G35390	Glyma.01G001800, Glyma.05G220900, Glyma.07G130700, Glyma.08G027400
OG0001124	AT1G07630, AT2G28890, AT3G09400, AT5G02400	Glyma.11G139500, Glyma.12G063100
OG0001125	AT2G37710, AT3G53810, AT4G02410, AT4G02420	Glyma.07G135400, Glyma.18G185400
OG0001126	AT2G20260, AT4G28750	Glyma.10G042000, Glyma.10G042100, Glyma.13G129400, Glyma.13G129500
OG0001127	AT2G16380, AT2G21540, AT4G34580, AT4G39180	Glyma.04G010600, Glyma.06G010500
OG0001128	AT1G07900, AT2G28500	Glyma.11G152333, Glyma.12G072000, Glyma.13G328500, Glyma.15G045200
OG0001129	AT2G22750, AT4G37850	Glyma.01G197900, Glyma.05G110600, Glyma.11G043700, Glyma.17G156100
OG0001130	AT2G17540, AT4G35510	Glyma.01G158300, Glyma.09G197900, Glyma.11G086400, Glyma.16G111400
OG0001131	AT1G48970, AT2G44070, AT5G38640	Glyma.13G047500, Glyma.18G280600, Glyma.19G044300
OG0001132	AT2G38820, AT3G54550	Glyma.02G139100, Glyma.02G143100, Glyma.10G031300, Glyma.19G160600
OG0001133	AT1G07180, AT2G29990	Glyma.02G2277002, Glyma.11G173700, Glyma.14G194600, Glyma.18G061700
OG0001134	AT2G29530	Glyma.02G308400, Glyma.13G339700, Glyma.14G004700, Glyma.15G034700, Glyma.15G229800
OG0001135	AT2G24570, AT4G31550	Glyma.04G076200, Glyma.06G077400, Glyma.14G135400, Glyma.17G197500
OG0001136	AT2G20880, AT4G28140	Glyma.06G295300, Glyma.12G110400, Glyma.12G203100, Glyma.13G298600
OG0001137	AT1G47290, AT2G26260	Glyma.03G002500, Glyma.06G058200, Glyma.07G107800, Glyma.12G159100
OG0001138	AT2G23140	Glyma.02G234300, Glyma.06G045900, Glyma.11G161500, Glyma.14G202000, Glyma.18G055200
OG0001139	AT2G38800, AT3G54570	Glyma.04G139400, Glyma.11G113700, Glyma.11G151100, Glyma.12G039600
OG0001140	AT2G16090, AT3G27710, AT3G27720, AT4G34370	Glyma.11G121300, Glyma.12G046400
OG0001141	AT2G26560	Glyma.04G037300, Glyma.06G037900, Glyma.14G081300, Glyma.17G243900, Glyma.17G244000
OG0001142	AT2G19730, AT4G29410	Glyma.07G012800, Glyma.08G196500, Glyma.13G352100, Glyma.15G022700
OG0001143	AT2G25970	Glyma.04G050500, Glyma.04G050550, Glyma.06G051200, Glyma.14G093200, Glyma.17G230300
OG0001144	AT2G24500, AT4G31420	Glyma.11G172610, Glyma.11G172819, Glyma.17G189600, Glyma.17G200200
OG0001145	AT2G05910, AT5G20640	Glyma.09G070200, Glyma.13G111100, Glyma.15G178300, Glyma.17G048500
OG0001146	AT1G75750, AT2G18420	Glyma.04G024400, Glyma.06G024500, Glyma.14G219100, Glyma.17G258200
OG0001147	AT2G23290, AT4G37260	Glyma.01G190100, Glyma.05G098200, Glyma.11G052100, Glyma.17G167100
OG0001148	AT2G24640, AT4G31670	Glyma.04G058300, Glyma.06G059000, Glyma.14G105700, Glyma.17G220700
OG0001150	AT2G45850, AT3G61310	Glyma.03G011200, Glyma.07G072300, Glyma.09G260600, Glyma.18G231300
OG0001151	AT2G16385, AT4G34600	Glyma.06G010000, Glyma.08G235100, Glyma.12G235600, Glyma.13G201100
OG0001152	AT1G07400, AT1G59860, AT2G29500	Glyma.13G175700, Glyma.13G176000, Glyma.13G176200
OG0001153	AT2G44230, AT2G44260, AT3G01870, AT3G01880	Glyma.08G163600, Glyma.15G263600
OG0001155	AT2G19090, AT4G30130	Glyma.09G058000, Glyma.13G099500, Glyma.15G164100, Glyma.17G060600
OG0001157	AT2G02410	Glyma.07G271000, Glyma.16G111100, Glyma.17G002900, Glyma.17G028300, Glyma.20G064100
OG0001158	AT2G18380, AT4G36620	Glyma.02G056600, Glyma.08G142500, Glyma.11G068700, Glyma.16G139400
OG0001159	AT2G25060, AT4G31840	Glyma.04G060600, Glyma.06G061200, Glyma.14G101800, Glyma.17G223400
OG0001160	AT2G18560, AT2G18570	Glyma.06G239500, Glyma.06G239600, Glyma.12G163366, Glyma.12G163432
OG0001161	AT1G65210, AT2G22620, AT4G37950, AT4G38030	Glyma.08G275500, Glyma.18G150600
OG0001162	AT2G10930, AT5G48500	Glyma.03G089800, Glyma.08G344400, Glyma.13G008000, Glyma.18G152300
OG0001163	AT2G39560, AT5G59350	Glyma.02G093100, Glyma.13G335100, Glyma.15G039400, Glyma.18G289200
OG0001164	AT2G35215, AT5G46770	Glyma.01G018500, Glyma.03G113900, Glyma.07G112800, Glyma.09G204400
OG0001166	AT1G14700, AT2G01890	Glyma.05G138267, Glyma.05G138333, Glyma.08G093300, Glyma.08G093500
OG0001167	AT1G17070, AT2G42330	Glyma.02G073100, Glyma.16G154400, Glyma.18G031866, Glyma.18G031932
OG0001168	AT2G17780, AT4G35920	Glyma.01G164000, Glyma.02G045800, Glyma.11G079500, Glyma.16G123800
OG0001169	AT2G46270, AT4G01120	Glyma.03G255000, Glyma.07G060400, Glyma.16G029000, Glyma.19G2526001
OG0001170	AT1G78520, AT2G43660, AT2G43670, AT3G28250	Glyma.13G262400, Glyma.15G243000
OG0001171	AT2G41630, AT3G10330, AT3G29380, AT4G10680, AT5G39230	Glyma.03G134600
OG0001172	AT2G45180	Glyma.05G057700, Glyma.05G057800, Glyma.17G140200, Glyma.17G140300, Glyma.17G140400
OG0001173	AT2G37930, AT5G01030	Glyma.01G107000, Glyma.03G073760, Glyma.07G141900, Glyma.18G192400
OG0001174	AT2G35850, AT3G52360	Glyma.02G187500, Glyma.03G204600, Glyma.10G086500, Glyma.19G202000
OG0001176	AT2G31580, AT2G32320	Glyma.10G001600, Glyma.16G091600, Glyma.16G117567, Glyma.16G117633
OG0001178	AT1G14860, AT2G01670	Glyma.02G084600, Glyma.05G238100, Glyma.07G168600, Glyma.08G045200
OG0001179	AT2G21770, AT4G39350, AT5G09870, AT5G64740	Glyma.05G187300, Glyma.08G145600
OG0001180	AT2G17520, AT3G11870	Glyma.01G157800, Glyma.09G197000, Glyma.11G087200, Glyma.16G111800
OG0001181	AT1G51270, AT2G23830, AT2G45140, AT3G60600	Glyma.01G136000, Glyma.03G032100
OG0001182	AT1G06130, AT2G31350, AT2G43430, AT4G33540	Glyma.13G345400, Glyma.15G028900
OG0001183	AT1G06850, AT2G40620	Glyma.02G236200, Glyma.11G186700, Glyma.14G204100, Glyma.18G052500
OG0001184	AT1G66150, AT2G01820	Glyma.02G242700, Glyma.11G214402, Glyma.14G212100, Glyma.18G042200
OG0001185	AT1G06190, AT2G31150	Glyma.03G163800, Glyma.10G037400, Glyma.13G124000, Glyma.19G165100
OG0001186	AT2G47480, AT3G62640	Glyma.02G014500, Glyma.03G218000, Glyma.10G015200, Glyma.19G214700
OG0001187	AT2G26760	Glyma.02G277600, Glyma.07G169200, Glyma.07G169300, Glyma.07G169400, Glyma.14G037100
OG0001188	AT2G23340, AT3G50260, AT4G36900, AT5G67190	Glyma.05G092800, Glyma.17G169800
OG0001190	AT2G19160, AT4G25870, AT4G30060, AT5G57270	Glyma.13G099700, Glyma.17G060300
OG0001191	AT2G36640, AT3G53040	Glyma.03G189200, Glyma.10G064400, Glyma.13G149000, Glyma.19G189400
OG0001192	AT1G28960, AT2G33980	Glyma.07G204200, Glyma.13G171900, Glyma.13G232633, Glyma.15G080067
OG0001193	AT2G47870, AT3G62950	Glyma.02G153100, Glyma.03G210200, Glyma.10G021200, Glyma.19G207400
OG0001194	AT1G01550, AT2G46080, AT3G61500, AT4G01360	Glyma.09G255800, Glyma.18G237000
OG0001195	AT2G34970, AT3G02270, AT4G18300	Glyma.03G243100, Glyma.11G150600, Glyma.19G240600
OG0001196	AT2G22160, AT3G48340, AT3G48350, AT5G50260	Glyma.04G190700, Glyma.06G174800
OG0001197	AT2G37470, AT3G09480, AT3G53650, AT5G02570	Glyma.10G198500, Glyma.13G321600
OG0001198	AT2G42300, AT3G57800	Glyma.02G174800, Glyma.03G141200, Glyma.10G093600, Glyma.19G143900
OG0001199	AT2G37400, AT3G09490, AT3G53560, AT5G02590	Glyma.03G173800, Glyma.19G174700
OG0001200	AT2G23740	Glyma.01G180100, Glyma.02G060500, Glyma.11G062100, Glyma.13G087350, Glyma.16G143100
OG0001201	AT2G38150, AT2G38152, AT3G09020, AT5G01250	Glyma.01G114900, Glyma.07G147600
OG0001202	AT1G14390, AT2G02780	Glyma.01G043700, Glyma.02G019800, Glyma.08G297400, Glyma.18G124500
OG0001203	AT2G36990	Glyma.03G182600, Glyma.05G106951, Glyma.10G057300, Glyma.13G144000, Glyma.19G183100
OG0001204	AT2G43780	Glyma.08G364500, Glyma.17G205632, Glyma.18G297600, Glyma.19G030600, Glyma.19G073500
OG0001205	AT2G17730, AT4G35840	Glyma.01G162900, Glyma.02G044300, Glyma.11G080500, Glyma.16G121900
OG0001206	AT2G46770, AT3G61910	Glyma.07G050600, Glyma.16G019400, Glyma.19G259500, Glyma.19G259700
OG0001207	AT2G23450, AT4G00955, AT5G66790	Glyma.01G182400, Glyma.02G061700, Glyma.16G144000
OG0001208	AT2G27040, AT5G21030, AT5G21150	Glyma.02G189700, Glyma.02G274900, Glyma.14G041100
OG0001209	AT2G42200, AT3G57920	Glyma.02G177500, Glyma.03G143100, Glyma.09G113800, Glyma.19G146000
OG0001210	AT2G25490, AT5G25350	Glyma.04G066900, Glyma.06G068400, Glyma.14G116800, Glyma.17G211000
OG0001211	AT2G39490	Glyma.02G094600, Glyma.10G290500, Glyma.18G286800, Glyma.18G286900, Glyma.20G098700
OG0001212	AT2G36450	Glyma.03G191800, Glyma.10G066900, Glyma.13G151900, Glyma.15G025100, Glyma.19G192400
OG0001213	AT2G21600, AT4G39220	Glyma.04G012100, Glyma.04G012200, Glyma.06G011900, Glyma.06G012000
OG0001214	AT1G15930, AT2G32060	Glyma.07G023900, Glyma.08G217700, Glyma.13G369700, Glyma.15G003700
OG0001215	AT2G22490	Glyma.02G212400, Glyma.04G092800, Glyma.06G094600, Glyma.14G180300, Glyma.18G102000
OG0001216	AT2G34450	Glyma.02G021100, Glyma.05G128900, Glyma.05G129000, Glyma.08G083451, Glyma.08G083600
OG0001217	AT2G19780, AT4G29240	Glyma.01G005600, Glyma.05G225300, Glyma.07G126000, Glyma.08G032100
OG0001218	AT2G41890	Glyma.02G182200, Glyma.03G138400, Glyma.10G100600, Glyma.19G141367, Glyma.19G141433
OG0001219	AT2G38250, AT5G01380	Glyma.01G121000, Glyma.03G056900, Glyma.07G151100, Glyma.18G202400
OG0001220	AT2G46060	Glyma.07G068700, Glyma.09G257000, Glyma.16G034476, Glyma.16G034551, Glyma.18G235400
OG0001221	AT2G37030, AT3G53250	Glyma.03G182100, Glyma.10G057900, Glyma.13G144700, Glyma.19G182600
OG0001222	AT2G23810, AT4G28050, AT4G30430	Glyma.04G147100, Glyma.13G091000, Glyma.17G069300
OG0001223	AT2G25190, AT4G31980, AT5G11290, AT5G25170	Glyma.14G111300, Glyma.17G216600
OG0001224	AT2G18660, AT4G30380	Glyma.05G010800, Glyma.06G069400, Glyma.06G071400, Glyma.17G118500
OG0001226	AT2G43630, AT3G59640	Glyma.07G165200, Glyma.09G032300, Glyma.09G118100, Glyma.15G137300
OG0001227	AT1G04490, AT2G33360	Glyma.10G134500, Glyma.10G190100, Glyma.20G085300, Glyma.20G200700
OG0001228	AT2G19470, AT4G08800, AT4G26100, AT5G57015	Glyma.09G065200, Glyma.15G171100
OG0001229	AT2G23760, AT4G36870	Glyma.01G179900, Glyma.02G060002, Glyma.11G062300, Glyma.16G142800
OG0001230	AT2G23660, AT3G27650	Glyma.05G004400, Glyma.16G071700, Glyma.19G004900, Glyma.19G063600
OG0001231	AT2G20110, AT4G29000	Glyma.05G229900, Glyma.07G085300, Glyma.08G037400, Glyma.09G191600
OG0001232	AT2G42830, AT3G58780	Glyma.02G287700, Glyma.08G310100, Glyma.14G027251, Glyma.18G105800
OG0001233	AT1G07990, AT1G08005, AT2G28360, AT3G45190	Glyma.12G174000, Glyma.13G325400
OG0001234	AT2G28690, AT5G59760	Glyma.11G143300, Glyma.12G066500, Glyma.13G332900, Glyma.15G041400
OG0001235	AT2G44600, AT3G60200	Glyma.03G103001, Glyma.07G120800, Glyma.09G247300, Glyma.18G245700
OG0001236	AT2G39690, AT3G12540, AT3G47675	Glyma.02G248166, Glyma.02G248232, Glyma.14G068300
OG0001237	AT1G01060, AT2G46830	Glyma.03G261800, Glyma.07G048500, Glyma.16G017400, Glyma.19G260900
OG0001238	AT4G25090, AT5G07390, AT5G47910, AT5G51060	Glyma.05G198700, Glyma.08G005900
OG0001240	AT4G02733, AT4G02740, AT4G02760	Glyma.03G155100, Glyma.06G258700, Glyma.19G157300
OG0001241	AT1G63520, AT4G11450	Glyma.01G220300, Glyma.05G207900, Glyma.08G014600, Glyma.11G023400
OG0001243	AT4G22440, AT4G22970, AT4G24300, AT5G28550	Glyma.08G184200, Glyma.15G048100
OG0001244	AT1G03880, AT1G03890, AT4G28520, AT5G44120	Glyma.03G163400, Glyma.19G164800
OG0001245	AT1G66970, AT1G66980, AT4G26690, AT5G55480	Glyma.02G296400, Glyma.14G017100
OG0001246	AT4G35560	Glyma.01G158700, Glyma.01G158750, Glyma.09G198200, Glyma.11G085900, Glyma.16G116200
OG0001247	AT1G31260, AT4G19680, AT4G19690, AT5G45105	Glyma.07G223200, Glyma.20G022500
OG0001248	AT1G03730, AT4G03600, AT4G28330, AT4G28340	Glyma.12G204900, Glyma.13G296500
OG0001249	AT1G61630, AT4G05110, AT4G05120, AT4G05130, AT4G05140	Glyma.15G066400
OG0001250	AT4G09830, AT5G64780	Glyma.02G079200, Glyma.10G221800, Glyma.16G163600, Glyma.20G169800
OG0001251	AT4G31410	Glyma.06G0758006, Glyma.11G173028, Glyma.14G133700, Glyma.17G189500, Glyma.17G200301
OG0001252	AT3G22220, AT4G15020	Glyma.01G096900, Glyma.04G100150, Glyma.04G175000, Glyma.08G283900
OG0001253	AT4G17500, AT5G47220	Glyma.01G206600, Glyma.05G063600, Glyma.11G036500, Glyma.17G145400
OG0001254	AT4G19560, AT4G19600, AT5G45190	Glyma.07G223700, Glyma.20G023500, Glyma.20G023800
OG0001255	AT4G20990, AT4G21000, AT5G04180	Glyma.03G133600, Glyma.19G135900, Glyma.19G137100
OG0001256	AT4G21430	Glyma.07G189100, Glyma.08G060200, Glyma.13G247400, Glyma.14G139100, Glyma.15G066600
OG0001258	AT4G17670, AT5G47060	Glyma.01G203200, Glyma.05G068500, Glyma.11G039800, Glyma.17G151000
OG0001259	AT4G00120, AT5G09750	Glyma.04G214100, Glyma.05G190600, Glyma.06G152300, Glyma.08G156000
OG0001260	AT1G09610, AT1G33800, AT1G71690, AT4G09990	Glyma.04G255800, Glyma.16G001600
OG0001262	AT1G14570, AT1G59550, AT3G23605, AT4G14250	Glyma.08G267900, Glyma.16G100500
OG0001263	AT4G11090, AT4G23790	Glyma.05G215300, Glyma.05G215400, Glyma.08G021500, Glyma.08G021600
OG0001264	AT1G64530, AT4G24020	Glyma.09G137000, Glyma.10G234100, Glyma.16G182400, Glyma.20G160200
OG0001265	AT1G22650, AT1G35580, AT1G72000, AT4G09510	Glyma.10G214700, Glyma.20G177200
OG0001268	AT4G08990, AT4G13610, AT4G14140, AT5G49160	Glyma.04G187600, Glyma.06G178200
OG0001269	AT1G55810, AT3G27440, AT4G26510	Glyma.08G333400, Glyma.18G073400, Glyma.19G051200
OG0001271	AT4G25420, AT5G51810	Glyma.09G149200, Glyma.10G241100, Glyma.16G200800, Glyma.20G153400
OG0001272	AT1G51060, AT3G20670, AT4G27230, AT5G54640	Glyma.01G022100, Glyma.13G286000
OG0001273	AT1G31300, AT4G19645	Glyma.02G283000, Glyma.08G305100, Glyma.14G031400, Glyma.18G113300
OG0001274	AT4G04885	Glyma.10G251100, Glyma.10G251200, Glyma.20G142300, Glyma.20G142400, Glyma.20G142500
OG0001275	AT1G55850, AT4G23990, AT4G24000, AT4G24010	Glyma.08G330700, Glyma.14G012900
OG0001276	AT1G01110, AT3G49380, AT4G00820, AT4G10640	Glyma.07G050800, Glyma.16G019700
OG0001277	AT1G79880, AT4G32720	Glyma.04G080500, Glyma.06G082200, Glyma.14G143700, Glyma.17G190500
OG0001278	AT4G26701, AT5G55300, AT5G55310	Glyma.09G223300, Glyma.12G013500, Glyma.12G013600
OG0001279	AT4G17570, AT5G47140	Glyma.01G205100, Glyma.05G064800, Glyma.11G037900, Glyma.17G146600
OG0001280	AT4G26288, AT5G56550	Glyma.01G006000, Glyma.05G225900, Glyma.07G125600, Glyma.08G032800
OG0001281	AT4G35600	Glyma.09G198700, Glyma.16G117200, Glyma.16G117400, Glyma.16G117500, Glyma.16G117700
OG0001283	AT4G25790, AT4G30320, AT4G31470, AT5G57625	Glyma.13G094200, Glyma.17G066000
OG0001284	AT1G80130, AT4G32340	Glyma.07G030500, Glyma.08G212300, Glyma.13G365300, Glyma.15G007900
OG0001285	AT1G14680, AT4G09060	Glyma.02G209600, Glyma.04G098500, Glyma.06G100100, Glyma.14G177700
OG0001286	AT4G11110	Glyma.01G224200, Glyma.05G214900, Glyma.08G021200, Glyma.11G018700, Glyma.20G085700
OG0001287	AT4G25990, AT5G57180	Glyma.09G059800, Glyma.13G100700, Glyma.15G166500, Glyma.17G059100
OG0001288	AT4G05100, AT4G21440	Glyma.07G189300, Glyma.08G059900, Glyma.13G247200, Glyma.15G066800
OG0001289	AT4G19040, AT5G45560	Glyma.01G147800, Glyma.09G212100, Glyma.16G092900, Glyma.U031109
OG0001290	AT4G17310, AT5G47455	Glyma.05G0601005, Glyma.17G142500, Glyma.17G210100, Glyma.18G109000
OG0001292	AT4G32760	Glyma.04G081100, Glyma.06G082800, Glyma.14G142900, Glyma.14G143000, Glyma.17G191000
OG0001293	AT1G04250, AT3G04730, AT3G23050, AT4G14550	Glyma.10G180100, Glyma.20G210400
OG0001294	AT4G29930, AT5G57150	Glyma.09G060200, Glyma.13G101100, Glyma.15G166800, Glyma.17G058600
OG0001295	AT3G22970, AT4G14620	Glyma.02G001700, Glyma.10G002100, Glyma.10G179100, Glyma.20G211100
OG0001296	AT1G03470, AT4G03153	Glyma.02G152600, Glyma.03G209100, Glyma.10G021600, Glyma.19G206300
OG0001297	AT1G33680, AT4G10070, AT5G50940	Glyma.01G230700, Glyma.04G131600, Glyma.11G013900
OG0001298	AT1G03457, AT4G03110	Glyma.02G152000, Glyma.03G208500, Glyma.10G022200, Glyma.19G205700
OG0001299	AT1G02980, AT1G43140, AT1G59790, AT1G59800, AT4G02570	Glyma.07G249100
OG0001300	AT4G27280, AT5G54490	Glyma.06G258000, Glyma.12G142900, Glyma.12G217500, Glyma.13G283600
OG0001302	AT1G11670, AT1G61890, AT3G21690, AT4G21903, AT4G21910	Glyma.12G194000
OG0001303	AT4G20330, AT4G21010	Glyma.01G217900, Glyma.05G205200, Glyma.08G012100, Glyma.11G025300
OG0001304	AT4G02160, AT5G61710	Glyma.02G014400, Glyma.03G218100, Glyma.10G015100, Glyma.19G214800
OG0001305	AT4G21065	Glyma.11G162700, Glyma.13G220450, Glyma.15G091951, Glyma.18G055966, Glyma.18G056032
OG0001306	AT4G00200	Glyma.01G143100, Glyma.03G023500, Glyma.09G268900, Glyma.18G146500, Glyma.18G220900
OG0001307	AT4G17585, AT4G17970, AT5G46600, AT5G46610	Glyma.01G199400, Glyma.11G042500
OG0001308	AT4G23420, AT4G23430	Glyma.10G233100, Glyma.10G233200, Glyma.20G161200, Glyma.20G161300
OG0001309	AT4G01410	Glyma.03G261400, Glyma.07G049300, Glyma.07G178700, Glyma.16G017900, Glyma.19G260500
OG0001310	AT3G14130, AT3G14150, AT3G14415, AT3G14420, AT4G18360	Glyma.08G175800
OG0001311	AT4G23440	Glyma.01G220900, Glyma.05G209250, Glyma.05G209300, Glyma.08G016000, Glyma.11G022700
OG0001312	AT1G05380, AT4G14920	Glyma.01G238200, Glyma.01G238300, Glyma.11G005300, Glyma.11G005500
OG0001313	AT4G04680, AT5G06350, AT5G27010	Glyma.07G150100, Glyma.16G096800, Glyma.16G099100
OG0001314	AT4G18010	Glyma.01G200466, Glyma.01G200532, Glyma.05G070400, Glyma.11G041600, Glyma.17G153000
OG0001315	AT1G65010, AT4G27595	Glyma.01G233600, Glyma.11G009200, Glyma.11G108500, Glyma.12G016900
OG0001316	AT4G36550	Glyma.01G173800, Glyma.02G055500, Glyma.11G069300, Glyma.14G120800, Glyma.16G1383003
OG0001317	AT4G17730	Glyma.01G015600, Glyma.09G206800, Glyma.16G045900, Glyma.16G075400, Glyma.16G091900
OG0001318	AT3G16857, AT4G16110	Glyma.07G243300, Glyma.09G040000, Glyma.15G145200, Glyma.17G030600
OG0001319	AT4G26930	Glyma.08G317266, Glyma.08G317626, Glyma.08G317800, Glyma.14G039200, Glyma.18G095600
OG0001320	AT3G49960, AT4G37520, AT4G37530, AT5G67400	Glyma.01G192500, Glyma.11G049600
OG0001321	AT1G31010, AT4G20010, AT5G44785	Glyma.01G002501, Glyma.05G076800, Glyma.07G129800
OG0001322	AT1G36280, AT4G18440	Glyma.02G254000, Glyma.10G247775, Glyma.14G062500, Glyma.20G147852
OG0001323	AT4G21330	Glyma.07G187900, Glyma.13G250200, Glyma.13G250300, Glyma.15G063900, Glyma.15G064000
OG0001324	AT4G17660, AT5G47070	Glyma.01G203500, Glyma.05G067800, Glyma.11G039300, Glyma.17G149900
OG0001325	AT4G29905, AT5G57123	Glyma.04G075800, Glyma.06G077000, Glyma.14G134900, Glyma.17G197800
OG0001326	AT3G15360, AT4G12170	Glyma.06G245200, Glyma.12G151400, Glyma.12G223400, Glyma.13G277900
OG0001327	AT1G12150, AT4G17210, AT5G55860	Glyma.02G301400, Glyma.08G330800, Glyma.18G075600
OG0001328	AT1G03040, AT4G02590	Glyma.02G142800, Glyma.03G158500, Glyma.10G031600, Glyma.19G160900
OG0001329	AT4G34530	Glyma.04G012500, Glyma.06G012200, Glyma.11G117100, Glyma.12G042800, Glyma.18G144850
OG0001330	AT1G60250, AT3G21150, AT3G21890, AT4G15248	Glyma.12G196200, Glyma.13G306300
OG0001331	AT1G69820, AT4G39640, AT4G39650	Glyma.11G235800, Glyma.11G236100, Glyma.18G021100
OG0001332	AT4G12110, AT4G22753, AT4G22756	Glyma.05G053300, Glyma.05G069532, Glyma.17G135800
OG0001333	AT1G19050, AT1G74890, AT3G48100, AT4G00760	Glyma.05G033000, Glyma.17G093900
OG0001334	AT4G38070	Glyma.01G023100, Glyma.08G279600, Glyma.09G199166, Glyma.09G199232, Glyma.18G147000
OG0001335	AT1G01170, AT4G00860	Glyma.03G004700, Glyma.08G231900, Glyma.15G218000, Glyma.19G121800
OG0001336	AT4G18880, AT5G45710	Glyma.05G162300, Glyma.08G119900, Glyma.13G225700, Glyma.15G086400
OG0001337	AT4G32460, AT5G11420, AT5G14150, AT5G25460	Glyma.14G126200, Glyma.17G208200
OG0001338	AT4G03965, AT4G22250	Glyma.07G264100, Glyma.09G008200, Glyma.15G112600, Glyma.17G009900
OG0001339	AT1G09540, AT1G57560, AT4G01680, AT5G26660	Glyma.10G142200, Glyma.20G090700
OG0001341	AT4G03250	Glyma.02G280300, Glyma.04G126201, Glyma.08G301700, Glyma.14G034300, Glyma.18G118400
OG0001342	AT3G23390, AT4G14320	Glyma.05G120700, Glyma.08G075500, Glyma.08G181300, Glyma.15G051000
OG0001343	AT4G32030, AT5G25210	Glyma.04G063900, Glyma.05G114100, Glyma.06G065100, Glyma.15G246301
OG0001344	AT4G37460	Glyma.01G191100, Glyma.05G102400, Glyma.11G051067, Glyma.11G051133, Glyma.17G164600
OG0001345	AT4G10250	Glyma.10G176400, Glyma.11G187200, Glyma.16G206200, Glyma.20G078400, Glyma.20G213900
OG0001346	AT1G25410, AT1G68460, AT3G19160, AT4G24650	Glyma.10G273500, Glyma.20G116500
OG0001347	AT4G16620, AT5G47470	Glyma.01G209000, Glyma.05G059900, Glyma.11G033200, Glyma.17G142402
OG0001348	AT1G30100, AT1G78390, AT3G14440, AT3G24220, AT4G18350	Glyma.08G176300
OG0001349	AT1G34780, AT4G08930	Glyma.04G101100, Glyma.04G101300, Glyma.06G102800, Glyma.06G103000
OG0001350	AT1G12340, AT1G12390, AT1G62880, AT4G12090	Glyma.01G212700, Glyma.11G029100
OG0001351	AT1G30515, AT4G21740	Glyma.05G166000, Glyma.08G124100, Glyma.09G024200, Glyma.15G130200
OG0001352	AT3G60770, AT4G00100	Glyma.05G052300, Glyma.05G052400, Glyma.05G052600, Glyma.17G134800
OG0001353	AT3G45960, AT3G45970, AT4G38400	Glyma.11G096700, Glyma.12G022800, Glyma.19G087100
OG0001354	AT4G24520	Glyma.02G160251, Glyma.02G214700, Glyma.04G095500, Glyma.06G097200, Glyma.14G182100
OG0001355	AT4G26630, AT5G55660	Glyma.08G329100, Glyma.08G329200, Glyma.18G077600, Glyma.18G077700
OG0001356	AT1G01200, AT4G07524	Glyma.03G259200, Glyma.07G052800, Glyma.16G021800, Glyma.19G258000
OG0001357	AT4G26060, AT5G57060	Glyma.09G066800, Glyma.13G107100, Glyma.15G172800, Glyma.17G052300
OG0001358	AT4G40080	Glyma.02G225100, Glyma.05G175100, Glyma.08G132400, Glyma.11G242900, Glyma.18G014200
OG0001359	AT4G36730	Glyma.01G177400, Glyma.02G058800, Glyma.10G214300, Glyma.11G065000, Glyma.16G141500
OG0001360	AT4G34560	Glyma.04G011000, Glyma.06G010900, Glyma.06G030300, Glyma.11G115300, Glyma.12G041200
OG0001361	AT1G01710, AT4G00520	Glyma.09G260200, Glyma.18G232000, Glyma.18G232100, Glyma.18G232300
OG0001362	AT4G10300	Glyma.04G139700, Glyma.09G076900, Glyma.10G177000, Glyma.16G205400, Glyma.20G213200
OG0001363	AT1G02610, AT4G02075	Glyma.02G013000, Glyma.03G219000, Glyma.10G013600, Glyma.19G215900
OG0001364	AT4G29920, AT5G57130	Glyma.09G060500, Glyma.13G101300, Glyma.15G167000, Glyma.17G058400
OG0001365	AT3G06390, AT4G15610	Glyma.07G251300, Glyma.13G215500, Glyma.15G097600, Glyma.17G023000
OG0001366	AT4G20390, AT5G44550	Glyma.08G129300, Glyma.09G083400, Glyma.15G191800, Glyma.U031308
OG0001369	AT1G45207	Glyma.03G083500, Glyma.06G040700, Glyma.13G076500, Glyma.14G083500, Glyma.17G241500
OG0001370	AT1G24793, AT1G24880, AT1G25054, AT1G25145, AT1G25210	Glyma.02G085100
OG0001371	AT1G48110, AT3G17330	Glyma.07G233400, Glyma.09G031200, Glyma.15G136400, Glyma.17G038400
OG0001372	AT1G27730, AT3G19580, AT5G04340, AT5G43170	Glyma.14G088300, Glyma.17G236200
OG0001373	AT1G17920, AT1G73360	Glyma.05G248800, Glyma.08G057400, Glyma.09G168000, Glyma.16G217800
OG0001374	AT1G20480, AT1G20490, AT1G20500, AT1G20510, AT5G38120	Glyma.14G223200
OG0001375	AT1G16360, AT1G54320, AT1G79450, AT3G12740	Glyma.08G234600, Glyma.15G212400
OG0001376	AT1G11125, AT1G61170	Glyma.07G192300, Glyma.13G184100, Glyma.13G244100, Glyma.15G069600
OG0001377	AT1G19835, AT1G47900	Glyma.04G025400, Glyma.06G025400, Glyma.14G217900, Glyma.17G256900
OG0001378	AT1G54270, AT1G72730, AT3G13920	Glyma.07G007400, Glyma.13G347900, Glyma.15G026100
OG0001380	AT1G53885, AT1G53903, AT3G63230	Glyma.05G098400, Glyma.07G044900, Glyma.16G013000
OG0001381	AT1G10620, AT1G23540, AT1G70450, AT1G70460	Glyma.08G286600, Glyma.18G138700
OG0001382	AT1G22882, AT1G71360	Glyma.04G110900, Glyma.06G323600, Glyma.09G002200, Glyma.12G242200
OG0001383	AT1G60740, AT1G65970, AT1G65980	Glyma.07G084100, Glyma.07G120600, Glyma.09G192800
OG0001384	AT1G21610, AT1G77310	Glyma.04G245700, Glyma.06G117400, Glyma.13G032500, Glyma.14G154900
OG0001385	AT1G80840, AT3G32090	Glyma.07G023300, Glyma.08G218600, Glyma.13G370100, Glyma.15G003300
OG0001386	AT1G53380, AT3G14870	Glyma.06G227500, Glyma.12G156900, Glyma.12G230800, Glyma.13G268800
OG0001388	AT1G22070, AT1G77920, AT5G10030, AT5G65210	Glyma.11G236300, Glyma.18G0209004
OG0001389	AT1G13260, AT1G25560, AT1G68840, AT3G25730	Glyma.01G087500, Glyma.02G099500
OG0001390	AT1G29870, AT1G29880, AT3G44740	Glyma.07G206033, Glyma.08G363700, Glyma.18G070000
OG0001391	AT1G45160, AT1G48490, AT3G17850	Glyma.01G072900, Glyma.07G103400, Glyma.09G174000
OG0001392	AT1G01580, AT1G01590, AT1G23020	Glyma.07G067700, Glyma.16G033800, Glyma.18G235900
OG0001393	AT1G63310	Glyma.01G146800, Glyma.02G159700, Glyma.10G112800, Glyma.13G227300, Glyma.15G085000
OG0001394	AT1G55720, AT1G55730, AT3G13320	Glyma.07G026800, Glyma.08G337000, Glyma.18G072200
OG0001395	AT1G14870, AT1G14880, AT5G35525	Glyma.05G236233, Glyma.05G236300, Glyma.08G043500
OG0001396	AT1G26590, AT1G26610	Glyma.01G056900, Glyma.02G115300, Glyma.07G226800, Glyma.20G026600
OG0001397	AT1G18610, AT1G74150	Glyma.04G160700, Glyma.05G019700, Glyma.06G204800, Glyma.17G080100
OG0001398	AT1G09440, AT1G56720, AT3G17420, AT5G18500	Glyma.10G144200, Glyma.20G093200
OG0001399	AT1G17240, AT1G17250, AT1G72300	Glyma.03G262500, Glyma.07G047200, Glyma.16G015000
OG0001400	AT1G73450, AT1G73460	Glyma.05G248500, Glyma.08G0572000, Glyma.09G169500, Glyma.16G219100
OG0001402	AT1G12930	Glyma.01G134000, Glyma.04G126700, Glyma.09G128151, Glyma.16G044400, Glyma.19G107500
OG0001403	AT1G21590, AT1G77280	Glyma.04G245300, Glyma.06G117900, Glyma.13G034500, Glyma.14G155500
OG0001404	AT1G09575, AT1G57610	Glyma.02G238500, Glyma.11G202000, Glyma.14G207400, Glyma.18G048800
OG0001405	AT1G64640	Glyma.06G189251, Glyma.10G173100, Glyma.13G002000, Glyma.20G067400, Glyma.20G217100
OG0001406	AT1G10930, AT1G60930	Glyma.06G200232, Glyma.08G188100, Glyma.08G271800, Glyma.12G170000
OG0001407	AT1G17450, AT1G58766, AT1G59077, AT1G59453	Glyma.17G219802, Glyma.19G019300
OG0001408	AT1G09550, AT1G57590, AT3G05910, AT5G26670	Glyma.03G227600, Glyma.19G224500
OG0001409	AT1G16510, AT1G56150, AT1G79130, AT3G12830	Glyma.08G168300, Glyma.15G258800
OG0001410	AT1G23730, AT1G70410	Glyma.01G030500, Glyma.02G035000, Glyma.08G286700, Glyma.18G138400
OG0001411	AT1G25250, AT1G68130	Glyma.05G248300, Glyma.07G107500, Glyma.08G056800, Glyma.09G170200
OG0001412	AT1G11700, AT1G61930	Glyma.07G260100, Glyma.13G205000, Glyma.15G107700, Glyma.17G013900
OG0001413	AT1G01240	Glyma.03G258600, Glyma.07G046850, Glyma.07G054600, Glyma.16G023400, Glyma.19G257200
OG0001414	AT1G07920, AT1G07930, AT1G07940, AT1G35550, AT5G60390	Glyma.05G114900
OG0001415	AT1G10090, AT1G58520	Glyma.04G048800, Glyma.10G097400, Glyma.14G090700, Glyma.17G232235
OG0001416	AT1G18950	Glyma.03G048000, Glyma.04G176500, Glyma.05G031300, Glyma.06G188600, Glyma.17G095633
OG0001417	AT1G19200, AT1G74940	Glyma.09G071800, Glyma.13G112200, Glyma.15G179800, Glyma.17G047500
OG0001418	AT1G52140, AT3G16330	Glyma.07G016300, Glyma.08G201700, Glyma.13G355100, Glyma.15G019100
OG0001419	AT1G15950, AT1G80820	Glyma.07G023700, Glyma.08G218100, Glyma.13G369800, Glyma.15G003600
OG0001420	AT1G10220, AT1G59590	Glyma.04G046000, Glyma.06G046800, Glyma.14G089021, Glyma.17G234800
OG0001421	AT1G52830, AT3G15540	Glyma.07G034200, Glyma.08G207900, Glyma.13G361100, Glyma.15G012800
OG0001422	AT1G06060	Glyma.04G028200, Glyma.06G028400, Glyma.14G070300, Glyma.17G254300, Glyma.20G068200
OG0001423	AT1G47490, AT1G47500	Glyma.04G037100, Glyma.06G037600, Glyma.14G080600, Glyma.17G244800
OG0001424	AT1G03840, AT5G44160	Glyma.06G287200, Glyma.12G118800, Glyma.12G207200, Glyma.13G293800
OG0001425	AT1G03790, AT5G44260	Glyma.06G290100, Glyma.12G116900, Glyma.12G205700, Glyma.13G295200
OG0001426	AT1G22040	Glyma.04G107000, Glyma.06G106800, Glyma.13G086000, Glyma.14G167900, Glyma.15G214000
OG0001428	AT1G53023, AT1G53025, AT3G15355	Glyma.06G243300, Glyma.12G153850, Glyma.12G154000
OG0001429	AT1G19670	Glyma.07G096800, Glyma.07G096900, Glyma.07G096950, Glyma.07G097000, Glyma.09G181000
OG0001430	AT1G63690	Glyma.01G220400, Glyma.04G022620, Glyma.06G191600, Glyma.11G023300, Glyma.20G055867
OG0001431	AT1G26310, AT1G69120	Glyma.01G064200, Glyma.02G121600, Glyma.08G269800, Glyma.16G091300
OG0001432	AT1G54090, AT1G72470, AT3G14090	Glyma.07G041100, Glyma.16G009800, Glyma.16G150800
OG0001434	AT1G53090, AT3G15354	Glyma.06G242100, Glyma.12G155700, Glyma.12G224600, Glyma.13G276700
OG0001435	AT1G04070, AT5G43970	Glyma.10G040200, Glyma.11G168500, Glyma.11G177400, Glyma.13G126900
OG0001436	AT1G17970, AT1G73760	Glyma.05G241900, Glyma.07G097700, Glyma.08G049400, Glyma.09G180300
OG0001437	AT1G13920, AT1G69325	Glyma.01G056000, Glyma.02G114300, Glyma.07G226700, Glyma.20G027100
OG0001438	AT1G55690, AT5G56160	Glyma.04G112300, Glyma.06G322200, Glyma.08G267000, Glyma.16G102400
OG0001439	AT1G30840	Glyma.09G047400, Glyma.09G047500, Glyma.09G047600, Glyma.15G154800, Glyma.15G155000
OG0001440	AT1G14210, AT1G14220	Glyma.01G048400, Glyma.02G108000, Glyma.12G115100, Glyma.20G041900
OG0001441	AT1G19210, AT1G74930	Glyma.09G072000, Glyma.13G112400, Glyma.15G180000, Glyma.17G047300
OG0001442	AT1G10490, AT3G57940	Glyma.05G185000, Glyma.08G143000, Glyma.13G362700, Glyma.14G080000
OG0001443	AT1G31180, AT1G80555, AT1G80560, AT5G14200	Glyma.11G079000, Glyma.13G367900
OG0001444	AT1G45201, AT1G56630, AT3G14360, AT5G42930	Glyma.14G083600, Glyma.17G241400
OG0001445	AT1G74790, AT5G62630	Glyma.04G176400, Glyma.05G031200, Glyma.06G188900, Glyma.17G095666
OG0001446	AT1G04200	Glyma.10G003000, Glyma.10G243900, Glyma.15G201600, Glyma.19G081300, Glyma.20G150500
OG0001447	AT1G26630, AT1G69410	Glyma.04G165500, Glyma.05G024200, Glyma.06G197300, Glyma.17G103100
OG0001448	AT1G75960, AT5G16340, AT5G16370	Glyma.02G239400, Glyma.02G239500, Glyma.14G208300
OG0001449	AT1G67710	Glyma.05G144500, Glyma.08G100900, Glyma.11G246400, Glyma.18G010700, Glyma.18G010800
OG0001450	AT1G75490, AT5G18450	Glyma.04G028100, Glyma.06G028300, Glyma.14G070000, Glyma.17G254600
OG0001451	AT1G10530, AT1G60010	Glyma.01G035300, Glyma.02G030800, Glyma.08G290800, Glyma.18G133300
OG0001452	AT1G08310, AT3G44510	Glyma.11G183900, Glyma.12G088500, Glyma.12G184366, Glyma.13G009000
OG0001454	AT1G18520, AT5G23030	Glyma.04G144500, Glyma.05G016200, Glyma.15G207300, Glyma.17G084000
OG0001455	AT1G63300, AT5G41140	Glyma.01G218100, Glyma.05G206100, Glyma.08G013000, Glyma.11G025100
OG0001456	AT1G55110, AT3G13810	Glyma.07G009100, Glyma.08G192300, Glyma.13G349500, Glyma.15G024500
OG0001457	AT1G13210, AT1G26130, AT1G68710, AT3G18700, AT3G25610	Glyma.02G129500
OG0001458	AT1G67310	Glyma.05G148300, Glyma.08G105200, Glyma.11G251900, Glyma.14G099600, Glyma.18G005100
OG0001459	AT1G14120, AT1G14130	Glyma.01G155400, Glyma.01G155500, Glyma.11G089200, Glyma.11G089300
OG0001460	AT1G10390, AT1G59660	Glyma.10G172002, Glyma.12G235000, Glyma.13G264100, Glyma.20G218302
OG0001461	AT1G68380, AT1G68390	Glyma.05G237300, Glyma.07G093800, Glyma.08G044500, Glyma.09G182500
OG0001462	AT1G51520, AT1G51530, AT3G21100, AT5G12440	Glyma.01G227200, Glyma.11G015600
OG0001463	AT1G13195, AT1G24440	Glyma.05G144300, Glyma.08G100700, Glyma.11G246100, Glyma.18G011100
OG0001464	AT1G27190, AT1G69990, AT3G28450	Glyma.13G067101, Glyma.13G067200, Glyma.19G017300
OG0001465	AT1G15940, AT1G80810	Glyma.07G023800, Glyma.08G217800, Glyma.08G217900, Glyma.12G138000
OG0001466	AT1G35190, AT3G46480, AT3G46490, AT3G46500	Glyma.01G008400, Glyma.16G077900
OG0001467	AT1G12560, AT1G62980	Glyma.01G214400, Glyma.05G051200, Glyma.11G027600, Glyma.17G133100
OG0001468	AT1G51400, AT3G21055	Glyma.10G089300, Glyma.10G089500, Glyma.15G275600, Glyma.15G275700
OG0001469	AT1G13190, AT5G55670	Glyma.08G329400, Glyma.08G329500, Glyma.18G077300, Glyma.18G077400
OG0001471	AT1G53500, AT1G78570, AT3G14790	Glyma.05G061100, Glyma.08G148100, Glyma.15G210300
OG0001472	AT1G62520	Glyma.01G210700, Glyma.05G056600, Glyma.09G057200, Glyma.11G031300, Glyma.17G139000
OG0001473	AT1G09580, AT1G21900, AT1G57620, AT3G10780	Glyma.05G169500, Glyma.08G127800
OG0001474	AT1G07070, AT1G41880, AT1G74270, AT3G55750	Glyma.05G132500, Glyma.08G087000
OG0001475	AT1G27720, AT5G43130	Glyma.04G044700, Glyma.06G045200, Glyma.14G087700, Glyma.17G236600
OG0001476	AT1G75950	Glyma.01G163900, Glyma.02G045700, Glyma.11G079600, Glyma.14G222100, Glyma.16G123700
OG0001477	AT1G09070, AT3G05440	Glyma.07G248600, Glyma.09G045700, Glyma.15G152900, Glyma.16G045500
OG0001478	AT1G24320, AT1G67490	Glyma.05G146400, Glyma.05G146500, Glyma.08G103167, Glyma.08G103233
OG0001479	AT1G16820	Glyma.05G176800, Glyma.06G203600, Glyma.14G025150, Glyma.15G253600, Glyma.20G101900
OG0001480	AT1G24485, AT3G46240, AT3G46260, AT3G46270, AT3G46280	Glyma.16G219300
OG0001481	AT1G17710, AT1G73010	Glyma.07G011800, Glyma.07G011900, Glyma.08G195000, Glyma.08G195100
OG0001482	AT1G04770, AT1G49940, AT5G22794, AT5G48850	Glyma.08G355900, Glyma.18G172800
OG0001483	AT1G21140, AT1G76800, AT3G43630, AT3G43660	Glyma.10G225900, Glyma.20G166100
OG0001484	AT1G09730	Glyma.02G214000, Glyma.02G214100, Glyma.04G093800, Glyma.06G095600, Glyma.12G161850
OG0001485	AT1G53230, AT3G15030	Glyma.06G232300, Glyma.12G158900, Glyma.12G228300, Glyma.13G271700
OG0001486	AT1G12860, AT3G26744	Glyma.04G200500, Glyma.05G200900, Glyma.06G165000, Glyma.08G008200
OG0001487	AT1G66480, AT5G37840	Glyma.02G247000, Glyma.11G218600, Glyma.14G069200, Glyma.18G038700
OG0001488	AT1G54370, AT1G79610	Glyma.07G270400, Glyma.09G018200, Glyma.15G124100, Glyma.17G003550
OG0001489	AT1G10960, AT1G60950	Glyma.08G188500, Glyma.12G169400, Glyma.12G169500, Glyma.12G169600
OG0001491	AT1G15670, AT1G80440	Glyma.07G034400, Glyma.08G207700, Glyma.13G360600, Glyma.15G013300
OG0001493	AT1G54110, AT3G55600	Glyma.02G282202, Glyma.13G102300, Glyma.14G032100, Glyma.17G056700
OG0001494	AT1G63820, AT5G41380	Glyma.01G221100, Glyma.05G209800, Glyma.08G016500, Glyma.11G022600
OG0001495	AT1G12260, AT1G62700	Glyma.04G119500, Glyma.06G318900, Glyma.09G231700, Glyma.12G004900
OG0001496	AT1G48470, AT1G66200, AT3G17820, AT5G16570, AT5G37600	Glyma.11G215500
OG0001497	AT1G09900	Glyma.02G216900, Glyma.04G090900, Glyma.06G092600, Glyma.14G184200, Glyma.14G184300
OG0001498	AT1G76750	Glyma.04G164700, Glyma.06G199900, Glyma.09G195200, Glyma.18G103100, Glyma.20G168300
OG0001499	AT1G09400, AT1G17990, AT1G18020, AT1G76680, AT1G76690	Glyma.01G235600
OG0001500	AT1G05960	Glyma.11G128000, Glyma.12G052700, Glyma.12G114350, Glyma.13G343900, Glyma.15G030400
OG0001501	AT1G04360, AT5G43420	Glyma.10G007200, Glyma.10G187100, Glyma.20G088900, Glyma.20G203400
OG0001502	AT1G54385, AT3G03970	Glyma.02G071700, Glyma.16G041800, Glyma.16G152900, Glyma.19G110600
OG0001503	AT1G22490, AT1G72210	Glyma.02G210500, Glyma.04G098400, Glyma.06G100000, Glyma.14G178000
OG0001504	AT1G02070, AT3G60520	Glyma.01G076200, Glyma.03G117800, Glyma.07G109200, Glyma.11G165291
OG0001505	AT1G19680, AT1G75400	Glyma.04G029500, Glyma.06G029500, Glyma.14G071300, Glyma.17G253300
OG0001507	AT1G17950, AT1G73410, AT5G17800	Glyma.09G169300, Glyma.16G218900, Glyma.19G085700
OG0001508	AT1G64750, AT5G45010	Glyma.04G181200, Glyma.06G183700, Glyma.14G134200, Glyma.17G198800
OG0001509	AT1G78440	Glyma.01G105200, Glyma.13G259400, Glyma.13G259500, Glyma.15G248401, Glyma.15G252100
OG0001510	AT1G60500, AT1G60530	Glyma.05G162900, Glyma.08G120402, Glyma.13G224400, Glyma.13G224600
OG0001511	AT1G09530	Glyma.03G227750, Glyma.03G227800, Glyma.10G142600, Glyma.19G224700, Glyma.20G091200
OG0001512	AT1G67050, AT5G38320	Glyma.08G366400, Glyma.13G045300, Glyma.18G295900, Glyma.19G049800
OG0001513	AT1G64870, AT3G45200, AT5G11220, AT5G24355	Glyma.06G064300, Glyma.20G021800
OG0001514	AT1G18900, AT1G74750	Glyma.04G175400, Glyma.05G030900, Glyma.06G189500, Glyma.17G095900
OG0001515	AT1G19330, AT1G75060	Glyma.04G033900, Glyma.04G034000, Glyma.06G034100, Glyma.06G034200
OG0001516	AT1G19360, AT1G75110, AT1G75120	Glyma.11G119800, Glyma.12G045000, Glyma.15G229700
OG0001517	AT1G15760, AT1G80520	Glyma.07G027900, Glyma.08G214800, Glyma.13G367600, Glyma.15G005800
OG0001518	AT1G15420	Glyma.07G032500, Glyma.08G210000, Glyma.13G363200, Glyma.14G118600, Glyma.15G010600
OG0001520	AT1G49000, AT3G18560	Glyma.04G145700, Glyma.05G013700, Glyma.06G210200, Glyma.17G121900
OG0001521	AT1G11170, AT1G61240	Glyma.02G0399003, Glyma.09G125600, Glyma.13G2445001, Glyma.15G069200
OG0001522	AT1G17860, AT1G73260	Glyma.09G163900, Glyma.16G211700, Glyma.16G211800, Glyma.16G212500
OG0001523	AT1G25472, AT1G68552	Glyma.01G081050, Glyma.08G261450, Glyma.10G274651, Glyma.20G115200
OG0001524	AT1G61667	Glyma.07G188000, Glyma.08G061366, Glyma.08G061432, Glyma.13G250100, Glyma.15G064100
OG0001525	AT1G07650	Glyma.02G156400, Glyma.02G288600, Glyma.03G087750, Glyma.14G026300, Glyma.14G026533
OG0001526	AT1G21700	Glyma.04G247200, Glyma.06G115600, Glyma.07G231300, Glyma.13G031300, Glyma.14G153000
OG0001527	AT1G13740, AT1G69260, AT3G02140, AT3G29575	Glyma.08G246400, Glyma.18G267200
OG0001528	AT1G11390, AT1G61640	Glyma.07G189200, Glyma.08G060100, Glyma.13G247300, Glyma.15G066700
OG0001529	AT1G15770, AT1G15772	Glyma.04G085100, Glyma.06G086700, Glyma.08G248400, Glyma.16G125400
OG0001530	AT1G07120	Glyma.02G228600, Glyma.11G169800, Glyma.11G171900, Glyma.14G195600, Glyma.18G060701
OG0001532	AT1G30700	Glyma.09G028100, Glyma.09G028300, Glyma.15G133900, Glyma.15G134200, Glyma.15G134300
OG0001533	AT1G05950	Glyma.11G128400, Glyma.12G052967, Glyma.12G053033, Glyma.13G343800, Glyma.15G030500
OG0001534	AT1G67035, AT5G38300	Glyma.08G366700, Glyma.13G045200, Glyma.18G295700, Glyma.19G049900
OG0001535	AT1G48780, AT3G18300	Glyma.05G237700, Glyma.07G093400, Glyma.08G044800, Glyma.09G183000
OG0001536	AT1G06320	Glyma.06G277900, Glyma.06G279000, Glyma.06G279800, Glyma.12G127400, Glyma.15G020200
OG0001537	AT1G51630, AT3G21190	Glyma.07G004200, Glyma.08G222300, Glyma.13G372300, Glyma.15G001400
OG0001538	AT1G12950, AT3G26590, AT5G38030	Glyma.08G282600, Glyma.08G282700, Glyma.18G143700
OG0001539	AT1G28060, AT3G55930, AT3G56790	Glyma.01G229700, Glyma.11G012500, Glyma.20G241900
OG0001540	AT1G09720, AT1G58210	Glyma.02G214500, Glyma.04G095100, Glyma.06G096900, Glyma.14G182000
OG0001541	AT1G54170, AT3G14010	Glyma.07G0363000, Glyma.13G346900, Glyma.15G027500, Glyma.16G005700
OG0001542	AT1G64340, AT5G41810	Glyma.01G224600, Glyma.05G215700, Glyma.08G021800, Glyma.11G018400
OG0001543	AT1G64210, AT5G41680	Glyma.04G239000, Glyma.06G124700, Glyma.13G039900, Glyma.14G124400
OG0001544	AT1G74870, AT3G48070, AT5G62910	Glyma.05G032700, Glyma.07G041250, Glyma.17G094000
OG0001545	AT1G65710, AT5G37010	Glyma.02G239000, Glyma.11G202800, Glyma.14G207900, Glyma.18G048000
OG0001546	AT1G23420	Glyma.01G029300, Glyma.04G094800, Glyma.06G096500, Glyma.08G285200, Glyma.18G140400
OG0001547	AT1G52770, AT3G15570	Glyma.07G033200, Glyma.08G209000, Glyma.13G362200, Glyma.15G011600
OG0001548	AT1G53165, AT3G15220	Glyma.06G238000, Glyma.12G162963, Glyma.12G226300, Glyma.13G274500
OG0001549	AT1G19020	Glyma.04G178500, Glyma.05G033600, Glyma.06G186200, Glyma.14G206400, Glyma.17G093500
OG0001550	AT1G05280	Glyma.12G101600, Glyma.13G306000, Glyma.13G306100, Glyma.13G306200, Glyma.U031213
OG0001551	AT1G30050, AT5G01970	Glyma.03G001100, Glyma.09G271300, Glyma.16G221500, Glyma.18G218000
OG0001552	AT1G34355	Glyma.02G074500, Glyma.10G215100, Glyma.16G156500, Glyma.20G176566, Glyma.20G176632
OG0001553	AT1G65690, AT5G36970	Glyma.02G239100, Glyma.11G203000, Glyma.14G208000, Glyma.18G047800
OG0001554	AT1G01900	Glyma.02G093400, Glyma.03G019000, Glyma.07G080500, Glyma.18G288700, Glyma.18G288800
OG0001555	AT1G79090	Glyma.08G171700, Glyma.08G171800, Glyma.15G214500, Glyma.15G255100, Glyma.15G255200
OG0001556	AT1G55300	Glyma.06G309800, Glyma.11G173655, Glyma.14G130400, Glyma.14G154000, Glyma.17G202802
OG0001557	AT1G12800	Glyma.05G205651, Glyma.05G205700, Glyma.06G293800, Glyma.08G012600, Glyma.12G133450
OG0001558	AT1G21450	Glyma.04G242100, Glyma.06G121300, Glyma.13G037100, Glyma.14G119100, Glyma.20G013100
OG0001559	AT1G80710	Glyma.13G156200, Glyma.13G156300, Glyma.17G103767, Glyma.17G103833, Glyma.17G103900
OG0001560	AT1G51980, AT3G16480	Glyma.07G014400, Glyma.08G199900, Glyma.13G353500, Glyma.15G020800
OG0001561	AT1G05490, AT3G24340	Glyma.08G339800, Glyma.08G339900, Glyma.09G229400, Glyma.12G006900
OG0001562	AT1G51960, AT3G16490	Glyma.07G014800, Glyma.08G200400, Glyma.13G353800, Glyma.15G020600
OG0001563	AT1G50660, AT3G20350	Glyma.02G290700, Glyma.08G315800, Glyma.14G024000, Glyma.18G097100
OG0001564	AT1G75720, AT3G51220	Glyma.01G166500, Glyma.04G024600, Glyma.06G024700, Glyma.11G076800
OG0001565	AT1G55500, AT3G03950, AT3G13460, AT5G61020	Glyma.05G166600, Glyma.08G124600
OG0001566	AT1G30280	Glyma.05G143200, Glyma.08G099600, Glyma.08G231500, Glyma.09G089500, Glyma.15G197100
OG0001567	AT1G09250, AT3G05800	Glyma.03G230800, Glyma.10G146300, Glyma.19G228000, Glyma.20G096100
OG0001568	AT1G50280, AT3G19850	Glyma.09G281100, Glyma.11G104300, Glyma.12G029300, Glyma.20G005100
OG0001569	AT1G66470, AT5G37800	Glyma.02G246400, Glyma.11G217700, Glyma.14G069700, Glyma.18G039200
OG0001570	AT1G53420, AT3G14840	Glyma.02G036600, Glyma.12G233100, Glyma.13G265700, Glyma.13G266000
OG0001571	AT3G18710, AT5G09800, AT5G64660	Glyma.05G189600, Glyma.06G151200, Glyma.08G147200
OG0001572	AT3G04080, AT5G18280	Glyma.02G069900, Glyma.16G043700, Glyma.16G151400, Glyma.19G108500
OG0001573	AT3G06410, AT5G18550	Glyma.07G250000, Glyma.13G217000, Glyma.15G095500, Glyma.17G024400
OG0001574	AT3G51910, AT3G63350, AT5G43840	Glyma.03G157300, Glyma.10G029600, Glyma.19G159500
OG0001575	AT3G06770, AT5G49215	Glyma.07G244200, Glyma.09G041000, Glyma.15G146800, Glyma.17G029700
OG0001576	AT3G21060	Glyma.04G129500, Glyma.05G087400, Glyma.06G315900, Glyma.08G229800, Glyma.13G124200
OG0001577	AT3G04090, AT5G18290	Glyma.02G069800, Glyma.16G043800, Glyma.16G151300, Glyma.19G108400
OG0001578	AT3G61780, AT5G28320, AT5G28400	Glyma.07G055366, Glyma.07G055432, Glyma.16G024100
OG0001579	AT3G29760	Glyma.04G160900, Glyma.06G204500, Glyma.13G055600, Glyma.18G269100, Glyma.19G031600
OG0001580	AT3G04630, AT5G28646	Glyma.03G248000, Glyma.10G163400, Glyma.19G246000, Glyma.20G226000
OG0001581	AT3G08030	Glyma.09G228000, Glyma.10G090100, Glyma.12G008550, Glyma.12G008601, Glyma.15G276100
OG0001582	AT3G03860, AT5G18120	Glyma.02G072600, Glyma.16G040200, Glyma.17G196166, Glyma.19G112900
OG0001583	AT3G10560, AT3G10570, AT5G04630, AT5G04660	Glyma.10G202400, Glyma.20G188000
OG0001584	AT3G02500, AT5G16030	Glyma.08G256900, Glyma.13G046900, Glyma.18G281000, Glyma.19G045400
OG0001585	AT3G06150, AT5G19060	Glyma.07G256900, Glyma.13G208900, Glyma.15G103900, Glyma.17G017200
OG0001586	AT3G09405, AT3G09410	Glyma.04G142901, Glyma.07G131300, Glyma.07G131400, Glyma.18G179800
OG0001587	AT3G12145, AT5G06860, AT5G06870	Glyma.15G209200, Glyma.15G209300, Glyma.19G145200
OG0001588	AT3G11720, AT5G06440	Glyma.02G193200, Glyma.03G203900, Glyma.10G083700, Glyma.19G201300
OG0001589	AT3G55550	Glyma.01G101000, Glyma.03G068600, Glyma.03G069300, Glyma.07G135600, Glyma.18G185500
OG0001591	AT3G44350, AT5G22380	Glyma.11G182000, Glyma.12G091200, Glyma.12G186200, Glyma.13G315300
OG0001592	AT3G13290, AT3G13300	Glyma.08G337200, Glyma.08G337400, Glyma.18G072400, Glyma.20G068950
OG0001593	AT3G42180, AT5G33290	Glyma.13G161100, Glyma.13G161200, Glyma.17G110200, Glyma.17G110300
OG0001594	AT3G08960	Glyma.07G152800, Glyma.16G097051, Glyma.16G097102, Glyma.16G097152, Glyma.18G203900
OG0001595	AT3G43220, AT5G20840	Glyma.09G073700, Glyma.13G114600, Glyma.15G182800, Glyma.17G045400
OG0001596	AT3G45577, AT3G45590, AT5G60230	Glyma.04G189200, Glyma.10G072100, Glyma.19G143800
OG0001597	AT3G05270	Glyma.04G2077001, Glyma.05G195600, Glyma.06G158100, Glyma.08G003200, Glyma.15G229502
OG0001598	AT3G13210, AT3G51110, AT5G41770, AT5G45990	Glyma.01G224300, Glyma.11G018600
OG0001599	AT3G27210, AT5G40860	Glyma.05G076300, Glyma.16G058500, Glyma.19G074200, Glyma.19G088700
OG0001601	AT3G01085, AT5G39420	Glyma.08G240700, Glyma.13G060300, Glyma.18G263300, Glyma.19G026200
OG0001602	AT3G07170, AT5G48680	Glyma.03G064800, Glyma.08G349900, Glyma.16G100600, Glyma.18G166400
OG0001603	AT3G51230, AT5G66230	Glyma.01G166300, Glyma.02G048700, Glyma.11G077200, Glyma.16G128800
OG0001604	AT3G26620, AT3G26660, AT3G27940	Glyma.05G189700, Glyma.08G147300, Glyma.14G021100
OG0001605	AT3G23460, AT3G23470, AT3G23480, AT3G23510, AT3G23530	Glyma.20G201400
OG0001606	AT3G18660	Glyma.04G214400, Glyma.05G060701, Glyma.05G190200, Glyma.06G151900, Glyma.08G147800
OG0001607	AT3G58790	Glyma.02G287600, Glyma.06G148900, Glyma.08G309900, Glyma.14G027400, Glyma.18G105900
OG0001608	AT3G28345, AT3G28360, AT3G28380, AT3G28390, AT3G28415	Glyma.19G016400
OG0001609	AT3G53400, AT5G03190	Glyma.03G180300, Glyma.10G051900, Glyma.13G139300, Glyma.19G181000
OG0001610	AT3G43440, AT5G20900	Glyma.09G077500, Glyma.13G116100, Glyma.15G184900, Glyma.17G043700
OG0001611	AT3G08670, AT3G51540	Glyma.03G001700, Glyma.09G272800, Glyma.16G220600, Glyma.18G216300
OG0001612	AT3G58770	Glyma.02G288000, Glyma.08G310800, Glyma.14G026900, Glyma.18G104900, Glyma.18G105000
OG0001613	AT3G57270	Glyma.03G132600, Glyma.03G132700, Glyma.03G132900, Glyma.19G134700, Glyma.19G134800
OG0001614	AT3G27860, AT5G40340	Glyma.05G006200, Glyma.16G073200, Glyma.19G006600, Glyma.19G065400
OG0001615	AT3G11180, AT5G05600	Glyma.02G257700, Glyma.11G230800, Glyma.14G058700, Glyma.18G026500
OG0001616	AT3G60810	Glyma.01G142900, Glyma.03G023900, Glyma.08G286100, Glyma.09G269100, Glyma.14G070200
OG0001617	AT3G29035, AT5G07680, AT5G39610, AT5G61430	Glyma.05G025500, Glyma.17G101500
OG0001618	AT3G04380	Glyma.03G249800, Glyma.10G165500, Glyma.19G247400, Glyma.19G247451, Glyma.20G227500
OG0001619	AT3G06340, AT5G18750	Glyma.07G252300, Glyma.13G214300, Glyma.15G098900, Glyma.17G022200
OG0001620	AT3G23550, AT3G23560	Glyma.12G225600, Glyma.13G275400, Glyma.13G275500, Glyma.13G275600
OG0001621	AT3G06680, AT3G06700	Glyma.07G241700, Glyma.09G038100, Glyma.15G143232, Glyma.17G032200
OG0001622	AT3G62470, AT3G62540, AT5G14820	Glyma.13G227000, Glyma.15G085451, Glyma.17G203100
OG0001623	AT3G46930, AT5G58950	Glyma.07G197200, Glyma.13G179000, Glyma.13G238400, Glyma.15G074900
OG0001624	AT3G49920, AT5G67500	Glyma.01G193700, Glyma.11G048200, Glyma.14G088800, Glyma.17G235700
OG0001625	AT3G23750	Glyma.05G150800, Glyma.08G059400, Glyma.08G107700, Glyma.11G254000, Glyma.18G003000
OG0001626	AT3G12520, AT5G13550	Glyma.02G095500, Glyma.13G043300, Glyma.16G124300, Glyma.18G286000
OG0001627	AT3G48210	Glyma.04G186200, Glyma.05G040000, Glyma.06G179867, Glyma.06G179933, Glyma.17G086900
OG0001628	AT3G10810, AT3G56590	Glyma.02G161900, Glyma.10G101600, Glyma.10G101800, Glyma.19G125700
OG0001629	AT3G02290, AT5G15790	Glyma.08G251300, Glyma.13G052000, Glyma.18G274000, Glyma.19G034700
OG0001630	AT3G18890	Glyma.11G121000, Glyma.11G121100, Glyma.12G046066, Glyma.12G046132, Glyma.12G046200
OG0001631	AT3G10980, AT5G05350	Glyma.02G260500, Glyma.11G234400, Glyma.18G022551, Glyma.18G022600
OG0001632	AT3G06590, AT3G17100	Glyma.07G238300, Glyma.09G034500, Glyma.15G139200, Glyma.17G035200
OG0001633	AT3G02310, AT5G15800	Glyma.08G250700, Glyma.13G052700, Glyma.18G273500, Glyma.19G034500
OG0001634	AT3G07650, AT5G48250	Glyma.02G223700, Glyma.13G009300, Glyma.14G1904002, Glyma.20G060400
OG0001635	AT3G13898	Glyma.07G008100, Glyma.08G190900, Glyma.09G065100, Glyma.13G348600, Glyma.15G025200
OG0001636	AT3G02000, AT5G14070	Glyma.02G096300, Glyma.16G052800, Glyma.18G285200, Glyma.19G096600
OG0001637	AT3G26950	Glyma.02G065000, Glyma.16G052500, Glyma.16G146100, Glyma.19G097001, Glyma.19G097101
OG0001638	AT3G49940, AT5G67420	Glyma.01G192600, Glyma.05G103300, Glyma.11G049300, Glyma.17G162000
OG0001639	AT3G17130	Glyma.07G237500, Glyma.09G033700, Glyma.15G138400, Glyma.17G035600, Glyma.17G036100
OG0001640	AT3G44730	Glyma.02G302800, Glyma.06G235801, Glyma.08G333300, Glyma.14G011100, Glyma.18G073500
OG0001641	AT3G23140, AT5G43540	Glyma.03G160900, Glyma.10G034700, Glyma.13G121000, Glyma.19G162600
OG0001642	AT3G04930, AT5G28040	Glyma.03G245200, Glyma.10G160000, Glyma.19G242600, Glyma.20G228500
OG0001643	AT3G01170, AT5G15260	Glyma.09G237100, Glyma.13G062600, Glyma.18G260400, Glyma.19G023000
OG0001644	AT3G06140, AT5G19080	Glyma.07G257200, Glyma.13G208500, Glyma.15G104300, Glyma.17G016900
OG0001645	AT3G27630, AT5G40460	Glyma.01G026600, Glyma.02G038200, Glyma.08G282900, Glyma.18G143300
OG0001646	AT3G28857, AT5G39860	Glyma.09G239100, Glyma.13G063800, Glyma.18G258700, Glyma.19G021400
OG0001647	AT3G06490, AT5G49620	Glyma.07G235900, Glyma.09G032100, Glyma.17G037500, Glyma.19G264200
OG0001648	AT3G01220, AT5G15150	Glyma.09G239400, Glyma.13G064000, Glyma.18G258400, Glyma.19G021100
OG0001649	AT3G46130, AT5G59780	Glyma.11G142900, Glyma.12G066000, Glyma.13G333200, Glyma.15G041100
OG0001650	AT3G01050, AT5G15460	Glyma.08G242300, Glyma.13G058400, Glyma.18G264600, Glyma.19G028200
OG0001651	AT3G48800, AT5G23680	Glyma.04G199700, Glyma.05G201800, Glyma.06G165800, Glyma.08G009200
OG0001652	AT3G11070, AT5G05520	Glyma.02G264000, Glyma.11G231800, Glyma.14G057500, Glyma.18G025400
OG0001653	AT3G11840	Glyma.02G196301, Glyma.11G178046, Glyma.12G095000, Glyma.12G188900, Glyma.13G312800
OG0001654	AT3G07780, AT5G48160	Glyma.02G305700, Glyma.13G025900, Glyma.14G007300, Glyma.20G059100
OG0001655	AT3G02830, AT5G16540	Glyma.09G251200, Glyma.10G170800, Glyma.18G241300, Glyma.20G219100
OG0001656	AT3G09760, AT5G03180	Glyma.03G180200, Glyma.10G051800, Glyma.13G139200, Glyma.19G180900
OG0001657	AT3G08890, AT5G01610, AT5G37070	Glyma.01G124602, Glyma.03G050000, Glyma.07G155400
OG0001658	AT3G11560, AT5G06220	Glyma.02G200700, Glyma.03G198700, Glyma.03G198750, Glyma.10G075900
OG0001659	AT3G52430	Glyma.04G209700, Glyma.05G194101, Glyma.05G194350, Glyma.06G156300, Glyma.08G002100
OG0001660	AT3G24420	Glyma.05G232500, Glyma.07G089300, Glyma.08G039900, Glyma.09G187700, Glyma.20G044100
OG0001661	AT3G04760	Glyma.07G102000, Glyma.10G166400, Glyma.16G194800, Glyma.18G295400, Glyma.20G222800
OG0001662	AT3G47380, AT5G62330, AT5G62340, AT5G62350	Glyma.04G118700, Glyma.06G319300
OG0001663	AT3G07200, AT5G48655	Glyma.09G281300, Glyma.11G103800, Glyma.12G028700, Glyma.20G004500
OG0001664	AT3G55570, AT5G41761	Glyma.02G250500, Glyma.03G094800, Glyma.16G079500, Glyma.19G253500
OG0001665	AT3G55950	Glyma.02G257300, Glyma.04G105100, Glyma.11G230600, Glyma.14G059100, Glyma.18G026700
OG0001666	AT3G44940, AT5G22930	Glyma.11G193200, Glyma.12G080800, Glyma.12G178200, Glyma.13G322300
OG0001667	AT3G02940, AT5G16770	Glyma.01G233400, Glyma.11G009400, Glyma.11G108400, Glyma.12G017000
OG0001668	AT3G49550, AT5G24610	Glyma.02G221000, Glyma.04G225900, Glyma.06G138900, Glyma.14G188500
OG0001669	AT3G12020, AT5G06670	Glyma.02G170500, Glyma.03G146900, Glyma.09G108000, Glyma.19G150300
OG0001670	AT3G03870, AT5G18130	Glyma.02G072500, Glyma.16G040300, Glyma.16G153700, Glyma.19G112800
OG0001671	AT3G02555, AT5G16110	Glyma.08G365500, Glyma.13G046100, Glyma.18G296700, Glyma.19G047100
OG0001672	AT3G09600, AT5G02840	Glyma.03G177300, Glyma.10G048500, Glyma.13G136300, Glyma.19G178000
OG0001673	AT3G18500	Glyma.05G232800, Glyma.07G091232, Glyma.08G040202, Glyma.10G131900, Glyma.17G206966
OG0001674	AT3G47160, AT5G58787	Glyma.07G195400, Glyma.13G180900, Glyma.13G240800, Glyma.15G072700
OG0001675	AT3G44750, AT5G22650	Glyma.11G189500, Glyma.12G084700, Glyma.12G181400, Glyma.13G319500
OG0001676	AT3G49690, AT5G65790	Glyma.01G196200, Glyma.05G109200, Glyma.11G045400, Glyma.17G158000
OG0001677	AT3G50070, AT5G67260	Glyma.01G189700, Glyma.05G097300, Glyma.11G052500, Glyma.17G167700
OG0001678	AT5G14620, AT5G15380	Glyma.01G102000, Glyma.02G035700, Glyma.05G005600, Glyma.19G006100
OG0001680	AT5G08070, AT5G60970	Glyma.04G161400, Glyma.05G019900, Glyma.06G204300, Glyma.17G079900
OG0001681	AT5G28910, AT5G28960	Glyma.03G250300, Glyma.10G1656003, Glyma.19G247901, Glyma.20G223600
OG0001682	AT5G11090, AT5G25280	Glyma.04G064600, Glyma.06G065900, Glyma.14G113400, Glyma.17G213700
OG0001683	AT5G17450	Glyma.01G141700, Glyma.14G123300, Glyma.19G001000, Glyma.19G039500, Glyma.19G041100
OG0001685	AT5G53190	Glyma.04G238100, Glyma.06G125800, Glyma.13G041300, Glyma.14G159900, Glyma.14G160100
OG0001686	AT5G10120, AT5G65100	Glyma.05G180300, Glyma.08G137800, Glyma.11G239000, Glyma.18G018400
OG0001687	AT5G12170, AT5G19380	Glyma.02G279050, Glyma.07G232500, Glyma.14G035600, Glyma.20G041200
OG0001688	AT5G52910	Glyma.03G109600, Glyma.10G227900, Glyma.10G228400, Glyma.14G176200, Glyma.20G164400
OG0001689	AT5G19120	Glyma.07G257500, Glyma.13G208200, Glyma.15G104900, Glyma.17G016500, Glyma.U031312
OG0001690	AT5G10970, AT5G25160	Glyma.04G062600, Glyma.06G063700, Glyma.14G110900, Glyma.17G216800
OG0001692	AT5G12230, AT5G19480	Glyma.04G001800, Glyma.06G001300, Glyma.07G058600, Glyma.16G027500
OG0001693	AT5G22390	Glyma.11G182500, Glyma.12G090100, Glyma.12G185600, Glyma.13G315900, Glyma.U031119
OG0001694	AT5G51010	Glyma.04G202300, Glyma.05G199700, Glyma.06G163200, Glyma.08G007200, Glyma.17G183301
OG0001695	AT5G52830	Glyma.09G129100, Glyma.10G230200, Glyma.16G176700, Glyma.16G177000, Glyma.20G163200
OG0001696	AT5G08550, AT5G09210	Glyma.07G155300, Glyma.07G227400, Glyma.18G205900, Glyma.20G028100
OG0001697	AT5G50570, AT5G50670	Glyma.04G197100, Glyma.05G204100, Glyma.06G168600, Glyma.08G011500
OG0001698	AT5G14930	Glyma.13G069000, Glyma.13G069600, Glyma.13G069800, Glyma.19G013200, Glyma.19G013300
OG0001699	AT5G63040	Glyma.04G185500, Glyma.05G039200, Glyma.05G039300, Glyma.06G180600, Glyma.16G140600
OG0001700	AT5G43810	Glyma.02G002500, Glyma.10G002700, Glyma.10G242800, Glyma.15G219050, Glyma.20G151400
OG0001701	AT5G52370, AT5G58990	Glyma.11G111000, Glyma.12G037300, Glyma.13G341200, Glyma.15G033200
OG0001702	AT5G19350	Glyma.01G145700, Glyma.11G133200, Glyma.12G057300, Glyma.13G340200, Glyma.15G034200
OG0001703	AT5G01720	Glyma.01G128200, Glyma.02G232700, Glyma.03G042600, Glyma.09G107600, Glyma.14G200300
OG0001705	AT5G09620, AT5G64430	Glyma.07G184400, Glyma.08G065000, Glyma.13G254300, Glyma.15G060600
OG0001706	AT5G54310	Glyma.06G254000, Glyma.11G205900, Glyma.12G147400, Glyma.12G219800, Glyma.13G281400
OG0001707	AT5G12950, AT5G12960	Glyma.11G131600, Glyma.11G131700, Glyma.11G200101, Glyma.12G055900
OG0001708	AT5G58130	Glyma.05G131100, Glyma.07G231200, Glyma.08G085800, Glyma.09G084800, Glyma.15G193100
OG0001709	AT5G20635	Glyma.07G040200, Glyma.09G070100, Glyma.13G110900, Glyma.15G178100, Glyma.17G048600
OG0001710	AT5G17690	Glyma.03G094200, Glyma.03G111600, Glyma.04G002100, Glyma.06G001700, Glyma.16G079900
OG0001711	AT5G67390	Glyma.01G192400, Glyma.05G103900, Glyma.11G049700, Glyma.15G185500, Glyma.17G163400
OG0001712	AT5G09960, AT5G64850	Glyma.04G219000, Glyma.05G184200, Glyma.06G146800, Glyma.08G142000
OG0001713	AT5G02440	Glyma.03G082900, Glyma.08G358400, Glyma.13G335402, Glyma.15G039000, Glyma.18G176700
OG0001714	AT5G10040, AT5G65207	Glyma.05G182100, Glyma.08G139800, Glyma.11G236500, Glyma.18G020600
OG0001715	AT5G14410	Glyma.05G042900, Glyma.05G115500, Glyma.16G068200, Glyma.19G051600, Glyma.19G078800
OG0001716	AT5G55060	Glyma.02G292300, Glyma.08G319100, Glyma.14G022300, Glyma.15G187301, Glyma.18G094400
OG0001717	AT5G50090, AT5G62900	Glyma.04G179900, Glyma.05G034800, Glyma.06G184900, Glyma.17G092500
OG0001718	AT5G39580, AT5G64120	Glyma.08G179700, Glyma.08G179800, Glyma.15G052600, Glyma.15G052700
OG0001719	AT5G55490	Glyma.05G018700, Glyma.11G214200, Glyma.17G080975, Glyma.17G081050, Glyma.18G042400
OG0001720	AT5G23810	Glyma.02G303500, Glyma.08G336800, Glyma.14G0103005, Glyma.18G071800, Glyma.18G071900
OG0001721	AT5G10750, AT5G24990, AT5G25010, AT5G25020	Glyma.04G059500, Glyma.06G060000
OG0001722	AT5G60210	Glyma.11G151915, Glyma.12G072200, Glyma.13G328900, Glyma.15G044900, Glyma.18G122100
OG0001723	AT5G67090	Glyma.07G050200, Glyma.16G018900, Glyma.16G019000, Glyma.16G019100, Glyma.16G019300
OG0001724	AT5G07350, AT5G61780	Glyma.04G203000, Glyma.05G199100, Glyma.06G162500, Glyma.08G006400
OG0001725	AT5G18480	Glyma.03G249500, Glyma.10G164501, Glyma.10G164650, Glyma.19G247000, Glyma.20G226800
OG0001726	AT5G55830	Glyma.14G013300, Glyma.15G059150, Glyma.17G150400, Glyma.17G150600, Glyma.18G076200
OG0001727	AT5G10510, AT5G65510	Glyma.01G022500, Glyma.08G279000, Glyma.09G199800, Glyma.18G148000
OG0001728	AT5G65290	Glyma.05G175851, Glyma.08G133200, Glyma.11G242000, Glyma.12G156000, Glyma.18G015100
OG0001729	AT5G43490	Glyma.05G152400, Glyma.08G110100, Glyma.11G255200, Glyma.15G189650, Glyma.18G001900
OG0001730	AT5G51920	Glyma.09G148400, Glyma.10G239900, Glyma.16G200100, Glyma.18G094900, Glyma.20G154700
OG0001731	AT5G63970	Glyma.04G211000, Glyma.05G193500, Glyma.06G155066, Glyma.06G155132, Glyma.08G001532
OG0001732	AT5G02640	Glyma.03G175100, Glyma.10G046800, Glyma.13G134700, Glyma.13G331100, Glyma.19G175800
OG0001733	AT5G23570	Glyma.04G203600, Glyma.05G198500, Glyma.06G161700, Glyma.15G175600, Glyma.15G175700
OG0001734	AT5G16490	Glyma.08G259300, Glyma.09G250900, Glyma.18G241600, Glyma.18G283500, Glyma.20G219000
OG0001735	AT5G54520	Glyma.06G2607003, Glyma.12G141050, Glyma.12G141100, Glyma.12G141200, Glyma.20G140800
OG0001736	AT5G50740	Glyma.04G197300, Glyma.05G203700, Glyma.06G168300, Glyma.08G011100, Glyma.13G147400
OG0001737	AT5G47240	Glyma.01G206800, Glyma.01G206900, Glyma.05G063100, Glyma.11G036300, Glyma.17G145100
OG0001847	AT5G08670, AT5G08680, AT5G08690, ATCG00480	Glyma.20G123600
OG0001848	AT2G07739, ATCG01000, ATCG01130, ATMG00370	Glyma.01G114300
OG0001849	AT2G28410	Glyma.11G146600, Glyma.12G067500, Glyma.12G172600, Glyma.13G326000
OG0001850	AT2G38210, AT2G38230, AT3G16050, AT5G01410	Glyma.13G225000
OG0001851	AT2G16970, AT2G16980, AT2G16990	Glyma.10G283800, Glyma.20G105900
OG0001852	AT2G19690, AT4G29460, AT4G29470	Glyma.01G004000, Glyma.07G127900
OG0001854	AT2G46225	Glyma.03G254100, Glyma.07G062200, Glyma.16G030200, Glyma.19G251600
OG0001855	AT2G06960, AT2G36690	Glyma.03G187900, Glyma.16G111300, Glyma.19G188100
OG0001857	AT2G28250	Glyma.11G144800, Glyma.12G0773001, Glyma.12G1753002, Glyma.13G324567
OG0001858	AT2G30933	Glyma.02G285300, Glyma.08G309100, Glyma.14G028400, Glyma.18G107300
OG0001859	AT1G23860, AT2G24590, AT4G31580	Glyma.14G136700, Glyma.17G196800
OG0001860	AT2G35810, AT2G35820, AT2G35830	Glyma.10G213900, Glyma.10G214000
OG0001862	AT2G41835, AT3G57480, AT5G48205	Glyma.03G137500, Glyma.19G140400
OG0001863	AT2G39110, AT3G09830, AT5G03320	Glyma.03G182400, Glyma.19G183000
OG0001864	AT2G15300, AT4G34220	Glyma.10G110100, Glyma.10G261600, Glyma.20G129200
OG0001865	AT2G24280	Glyma.03G199100, Glyma.03G199300, Glyma.03G199400, Glyma.19G196700
OG0001866	AT1G02000, AT2G45310, AT4G00110, AT4G12250	Glyma.01G139500
OG0001867	AT2G24420, AT4G30090, AT4G31340	Glyma.04G078500, Glyma.06G080100
OG0001868	AT2G39940	Glyma.02G254300, Glyma.11G227300, Glyma.14G062100, Glyma.18G030200
OG0001869	AT1G43780, AT2G12480, AT5G42230, AT5G42240	Glyma.04G240600
OG0001870	AT2G45910	Glyma.03G008800, Glyma.07G070300, Glyma.09G259100, Glyma.18G233500
OG0001871	AT1G01050, AT2G46860, AT4G01480	Glyma.07G048300, Glyma.16G017200
OG0001874	AT2G39920	Glyma.02G253900, Glyma.11G226700, Glyma.14G062600, Glyma.18G030500
OG0001875	AT2G18750, AT4G25800, AT5G57580	Glyma.13G094800, Glyma.17G065500
OG0001876	AT2G38480	Glyma.01G128000, Glyma.03G042800, Glyma.09G280300, Glyma.18G208700
OG0001877	AT2G15590, AT2G15610, AT4G33985	Glyma.07G218300, Glyma.20G015200
OG0001878	AT2G27430	Glyma.02G139800, Glyma.07G205700, Glyma.13G230400, Glyma.15G082100
OG0001879	AT2G01250, AT2G44120, AT3G13580	Glyma.08G222100, Glyma.09G061000
OG0001880	AT2G23360	Glyma.01G188200, Glyma.05G091800, Glyma.11G053900, Glyma.17G170600
OG0001881	AT1G32530, AT2G35330	Glyma.05G112600, Glyma.11G042600, Glyma.17G154400
OG0001882	AT2G44440	Glyma.08G149700, Glyma.09G000500, Glyma.12G240400, Glyma.15G269700
OG0001883	AT2G13790, AT2G13800, AT4G33430	Glyma.08G180800, Glyma.15G051600
OG0001884	AT2G26280	Glyma.04G057200, Glyma.06G057700, Glyma.14G106500, Glyma.17G219600
OG0001885	AT1G04170, AT2G18720, AT4G18330	Glyma.08G171500, Glyma.15G255900
OG0001886	AT2G30470	Glyma.02G236400, Glyma.11G197900, Glyma.14G204400, Glyma.18G052100
OG0001887	AT2G18900, AT3G26480	Glyma.11G074200, Glyma.13G097400, Glyma.17G062200
OG0001888	AT2G46420, AT3G61700	Glyma.07G056500, Glyma.16G025500, Glyma.19G255200
OG0001889	AT2G06200	Glyma.09G068700, Glyma.13G109500, Glyma.15G176500, Glyma.17G050200
OG0001890	AT2G29890	Glyma.07G179500, Glyma.08G333900, Glyma.18G067000, Glyma.20G038302
OG0001891	AT1G01800, AT2G24190, AT3G61220	Glyma.09G262500, Glyma.18G229700
OG0001892	AT2G22560, AT5G10500	Glyma.01G022900, Glyma.08G279300, Glyma.09G199400
OG0001893	AT2G28755, AT2G28760, AT3G46440, AT5G59290	Glyma.15G040000
OG0001894	AT2G46330, AT3G61640, AT5G24105, AT5G53250	Glyma.03G255700
OG0001895	AT2G30130	Glyma.02G262400, Glyma.11G232667, Glyma.14G056700, Glyma.18G024400
OG0001896	AT1G72360, AT2G47520	Glyma.02G016100, Glyma.10G016500, Glyma.19G213100
OG0001897	AT1G08410, AT2G27200	Glyma.07G176900, Glyma.11G175746, Glyma.12G095400
OG0001898	AT2G02710	Glyma.01G042300, Glyma.02G022000, Glyma.05G102700, Glyma.16G086401
OG0001899	AT2G25520, AT4G32390, AT5G11230, AT5G25400	Glyma.04G067700
OG0001900	AT2G33550	Glyma.08G257500, Glyma.10G298700, Glyma.18G281800, Glyma.20G249900
OG0001902	AT2G16790	Glyma.08G289700, Glyma.08G289900, Glyma.18G134600, Glyma.18G134800
OG0001903	AT1G32580, AT2G33430, AT2G35240	Glyma.10G183800, Glyma.20G206400
OG0001904	AT2G43210, AT4G11740, AT4G23040	Glyma.05G049200, Glyma.17G131100
OG0001905	AT2G35670, AT4G16810, AT4G16845	Glyma.01G206000, Glyma.11G036800
OG0001906	AT2G23060, AT4G37580, AT5G67430	Glyma.05G104800, Glyma.17G161700
OG0001907	AT2G39390, AT3G09500, AT3G55170, AT5G02610	Glyma.20G240700
OG0001909	AT2G23110, AT2G23120, AT2G33690	Glyma.05G103100, Glyma.17G164200
OG0001910	AT2G44745	Glyma.03G109100, Glyma.07G116300, Glyma.09G244000, Glyma.18G249502
OG0001911	AT2G34110, AT4G13870, AT4G13885	Glyma.11G254800, Glyma.18G002300
OG0001912	AT1G14420, AT2G02720	Glyma.01G042700, Glyma.02G020600, Glyma.08G296900
OG0001913	AT1G58300, AT1G69720, AT2G26670	Glyma.04G147700, Glyma.06G221900
OG0001914	AT1G70790, AT2G01540	Glyma.09G117100, Glyma.19G070700, Glyma.19G070800
OG0001916	AT2G44860	Glyma.11G188900, Glyma.12G085800, Glyma.12G182000, Glyma.13G318800
OG0001917	AT1G01540, AT2G30940, AT4G01330	Glyma.09G255700, Glyma.18G237100
OG0001918	AT2G41705	Glyma.04G252000, Glyma.04G252050, Glyma.06G110450, Glyma.06G110500
OG0001919	AT2G28350	Glyma.11G145500, Glyma.12G076200, Glyma.12G174100, Glyma.13G325200
OG0001920	AT2G39210	Glyma.10G276600, Glyma.10G276700, Glyma.20G113000, Glyma.20G113100
OG0001921	AT2G01340	Glyma.07G165700, Glyma.07G216400, Glyma.09G118800, Glyma.20G013400
OG0001923	AT2G44540, AT2G44550, AT2G44560, AT2G44570	Glyma.20G003300
OG0001925	AT2G34210, AT4G08350, AT4G08360	Glyma.04G240900, Glyma.06G122500
OG0001926	AT2G32910	Glyma.04G122200, Glyma.04G122400, Glyma.06G309600, Glyma.06G309900
OG0001927	AT1G05580, AT2G13620, AT2G31910	Glyma.04G212200, Glyma.06G154166
OG0001929	AT2G03500	Glyma.04G151000, Glyma.05G011500, Glyma.06G213400, Glyma.17G119600
OG0001930	AT2G42080, AT3G58020	Glyma.02G172700, Glyma.09G111101, Glyma.19G148000
OG0001932	AT1G07025, AT1G07030, AT2G30160	Glyma.02G231200, Glyma.14G198800
OG0001933	AT2G15760	Glyma.02G134500, Glyma.07G177600, Glyma.07G210700, Glyma.20G010200
OG0001934	AT2G34925	Glyma.05G134700, Glyma.08G089800, Glyma.09G048500, Glyma.15G155800
OG0001935	AT1G03860, AT2G20530, AT4G28510, AT5G44140	Glyma.09G173500
OG0001937	AT2G47890	Glyma.02G152900, Glyma.03G209800, Glyma.10G021400, Glyma.19G207100
OG0001938	AT1G03982, AT2G20430, AT4G28556	Glyma.10G038900, Glyma.13G125300
OG0001939	AT2G12646	Glyma.09G093600, Glyma.13G164800, Glyma.15G200100, Glyma.17G106300
OG0001940	AT2G01360, AT2G01390	Glyma.05G246000, Glyma.08G053867, Glyma.08G053933
OG0001941	AT1G06380, AT2G42650, AT3G58660	Glyma.08G173300, Glyma.15G254100
OG0001942	AT2G46810, AT3G61950, AT4G01460	Glyma.07G049100, Glyma.16G017700
OG0001943	AT2G36680, AT3G53120	Glyma.03G188100, Glyma.19G188300, Glyma.20G077501
OG0001944	AT2G14850, AT4G33890, AT5G67410	Glyma.10G258600, Glyma.20G132600
OG0001945	AT1G55928, AT2G27280, AT2G27285	Glyma.10G288000, Glyma.20G101200
OG0001946	AT2G43090, AT2G43100, AT3G58990	Glyma.07G032200, Glyma.08G210500
OG0001947	AT2G36480	Glyma.03G191200, Glyma.10G066300, Glyma.19G191800, Glyma.19G191900
OG0001949	AT2G36840	Glyma.03G184800, Glyma.10G058600, Glyma.13G145400, Glyma.19G185300
OG0001950	AT2G27402, AT2G32180, AT2G32650	Glyma.02G270400, Glyma.14G046700
OG0001951	AT2G36900, AT5G50440	Glyma.02G282800, Glyma.08G304700, Glyma.18G114700
OG0001952	AT2G07674, ATMG00670, ATMG01010, ATMG01020	Glyma.17G186200
OG0001953	AT1G01190, AT2G46660, AT3G61880, AT5G09970	Glyma.19G258700
OG0001954	AT2G06040	Glyma.09G069401, Glyma.13G110100, Glyma.15G177400, Glyma.17G049600
OG0001955	AT2G41640, AT3G10320, AT3G57380	Glyma.03G134800, Glyma.19G137400
OG0001956	AT2G34260	Glyma.10G129800, Glyma.11G099900, Glyma.12G025800, Glyma.20G080900
OG0001957	AT2G47850	Glyma.02G153600, Glyma.02G153700, Glyma.10G020600, Glyma.10G020700
OG0001958	AT1G61255, AT2G19000, AT4G21620	Glyma.13G244800, Glyma.15G068900
OG0001959	AT2G47115	Glyma.03G222800, Glyma.10G009500, Glyma.19G219900, Glyma.20G038500
OG0001960	AT1G13640, AT1G26270, AT2G03890	Glyma.01G067000, Glyma.02G123700
OG0001961	AT2G37630	Glyma.03G081900, Glyma.07G132400, Glyma.18G151400, Glyma.18G181300
OG0001962	AT2G18876, AT5G57410	Glyma.09G140000, Glyma.13G096600, Glyma.17G062900
OG0001963	AT1G07140, AT2G30060, AT5G58590	Glyma.10G220800, Glyma.20G170700
OG0001964	AT2G27710, AT2G27720, AT3G44590	Glyma.03G193100, Glyma.19G193200
OG0001965	AT2G40010, AT3G09200, AT3G11250	Glyma.14G061100, Glyma.18G029200
OG0001966	AT2G37090	Glyma.03G178300, Glyma.10G050100, Glyma.13G137600, Glyma.19G179100
OG0001967	AT2G21190, AT4G38790	Glyma.04G005800, Glyma.11G098000, Glyma.12G023900
OG0001968	AT1G29640, AT2G34340	Glyma.13G222600, Glyma.15G089600, Glyma.15G226000
OG0001969	AT2G42290, AT3G57830	Glyma.02G175500, Glyma.03G141600, Glyma.19G144100
OG0001970	AT2G25680	Glyma.14G130000, Glyma.17G203000, Glyma.17G203200, Glyma.17G203500
OG0001971	AT1G53290, AT2G26100, AT3G14960	Glyma.06G230600, Glyma.12G160700
OG0001972	AT2G18960, AT4G11730, AT4G30190, AT5G57350	Glyma.15G162600
OG0001973	AT2G23300, AT4G37250, AT5G67280	Glyma.05G097400, Glyma.17G167600
OG0001974	AT2G35350	Glyma.01G199600, Glyma.05G113400, Glyma.11G042300, Glyma.17G153800
OG0001975	AT2G03930, AT3G48230, AT5G18460, AT5G19170	Glyma.03G252200
OG0001976	AT2G32590	Glyma.06G308100, Glyma.12G096700, Glyma.12G191300, Glyma.13G310451
OG0001977	AT2G13820, AT5G09370, AT5G64080	Glyma.05G119100, Glyma.08G074100
OG0001978	AT2G42410	Glyma.03G160700, Glyma.10G034600, Glyma.13G120900, Glyma.19G162500
OG0001979	AT1G32280, AT2G13295, AT4G30880, AT5G56480	Glyma.04G138700
OG0001980	AT2G42840	Glyma.02G280550, Glyma.08G309700, Glyma.14G027551, Glyma.18G106400
OG0001981	AT2G45190	Glyma.01G137200, Glyma.03G029800, Glyma.05G056000, Glyma.17G138200
OG0001982	AT2G46880, AT5G63140	Glyma.02G162700, Glyma.07G047500, Glyma.16G016000
OG0001983	AT2G43070	Glyma.08G360900, Glyma.10G297400, Glyma.18G300700, Glyma.20G248600
OG0001984	AT1G02810, AT2G47550, AT4G02330	Glyma.02G016600, Glyma.10G017200
OG0001985	AT2G46375, AT3G61660	Glyma.07G057800, Glyma.16G026800, Glyma.19G254100
OG0001986	AT2G26520	Glyma.02G134900, Glyma.04G036500, Glyma.06G036600, Glyma.07G210000
OG0001987	AT1G05630, AT2G31830, AT2G43900	Glyma.07G273800, Glyma.17G000600
OG0001988	AT2G37530	Glyma.03G172000, Glyma.10G043800, Glyma.13G131500, Glyma.19G172900
OG0001989	AT2G41130, AT3G56770	Glyma.02G164116, Glyma.03G126100, Glyma.19G128900
OG0001990	AT1G05210, AT1G05220, AT2G32380	Glyma.06G303800, Glyma.12G099900
OG0001991	AT2G27090	Glyma.02G274300, Glyma.13G076600, Glyma.14G041800, Glyma.20G051100
OG0001992	AT2G05230, AT2G05250, AT5G35753	Glyma.02G305000, Glyma.14G008900
OG0001993	AT2G46600	Glyma.03G259100, Glyma.07G053300, Glyma.16G022400, Glyma.19G257800
OG0001994	AT2G21080	Glyma.04G077200, Glyma.06G078300, Glyma.14G137800, Glyma.17G194800
OG0001995	AT2G20710, AT2G20720	Glyma.12G203800, Glyma.13G297800, Glyma.13G297851
OG0001997	AT1G14890, AT2G01610	Glyma.05G236600, Glyma.08G043800, Glyma.09G122000
OG0001998	AT2G16800, AT4G35080	Glyma.04G003500, Glyma.06G003400, Glyma.12G033600
OG0001999	AT2G24040, AT4G28088, AT4G30650, AT4G30660	Glyma.02G205102
OG0002001	AT2G42040	Glyma.02G171900, Glyma.03G145500, Glyma.09G110100, Glyma.19G148700
OG0002002	AT2G18480, AT4G36670	Glyma.02G058000, Glyma.11G066500, Glyma.16G141000
OG0002003	AT1G30620, AT2G34850, AT4G20460, AT5G44480	Glyma.05G170300
OG0002004	AT2G04390, AT2G05220, AT3G10610, AT5G04800	Glyma.02G200300
OG0002005	AT1G76470, AT2G33590, AT2G33600	Glyma.07G026300, Glyma.08G216200
OG0002006	AT2G16760, AT2G47370, AT5G28660	Glyma.02G012300, Glyma.10G012700
OG0002007	AT2G03410, AT4G17270, AT5G47540	Glyma.09G011000, Glyma.15G115400
OG0002008	AT1G07360, AT2G29580, AT5G04210, AT5G07060	Glyma.13G076300
OG0002009	AT2G19680, AT4G26210, AT4G29480	Glyma.05G223100, Glyma.08G030200
OG0002010	AT2G37300	Glyma.03G176000, Glyma.10G047400, Glyma.13G135200, Glyma.19G176500
OG0002011	AT2G19080	Glyma.09G057900, Glyma.13G099400, Glyma.15G164000, Glyma.17G060700
OG0002012	AT2G18730, AT4G30340, AT5G57690	Glyma.04G143000, Glyma.06G223900
OG0002013	AT2G18280	Glyma.01G173700, Glyma.02G055300, Glyma.11G069400, Glyma.16G138100
OG0002014	AT2G36210	Glyma.02G202200, Glyma.03G197200, Glyma.10G074500, Glyma.19G195200
OG0002015	AT2G30900	Glyma.18G103000, Glyma.18G149200, Glyma.18G151000, Glyma.18G151200
OG0002016	AT2G24692, AT3G50780	Glyma.02G060102, Glyma.02G060202, Glyma.16G143000
OG0002017	AT1G33265, AT2G26240, AT3G43520	Glyma.13G116300, Glyma.17G043500
OG0002018	AT2G11270, AT2G44350, AT3G60100	Glyma.08G157700, Glyma.15G268500
OG0002019	AT2G37150	Glyma.03G179300, Glyma.10G051200, Glyma.13G138700, Glyma.19G180000
OG0002020	AT2G45360, AT3G60780	Glyma.01G141100, Glyma.03G026600, Glyma.20G181701
OG0002021	AT2G28020, AT2G28230, AT4G09070	Glyma.13G109300, Glyma.17G050300
OG0002022	AT1G29980, AT2G34510	Glyma.13G217700, Glyma.15G094700, Glyma.20G082750
OG0002023	AT1G32230, AT2G35510	Glyma.01G015000, Glyma.01G015200, Glyma.09G207200
OG0002024	AT2G15900	Glyma.02G136800, Glyma.07G164000, Glyma.07G208600, Glyma.20G008800
OG0002025	AT1G14685, AT2G01930, AT2G35550	Glyma.05G137100, Glyma.08G092400
OG0002026	AT2G21650, AT4G39250	Glyma.02G157300, Glyma.03G125000, Glyma.19G127950
OG0002028	AT2G28160	Glyma.11G192800, Glyma.12G081200, Glyma.12G178500, Glyma.13G322100
OG0002029	AT2G33410, AT4G14300	Glyma.10G189500, Glyma.16G109600, Glyma.20G201300
OG0002030	AT2G26400, AT4G14710, AT4G14716	Glyma.10G244100, Glyma.20G150200
OG0002031	AT2G42430	Glyma.03G161400, Glyma.10G035000, Glyma.13G121300, Glyma.19G162900
OG0002032	AT2G07440, AT2G41310, AT3G57040	Glyma.03G130000, Glyma.19G132300
OG0002033	AT1G08430, AT1G08440, AT2G27240	Glyma.11G179100, Glyma.12G094400
OG0002034	AT2G23910, AT4G30470	Glyma.01G017100, Glyma.08G270600, Glyma.09G205700
OG0002035	AT2G36650	Glyma.03G188800, Glyma.10G063900, Glyma.13G148500, Glyma.19G189000
OG0002036	AT2G24060, AT4G30690	Glyma.02G205700, Glyma.04G154000, Glyma.17G072300
OG0002037	AT2G33990	Glyma.07G204000, Glyma.13G172000, Glyma.13G232700, Glyma.15G080000
OG0002038	AT1G65570, AT2G43860, AT2G43870, AT3G59850	Glyma.03G098700
OG0002039	AT1G32480, AT2G17130, AT4G35260	Glyma.02G042100, Glyma.16G118900
OG0002040	AT2G46370	Glyma.03G256200, Glyma.06G243500, Glyma.15G241600, Glyma.19G254000
OG0002041	AT2G40810, AT3G56440, AT5G05150	Glyma.04G224300, Glyma.06G140400
OG0002042	AT2G18630	Glyma.01G178400, Glyma.02G059100, Glyma.11G063800, Glyma.16G141800
OG0002043	AT2G35940	Glyma.02G196500, Glyma.03G202300, Glyma.10G081700, Glyma.19G199500
OG0002044	AT2G43410	Glyma.11G126400, Glyma.12G051000, Glyma.13G345300, Glyma.15G029000
OG0002045	AT2G44940, AT3G60490	Glyma.01G074200, Glyma.03G116700, Glyma.07G110000
OG0002046	AT1G51900, AT2G14830	Glyma.04G125200, Glyma.12G203000, Glyma.13G298700
OG0002047	AT2G40200	Glyma.02G258300, Glyma.11G231300, Glyma.14G058200, Glyma.18G025800
OG0002048	AT2G40820, AT3G56480	Glyma.03G124100, Glyma.03G124300, Glyma.19G127400
OG0002049	AT1G13880, AT1G26580, AT2G03470	Glyma.07G226900, Glyma.20G026500
OG0002050	AT2G46800, AT3G58810, AT3G61940	Glyma.07G049200, Glyma.16G017800
OG0002051	AT2G44740	Glyma.03G107800, Glyma.07G119100, Glyma.09G245400, Glyma.18G247800
OG0002052	AT2G25355, AT4G32175	Glyma.01G053700, Glyma.02G112000, Glyma.19G045000
OG0002053	AT2G46170, AT3G61560, AT4G01230	Glyma.09G253600, Glyma.18G239300
OG0002054	AT2G27950	Glyma.11G191900, Glyma.12G082400, Glyma.12G1793004, Glyma.13G3213008
OG0002055	AT1G50600, AT2G04890, AT5G48150	Glyma.02G306200, Glyma.14G006900
OG0002056	AT2G33380, AT4G26740, AT5G55240	Glyma.03G249900, Glyma.19G247500
OG0002057	AT2G37060, AT3G53340	Glyma.03G177700, Glyma.10G048900, Glyma.19G178500
OG0002058	AT2G37040, AT3G10340, AT3G53260, AT5G04230	Glyma.19G182300
OG0002059	AT2G24230, AT5G58150	Glyma.02G203600, Glyma.04G211400, Glyma.17G074101
OG0002060	AT2G36270	Glyma.03G194900, Glyma.10G071700, Glyma.13G153200, Glyma.19G194500
OG0002061	AT1G03870, AT2G20520, AT5G44130	Glyma.12G207600, Glyma.13G293500
OG0002062	AT2G33860	Glyma.07G202200, Glyma.13G174000, Glyma.13G234200, Glyma.15G078800
OG0002064	AT2G40815	Glyma.02G220300, Glyma.04G224600, Glyma.06G140100, Glyma.14G187500
OG0002065	AT1G28220, AT1G28230, AT2G33750	Glyma.04G097500, Glyma.06G099400
OG0002066	AT2G45720	Glyma.03G017100, Glyma.07G078200, Glyma.09G264600, Glyma.18G227400
OG0002067	AT2G39900, AT3G55770	Glyma.02G253700, Glyma.14G062700, Glyma.18G030900
OG0002068	AT2G22200, AT4G39780, AT5G65130	Glyma.05G179900, Glyma.08G137600
OG0002069	AT1G18150, AT1G73670, AT2G01450, AT3G18040	Glyma.09G177300
OG0002070	AT2G04795, AT5G35732	Glyma.02G276100, Glyma.13G073800, Glyma.14G039800
OG0002071	AT2G48020, AT3G05150	Glyma.03G149200, Glyma.03G149333, Glyma.19G152400
OG0002072	AT2G33390	Glyma.10G136600, Glyma.10G189800, Glyma.20G086200, Glyma.20G201100
OG0002073	AT2G41473	Glyma.07G022100, Glyma.08G251700, Glyma.09G075900, Glyma.13G109000
OG0002074	AT1G30590, AT2G34750, AT2G39240	Glyma.09G196200, Glyma.16G112800
OG0002075	AT1G07420, AT2G29390	Glyma.01G035100, Glyma.01G035202, Glyma.02G030900
OG0002076	AT2G31130	Glyma.12G122400, Glyma.12G209700, Glyma.13G291600, Glyma.18G179200
OG0002078	AT2G38510	Glyma.01G132200, Glyma.03G036200, Glyma.09G276100, Glyma.18G214800
OG0002079	AT2G16250, AT4G39270	Glyma.04G012800, Glyma.06G012700, Glyma.19G019451
OG0002080	AT2G37280, AT3G53480	Glyma.17G034700, Glyma.17G039300, Glyma.18G101900
OG0002081	AT2G22425	Glyma.05G146700, Glyma.08G103600, Glyma.11G249600, Glyma.18G007600
OG0002082	AT1G72590, AT2G16530, AT3G43840	Glyma.11G110300, Glyma.12G036600
OG0002083	AT1G28330, AT2G33830, AT5G44300	Glyma.13G237000, Glyma.15G076500
OG0002085	AT1G17030, AT2G47010	Glyma.02G008100, Glyma.04G053500, Glyma.10G137400
OG0002086	AT2G16730, AT4G35010, AT4G38590	Glyma.11G107600, Glyma.12G032600
OG0002087	AT2G42800	Glyma.05G141700, Glyma.08G097400, Glyma.13G219200, Glyma.15G093000
OG0002088	AT2G27770	Glyma.11G188700, Glyma.12G086000, Glyma.12G182100, Glyma.13G318700
OG0002089	AT2G42820	Glyma.02G287900, Glyma.08G310600, Glyma.14G027000, Glyma.18G105400
OG0002090	AT2G28085	Glyma.11G194800, Glyma.12G079300, Glyma.12G177400, Glyma.13G323300
OG0002092	AT2G40730	Glyma.09G252000, Glyma.10G170350, Glyma.18G240600, Glyma.20G219600
OG0002093	AT2G35980	Glyma.02G197800, Glyma.03G201000, Glyma.10G079400, Glyma.19G198600
OG0002094	AT1G28395, AT2G33847	Glyma.13G236300, Glyma.15G077400, Glyma.15G167666
OG0002095	AT2G28150	Glyma.11G193000, Glyma.12G081000, Glyma.12G178300, Glyma.13G3222000
OG0002096	AT2G20800, AT4G05020, AT4G21490	Glyma.13G246600, Glyma.15G067300
OG0002097	AT2G44410	Glyma.08G157200, Glyma.09G001100, Glyma.09G092450, Glyma.12G240800
OG0002098	AT2G26500	Glyma.04G035900, Glyma.06G035900, Glyma.07G163600, Glyma.20G008600
OG0002099	AT2G27830	Glyma.11G189400, Glyma.12G084900, Glyma.12G181500, Glyma.13G319400
OG0002100	AT2G01818	Glyma.05G241000, Glyma.06G240900, Glyma.07G172800, Glyma.08G048000
OG0002101	AT2G42520, AT3G58510, AT3G58570	Glyma.05G155100, Glyma.08G113000
OG0002102	AT2G04750, AT5G35700	Glyma.02G307900, Glyma.14G005200, Glyma.18G184100
OG0002104	AT2G20580, AT4G08140, AT4G28470	Glyma.06G289400, Glyma.12G117600
OG0002105	AT1G01600, AT2G45970, AT4G00360	Glyma.03G008100, Glyma.07G069500
OG0002106	AT2G38830, AT3G12400, AT5G13860	Glyma.11G099100, Glyma.12G025300
OG0002107	AT2G25290, AT4G32070	Glyma.04G064900, Glyma.06G066100, Glyma.17G213532
OG0002108	AT1G07280, AT2G29670, AT3G47080	Glyma.08G333700, Glyma.18G066500
OG0002109	AT2G30570	Glyma.02G141700, Glyma.03G159100, Glyma.10G032200, Glyma.19G161400
OG0002110	AT2G30990	Glyma.06G276800, Glyma.12G128800, Glyma.12G211300, Glyma.13G290300
OG0002111	AT1G31740, AT2G04060, AT5G20710	Glyma.13G112300, Glyma.U031418
OG0002113	AT2G22460	Glyma.05G175200, Glyma.08G132500, Glyma.11G242700, Glyma.18G014300
OG0002114	AT2G02955, AT4G01335, AT4G01340	Glyma.11G111300, Glyma.12G037602
OG0002115	AT2G38680	Glyma.03G065300, Glyma.10G195100, Glyma.14G219700, Glyma.20G195000
OG0002116	AT2G21130, AT3G63400, AT4G32420, AT4G38740	Glyma.04G005300
OG0002118	AT1G02030, AT2G45120, AT3G60580, AT5G61470	Glyma.01G079900
OG0002119	AT1G77200, AT2G35700, AT4G16750	Glyma.05G062100, Glyma.17G143900
OG0002120	AT2G41790, AT3G57460, AT3G57470	Glyma.03G137100, Glyma.19G139800
OG0002121	AT2G15960	Glyma.07G163300, Glyma.11G123300, Glyma.12G048000, Glyma.20G008300
OG0002122	AT2G17550	Glyma.01G158600, Glyma.09G198000, Glyma.11G086000, Glyma.16G116100
OG0002123	AT2G44790, AT3G60270, AT3G60280	Glyma.03G109900, Glyma.07G115000
OG0002124	AT1G48980, AT2G17970, AT4G36090	Glyma.14G106000, Glyma.17G220300
OG0002125	AT2G04235	Glyma.07G011650, Glyma.13G008500, Glyma.20G060900, Glyma.20G061000
OG0002126	AT2G42260, AT3G57860	Glyma.03G141800, Glyma.11G153400, Glyma.19G144400
OG0002127	AT2G42740, AT3G58700, AT4G18730, AT5G45775	Glyma.06G317400
OG0002128	AT1G29170, AT2G34150, AT4G18600	Glyma.05G158300, Glyma.08G116000
OG0002129	AT2G27230	Glyma.11G179000, Glyma.12G094500, Glyma.12G188600, Glyma.13G313000
OG0002130	AT2G42280	Glyma.02G175700, Glyma.03G141700, Glyma.10G093100, Glyma.19G144200
OG0002131	AT1G29965, AT1G29970, AT2G34480, AT3G14600	Glyma.18G110000
OG0002133	AT2G45260, AT4G33320, AT4G34080, AT4G36100	Glyma.03G028400
OG0002134	AT2G47360	Glyma.02G011900, Glyma.03G220000, Glyma.10G012400, Glyma.19G216900
OG0002135	AT2G46780	Glyma.07G050000, Glyma.07G050700, Glyma.16G018600, Glyma.16G019500
OG0002136	AT2G21340, AT4G39030	Glyma.11G112100, Glyma.11G112200, Glyma.12G038300
OG0002137	AT2G17500, AT5G65980	Glyma.01G157700, Glyma.09G196900, Glyma.11G087300
OG0002138	AT2G30360, AT2G38490, AT5G01820	Glyma.02G235100, Glyma.14G203000
OG0002139	AT2G28660	Glyma.11G144500, Glyma.12G075300, Glyma.13G332001, Glyma.15G042200
OG0002140	AT1G62190, AT2G22890, AT4G27030	Glyma.08G314700, Glyma.18G099500
OG0002141	AT2G18650, AT4G30400, AT5G57750	Glyma.13G092000, Glyma.17G068300
OG0002142	AT2G35880	Glyma.02G192600, Glyma.03G204200, Glyma.10G084200, Glyma.19G201500
OG0002143	AT2G44710	Glyma.03G107700, Glyma.07G119000, Glyma.09G245000, Glyma.18G248200
OG0002144	AT2G30300	Glyma.02G233200, Glyma.11G162600, Glyma.14G201200, Glyma.18G055900
OG0002145	AT1G64470, AT2G46500	Glyma.01G226200, Glyma.05G217600, Glyma.08G023600
OG0002146	AT1G07730, AT2G28670	Glyma.11G144000, Glyma.11G144200, Glyma.12G067400
OG0002147	AT1G13930, AT2G03440	Glyma.07G226567, Glyma.07G226633, Glyma.20G027200
OG0002148	AT2G33490	Glyma.02G294400, Glyma.10G298900, Glyma.18G301600, Glyma.20G2502000
OG0002149	AT2G24000, AT2G24010, AT4G30610	Glyma.02G204700, Glyma.17G073200
OG0002150	AT2G44830	Glyma.03G111200, Glyma.07G114400, Glyma.09G242900, Glyma.18G251800
OG0002151	AT2G41980, AT3G13672, AT3G58040, AT5G53360	Glyma.03G146300
OG0002152	AT2G17720, AT4G35810, AT4G35820, AT5G66060	Glyma.11G080700
OG0002153	AT2G21400	Glyma.04G009300, Glyma.06G009200, Glyma.11G113200, Glyma.12G039100
OG0002154	AT2G23790, AT4G36820, AT5G66650	Glyma.02G059200, Glyma.16G142100
OG0002155	AT2G19410, AT5G57035	Glyma.13G106467, Glyma.13G106533, Glyma.17G052800
OG0002156	AT2G37990	Glyma.02G155902, Glyma.13G167900, Glyma.17G115500, Glyma.20G228801
OG0002158	AT1G14200, AT1G26800, AT2G03000	Glyma.01G048700, Glyma.02G108300
OG0002159	AT1G29890, AT2G34410, AT5G46340	Glyma.05G127700, Glyma.08G082500
OG0002160	AT2G38780	Glyma.11G113800, Glyma.12G039666, Glyma.12G039732, Glyma.18G124100
OG0002161	AT2G21410, AT4G39080	Glyma.03G214251, Glyma.11G113400, Glyma.12G039300
OG0002162	AT2G02370	Glyma.07G270500, Glyma.09G018400, Glyma.15G124400, Glyma.17G003500
OG0002163	AT2G36950	Glyma.03G183300, Glyma.10G055300, Glyma.13G142400, Glyma.19G184100
OG0002164	AT2G14170	Glyma.07G183600, Glyma.08G066600, Glyma.13G255700, Glyma.15G058900
OG0002165	AT1G72510, AT2G09970	Glyma.03G051800, Glyma.07G040400, Glyma.16G009000
OG0002166	AT2G16650, AT4G21900, AT5G60430	Glyma.12G183200, Glyma.13G317800
OG0002167	AT1G63250, AT2G07750	Glyma.05G205467, Glyma.05G205533, Glyma.08G012400
OG0002168	AT2G41451, AT3G57200	Glyma.03G132300, Glyma.19G134401, Glyma.19G134500
OG0002170	AT2G38450	Glyma.01G128500, Glyma.03G041800, Glyma.09G280000, Glyma.18G2090001
OG0002171	AT2G23945	Glyma.09G058300, Glyma.09G058400, Glyma.15G164500, Glyma.15G164550
OG0002172	AT2G36720	Glyma.03G187800, Glyma.10G062700, Glyma.13G147100, Glyma.19G187900
OG0002173	AT2G42320, AT3G57780, AT5G06930	Glyma.03G140900, Glyma.19G143600
OG0002174	AT2G45210, AT3G60690	Glyma.01G078200, Glyma.01G137500, Glyma.03G029600
OG0002175	AT2G43250	Glyma.03G127700, Glyma.11G094600, Glyma.12G021000, Glyma.19G130251
OG0002176	AT2G22910, AT4G37670	Glyma.01G194700, Glyma.11G047200, Glyma.17G160300
OG0002177	AT2G43000	Glyma.02G284300, Glyma.08G307100, Glyma.14G030700, Glyma.18G110700
OG0002178	AT2G38300	Glyma.01G123600, Glyma.03G051400, Glyma.07G153900, Glyma.18G204900
OG0002179	AT2G36080, AT3G11580, AT5G06250	Glyma.03G199000, Glyma.19G196600
OG0002180	AT2G38070	Glyma.01G111900, Glyma.03G077200, Glyma.07G144900, Glyma.18G196402
OG0002181	AT2G23320	Glyma.01G189100, Glyma.05G096500, Glyma.11G053100, Glyma.17G168900
OG0002182	AT2G44330, AT3G30460, AT3G60080	Glyma.08G158300, Glyma.15G268100
OG0002183	AT1G45545, AT2G26570, AT4G33390, AT5G42880	Glyma.14G082600
OG0002184	AT2G22900, AT4G37690, AT4G38310	Glyma.01G195000, Glyma.11G046800
OG0002185	AT2G17840, AT3G51250, AT4G35985	Glyma.01G164900, Glyma.11G078200
OG0002186	ATMG00060, ATMG00513, ATMG00665	Glyma.15G187600, Glyma.15G187800
OG0002187	AT1G77850, ATMG00940	Glyma.06G108051, Glyma.13G084700, Glyma.14G166500
OG0002188	AT4G25880	Glyma.09G057800, Glyma.13G099300, Glyma.15G163900, Glyma.17G060766
OG0002189	AT4G26490, AT5G56050, AT5G56070	Glyma.02G303100, Glyma.14G010800
OG0002190	AT4G19380	Glyma.01G152900, Glyma.09G218100, Glyma.16G076300, Glyma.16G108900
OG0002191	AT4G33210	Glyma.04G055700, Glyma.06G055800, Glyma.14G098900, Glyma.17G225800
OG0002192	AT3G01390, AT4G23710	Glyma.03G180700, Glyma.10G052700, Glyma.13G139900
OG0002193	AT4G24790	Glyma.04G191200, Glyma.05G044100, Glyma.06G174600, Glyma.17G126600
OG0002194	AT4G28600	Glyma.03G165400, Glyma.10G039200, Glyma.13G125600, Glyma.19G166600
OG0002195	AT4G33740	Glyma.01G241100, Glyma.11G002700, Glyma.17G086000, Glyma.20G136900
OG0002196	AT4G28300	Glyma.06G292800, Glyma.12G113200, Glyma.12G204300, Glyma.13G297200
OG0002197	AT4G34790, AT4G34800, AT4G34810	Glyma.09G218900, Glyma.12G033800
OG0002198	AT4G22285, AT4G22350, AT4G22410	Glyma.10G073300, Glyma.13G154200
OG0002199	AT4G11260, AT4G23570	Glyma.09G128800, Glyma.10G230000, Glyma.16G176200
OG0002200	AT4G29940	Glyma.09G059700, Glyma.13G100500, Glyma.15G166200, Glyma.17G059400
OG0002201	AT4G25630, AT5G52470, AT5G52490	Glyma.04G200700, Glyma.06G164800
OG0002202	AT4G21585, AT4G21590, AT4G21600	Glyma.07G191100, Glyma.08G058100
OG0002203	AT1G33520, AT4G25020	Glyma.07G197900, Glyma.09G283500, Glyma.20G002200
OG0002204	AT4G11080, AT4G23800	Glyma.01G060600, Glyma.05G215500, Glyma.08G021700
OG0002205	AT4G32140	Glyma.04G065300, Glyma.06G066500, Glyma.14G114000, Glyma.17G212400
OG0002206	AT4G29680, AT4G29690, AT4G29700, AT4G29710	Glyma.05G222200
OG0002207	AT3G25050, AT3G48580, AT4G13080, AT4G13090	Glyma.08G350000
OG0002208	AT4G16230	Glyma.07G239400, Glyma.09G035000, Glyma.15G139700, Glyma.17G034000
OG0002210	AT4G18020	Glyma.01G200800, Glyma.05G070200, Glyma.11G041300, Glyma.17G152800
OG0002211	AT4G17220	Glyma.07G267400, Glyma.09G013100, Glyma.15G118000, Glyma.17G006600
OG0002212	AT4G30480	Glyma.08G356700, Glyma.13G354200, Glyma.15G020050, Glyma.18G174600
OG0002213	AT1G32510, AT4G17980, AT5G46590	Glyma.05G113000, Glyma.17G154100
OG0002214	AT4G02890, AT5G37640	Glyma.10G251900, Glyma.13G117900, Glyma.20G141600
OG0002215	AT4G38990, AT4G39000, AT4G39010	Glyma.04G008400, Glyma.06G008200
OG0002216	AT4G02450	Glyma.02G077100, Glyma.03G213802, Glyma.16G159900, Glyma.19G210600
OG0002218	AT4G30720	Glyma.04G155100, Glyma.04G155150, Glyma.04G155200, Glyma.07G102300
OG0002219	AT4G02940	Glyma.02G149900, Glyma.03G149900, Glyma.10G023900, Glyma.19G152900
OG0002220	AT4G09890	Glyma.02G079500, Glyma.10G222300, Glyma.16G163900, Glyma.20G169300
OG0002221	AT1G64440, AT3G28530, AT4G10960, AT4G23920	Glyma.05G217100
OG0002222	AT3G22160, AT4G15120	Glyma.13G005100, Glyma.14G002800, Glyma.20G064500
OG0002223	AT4G29720	Glyma.09G063000, Glyma.13G104100, Glyma.15G169600, Glyma.17G055000
OG0002224	AT4G27510	Glyma.02G174700, Glyma.10G191500, Glyma.20G198666, Glyma.20G198732
OG0002226	AT3G24290, AT3G24300, AT4G13510, AT4G28700	Glyma.20G082450
OG0002227	AT4G25970, AT5G57190	Glyma.03G071101, Glyma.08G181200, Glyma.15G051100
OG0002228	AT4G24970, AT5G13130, AT5G50780	Glyma.05G202900, Glyma.08G010300
OG0002229	AT1G11920, AT1G30350, AT4G22080, AT4G22090	Glyma.09G006000
OG0002230	AT3G06910, AT4G00690, AT4G15880	Glyma.09G044400, Glyma.15G148700
OG0002231	AT4G02300, AT4G02320	Glyma.02G016500, Glyma.10G017100, Glyma.19G212600
OG0002232	AT4G16490	Glyma.07G266400, Glyma.09G011300, Glyma.15G115800, Glyma.17G007900
OG0002233	AT4G25160, AT5G51270, AT5G61550	Glyma.04G121100, Glyma.06G317700
OG0002234	AT4G05018, AT4G21500	Glyma.08G059200, Glyma.13G246500, Glyma.15G067400
OG0002235	AT4G02670	Glyma.02G144400, Glyma.03G157432, Glyma.10G029700, Glyma.19G159600
OG0002236	AT4G18570	Glyma.07G205100, Glyma.13G171100, Glyma.13G231000, Glyma.15G081500
OG0002238	AT4G33380	Glyma.04G037600, Glyma.06G038500, Glyma.14G082000, Glyma.17G243300
OG0002239	AT4G14465	Glyma.10G008400, Glyma.10G188400, Glyma.20G087200, Glyma.20G202300
OG0002240	AT4G14810, AT5G41610	Glyma.01G223600, Glyma.11G019900, Glyma.13G126100
OG0002241	AT3G24620, AT4G13240, AT5G19560	Glyma.07G085000, Glyma.09G191900
OG0002242	AT4G14110	Glyma.08G183900, Glyma.10G118567, Glyma.10G118633, Glyma.15G048900
OG0002243	AT4G21060	Glyma.05G144000, Glyma.08G100300, Glyma.13G221000, Glyma.15G091500
OG0002244	AT1G56100, AT3G12880, AT4G00872, AT4G15750	Glyma.08G168633
OG0002245	AT3G21560, AT4G15480, AT4G15490, AT4G15500	Glyma.20G128100
OG0002246	AT4G17580, AT5G47120, AT5G47130	Glyma.05G064700, Glyma.17G146500
OG0002247	AT4G17190, AT5G47770	Glyma.09G015600, Glyma.11G197200, Glyma.15G121400
OG0002248	AT4G18900, AT4G18905, AT4G35370	Glyma.02G307200, Glyma.14G005900
OG0002249	AT4G05450, AT4G21090	Glyma.08G073200, Glyma.13G113400, Glyma.17G046300
OG0002250	AT4G09600, AT4G09610	Glyma.10G216000, Glyma.10G216100, Glyma.20G175800
OG0002251	AT3G46830, AT4G03156, AT4G08190, AT5G59150	Glyma.11G135400
OG0002252	AT4G19112, AT5G45428	Glyma.01G149102, Glyma.09G213002, Glyma.12G105000
OG0002253	AT3G50040, AT4G37440	Glyma.03G1138001, Glyma.07G112900, Glyma.18G253000
OG0002254	AT4G11780, AT4G23020	Glyma.01G215900, Glyma.05G050000, Glyma.17G132000
OG0002255	AT4G25610	Glyma.09G136202, Glyma.10G233400, Glyma.16G181700, Glyma.20G161000
OG0002256	AT4G00050	Glyma.01G076900, Glyma.01G133501, Glyma.03G034000, Glyma.11G166128
OG0002257	AT4G31820	Glyma.04G060800, Glyma.06G061400, Glyma.14G102500, Glyma.17G223000
OG0002258	AT1G04430, AT3G23300, AT4G14360, AT5G14430	Glyma.10G181400
OG0002259	AT4G39070	Glyma.04G009200, Glyma.06G009100, Glyma.11G112800, Glyma.12G038700
OG0002260	AT1G32850, AT4G10570, AT4G10590	Glyma.10G172400, Glyma.20G217800
OG0002261	AT1G29680, AT4G18920, AT5G45690	Glyma.13G223700, Glyma.15G088300
OG0002262	AT1G02690, AT3G06720, AT4G16143, AT5G49310	Glyma.17G031000
OG0002263	AT4G14200	Glyma.05G150200, Glyma.08G107100, Glyma.11G253800, Glyma.18G003300
OG0002264	AT1G01390, AT1G01420, AT4G01070	Glyma.03G256500, Glyma.19G254500
OG0002265	AT4G24940, AT5G50580, AT5G50680	Glyma.05G204000, Glyma.08G011400
OG0002266	AT4G18620, AT5G45860, AT5G45870	Glyma.13G229300, Glyma.15G083200
OG0002267	AT4G30350, AT5G57710	Glyma.07G210500, Glyma.13G092700, Glyma.17G067700
OG0002268	AT4G24470	Glyma.02G215600, Glyma.04G096200, Glyma.06G097900, Glyma.14G182800
OG0002269	AT4G12270, AT4G12280, AT4G12290	Glyma.10G090600, Glyma.15G276400
OG0002270	AT3G16860, AT4G16120, AT5G49270	Glyma.07G243200, Glyma.17G030700
OG0002271	AT4G02780	Glyma.03G154400, Glyma.03G154700, Glyma.19G156800, Glyma.19G157000
OG0002272	AT1G64480, AT4G01420, AT5G24270	Glyma.04G235900, Glyma.06G128700
OG0002273	AT4G11950, AT4G22900	Glyma.04G124500, Glyma.06G313800, Glyma.06G313900
OG0002274	AT4G04985, AT4G12920, AT4G30030, AT4G30040	Glyma.02G207600
OG0002275	AT1G66770, AT4G10850	Glyma.08G025100, Glyma.13G002700, Glyma.20G066500
OG0002277	AT4G02090	Glyma.02G013200, Glyma.03G218800, Glyma.10G013800, Glyma.19G215600
OG0002278	AT4G28850	Glyma.01G146000, Glyma.05G228850, Glyma.08G035900, Glyma.09G193500
OG0002279	AT4G10310	Glyma.01G002300, Glyma.06G271600, Glyma.07G130100, Glyma.12G133400
OG0002280	AT4G10360	Glyma.02G238600, Glyma.11G202100, Glyma.14G207500, Glyma.18G048700
OG0002281	AT1G12750, AT1G63120, AT4G23070	Glyma.10G238200, Glyma.20G156400
OG0002282	AT4G21660	Glyma.07G193967, Glyma.13G182600, Glyma.13G241800, Glyma.15G071600
OG0002283	AT4G18770	Glyma.04G184200, Glyma.05G038500, Glyma.06G181800, Glyma.17G088600
OG0002284	AT4G20850	Glyma.09G137200, Glyma.09G137300, Glyma.09G137500, Glyma.16G182500
OG0002285	AT4G04630, AT4G21970	Glyma.07G260700, Glyma.13G204600, Glyma.17G013300
OG0002286	AT4G14750	Glyma.02G004600, Glyma.10G003700, Glyma.10G245000, Glyma.20G149600
OG0002287	AT4G27320, AT5G54430	Glyma.06G255200, Glyma.12G146100, Glyma.17G248100
OG0002288	AT4G33830, AT4G33840, AT4G33860	Glyma.11G105100, Glyma.11G105200
OG0002290	AT1G64400, AT4G11030, AT4G23850	Glyma.01G225200, Glyma.U043801
OG0002291	AT4G38760	Glyma.11G098551, Glyma.11G098600, Glyma.12G024600, Glyma.19G036450
OG0002292	AT4G36920	Glyma.01G188400, Glyma.05G091200, Glyma.11G053800, Glyma.17G170300
OG0002294	AT3G13360, AT4G26455, AT5G56210	Glyma.04G113700, Glyma.06G321400
OG0002295	AT1G11080, AT1G61130, AT4G15100	Glyma.13G243500, Glyma.15G070200
OG0002296	AT1G72270, AT4G27010	Glyma.02G172300, Glyma.08G316100, Glyma.18G096800
OG0002297	AT4G29080	Glyma.01G039300, Glyma.05G229300, Glyma.08G036400, Glyma.09G193000
OG0002298	AT4G34260	Glyma.10G260750, Glyma.10G260900, Glyma.20G130366, Glyma.20G130432
OG0002300	AT1G34510, AT3G03670, AT4G26010, AT5G17820	Glyma.03G007800
OG0002301	AT4G02400, AT5G08600, AT5G36980	Glyma.03G214900, Glyma.19G211500
OG0002303	AT4G05420, AT4G21100	Glyma.12G078300, Glyma.12G106200, Glyma.U032008
OG0002304	AT3G23000, AT4G14580	Glyma.10G001700, Glyma.10G179600, Glyma.20G210800
OG0002305	AT3G01020, AT4G04080, AT4G22220	Glyma.05G038100, Glyma.17G088900
OG0002306	AT4G34588	Glyma.04G010400, Glyma.06G010300, Glyma.11G114900, Glyma.12G040700
OG0002307	AT1G33060, AT3G17730, AT4G35580	Glyma.09G167400, Glyma.16G217400
OG0002308	AT4G27730, AT5G53510, AT5G53520	Glyma.04G233000, Glyma.06G131800
OG0002309	AT4G02830	Glyma.02G147700, Glyma.03G153200, Glyma.10G026100, Glyma.19G155600
OG0002310	AT1G04830, AT4G13730	Glyma.05G153900, Glyma.08G111600, Glyma.19G081800
OG0002311	AT4G35890	Glyma.01G163300, Glyma.02G045400, Glyma.11G080100, Glyma.16G123100
OG0002314	AT1G03700, AT4G03540	Glyma.06G292900, Glyma.12G113100, Glyma.14G196000
OG0002315	AT4G36270, AT4G36280, AT4G36290	Glyma.02G051802, Glyma.16G131900
OG0002316	AT1G02500, AT3G17390, AT4G01850	Glyma.15G190500, Glyma.19G220200
OG0002317	AT4G21895, AT5G52890	Glyma.07G259600, Glyma.13G205500, Glyma.17G014700
OG0002318	AT4G02715	Glyma.02G146200, Glyma.03G155700, Glyma.10G027800, Glyma.19G157800
OG0002319	AT4G26170, AT5G56770, AT5G56780	Glyma.01G003300, Glyma.07G128700
OG0002320	AT1G53100, AT3G15350, AT4G27480	Glyma.06G240700, Glyma.12G155800
OG0002321	AT1G12440, AT4G12040, AT4G22820	Glyma.05G054400, Glyma.17G136800
OG0002322	AT4G17020	Glyma.07G195500, Glyma.13G152440, Glyma.13G152508, Glyma.13G180800
OG0002323	AT4G24910	Glyma.04G195900, Glyma.05G048600, Glyma.06G169900, Glyma.17G130500
OG0002324	AT1G50720, AT4G26880, AT5G55110	Glyma.08G320000, Glyma.18G092400
OG0002325	AT1G73790, AT4G09550	Glyma.01G100100, Glyma.03G068900, Glyma.03G125300
OG0002326	AT4G00335	Glyma.07G068900, Glyma.09G257100, Glyma.16G034700, Glyma.18G235300
OG0002327	AT4G32272	Glyma.04G066200, Glyma.06G067600, Glyma.14G116200, Glyma.17G211500
OG0002328	AT1G63650, AT4G00480, AT5G41315	Glyma.05G208300, Glyma.08G014900
OG0002329	AT4G25620, AT5G52430	Glyma.09G134700, Glyma.10G232500, Glyma.16G180600
OG0002330	AT3G06210, AT4G14280, AT5G18980	Glyma.13G210500, Glyma.15G102300
OG0002331	AT4G16610	Glyma.01G209100, Glyma.05G059800, Glyma.11G033100, Glyma.17G142300
OG0002332	AT4G35070	Glyma.04G003600, Glyma.06G003500, Glyma.11G091300, Glyma.12G033400
OG0002333	AT4G24490, AT5G41820	Glyma.02G123302, Glyma.04G095800, Glyma.06G097500
OG0002334	AT4G36970	Glyma.01G186300, Glyma.05G095500, Glyma.11G055600, Glyma.17G174300
OG0002335	AT4G38630	Glyma.01G165100, Glyma.02G046900, Glyma.11G078100, Glyma.16G126300
OG0002336	AT1G65480, AT4G20370	Glyma.02G069200, Glyma.16G150700, Glyma.16G151000
OG0002337	AT4G31330	Glyma.04G078100, Glyma.06G079500, Glyma.14G139400, Glyma.17G188800
OG0002339	AT4G15180	Glyma.06G301900, Glyma.12G102400, Glyma.12G196800, Glyma.13G305000
OG0002340	AT4G32620	Glyma.14G129600, Glyma.14G129700, Glyma.17G204300, Glyma.17G204700
OG0002341	AT3G45870, AT4G19185, AT5G45370	Glyma.16G077000, Glyma.16G110300
OG0002342	AT4G25370	Glyma.09G153200, Glyma.09G153300, Glyma.16G204000, Glyma.16G204100
OG0002343	AT4G17540	Glyma.01G205500, Glyma.01G205600, Glyma.11G037300, Glyma.11G037400
OG0002345	AT4G11070, AT4G23810	Glyma.01G224800, Glyma.05G215900, Glyma.08G021900
OG0002346	AT1G61800, AT4G03950	Glyma.01G114550, Glyma.13G206700, Glyma.15G105900
OG0002347	AT3G22460, AT4G14880	Glyma.01G237900, Glyma.10G247925, Glyma.11G005800
OG0002348	AT1G20550, AT1G76270, AT4G38390	Glyma.04G018300, Glyma.06G018600
OG0002349	AT4G26640	Glyma.02G297400, Glyma.08G325800, Glyma.14G016200, Glyma.18G081200
OG0002350	AT4G37810	Glyma.01G196900, Glyma.05G109900, Glyma.11G044700, Glyma.17G157200
OG0002351	AT4G36710	Glyma.01G177200, Glyma.02G058700, Glyma.11G065200, Glyma.16G141300
OG0002352	AT4G26485, AT5G25030, AT5G56060, AT5G56075	Glyma.19G034300
OG0002353	AT1G03050, AT4G02650	Glyma.05G120800, Glyma.08G181400, Glyma.15G050900
OG0002354	AT4G24200	Glyma.04G023600, Glyma.06G023600, Glyma.14G219900, Glyma.17G258900
OG0002355	AT1G44542, AT4G34180, AT4G35220	Glyma.10G263400, Glyma.20G126800
OG0002356	AT4G14220	Glyma.07G258300, Glyma.13G206800, Glyma.15G105800, Glyma.17G015800
OG0002357	AT1G24240, AT4G11630, AT5G11750	Glyma.08G265900, Glyma.18G078700
OG0002358	AT1G02300, AT1G02305, AT4G01610	Glyma.03G226300, Glyma.19G223300
OG0002359	AT4G06536	Glyma.06G042300, Glyma.14G085000, Glyma.15G095100, Glyma.17G239800
OG0002360	AT4G37750	Glyma.04G047900, Glyma.06G049200, Glyma.14G089200, Glyma.17G232290
OG0002361	AT4G31115	Glyma.11G174701, Glyma.14G132000, Glyma.15G219700, Glyma.17G200700
OG0002362	AT4G33790	Glyma.11G185000, Glyma.12G087400, Glyma.12G183400, Glyma.13G317600
OG0002363	AT4G36990	Glyma.01G185800, Glyma.05G095900, Glyma.11G056200, Glyma.17G174900
OG0002364	AT4G03510	Glyma.06G293400, Glyma.12G112000, Glyma.12G203900, Glyma.13G297700
OG0002365	AT4G16820	Glyma.01G205900, Glyma.05G064200, Glyma.11G036900, Glyma.17G145900
OG0002366	AT4G37980, AT4G37990	Glyma.01G020900, Glyma.01G021000, Glyma.16G096300
OG0002367	AT4G37630	Glyma.01G193400, Glyma.04G045500, Glyma.06G046200, Glyma.11G048500
OG0002368	AT4G18760, AT5G45770	Glyma.05G159900, Glyma.13G227700, Glyma.15G084800
OG0002369	AT4G27760, AT5G53090, AT5G53100	Glyma.09G166100, Glyma.16G2162001
OG0002370	AT1G30560, AT3G47420, AT4G25220	Glyma.09G223700, Glyma.12G013200
OG0002371	AT1G61795, AT4G04900, AT4G21745	Glyma.10G251400, Glyma.20G142100
OG0002372	AT1G11960, AT1G62320, AT4G04340, AT4G22120	Glyma.17G010500
OG0002373	AT3G23930, AT4G13540	Glyma.10G130200, Glyma.14G108200, Glyma.20G081000
OG0002374	AT3G61980, AT4G01575	Glyma.02G221700, Glyma.04G226300, Glyma.14G189000
OG0002375	AT1G56550, AT4G01220, AT4G01750, AT4G01770	Glyma.08G088500
OG0002376	AT1G01160, AT4G00850	Glyma.07G051300, Glyma.08G221100, Glyma.16G020400
OG0002377	AT4G24920, AT5G50460	Glyma.02G258900, Glyma.12G168500, Glyma.14G053200
OG0002378	AT4G32950, AT5G26010	Glyma.06G050900, Glyma.14G093002, Glyma.17G230600
OG0002379	AT4G17810	Glyma.01G198700, Glyma.05G111400, Glyma.11G043200, Glyma.17G155600
OG0002380	AT4G13350	Glyma.05G232200, Glyma.07G088500, Glyma.08G039600, Glyma.09G188300
OG0002382	AT4G11600	Glyma.01G219400, Glyma.05G207100, Glyma.08G013800, Glyma.11G024100
OG0002383	AT4G28620, AT4G28630, AT5G58270	Glyma.02G238300, Glyma.14G207200
OG0002384	AT4G34880	Glyma.05G149500, Glyma.08G106000, Glyma.08G106100, Glyma.08G106200
OG0002385	AT3G52840, AT4G26140, AT5G56870	Glyma.09G062900, Glyma.15G169500
OG0002386	AT4G32040, AT5G11060, AT5G25220	Glyma.14G112400, Glyma.17G215500
OG0002387	AT4G15475	Glyma.07G254400, Glyma.13G211600, Glyma.15G101100, Glyma.17G019800
OG0002388	AT4G24480	Glyma.02G215300, Glyma.04G096000, Glyma.06G0977001, Glyma.14G182700
OG0002389	AT4G26000	Glyma.09G059900, Glyma.13G100800, Glyma.15G166600, Glyma.17G058900
OG0002390	AT4G18960	Glyma.05G163200, Glyma.08G120600, Glyma.13G223300, Glyma.15G088600
OG0002391	AT4G27890, AT5G53400	Glyma.04G236300, Glyma.06G128000, Glyma.08G305450
OG0002392	AT1G49720, AT3G19290, AT4G34000	Glyma.02G131700, Glyma.07G213100
OG0002393	AT1G04890, AT4G13160, AT4G13630	Glyma.03G081600, Glyma.16G093400
OG0002394	AT4G18160, AT5G46360, AT5G46370	Glyma.05G127500, Glyma.08G082200
OG0002395	AT4G24730	Glyma.05G042300, Glyma.06G176400, Glyma.06G176500, Glyma.17G125000
OG0002396	AT4G23650, AT5G12180, AT5G19360	Glyma.11G020200, Glyma.20G041500
OG0002397	AT4G24610, AT5G65440	Glyma.02G212700, Glyma.14G180600, Glyma.19G079850
OG0002398	AT4G12570	Glyma.07G265600, Glyma.07G265700, Glyma.17G008250, Glyma.17G008400
OG0002399	AT4G30935	Glyma.02G203800, Glyma.06G219800, Glyma.12G152600, Glyma.17G074000
OG0002400	AT4G20970	Glyma.07G197300, Glyma.13G178800, Glyma.13G238300, Glyma.15G075000
OG0002401	AT3G23540, AT4G14290	Glyma.04G137300, Glyma.07G255200, Glyma.17G019100
OG0002402	AT4G33467	Glyma.04G241800, Glyma.05G191500, Glyma.06G121600, Glyma.08G156600
OG0002403	AT1G16980, AT1G17000, AT1G78580, AT4G27550	Glyma.15G210100
OG0002404	AT4G22730	Glyma.01G211900, Glyma.05G052700, Glyma.11G030000, Glyma.17G135000
OG0002405	AT4G23720	Glyma.05G213900, Glyma.07G060600, Glyma.08G020400, Glyma.16G029200
OG0002406	AT1G02370, AT1G11470, AT4G01990	Glyma.02G011200, Glyma.10G011800
OG0002407	AT4G18830	Glyma.05G162200, Glyma.08G119800, Glyma.13G225800, Glyma.15G086302
OG0002408	AT4G32890	Glyma.04G084900, Glyma.06G086400, Glyma.14G145700, Glyma.17G192800
OG0002409	AT4G11690	Glyma.06G033500, Glyma.07G217200, Glyma.07G257600, Glyma.17G016400
OG0002410	AT4G24560	Glyma.02G213400, Glyma.04G091700, Glyma.06G093500, Glyma.14G181100
OG0002411	AT1G64170, AT3G17630, AT4G23700	Glyma.13G116400, Glyma.17G043400
OG0002412	AT1G35860, AT1G35880, AT3G46740, AT4G09080	Glyma.15G035600
OG0002413	AT4G26780, AT5G55200	Glyma.02G294600, Glyma.08G322000, Glyma.18G090400
OG0002414	AT4G32600	Glyma.04G071800, Glyma.06G073100, Glyma.14G129100, Glyma.17G203800
OG0002415	AT4G30630, AT5G57910	Glyma.02G204900, Glyma.17G073100, Glyma.17G223700
OG0002416	AT4G33140	Glyma.09G077400, Glyma.13G115600, Glyma.17G044200, Glyma.17G255700
OG0002417	AT1G01150, AT4G12670, AT5G03780	Glyma.13G197800, Glyma.15G236400
OG0002418	AT1G20260, AT1G76030, AT4G38510	Glyma.18G247300, Glyma.20G106500
OG0002419	AT4G11910, AT4G11911, AT4G22920	Glyma.01G214600, Glyma.11G027400
OG0002420	AT4G29230	Glyma.01G0055001, Glyma.05G225100, Glyma.07G126500, Glyma.08G031900
OG0002421	AT4G03100	Glyma.02G151800, Glyma.03G208300, Glyma.10G022400, Glyma.19G205533
OG0002422	AT4G18530	Glyma.12G164400, Glyma.12G164800, Glyma.16G000800, Glyma.16G001100
OG0002423	AT4G21215	Glyma.01G2405000, Glyma.10G252400, Glyma.11G003100, Glyma.20G141000
OG0002424	AT4G03270	Glyma.06G299700, Glyma.12G105600, Glyma.12G199300, Glyma.13G303000
OG0002425	AT4G19460	Glyma.01G151200, Glyma.09G216200, Glyma.16G075500, Glyma.16G106900
OG0002426	AT4G20380	Glyma.08G129400, Glyma.09G083500, Glyma.15G192000, Glyma.U031408
OG0002427	AT4G23496	Glyma.01G221900, Glyma.05G210800, Glyma.08G017200, Glyma.11G021900
OG0002428	AT1G12270, AT1G62740, AT4G12400	Glyma.01G211200, Glyma.11G030500
OG0002429	AT4G25720	Glyma.09G131600, Glyma.09G131800, Glyma.09G131900, Glyma.16G178900
OG0002431	AT4G14605	Glyma.05G075600, Glyma.09G171700, Glyma.09G171766, Glyma.19G075100
OG0002432	AT4G15930	Glyma.09G043000, Glyma.09G043100, Glyma.15G150000, Glyma.15G150100
OG0002433	AT4G33800	Glyma.01G242100, Glyma.10G256100, Glyma.11G002100, Glyma.20G135500
OG0002434	AT1G02780, AT3G16780, AT4G02230	Glyma.02G016000, Glyma.19G213200
OG0002435	AT4G39790	Glyma.05G180200, Glyma.08G137900, Glyma.11G239100, Glyma.18G018300
OG0002436	AT4G21150	Glyma.03G164400, Glyma.10G038000, Glyma.19G165800, Glyma.20G047351
OG0002437	AT4G32730	Glyma.04G080600, Glyma.06G082300, Glyma.14G143400, Glyma.17G190900
OG0002438	AT4G28500	Glyma.06G288500, Glyma.12G118700, Glyma.12G206900, Glyma.13G294000
OG0002439	AT1G24110, AT4G17690, AT5G47000	Glyma.10G198100, Glyma.20G191800
OG0002440	AT4G24015	Glyma.05G218700, Glyma.08G024800, Glyma.13G002800, Glyma.20G066300
OG0002441	AT4G39870	Glyma.01G027600, Glyma.08G135900, Glyma.11G240100, Glyma.18G017300
OG0002442	AT4G16444	Glyma.01G158900, Glyma.09G198400, Glyma.11G085750, Glyma.16G116500
OG0002443	AT4G37080	Glyma.01G184600, Glyma.05G090400, Glyma.11G057600, Glyma.17G176400
OG0002444	AT4G17250, AT5G02650, AT5G47580	Glyma.05G058400, Glyma.17G140800
OG0002445	AT1G57780, AT3G21490, AT4G13380	Glyma.07G252500, Glyma.17G021900
OG0002446	AT1G48920, AT3G18610, AT4G08760	Glyma.11G101500, Glyma.12G027400
OG0002447	AT4G33565	Glyma.08G070100, Glyma.08G177000, Glyma.13G042300, Glyma.15G056000
OG0002448	AT4G17360, AT5G47435	Glyma.05G060500, Glyma.11G034200, Glyma.17G142800
OG0002449	AT1G62770, AT4G12390	Glyma.01G211300, Glyma.05G055200, Glyma.17G137400
OG0002450	AT4G14305	Glyma.03G065400, Glyma.10G183500, Glyma.20G015800, Glyma.20G206800
OG0002451	AT4G31380, AT5G10625, AT5G24860	Glyma.14G133300, Glyma.17G202100
OG0002452	AT4G01720	Glyma.02G007500, Glyma.03G224700, Glyma.10G138300, Glyma.19G221700
OG0002453	AT4G23550	Glyma.01G222300, Glyma.05G211900, Glyma.08G018300, Glyma.11G021200
OG0002454	AT3G07110, AT3G24830, AT4G13170, AT5G48760	Glyma.16G092800
OG0002455	AT3G03980, AT3G04000, AT4G13180, AT5G18210	Glyma.16G042000
OG0002456	AT4G39410	Glyma.04G218400, Glyma.05G185400, Glyma.06G147500, Glyma.08G143400
OG0002457	AT4G33180, AT5G21950	Glyma.04G056800, Glyma.06G057100, Glyma.06G057200
OG0002458	AT4G07990	Glyma.04G048400, Glyma.06G049600, Glyma.14G090500, Glyma.17G232245
OG0002459	AT4G17230	Glyma.07G266500, Glyma.09G011800, Glyma.15G116300, Glyma.17G007600
OG0002460	AT1G11910, AT1G62290, AT4G04460	Glyma.07G262600, Glyma.17G011500
OG0002461	AT1G33770, AT1G71530, AT4G10010	Glyma.01G227800, Glyma.11G015200
OG0002463	AT4G00450	Glyma.03G009200, Glyma.07G070700, Glyma.09G259400, Glyma.18G232900
OG0002464	AT4G21670	Glyma.07G194800, Glyma.13G181700, Glyma.13G241400, Glyma.15G072000
OG0002465	AT4G33160	Glyma.04G058200, Glyma.06G058900, Glyma.14G105800, Glyma.17G220600
OG0002466	AT4G09012, AT5G39800, AT5G40080	Glyma.04G099100, Glyma.06G100800
OG0002467	AT1G01790, AT4G00630	Glyma.09G262000, Glyma.11G091350, Glyma.18G230100
OG0002468	AT4G16790	Glyma.01G122700, Glyma.05G062801, Glyma.17G144800, Glyma.19G105000
OG0002469	AT4G36240	Glyma.04G008900, Glyma.06G008800, Glyma.11G111700, Glyma.12G037700
OG0002470	AT1G13970	Glyma.01G053600, Glyma.02G111900, Glyma.07G227600, Glyma.20G028400
OG0002471	AT1G14620	Glyma.09G007400, Glyma.15G111800, Glyma.16G031500, Glyma.U031114
OG0002473	AT1G65880, AT1G65890, AT1G66120, AT1G68270	Glyma.14G209600
OG0002474	AT1G74680	Glyma.04G169500, Glyma.05G026801, Glyma.06G193900, Glyma.17G100100
OG0002475	AT1G01250	Glyma.03G258200, Glyma.07G055000, Glyma.16G023800, Glyma.19G256800
OG0002476	AT1G27340	Glyma.05G147900, Glyma.08G104800, Glyma.11G251600, Glyma.18G005400
OG0002477	AT1G42550	Glyma.05G243200, Glyma.08G051000, Glyma.09G155700, Glyma.16G206400
OG0002478	AT1G01950, AT1G12430, AT3G54870	Glyma.09G268300, Glyma.18G221600
OG0002479	AT1G71280, AT1G71370, AT5G05450	Glyma.11G232900, Glyma.18G024200
OG0002480	AT1G75730	Glyma.04G024500, Glyma.06G024600, Glyma.14G219000, Glyma.17G258000
OG0002481	AT1G49570	Glyma.02G135100, Glyma.02G135200, Glyma.07G209800, Glyma.07G209900
OG0002482	AT1G50410, AT3G16600, AT3G20010	Glyma.10G288200, Glyma.20G100800
OG0002483	AT1G23240, AT1G23250, AT1G70670, AT1G70680	Glyma.09G124600
OG0002484	AT1G17500, AT1G54280, AT1G72700, AT3G13900	Glyma.08G190400
OG0002485	AT1G10750, AT1G23340, AT1G70550	Glyma.01G027800, Glyma.02G037400
OG0002486	AT1G20925, AT1G76520, AT1G76530	Glyma.01G156200, Glyma.11G088600
OG0002487	AT1G12030, AT1G62420	Glyma.07G265000, Glyma.09G009700, Glyma.15G114000
OG0002488	AT1G18600, AT1G74130, AT1G74140	Glyma.05G019500, Glyma.17G080300
OG0002490	AT1G71110	Glyma.08G359500, Glyma.10G265600, Glyma.18G177100, Glyma.20G125000
OG0002491	AT1G69420	Glyma.01G053300, Glyma.02G111800, Glyma.07G227700, Glyma.20G030100
OG0002492	AT1G68765	Glyma.01G090400, Glyma.02G131300, Glyma.10G205400, Glyma.20G185000
OG0002493	AT1G49430	Glyma.05G087900, Glyma.07G116200, Glyma.07G161900, Glyma.20G007900
OG0002494	AT1G21380, AT1G76970	Glyma.04G243600, Glyma.06G119700, Glyma.13G036000
OG0002495	AT1G35170, AT1G35180, AT1G45010	Glyma.14G071100, Glyma.17G253500
OG0002496	AT1G35250, AT1G35290, AT1G68260, AT1G68280	Glyma.01G080400
OG0002497	AT1G22970, AT1G22980, AT1G71150	Glyma.10G267900, Glyma.20G123200
OG0002498	AT1G69580	Glyma.01G049100, Glyma.02G108500, Glyma.07G229800, Glyma.20G035300
OG0002499	AT1G78080	Glyma.04G103900, Glyma.06G105000, Glyma.13G088100, Glyma.14G171500
OG0002500	AT1G30530, AT5G17030, AT5G17040, AT5G17050	Glyma.13G094300
OG0002501	AT1G18260, AT1G73570	Glyma.05G246700, Glyma.08G054900, Glyma.15G140700
OG0002502	AT1G44130, AT1G77480	Glyma.04G248700, Glyma.04G248800, Glyma.06G114200
OG0002503	AT1G50590	Glyma.02G296500, Glyma.08G324700, Glyma.14G017000, Glyma.18G085300
OG0002504	AT1G13350, AT3G25840, AT3G53640	Glyma.10G275400, Glyma.20G114300
OG0002505	AT1G54770, AT5G30495	Glyma.01G218300, Glyma.11G024900, Glyma.14G125600
OG0002506	AT1G29770, AT1G29780, AT5G45700	Glyma.13G225100, Glyma.15G087100
OG0002507	AT1G53820, AT1G72310	Glyma.03G263000, Glyma.07G046400, Glyma.16G014600
OG0002508	AT1G78980, AT3G13065	Glyma.07G001066, Glyma.07G001132, Glyma.08G225900
OG0002509	AT1G63210, AT1G65440	Glyma.03G121000, Glyma.19G125600, Glyma.20G114933
OG0002510	AT1G17270, AT1G53770, AT5G50420	Glyma.07G046500, Glyma.16G014800
OG0002511	AT1G48640, AT1G61270, AT3G01760, AT5G40780	Glyma.16G062600
OG0002512	AT1G49400, AT3G18880	Glyma.01G125100, Glyma.07G155900, Glyma.18G206300
OG0002514	AT1G15310, AT1G48900, AT5G49500, AT5G66970	Glyma.07G029200
OG0002515	AT1G22130, AT1G77950, AT1G77980	Glyma.13G086400, Glyma.14G168700
OG0002516	AT1G04910	Glyma.06G304001, Glyma.06G304200, Glyma.06G304400, Glyma.12G099800
OG0002517	AT1G15540, AT1G52790, AT1G52800, AT1G80320	Glyma.10G092800
OG0002519	AT1G02205	Glyma.03G101200, Glyma.03G101800, Glyma.03G102000, Glyma.07G114200
OG0002520	AT1G56300	Glyma.03G216900, Glyma.03G232700, Glyma.19G213500, Glyma.19G229700
OG0002521	AT1G48870	Glyma.04G214900, Glyma.05G189800, Glyma.06G151300, Glyma.08G1474007
OG0002522	AT1G45170, AT5G42960	Glyma.09G114000, Glyma.14G076000, Glyma.14G076100
OG0002523	AT1G21880, AT1G77630	Glyma.04G250300, Glyma.06G112500, Glyma.13G080702
OG0002524	AT1G51500, AT3G21080, AT3G21090	Glyma.11G093900, Glyma.12G020400
OG0002525	AT1G11380	Glyma.07G188900, Glyma.08G060400, Glyma.13G247700, Glyma.15G066100
OG0002526	AT1G69510	Glyma.01G050500, Glyma.02G109400, Glyma.08G174000, Glyma.15G253200
OG0002527	AT1G04030, AT5G44040	Glyma.03G166000, Glyma.10G039500, Glyma.19G167200
OG0002528	AT1G27100, AT1G69890, AT1G69900	Glyma.01G040400, Glyma.02G024200
OG0002529	AT1G17980	Glyma.05G242502, Glyma.07G099400, Glyma.08G050033, Glyma.09G179500
OG0002530	AT1G21740, AT1G77500, AT5G54480	Glyma.04G248100, Glyma.06G114600
OG0002531	AT1G06520	Glyma.02G286500, Glyma.08G309200, Glyma.14G028300, Glyma.18G107100
OG0002532	AT1G69700	Glyma.01G045400, Glyma.02G105800, Glyma.08G299300, Glyma.18G121600
OG0002534	AT1G09710, AT1G58220	Glyma.02G214600, Glyma.04G095300, Glyma.06G097100
OG0002535	AT1G54740	Glyma.03G240900, Glyma.10G157600, Glyma.19G238400, Glyma.20G231100
OG0002536	AT1G30660, AT1G30680	Glyma.09G028600, Glyma.09G028800, Glyma.15G134500
OG0002537	AT1G21750, AT1G77510, AT3G62510	Glyma.04G247900, Glyma.06G114800
OG0002538	AT1G19860, AT3G51180, AT5G66270	Glyma.04G025900, Glyma.06G025700
OG0002539	AT1G26880, AT1G69620, AT3G28900	Glyma.01G047000, Glyma.02G107100
OG0002540	AT1G09590, AT1G09690, AT1G57660, AT1G57860	Glyma.03G207500
OG0002541	AT1G22990, AT1G71050	Glyma.09G119500, Glyma.10G264100, Glyma.20G126200
OG0002542	AT1G09750	Glyma.02G213000, Glyma.04G091800, Glyma.06G093600, Glyma.14G180700
OG0002543	AT1G08230	Glyma.11G189700, Glyma.12G084500, Glyma.12G180900, Glyma.13G319900
OG0002544	AT1G08060	Glyma.03G181800, Glyma.11G167601, Glyma.12G175400, Glyma.13G3245008
OG0002545	AT1G20180	Glyma.04G021800, Glyma.06G022000, Glyma.14G221300, Glyma.17G260200
OG0002546	AT1G55120, AT3G13784, AT3G13790	Glyma.13G349300, Glyma.15G024600
OG0002547	AT1G13460, AT3G26020, AT3G26030	Glyma.11G246900, Glyma.18G010400
OG0002549	AT1G21850, AT1G21860, AT1G41830, AT1G76160	Glyma.04G019500
OG0002550	AT1G52710, AT1G80230, AT3G15640	Glyma.07G032800, Glyma.08G209700
OG0002551	AT1G18200, AT1G73640	Glyma.05G244700, Glyma.07G101400, Glyma.08G053400
OG0002552	AT1G55680, AT3G13340, AT5G56190	Glyma.07G270300, Glyma.17G003600
OG0002553	AT1G34000	Glyma.02G079400, Glyma.10G222100, Glyma.16G163800, Glyma.20G169500
OG0002554	AT1G08320	Glyma.11G183700, Glyma.12G088700, Glyma.12G184500, Glyma.13G316900
OG0002555	AT1G28520	Glyma.07G202700, Glyma.10G068900, Glyma.13G152236, Glyma.13G172900
OG0002556	AT1G22760, AT1G71770	Glyma.02G077400, Glyma.16G160800, Glyma.20G171200
OG0002557	AT1G09920	Glyma.02G216500, Glyma.04G091000, Glyma.06G092700, Glyma.14G183500
OG0002558	AT1G16225, AT1G16230, AT1G16240, AT1G79590	Glyma.14G017700
OG0002559	AT1G77700	Glyma.05G169700, Glyma.08G128000, Glyma.13G082700, Glyma.14G163700
OG0002560	AT1G49230	Glyma.04G215600, Glyma.05G188900, Glyma.06G150400, Glyma.08G146600
OG0002561	AT1G55230, AT1G55240, AT5G19870	Glyma.07G256300, Glyma.07G256400
OG0002562	AT1G46264	Glyma.04G039600, Glyma.06G040900, Glyma.14G083700, Glyma.17G241300
OG0002563	AT1G65680	Glyma.01G077000, Glyma.10G122300, Glyma.10G122600, Glyma.11G166546
OG0002564	AT1G08465	Glyma.06G308900, Glyma.12G096000, Glyma.12G190500, Glyma.13G311200
OG0002565	AT1G42960	Glyma.01G157600, Glyma.04G015800, Glyma.06G015800, Glyma.11G087400
OG0002566	AT1G20590, AT1G20610, AT1G76310	Glyma.01G159700, Glyma.11G084500
OG0002567	AT1G32910, AT1G78990, AT5G16410	Glyma.02G283500, Glyma.14G031100
OG0002568	AT1G10570, AT1G60220	Glyma.08G287700, Glyma.08G287800, Glyma.18G137700
OG0002569	AT1G18470, AT1G73950	Glyma.05G0803001, Glyma.14G142400, Glyma.17G121200
OG0002570	AT1G56020, AT1G79060, AT3G12970	Glyma.08G173100, Glyma.15G254400
OG0002572	AT1G77720	Glyma.04G252700, Glyma.06G109800, Glyma.13G083100, Glyma.14G164400
OG0002573	AT1G80730	Glyma.07G025300, Glyma.08G217100, Glyma.13G369500, Glyma.15G004100
OG0002574	AT1G06230	Glyma.06G284000, Glyma.12G122100, Glyma.12G209100, Glyma.13G292200
OG0002575	AT1G34210, AT1G71830	Glyma.02G076100, Glyma.10G218800, Glyma.20G173000
OG0002577	AT1G48990, AT3G18570	Glyma.05G013800, Glyma.06G209900, Glyma.17G122000
OG0002579	AT1G64960	Glyma.01G193500, Glyma.08G243550, Glyma.11G048366, Glyma.11G048432
OG0002580	AT1G50840, AT3G20540	Glyma.02G289700, Glyma.08G313400, Glyma.14G025300
OG0002581	AT1G49005, AT1G68795, AT1G73965	Glyma.10G205100, Glyma.20G185400
OG0002582	AT1G17345, AT1G72430	Glyma.09G073400, Glyma.13G113800, Glyma.17G046000
OG0002583	AT1G27760	Glyma.04G045600, Glyma.06G046300, Glyma.14G089009, Glyma.17G235100
OG0002584	AT1G27080, AT1G69870	Glyma.01G041400, Glyma.02G022700, Glyma.18G127200
OG0002585	AT1G24260	Glyma.05G148800, Glyma.08G105500, Glyma.11G252300, Glyma.18G004700
OG0002586	AT1G23700, AT1G70430, AT5G14720	Glyma.05G006700, Glyma.19G007300
OG0002587	AT1G55270	Glyma.05G155000, Glyma.08G112900, Glyma.09G019400, Glyma.15G125700
OG0002588	AT1G76890	Glyma.02G082000, Glyma.10G225102, Glyma.16G167500, Glyma.20G166800
OG0002589	AT1G44760	Glyma.04G250100, Glyma.06G112700, Glyma.13G080500, Glyma.14G148800
OG0002590	AT1G54830	Glyma.03G239400, Glyma.10G155900, Glyma.19G236400, Glyma.20G232400
OG0002591	AT1G24580, AT1G67856	Glyma.08G233400, Glyma.11G243400, Glyma.18G013800
OG0002592	AT1G21470, AT3G45450, AT3G48870, AT5G50920	Glyma.06G165200
OG0002593	AT1G29195	Glyma.05G158500, Glyma.08G116200, Glyma.13G229500, Glyma.15G083000
OG0002594	AT1G26945	Glyma.01G044800, Glyma.02G018900, Glyma.08G298700, Glyma.18G123100
OG0002595	AT1G31500, AT1G31530	Glyma.01G151466, Glyma.01G151532, Glyma.09G216700
OG0002596	AT1G17490, AT1G72690	Glyma.07G008200, Glyma.08G191200, Glyma.15G170900
OG0002597	AT1G22260, AT1G22275	Glyma.13G089100, Glyma.14G121700, Glyma.14G173000
OG0002598	AT1G80050, AT5G11160	Glyma.04G065800, Glyma.06G067200, Glyma.09G127800
OG0002599	AT1G27460	Glyma.04G045800, Glyma.06G046600, Glyma.14G089012, Glyma.17G235000
OG0002600	AT1G65910	Glyma.02G240500, Glyma.11G212400, Glyma.14G210000, Glyma.18G043900
OG0002601	AT1G48830, AT3G02560, AT5G16130	Glyma.08G045100, Glyma.13G045800
OG0002602	AT1G18290	Glyma.03G218900, Glyma.05G246800, Glyma.08G055200, Glyma.19G215700
OG0002603	AT1G26110	Glyma.01G089900, Glyma.02G101500, Glyma.02G101700, Glyma.04G134900
OG0002604	AT1G56440	Glyma.06G236676, Glyma.10G146800, Glyma.20G096900, Glyma.20G097300
OG0002605	AT1G37113	Glyma.06G234900, Glyma.11G180400, Glyma.11G236000, Glyma.19G076000
OG0002606	AT1G55520, AT3G13445	Glyma.03G036800, Glyma.16G140200, Glyma.19G111200
OG0002607	AT1G14540, AT1G14550	Glyma.10G219800, Glyma.11G101200, Glyma.20G171900
OG0002608	AT1G29400	Glyma.08G309400, Glyma.09G088700, Glyma.15G196800, Glyma.18G106900
OG0002609	AT1G48360	Glyma.08G259766, Glyma.08G259832, Glyma.16G127800, Glyma.18G283900
OG0002610	AT1G48960	Glyma.04G145600, Glyma.05G014100, Glyma.06G209600, Glyma.17G122400
OG0002611	AT1G01350, AT5G06420	Glyma.03G025400, Glyma.05G210600, Glyma.08G286000
OG0002612	AT1G07780, AT1G29410, AT5G05590	Glyma.11G230900, Glyma.18G026400
OG0002613	AT1G18390	Glyma.09G116300, Glyma.19G073200, Glyma.19G073400, Glyma.20G120250
OG0002614	AT1G12880, AT3G26690	Glyma.02G067500, Glyma.16G046400, Glyma.16G148600
OG0002615	AT1G36940	Glyma.04G253900, Glyma.06G108400, Glyma.13G084500, Glyma.14G166200
OG0002616	AT1G66190, AT5G37550	Glyma.11G215300, Glyma.14G213100, Glyma.18G041300
OG0002617	AT1G15550, AT1G80330, AT1G80340	Glyma.13G361700, Glyma.15G012100
OG0002618	AT1G53730, AT3G14350	Glyma.03G262700, Glyma.03G262750, Glyma.19G261700
OG0002619	AT1G14320, AT1G26910, AT1G66580	Glyma.04G224000, Glyma.06G140900
OG0002620	AT1G48280	Glyma.09G079600, Glyma.13G1184002, Glyma.15G1865002, Glyma.17G041500
OG0002621	AT1G19550, AT1G19570, AT1G75270	Glyma.10G291100, Glyma.20G240300
OG0002622	AT1G48040, AT3G17250	Glyma.07G233000, Glyma.09G031700, Glyma.17G038000
OG0002623	AT1G34350	Glyma.02G074600, Glyma.09G166500, Glyma.16G156600, Glyma.16G216600
OG0002624	AT1G22460	Glyma.02G209100, Glyma.04G099300, Glyma.06G101200, Glyma.14G177300
OG0002625	AT1G67360	Glyma.05G147200, Glyma.08G104200, Glyma.11G250500, Glyma.18G006700
OG0002626	AT1G61350	Glyma.07G189700, Glyma.08G059600, Glyma.13G246700, Glyma.15G067200
OG0002627	AT1G68310, AT3G09380	Glyma.01G012300, Glyma.04G121601, Glyma.09G209300
OG0002628	AT1G28260	Glyma.07G198200, Glyma.13G1782003, Glyma.13G238000, Glyma.15G075400
OG0002629	AT1G11915	Glyma.07G262800, Glyma.09G005800, Glyma.15G110400, Glyma.17G011300
OG0002630	AT1G19840, AT1G75590, AT5G10990	Glyma.14G217800, Glyma.17G256700
OG0002631	AT1G25540	Glyma.01G086201, Glyma.01G0866001, Glyma.02G098300, Glyma.02G0985005
OG0002632	AT1G23390	Glyma.01G028800, Glyma.02G036400, Glyma.08G284600, Glyma.18G141000
OG0002633	AT1G17235, AT1G53708, AT3G14362	Glyma.07G047000, Glyma.16G015200
OG0002634	AT1G78240	Glyma.04G100700, Glyma.06G102500, Glyma.13G089700, Glyma.14G174500
OG0002635	AT1G31670, AT1G31690, AT1G31710	Glyma.20G145200, Glyma.20G145300
OG0002636	AT1G08210, AT3G42550, AT5G22850	Glyma.12G179800, Glyma.13G321000
OG0002637	AT1G13020, AT3G26400	Glyma.05G174400, Glyma.08G131600, Glyma.20G087400
OG0002638	AT1G48590, AT1G73580, AT3G17980	Glyma.05G246400, Glyma.08G054500
OG0002639	AT1G48600, AT1G73600, AT3G18000	Glyma.05G246500, Glyma.08G048567
OG0002641	AT1G26870	Glyma.01G046800, Glyma.02G107000, Glyma.08G301100, Glyma.18G119300
OG0002642	AT1G18350, AT1G73500, AT3G06230	Glyma.07G105700, Glyma.09G172500
OG0002643	AT1G31820, AT1G31830, AT5G05630	Glyma.01G150200, Glyma.09G214300
OG0002644	AT1G51770, AT3G21310	Glyma.07G013400, Glyma.08G197400, Glyma.15G231400
OG0002645	AT1G52240, AT1G79860, AT3G16130	Glyma.13G357400, Glyma.15G016200
OG0002646	AT1G66890, AT5G16200	Glyma.02G088600, Glyma.18G294900, Glyma.19G050700
OG0002647	AT1G18265	Glyma.07G183700, Glyma.08G066500, Glyma.13G255600, Glyma.15G059100
OG0002648	AT1G56220	Glyma.03G234800, Glyma.10G151000, Glyma.19G232400, Glyma.20G237200
OG0002649	AT1G76010	Glyma.04G217100, Glyma.06G148800, Glyma.14G221700, Glyma.17G260600
OG0002650	AT1G21830	Glyma.04G249900, Glyma.06G113000, Glyma.13G079800, Glyma.14G150000
OG0002651	AT1G16905, AT1G78850, AT1G78860	Glyma.13G270100, Glyma.13G270200
OG0002653	AT1G02660	Glyma.02G013700, Glyma.03G218400, Glyma.10G014400, Glyma.19G215200
OG0002654	AT1G67100, AT1G68510, AT3G02550	Glyma.13G046300, Glyma.19G046300
OG0002655	AT1G70980, AT5G38750, AT5G56680	Glyma.05G224000, Glyma.08G031100
OG0002656	AT1G10470, AT1G59940, AT5G62920	Glyma.04G177900, Glyma.06G187000
OG0002657	AT1G23760, AT1G60390, AT1G70370	Glyma.01G030900, Glyma.02G034700
OG0002658	AT1G04240, AT5G43700	Glyma.10G000700, Glyma.10G180000, Glyma.20G210500
OG0002659	AT1G49410	Glyma.11G122300, Glyma.12G047200, Glyma.12G082000, Glyma.16G059100
OG0002660	AT1G03850, AT1G28480	Glyma.13G174100, Glyma.13G234500, Glyma.15G078600
OG0002661	AT1G75660, AT5G42540	Glyma.14G218000, Glyma.15G1471003, Glyma.17G257100
OG0002662	AT1G20110	Glyma.04G023067, Glyma.06G023000, Glyma.14G220500, Glyma.17G259400
OG0002664	AT1G21920, AT1G77660	Glyma.04G251700, Glyma.06G111100, Glyma.14G147000
OG0002665	AT1G09157, AT5G39650	Glyma.09G237500, Glyma.18G097400, Glyma.18G098300
OG0002666	AT1G06720	Glyma.05G079201, Glyma.11G125100, Glyma.12G049700, Glyma.19G101250
OG0002667	AT1G45688, AT5G42860	Glyma.05G242600, Glyma.07G099500, Glyma.09G179400
OG0002668	AT1G29290	Glyma.05G161100, Glyma.08G118500, Glyma.13G226600, Glyma.15G085800
OG0002669	AT1G08290	Glyma.11G184000, Glyma.12G088400, Glyma.12G183900, Glyma.13G317200
OG0002670	AT1G48320	Glyma.09G236300, Glyma.09G236400, Glyma.09G236500, Glyma.18G260800
OG0002671	AT1G67290, AT5G19580	Glyma.01G145900, Glyma.08G036000, Glyma.09G193451
OG0002672	AT1G54610	Glyma.03G243500, Glyma.10G1588000, Glyma.19G241000, Glyma.20G229800
OG0002673	AT1G06490, AT3G59100	Glyma.08G308200, Glyma.08G308700, Glyma.18G107900
OG0002674	AT1G52565, AT3G15760	Glyma.04G147200, Glyma.13G166500, Glyma.17G114300
OG0002675	AT1G20370, AT1G76120	Glyma.02G202300, Glyma.17G075500, Glyma.19G018000
OG0002676	AT1G79770	Glyma.07G016400, Glyma.08G201800, Glyma.13G355200, Glyma.15G019000
OG0002677	AT1G22830, AT1G71490	Glyma.01G231451, Glyma.01G231500, Glyma.10G012200
OG0002678	AT1G15385	Glyma.07G031800, Glyma.08G211000, Glyma.13G364100, Glyma.15G009600
OG0002679	AT1G14710	Glyma.05G138600, Glyma.07G175300, Glyma.08G093800, Glyma.20G012100
OG0002680	AT1G69490	Glyma.01G051300, Glyma.02G109800, Glyma.07G229100, Glyma.20G033300
OG0002681	AT1G63410	Glyma.01G218200, Glyma.05G206200, Glyma.08G013100, Glyma.11G025000
OG0002682	AT1G08760	Glyma.11G126000, Glyma.12G050600, Glyma.13G345500, Glyma.15G028800
OG0002683	AT1G23870, AT1G60140, AT1G70290	Glyma.02G033500, Glyma.08G288600
OG0002684	AT1G11060, AT1G61030	Glyma.04G160500, Glyma.07G194500, Glyma.13G181800
OG0002685	AT1G03055	Glyma.02G143300, Glyma.03G158000, Glyma.10G031100, Glyma.19G160300
OG0002686	AT1G70210	Glyma.01G035600, Glyma.02G030200, Glyma.08G291000, Glyma.18G133100
OG0002687	AT1G62360	Glyma.07G263600, Glyma.09G007500, Glyma.15G111900, Glyma.17G010200
OG0002688	AT1G58120	Glyma.02G213200, Glyma.04G091900, Glyma.06G093700, Glyma.14G180800
OG0002689	AT1G10290, AT1G59610	Glyma.07G273100, Glyma.17G001500, Glyma.17G158701
OG0002690	AT1G73805	Glyma.05G237200, Glyma.07G093900, Glyma.08G044400, Glyma.09G182400
OG0002691	AT1G24735, AT1G67980, AT1G67990	Glyma.05G147000, Glyma.08G104000
OG0002692	AT1G71910	Glyma.02G074300, Glyma.10G215500, Glyma.16G156000, Glyma.20G176200
OG0002693	AT1G62920, AT1G67250, AT5G38650	Glyma.11G093000, Glyma.12G019300
OG0002694	AT1G48790	Glyma.05G237800, Glyma.07G093100, Glyma.08G044900, Glyma.09G183100
OG0002695	AT1G18540, AT1G74050, AT1G74060	Glyma.08G151900, Glyma.15G271300
OG0002696	AT1G48370, AT1G65730, AT3G17650, AT5G45450	Glyma.11G203400
OG0002697	AT1G68090	Glyma.05G248000, Glyma.07G106600, Glyma.08G056500, Glyma.09G171600
OG0002698	AT1G16440, AT1G79250, AT3G12690	Glyma.08G160400, Glyma.15G266800
OG0002699	AT1G22160, AT1G78020, AT5G65040	Glyma.13G087300, Glyma.14G170100
OG0002700	AT1G64700	Glyma.09G129800, Glyma.10G230400, Glyma.16G177600, Glyma.20G163000
[truncated: 10,346 more rows]
