# Supplementary material for: Analysis of Spatio-Temporal Transcriptome Profiles of Soybean (Glycine max) Tissues during Early Seed Development
Source: Int J Mol Sci. 2020 Oct 14;21(20):7603. doi: 10.3390/ijms21207603 (PMC7589660; doi:10.3390/ijms21207603)
Supplement: Supplementary file 1 [file ijms-21-07603-s001.zip › supplementary_files/Table S5.xlsx]

## Sheet: Table S5A
Table S5A. Arabidopsis and soybean genes grouped into orthoclusters in embryo proper as shown in Figure 5. Given are normalised expression values using the clust algorithm. Shared orthogroups (OG) between Arabidopsis and soybean in each cluster were highlighted in orange and same OGs were in same row. For each OG, the function of one gene of this OG were given.
Cluster 1																Cluster 2																Cluster 3																Cluster 4
Arabidopsis								Soybean								Arabidopsis								Soybean								Arabidopsis								Soybean								Arabidopsis
Ogs	all gene id	example gene id	example gene name	function	Globular	Heart	Cotyledon	Ogs	all gene id	example gene id	example gene name	function	Globular	Heart	Cotyledon	Ogs	all gene id	example gene id	example gene name	function	Globular	Heart	Cotyledon	Ogs	all gene id	example gene id	example gene name	function	Globular	Heart	Cotyledon	Ogs	all gene id	example gene id	example gene name	function	Globular	Heart	Cotyledon	Ogs	all gene id	example gene id	example gene name	function	Globular	Heart	Cotyledon	Ogs	all gene id
OG0000124	AT2G27320, AT2G35250, AT2G38255, AT4G17505, AT4G17860, AT5G05030, AT5G11660, AT5G25410, AT5G25415, AT5G36680, AT5G36770, AT5G46200, AT5G46810, AT5G46820, AT5G60380	AT2G27320		NEP-interacting protein%2C putative (DUF239)	1.3879	-0.45881	-0.929094	OG0000124	Glyma.09G186600	Glyma.09G186600		Protein of Unknown Function (DUF239)	1.30407	-0.178161	-1.12591	OG0000336	AT3G14710	AT3G14710		RNI-like superfamily protein	-0.698629	1.41418	-0.715551	OG0000336	Glyma.13G262700, Glyma.13G262800, Glyma.13G262900, Glyma.13G263100, Glyma.15G242125, Glyma.15G242200, Glyma.15G242400, Glyma.17G193700, Glyma.17G194900	Glyma.13G262700		F-box/RNI-like/FBD-like domains-containing protein	-0.000437778	1.22496	-1.22453	OG0000135	AT2G18950	AT2G18950	HPT1	homogentisate phytyltransferase 1	-1.28446	0.129775	1.15469	OG0000135	Glyma.01G134600, Glyma.01G134700, Glyma.03G033100, Glyma.08G274800, Glyma.10G070100, Glyma.10G070200, Glyma.10G070300, Glyma.10G295300, Glyma.13G097800, Glyma.13G152746, Glyma.13G152780, Glyma.13G152814, Glyma.17G061900, Glyma.20G245100	Glyma.01G134600	ATHPT,HPT1,TPT1,VTE2	homogentisate phytyltransferase 1	-1.20507	-0.0384433	1.24351	OG0000484	AT2G40880, AT5G12140
OG0000187	AT1G14640, AT1G14650, AT2G43960, AT3G27600, AT3G49130, AT4G16200, AT5G06520, AT5G06890, AT5G12280	AT1G14640		SWAP (Suppressor-of-White-APricot)/surp domain-containing protein	1.31995	-0.220322	-1.09963	OG0000187	Glyma.09G007700, Glyma.10G2644004, Glyma.15G173200, Glyma.20G126000	Glyma.09G007700		SWAP (Suppressor-of-White-APricot)/surp domain-containing protein / ubiquitin family protein	1.37985	-0.421568	-0.95828	OG0000414	AT1G49015, AT5G25780, AT5G27640	AT1G49015		DPP6 N-terminal domain-like protein	-0.282564	1.34133	-1.05877	OG0000414	Glyma.01G122232, Glyma.03G002400, Glyma.04G057632, Glyma.07G107700, Glyma.07G116900, Glyma.15G178700	Glyma.01G122232	ATEIF3B-1,ATTIF3B1,EIF3B,EIF3B-1,TIF3B1	translation initiation factor 3B1	-0.284398	1.34192	-1.05753	OG0000143	AT1G21100, AT1G21110, AT1G21120, AT1G21130, AT1G33030, AT1G51990, AT1G62900, AT1G63140, AT1G76790, AT1G77520, AT1G77530, AT5G37170, AT5G53810, AT5G54160	AT1G21100	IGMT1	O-methyltransferase family protein	-1.15456	-0.129996	1.28456	OG0000143	Glyma.06G137100	Glyma.06G137100	ATOMT1,OMT1	O-methyltransferase 1	-1.02081	-0.337212	1.35802	OG0002104	AT2G20580, AT4G08140, AT4G28470
OG0000320	AT4G04790, AT4G21880	AT4G04790		Tetratricopeptide repeat (TPR)-like superfamily protein	1.3507	-0.312428	-1.03827	OG0000320	Glyma.06G268800, Glyma.12G135400, Glyma.12G135500, Glyma.12G214200, Glyma.13G287400, Glyma.15G240300, Glyma.U031131, Glyma.U031231	Glyma.06G268800		Tetratricopeptide repeat (TPR)-like superfamily protein	1.16158	0.117817	-1.2794	OG0000496	AT1G30400, AT1G30410, AT1G30420, AT2G34660	AT1G30400	ABCC1	multidrug resistance-associated protein 1	0.0244731	1.21232	-1.2368	OG0000496	Glyma.04G126500, Glyma.06G312300, Glyma.13G220000, Glyma.15G092400	Glyma.04G126500	ATMRP2,EST4,MRP2	multidrug resistance-associated protein 2	-0.465205	1.38919	-0.923982	OG0000223	AT1G17170, AT1G17180, AT1G17190, AT1G53680, AT1G78320, AT1G78340, AT1G78360, AT1G78370, AT1G78380	AT1G17170	GSTU24	glutathione S-transferase TAU 24	-1.391	0.47448	0.916515	OG0000223	Glyma.08G175200, Glyma.15G251500, Glyma.15G251600	Glyma.08G175200	ATGSTU19,GST8,GSTU19	glutathione S-transferase TAU 19	-1.19067	-0.065527	1.25619	OG0002164	AT2G14170
OG0000327	AT1G10450, AT1G24190, AT1G59890, AT1G70060	AT1G10450	SNL6	paired amphipathic helix Sin3-like protein	0.846847	0.557463	-1.40431	OG0000327	Glyma.01G038300, Glyma.02G026700, Glyma.08G292900, Glyma.08G293000, Glyma.08G293100, Glyma.18G130400	Glyma.01G038300	SNL4	SIN3-like 4	1.34169	-0.283683	-1.05801	OG0000715	AT1G32150, AT2G35530	AT1G32150	bZIP68	basic region/leucine zipper transcription factor 68	-0.363443	1.36533	-1.00189	OG0000715	Glyma.01G013600, Glyma.05G245400, Glyma.08G265600, Glyma.09G208500, Glyma.16G095200	Glyma.01G013600	AtbZIP16,bZIP16	basic region/leucine zipper transcription factor 16	-0.57909	1.4069	-0.827814	OG0000277	AT5G01700	AT5G01700		Protein phosphatase 2C family protein	-0.779982	-0.631636	1.41162	OG0000277	Glyma.01G127600, Glyma.03G043020, Glyma.03G043060, Glyma.03G0431008, Glyma.03G043700, Glyma.03G044100, Glyma.03G044175, Glyma.09G280700, Glyma.18G208100, Glyma.U032205	Glyma.01G127600		Protein phosphatase 2C family protein	-1.4138	0.6773	0.7365	OG0002553	AT1G34000
OG0000328	AT1G71330, AT3G13080, AT3G13090, AT3G13100	AT1G71330	NAP5	non-intrinsic ABC protein 5	1.4094	-0.603738	-0.805662	OG0000328	Glyma.02G298200, Glyma.02G298500, Glyma.07G011400, Glyma.08G347032, Glyma.18G079700, Glyma.18G158400	Glyma.02G298200		CBS domain-containing protein / transporter associated domain-containing protein	1.29916	-0.165701	-1.13346	OG0000719	AT2G35760, AT4G16442	AT2G35760		Uncharacterized protein family (UPF0497)	-0.438018	1.38353	-0.94551	OG0000719	Glyma.07G266800, Glyma.09G012200, Glyma.11G180351, Glyma.15G116800, Glyma.17G007400	Glyma.07G266800		Uncharacterised protein family (UPF0497)	-0.825103	1.40724	-0.582136	OG0000335	AT3G01750, AT3G04140	AT3G01750		Ankyrin repeat family protein	-1.40802	0.818478	0.589545	OG0000335	Glyma.05G073800, Glyma.05G145200, Glyma.08G101800, Glyma.11G247700, Glyma.16G062700, Glyma.18G009500, Glyma.19G077000, Glyma.19G083600	Glyma.05G073800		Ankyrin repeat family protein	-1.2358	0.0224095	1.21339	OG0002966	AT3G20390
OG0000393	AT1G03610, AT4G03420, AT4G28150, AT5G08360, AT5G23380	AT1G03610		plant/protein (DUF789)	0.851568	0.552032	-1.4036	OG0000393	Glyma.06G296102, Glyma.12G109600, Glyma.12G202600, Glyma.13G299100	Glyma.06G296102		Protein of unknown function (DUF789)	1.37075	-0.384082	-0.986671	OG0001049	AT2G30910, AT2G31300	AT2G30910	ARPC1A	actin-related protein C1A	0.0678148	1.18943	-1.25724	OG0001049	Glyma.02G162651, Glyma.08G311700, Glyma.10G216300, Glyma.18G103800	Glyma.02G162651	ARPC1,ARPC1B	actin-related protein C1B	-0.871604	1.40029	-0.528682	OG0000338	AT5G47550	AT5G47550		Cystatin/monellin superfamily protein	-1.32792	0.242697	1.08523	OG0000338	Glyma.04G096400, Glyma.07G266000, Glyma.08G168600, Glyma.09G010900, Glyma.09G110600, Glyma.11G064200, Glyma.13G209000, Glyma.15G115300, Glyma.19G206500	Glyma.04G096400		Cystatin/monellin superfamily protein	-1.414	0.685969	0.728036	OG0003931	AT2G41990, AT4G35170
OG0000398	AT4G38060, AT5G65480	AT4G38060		hypothetical protein	0.902449	0.491743	-1.39419	OG0000398	Glyma.01G023000, Glyma.02G214400, Glyma.06G096800, Glyma.08G279400, Glyma.09G199300, Glyma.14G181900, Glyma.18G147200	Glyma.01G023000			0.94505	0.438606	-1.38366	OG0002162	AT2G02370	AT2G02370		SNARE associated Golgi protein family	-0.62628	1.41124	-0.784963	OG0002162	Glyma.07G270500, Glyma.09G018400, Glyma.15G124400, Glyma.17G003500	Glyma.07G270500		SNARE associated Golgi protein family	-0.81151	1.40879	-0.597285	OG0000387	AT1G54040, AT2G33070, AT3G07720, AT3G16390, AT3G16400, AT3G16410, AT3G59620, AT5G48180	AT1G54040	ESP	epithiospecifier protein	-1.41196	0.636847	0.775112	OG0000387	Glyma.08G169800	Glyma.08G169800		Galactose oxidase/kelch repeat superfamily protein	-1.14322	-0.149356	1.29257	OG0004020	AT2G44090, AT3G59910
OG0000413	AT1G11400	AT1G11400	PYM	partner of Y14-MAGO	1.38464	-0.443154	-0.941484	OG0000413	Glyma.02G253400, Glyma.05G170200, Glyma.07G1621003, Glyma.08G128300, Glyma.14G063000, Glyma.14G118550, Glyma.14G170300, Glyma.18G219501	Glyma.02G253400		O-fucosyltransferase family protein	0.976773	0.397297	-1.37407	OG0002244	AT1G56100, AT3G12880, AT4G00872, AT4G15750	AT1G56100		Plant invertase/pectin methylesterase inhibitor superfamily protein	-0.0425214	1.24545	-1.20293	OG0002244	Glyma.08G168633	Glyma.08G168633		Plant invertase/pectin methylesterase inhibitor superfamily protein	-0.764342	1.41263	-0.648283	OG0000467	AT1G01620, AT2G45960, AT3G61430, AT4G00430, AT4G23400	AT1G01620	PIP1C	plasma membrane intrinsic protein 1C	-1.17848	-0.087799	1.26628	OG0000467	Glyma.03G078700, Glyma.05G208700, Glyma.05G208941	Glyma.03G078700	PIP1;4,PIP1E,TMP-C	plasma membrane intrinsic protein 1;4	-1.29747	0.161481	1.13599	OG0004272	AT4G15093
OG0000471	AT2G22400, AT4G40000	AT2G22400		S-adenosyl-L-methionine-dependent methyltransferases superfamily protein	0.993953	0.374254	-1.36821	OG0000471	Glyma.05G176167, Glyma.05G176233, Glyma.08G133700, Glyma.11G241400, Glyma.18G015566, Glyma.18G015632	Glyma.05G176167		S-adenosyl-L-methionine-dependent methyltransferases superfamily protein	1.26755	-0.0906409	-1.17691	OG0002316	AT1G02500, AT3G17390, AT4G01850	AT1G02500	SAM1	S-adenosylmethionine synthetase 1	-0.198656	1.31193	-1.11327	OG0002316	Glyma.15G190500, Glyma.19G220200	Glyma.15G190500	MAT4,MTO3,SAMS3	S-adenosylmethionine synthetase family protein	0.0388011	1.20488	-1.24368	OG0000469	AT2G20850, AT4G03390	AT2G20850	SRF1	STRUBBELIG-receptor family 1	-1.41221	0.640942	0.771269	OG0000469	Glyma.04G137400, Glyma.06G242550, Glyma.06G296800, Glyma.12G108400, Glyma.12G202201, Glyma.13G300000	Glyma.04G137400	SRF3	STRUBBELIG-receptor family 3	-1.1274	-0.175704	1.30311	OG0004315	AT4G26055, AT5G57080
OG0000498	AT2G21230, AT4G38900	AT2G21230		Basic-leucine zipper (bZIP) transcription factor family protein	1.30432	-0.178814	-1.12551	OG0000498	Glyma.04G026200, Glyma.06G026000, Glyma.11G110400, Glyma.12G036400, Glyma.14G217200, Glyma.17G255800	Glyma.04G026200		Basic-leucine zipper (bZIP) transcription factor family protein	1.32061	-0.222142	-1.09847	OG0002536	AT1G30660, AT1G30680	AT1G30660		nucleic acid binding protein	-0.032421	1.24063	-1.20821	OG0002536	Glyma.09G028600, Glyma.09G028800, Glyma.15G134500	Glyma.09G028600		toprim domain-containing protein	-0.35428	1.36283	-1.00855	OG0000482	AT1G06040, AT2G31380, AT2G43390	AT1G06040	STO	B-box zinc finger family protein	-1.26692	0.0892418	1.17768	OG0000482	Glyma.11G127100, Glyma.12G051700, Glyma.13G344700, Glyma.13G344800, Glyma.15G029500	Glyma.11G127100	STO	B-box zinc finger family protein	-1.38851	0.461819	0.926692	OG0004582	AT1G12470
OG0000504	AT1G04100, AT1G04550, AT2G33310, AT4G28640	AT1G04100	IAA10	indoleacetic acid-induced protein 10	0.896231	0.49929	-1.39552	OG0000504	Glyma.03G167400, Glyma.10G040400, Glyma.13G127000, Glyma.19G168500	Glyma.03G167400	IAA13	auxin-induced protein 13	1.05166	0.293011	-1.34467	OG0002619	AT1G14320, AT1G26910, AT1G66580	AT1G14320	SAC52	Ribosomal protein L16p/L10e family protein	-0.580314	1.40704	-0.826725	OG0002619	Glyma.04G224000, Glyma.06G140900	Glyma.04G224000	RPL10B	Ribosomal protein L16p/L10e family protein	-0.40722	1.37648	-0.969262	OG0000491	AT2G21940, AT4G39540	AT2G21940	SK1	shikimate kinase 1	-0.938012	-0.447564	1.38558	OG0000491	Glyma.04G219200, Glyma.04G219300, Glyma.05G183700, Glyma.06G146566, Glyma.06G146632, Glyma.08G141500	Glyma.04G219200	ATSK1,SK1	shikimate kinase 1	-1.34616	0.297716	1.04844	OG0004660	AT1G57540
OG0000509	AT3G07010, AT3G24230, AT3G24670, AT4G13210, AT4G13710, AT5G48900	AT3G07010		Pectin lyase-like superfamily protein	1.41421	-0.710384	-0.703825	OG0000509	Glyma.10G125000, Glyma.18G175300	Glyma.10G125000		Pectin lyase-like superfamily protein	1.40891	-0.598495	-0.810416	OG0002836	AT3G24440	AT3G24440	VRN5	Fibronectin type III domain-containing protein	-0.25369	1.33172	-1.07803	OG0002836	Glyma.05G2324008, Glyma.07G089000, Glyma.08G039800, Glyma.09G188000	Glyma.05G2324008			-0.745659	1.4135	-0.667841	OG0000549	AT1G03770, AT5G44280	AT1G03770	RING1B	RING 1B	-0.924554	-0.464492	1.38905	OG0000549	Glyma.06G290400, Glyma.08G350700, Glyma.12G116500, Glyma.12G205500, Glyma.13G177200, Glyma.13G295300	Glyma.06G290400	ATRING1A,RING1A	RING 1A	-1.33757	0.271077	1.0665	OG0004826	AT1G64630, AT5G41990
OG0000517	AT3G22520, AT4G14840	AT3G22520		spindle assembly abnormal protein	1.26622	-0.0876617	-1.17856	OG0000517	Glyma.01G137900, Glyma.01G138200, Glyma.01G237500, Glyma.10G127200, Glyma.18G202950, Glyma.20G078300	Glyma.01G137900			1.21864	0.0121105	-1.23076	OG0002959	AT3G09100, AT5G01290, AT5G28210	AT3G09100		mRNA capping enzyme family protein	-0.0468414	1.24749	-1.20065	OG0002959	Glyma.01G111200, Glyma.03G076800	Glyma.01G111200		mRNA capping enzyme family protein	-0.212063	1.31693	-1.10487	OG0000552	AT1G52910, AT3G15480	AT1G52910		fiber (DUF1218)	-1.36366	0.357286	1.00637	OG0000552	Glyma.06G247702, Glyma.06G247752, Glyma.12G222000, Glyma.13G279500, Glyma.17G235366, Glyma.17G235432	Glyma.06G247702		Protein of unknown function (DUF1218)	-1.22273	-0.00402176	1.22675	OG0004982	AT1G19900, AT1G75620
OG0000521	AT4G11140, AT4G23750	AT4G11140	CRF1	cytokinin response factor 1	1.19106	0.0648002	-1.25586	OG0000521	Glyma.01G224100, Glyma.05G214400, Glyma.08G020900, Glyma.10G175050, Glyma.11G019000, Glyma.20G215700	Glyma.01G224100	CRF4	cytokinin response factor 4	1.27024	-0.0967281	-1.17351	OG0003700	AT2G31530	AT2G31530	SCY2	SecY protein transport family protein	-0.14895	1.29241	-1.14346	OG0003700	Glyma.03G153100, Glyma.19G155450, Glyma.19G155500	Glyma.03G153100	EMB2289,SCY2	SecY protein transport family protein	-0.0696761	1.2581	-1.18842	OG0000554	AT1G10630, AT3G62290	AT1G10630	ARFA1F	ADP-ribosylation factor A1F	-1.31139	0.197226	1.11416	OG0000554	Glyma.02G009600, Glyma.05G006000, Glyma.10G010200, Glyma.19G006400, Glyma.19G219200, Glyma.20G094200	Glyma.02G009600	ARFA1F,ATARFA1F	ADP-ribosylation factor A1F	-0.932414	-0.454636	1.38705	OG0005849	AT5G11390
OG0000553	AT1G43770	AT1G43770		RING/FYVE/PHD zinc finger superfamily protein	1.18507	0.0758271	-1.2609	OG0000553	Glyma.04G214800, Glyma.06G230000, Glyma.06G230100, Glyma.09G125400, Glyma.10G227100, Glyma.10G227200, Glyma.20G165200	Glyma.04G214800		RING/FYVE/PHD zinc finger superfamily protein	1.15681	0.126103	-1.28292	OG0003738	AT2G23150, AT5G67330	AT2G23150	NRAMP3	natural resistance-associated macrophage protein 3	-0.364097	1.36551	-1.00141	OG0003738	Glyma.01G190700, Glyma.11G051500	Glyma.01G190700	ATNRAMP3,NRAMP3	natural resistance-associated macrophage protein 3	-0.338218	1.35831	-1.0201	OG0000580	AT5G23890, AT5G52410	AT5G23890		GPI-anchored adhesin-like protein	-1.39636	0.504214	0.892151	OG0000580	Glyma.09G136800, Glyma.10G234000, Glyma.16G182200, Glyma.20G160251, Glyma.20G160302, Glyma.20G160352	Glyma.09G136800			-1.41367	0.740643	0.673032	OG0005873	AT5G55130
OG0000652	AT2G22680, AT4G37890, AT5G65683	AT2G22680	WAVH1	Zinc finger (C3HC4-type RING finger) family protein	1.00772	0.355427	-1.36315	OG0000652	Glyma.01G019300, Glyma.01G097900, Glyma.08G273400, Glyma.09G203400	Glyma.01G019300		Zinc finger (C3HC4-type RING finger) family protein	1.13056	0.170495	-1.30106	OG0003917	AT1G04510, AT2G33340	AT1G04510	MAC3A	MOS4-associated complex 3A	-0.560104	1.40465	-0.844542	OG0003917	Glyma.10G133700, Glyma.20G084500	Glyma.10G133700	MAC3B	MOS4-associated complex 3B	-0.845527	1.4045	-0.558977	OG0000586	AT5G22580	AT5G22580		Stress responsive A/B Barrel Domain-containing protein	-0.87528	-0.524344	1.39962	OG0000586	Glyma.01G075700, Glyma.09G127900, Glyma.11G188300, Glyma.12G086100, Glyma.12G182300, Glyma.13G008100, Glyma.13G318600	Glyma.01G075700		Stress responsive A/B Barrel Domain	-1.40248	0.543827	0.858656	OG0006628	AT2G33540
OG0000667	AT1G04990, AT1G29560, AT1G29570, AT1G29600, AT2G32930	AT1G04990		Zinc finger C-x8-C-x5-C-x3-H type family protein	1.24555	-0.0427341	-1.20282	OG0000667	Glyma.02G267500, Glyma.14G050000	Glyma.02G267500		Zinc finger C-x8-C-x5-C-x3-H type family protein	1.41305	-0.656871	-0.75618	OG0004226	AT4G26870, AT4G31180	AT4G26870		Class II aminoacyl-tRNA and biotin synthetases superfamily protein	-0.794075	1.41049	-0.616414	OG0004226	Glyma.14G101500, Glyma.17G223600	Glyma.14G101500		Class II aminoacyl-tRNA and biotin synthetases superfamily protein	-0.604702	1.40949	-0.804786	OG0000666	AT1G14010, AT1G26690, AT1G69460, AT2G03040, AT2G03290	AT1G14010		emp24/gp25L/p24 family/GOLD family protein	-1.05656	-0.285828	1.34238	OG0000666	Glyma.07G228100, Glyma.20G031400	Glyma.07G228100		emp24/gp25L/p24 family/GOLD family protein	-1.4087	0.596293	0.812405	OG0007367	AT2G17790
OG0000689	AT2G20310, AT4G27660, AT4G28690, AT5G54148, AT5G54150	AT2G20310	RIN13	RPM1 interacting protein 13	0.98088	0.391833	-1.37271	OG0000689	Glyma.04G227500, Glyma.06G137600	Glyma.04G227500			1.16035	0.119955	-1.28031	OG0004522	AT1G52380, AT3G15970	AT1G52380		NUP50 (Nucleoporin 50 kDa) protein	-0.425437	1.38073	-0.955294	OG0004522	Glyma.13G360300, Glyma.15G013600	Glyma.13G360300		NUP50 (Nucleoporin 50 kDa) protein	0.0221949	1.2135	-1.23569	OG0000732	AT2G37120, AT3G09735, AT3G53370	AT2G37120		S1FA-like DNA-binding protein	-1.16652	-0.109149	1.27567	OG0000732	Glyma.03G179000, Glyma.10G050700, Glyma.13G138200, Glyma.19G179700	Glyma.03G179000		S1FA-like DNA-binding protein	-1.29395	0.152738	1.14121	OG0007490	AT2G21660
OG0000691	AT1G05900, AT2G31450	AT1G05900	NTH2	endonuclease III 2	1.3832	-0.436535	-0.946669	OG0000691	Glyma.11G128600, Glyma.12G053100, Glyma.13G343700, Glyma.15G030600, Glyma.15G030650	Glyma.11G128600	ATNTH1	DNA glycosylase superfamily protein	1.40377	-0.553328	-0.850443	OG0004616	AT1G24050, AT1G70220	AT1G24050		RNA-processing%2C Lsm domain-containing protein	0.000385643	1.22455	-1.22494	OG0004616	Glyma.08G290400, Glyma.18G133800	Glyma.08G290400		RNA-processing, Lsm domain	-0.344746	1.36017	-1.01542	OG0000770	AT1G11490, AT4G27240, AT5G54630	AT1G11490		zinc finger (C2H2 type) family protein	-0.861107	-0.540977	1.40208	OG0000770	Glyma.06G265800, Glyma.12G136900, Glyma.12G215700, Glyma.13G285800	Glyma.06G265800		zinc finger protein-related	-1.40258	0.544527	0.858054	OG0007738	AT4G16970
OG0000693	AT1G30040, AT2G34555	AT1G30040	GA2OX2	gibberellin 2-oxidase	0.959913	0.419446	-1.37936	OG0000693	Glyma.05G130600, Glyma.08G085400, Glyma.10G123000, Glyma.13G218200, Glyma.15G093900	Glyma.05G130600	ATGA2OX2,GA2OX2	gibberellin 2-oxidase	1.27132	-0.0991791	-1.17214	OG0004767	AT1G53210	AT1G53210		sodium/calcium exchanger family protein / calcium-binding EF hand family protein	-0.111114	1.27652	-1.1654	OG0004767	Glyma.12G227966, Glyma.12G228032, Glyma.13G272000	Glyma.12G227966		sodium/calcium exchanger family protein / calcium-binding EF hand family protein	-0.812015	1.40874	-0.596726	OG0000777	AT4G32790, AT5G25820	AT4G32790		Exostosin family protein	-1.15517	-0.128953	1.28412	OG0000777	Glyma.06G085200, Glyma.06G085300, Glyma.08G035102, Glyma.14G146402, Glyma.17G194300	Glyma.06G085200		Exostosin family protein	-1.03728	-0.313844	1.35113	OG0008090	AT4G33530, AT5G09400
OG0000705	AT2G04860	AT2G04860		Tetratricopeptide repeat (TPR)-like superfamily protein	1.4082	-0.591308	-0.816895	OG0000705	Glyma.04G038966, Glyma.04G039032, Glyma.06G040000, Glyma.11G237700, Glyma.14G091400, Glyma.18G200433	Glyma.04G038966		Tetratricopeptide repeat (TPR)-like superfamily protein	1.39773	-0.512409	-0.88532	OG0004816	AT1G23820, AT1G70310	AT1G23820	SPDS1	spermidine synthase	-0.504628	1.39644	-0.891807	OG0004816	Glyma.08G288100, Glyma.18G137100	Glyma.08G288100	SPDS1	spermidine synthase 1	-0.628599	1.41141	-0.78281	OG0000798	AT3G23180, AT3G23190, AT4G14420	AT3G23180		HR-like lesion-inducing protein-like protein	-1.39389	0.490045	0.903843	OG0000798	Glyma.03G161600, Glyma.10G035300, Glyma.13G121600, Glyma.19G163200	Glyma.03G161600		HR-like lesion-inducing protein-related	-1.23231	0.01528	1.21703	OG0008222	AT4G18400
OG0000716	AT2G26190, AT4G33050, AT5G57010	AT2G26190		calmodulin-binding family protein	0.94411	0.439807	-1.38392	OG0000716	Glyma.09G065000, Glyma.13G105800, Glyma.15G171000, Glyma.17G053600	Glyma.09G065000	EDA39	calmodulin-binding family protein	1.37615	-0.405856	-0.970299	OG0004995	AT1G54150	AT1G54150	SPL2	E3 Ubiquitin ligase family protein	-0.0367478	1.24271	-1.20596	OG0004995	Glyma.03G080300, Glyma.16G008300, Glyma.18G149800	Glyma.03G080300		E3 Ubiquitin ligase family protein	0.023346	1.2129	-1.23625	OG0000804	AT1G10810, AT1G60680, AT1G60690, AT1G60710, AT1G60730, AT1G60750	AT1G10810		NAD(P)-linked oxidoreductase superfamily protein	-0.847682	-0.556505	1.40419	OG0000804	Glyma.08G259500	Glyma.08G259500	ATB2	NAD(P)-linked oxidoreductase superfamily protein	-1.14929	-0.139047	1.28833	OG0008263	AT4G13670
OG0000790	AT4G31880	AT4G31880		transcriptional regulator	1.06618	0.271547	-1.33773	OG0000790	Glyma.04G061700, Glyma.04G061800, Glyma.06G062600, Glyma.06G062700, Glyma.06G062800, Glyma.13G081350	Glyma.04G061700			1.26198	-0.0782208	-1.18376	OG0005010	AT1G66730	AT1G66730	LIG6	DNA LIGASE 6	0.0098959	1.21977	-1.22966	OG0005010	Glyma.02G090266, Glyma.02G090332, Glyma.18G292900	Glyma.02G090266	AtLIG6,LIG6	DNA LIGASE 6	-0.74392	1.41356	-0.669644	OG0000808	AT1G10100, AT1G10120	AT1G10100		hypothetical protein	-1.3765	0.407276	0.969219	OG0000808	Glyma.04G048000, Glyma.06G049300, Glyma.14G089600, Glyma.14G121550, Glyma.17G232285	Glyma.04G048000		basic helix-loop-helix (bHLH) DNA-binding superfamily protein	-1.40077	0.531942	0.868832	OG0008671	AT1G02150
OG0000791	AT4G19610, AT5G05720, AT5G08695	AT4G19610		nucleotide/nucleic acid binding protein	1.16066	0.119424	-1.28008	OG0000791	Glyma.09G265100, Glyma.13G032300, Glyma.14G154500, Glyma.18G225850	Glyma.09G265100		nucleotide binding;nucleic acid binding;RNA binding	1.41011	-0.611776	-0.79833	OG0005033	AT1G19580, AT5G66510	AT1G19580	GAMMA CA1	gamma carbonic anhydrase 1	-0.302719	1.34772	-1.045	OG0005033	Glyma.01G172300, Glyma.11G070900	Glyma.01G172300	GAMMA CA1	gamma carbonic anhydrase 1	-0.589019	1.40797	-0.81895	OG0000829	AT1G04340, AT5G43460	AT1G04340		HR-like lesion-inducing protein-like protein	-1.40978	0.801829	0.607947	OG0000829	Glyma.02G297501, Glyma.10G007800, Glyma.10G187900, Glyma.20G088200, Glyma.20G202900	Glyma.02G297501		HR-like lesion-inducing protein-related	-0.805845	-0.603537	1.40938	OG0009115	AT1G48100
OG0000805	AT1G15780, AT1G15790	AT1G15780	NRB4	mediator of RNA polymerase II transcription subunit 15a-like protein	1.01779	0.34144	-1.35923	OG0000805	Glyma.07G027751, Glyma.07G027800, Glyma.08G214900, Glyma.13G367700, Glyma.15G005500	Glyma.07G027751			1.40615	-0.572438	-0.833708	OG0005304	AT3G49320, AT5G41970	AT3G49320		Metal-dependent protein hydrolase	-0.530108	1.4005	-0.870393	OG0005304	Glyma.01G100900, Glyma.03G068700	Glyma.01G100900		Metal-dependent protein hydrolase	-0.437953	1.38351	-0.945562	OG0000917	AT5G43150	AT5G43150		elongation factor	-1.41401	0.727762	0.686249	OG0000917	Glyma.13G068400, Glyma.13G103400, Glyma.13G371800, Glyma.15G001900, Glyma.17G055600, Glyma.19G015500	Glyma.13G068400			-1.38062	0.424928	0.955687	OG0009152	AT1G55930, AT3G13070
OG0000813	AT1G27090, AT3G24690	AT1G27090		glycine-rich protein	1.26684	-0.0890623	-1.17778	OG0000813	Glyma.01G041300, Glyma.01G047300, Glyma.01G122300, Glyma.02G022800, Glyma.06G207900	Glyma.01G041300		glycine-rich protein	0.977459	0.396386	-1.37385	OG0005812	AT5G64670	AT5G64670		Ribosomal protein L18e/L15 superfamily protein	-0.186975	1.30748	-1.12051	OG0005812	Glyma.08G162600, Glyma.15G244400, Glyma.15G264500	Glyma.08G162600		Ribosomal protein L18e/L15 superfamily protein	0.0420708	1.20317	-1.24524	OG0000928	AT5G04820	AT5G04820	OFP13	ovate family protein 13	-1.29261	0.149448	1.14316	OG0000928	Glyma.02G199500, Glyma.03G200100, Glyma.10G077700, Glyma.10G277300, Glyma.19G197700, Glyma.20G112400	Glyma.02G199500	ATOFP13,OFP13	ovate family protein 13	-1.39976	0.525238	0.874524	OG0009509	AT1G65230
OG0000836	AT1G03830, AT5G46070	AT1G03830		guanylate-binding family protein	0.938338	0.447151	-1.38549	OG0000836	Glyma.07G202100, Glyma.13G174200, Glyma.13G234600, Glyma.15G078400, Glyma.15G078450	Glyma.07G202100		Guanylate-binding family protein	1.16984	0.103262	-1.27311	OG0005827	AT5G51740	AT5G51740		Peptidase family M48 family protein	-0.444723	1.38497	-0.94025	OG0005827	Glyma.06G2896000, Glyma.09G151800, Glyma.12G117400	Glyma.06G2896000			-0.667924	1.4135	-0.745579	OG0001006	AT2G37390, AT3G53530	AT2G37390	NAKR2	Chloroplast-targeted copper chaperone protein	-1.10243	-0.215909	1.31834	OG0001006	Glyma.03G174100, Glyma.10G045700, Glyma.13G133600, Glyma.19G175100	Glyma.03G174100		Heavy metal transport/detoxification superfamily protein	-1.38616	0.450363	0.935801	OG0009826	AT3G55070
OG0000848	AT1G64185, AT5G41650	AT1G64185		Lactoylglutathione lyase / glyoxalase I family protein	1.35931	-0.34172	-1.01759	OG0000848	Glyma.01G223800, Glyma.05G213500, Glyma.06G264500, Glyma.11G019700, Glyma.15G246700	Glyma.01G223800		Lactoylglutathione lyase / glyoxalase I family protein	1.22024	0.00895203	-1.2292	OG0006636	AT2G35680	AT2G35680		Phosphotyrosine protein phosphatases superfamily protein	-0.519453	1.39886	-0.879408	OG0006636	Glyma.05G062900, Glyma.17G144900	Glyma.05G062900		Phosphotyrosine protein phosphatases superfamily protein	-0.650585	1.41275	-0.76216	OG0001017	AT2G16580, AT4G34760	AT2G16580		SAUR-like auxin-responsive protein family	-1.34536	0.295192	1.05017	OG0001017	Glyma.04G007100, Glyma.06G007100, Glyma.09G222200, Glyma.12G035700	Glyma.04G007100		SAUR-like auxin-responsive protein family	-1.25377	0.0602703	1.1935	OG0010166	AT3G24760
OG0000868	AT1G76940	AT1G76940		RNA-binding (RRM/RBD/RNP motifs) family protein	1.28049	-0.120391	-1.1601	OG0000868	Glyma.02G083800, Glyma.10G226600, Glyma.10G226700, Glyma.16G170200, Glyma.20G165600, Glyma.20G165700	Glyma.02G083800		nucleotide binding;nucleic acid binding	0.903421	0.490559	-1.39398	OG0006752	AT2G24410, AT3G20550	AT2G24410		SMAD/FHA domain protein	-0.191233	1.30911	-1.11788	OG0006752	Glyma.18G102900	Glyma.18G102900	DDL	SMAD/FHA domain-containing protein	-0.146461	1.29139	-1.14493	OG0001037	AT1G78030, AT2G22660, AT4G37682, AT4G37900	AT1G78030		hypothetical protein	-1.0397	-0.310367	1.35007	OG0001037	Glyma.01G019800, Glyma.09G202600	Glyma.01G019800		Protein of unknown function (duplicated DUF1399)	-1.37567	0.403856	0.971816	OG0010895	AT5G59010
OG0000871	AT1G21410, AT1G77000	AT1G21410	SKP2A	F-box/RNI-like superfamily protein	0.828045	0.57883	-1.40688	OG0000871	Glyma.04G242700, Glyma.06G120600, Glyma.11G178504, Glyma.13G036600, Glyma.14G118200	Glyma.04G242700	ATSKP2;2,SKP2B	RNI-like superfamily protein	1.38404	-0.440366	-0.943672	OG0007050	AT2G39630	AT2G39630		Nucleotide-diphospho-sugar transferases superfamily protein	-0.234464	1.32503	-1.09056	OG0007050	Glyma.02G091700, Glyma.18G291100	Glyma.02G091700		Nucleotide-diphospho-sugar transferases superfamily protein	-0.854852	1.40309	-0.548238	OG0001089	AT2G36610, AT5G03790	AT2G36610	HB22	homeobox protein 22	-1.1796	-0.0857833	1.26538	OG0001089	Glyma.03G189400, Glyma.10G064700, Glyma.13G149500, Glyma.19G189700	Glyma.03G189400	ATHB51,HB51,LMI1	homeobox 51	-1.22474	-1.72e-17	1.22474	OG0011038	AT5G34940
OG0000886	AT3G52140	AT3G52140	NOXY38	tetratricopeptide repeat (TPR)-containing protein	1.04791	0.298495	-1.3464	OG0000886	Glyma.03G039901, Glyma.06G207751, Glyma.08G152400, Glyma.11G137151, Glyma.15G271800, Glyma.20G040200	Glyma.03G039901		tetratricopeptide repeat (TPR)-containing protein	1.01786	0.341346	-1.35921	OG0007163	AT2G26060, AT4G32990	AT2G26060	emb1345	Transducin/WD40 repeat-like superfamily protein	-0.367466	1.36641	-0.998944	OG0007163	Glyma.03G195400	Glyma.03G195400	emb1345	Transducin/WD40 repeat-like superfamily protein	-0.817326	1.40815	-0.590829	OG0001117	AT1G23170, AT1G70770, AT2G18070, AT3G11880	AT1G23170		transmembrane protein (Protein of unknown function DUF2359%2C transmembrane)	-1.15145	-0.135343	1.28679	OG0001117	Glyma.05G139900, Glyma.08G095200	Glyma.05G139900		Protein of unknown function DUF2359, transmembrane	-1.23219	0.0150228	1.21716	OG0011357	AT5G48840
OG0000889	AT3G24870, AT3G24880	AT3G24870		Helicase/SANT-associated%2C DNA binding protein	1.3467	-0.29946	-1.04724	OG0000889	Glyma.03G0813001, Glyma.08G352600, Glyma.16G093800, Glyma.18G167833, Glyma.18G1696001	Glyma.03G0813001			1.40615	-0.572499	-0.833654	OG0007202	AT2G30350	AT2G30350		Excinuclease ABC%2C C subunit%2C N-terminal	-0.605384	1.40955	-0.804165	OG0007202	Glyma.11G161200, Glyma.18G054900	Glyma.11G161200		Excinuclease ABC, C subunit, N-terminal	-0.802278	1.40973	-0.607456	OG0001118	AT1G06180, AT2G31180	AT1G06180	MYB13	myb domain protein 13	-1.09972	-0.220179	1.3199	OG0001118	Glyma.02G005600, Glyma.10G006600, Glyma.10G180800, Glyma.20G209700	Glyma.02G005600	ATMYB15,ATY19,MYB15	myb domain protein 15	-1.22474	0	1.22474	OG0011587	AT5G23940
OG0000894	AT3G50910, AT5G66480	AT3G50910		netrin receptor DCC	1.05191	0.292643	-1.34456	OG0000894	Glyma.01G172000, Glyma.02G054800, Glyma.11G071150, Glyma.11G071200, Glyma.16G135000	Glyma.01G172000			1.3378	-0.271759	-1.06604	OG0007233	AT2G27590	AT2G27590		S-adenosyl-L-methionine-dependent methyltransferases superfamily protein	-0.132775	1.28572	-1.15295	OG0007233	Glyma.11G184500, Glyma.12G087800	Glyma.11G184500		S-adenosyl-L-methionine-dependent methyltransferases superfamily protein	-0.801284	1.40983	-0.608544	OG0001130	AT2G17540, AT4G35510	AT2G17540		hypothetical protein	-0.752564	-0.660654	1.41322	OG0001130	Glyma.01G158300, Glyma.09G197900, Glyma.11G086400, Glyma.16G111400	Glyma.01G158300			-1.31097	0.196106	1.11486	OG0011741	AT5G44080
OG0001023	AT2G36420, AT5G03670	AT2G36420	TRM27	nucleolin-like protein	1.39578	-0.500776	-0.895001	OG0001023	Glyma.03G192000, Glyma.10G067100, Glyma.13G152100, Glyma.19G192500	Glyma.03G192000			1.05413	0.289401	-1.34353	OG0007530	AT4G19006, AT5G45620	AT4G19006		Proteasome component (PCI) domain protein	0.00514541	1.22216	-1.22731	OG0007530	Glyma.09G210000	Glyma.09G210000		Proteasome component (PCI) domain protein	-0.241372	1.32746	-1.08609	OG0001148	AT2G24640, AT4G31670	AT2G24640	UBP19	ubiquitin-specific protease 19	-1.10142	-0.2175	1.31892	OG0001148	Glyma.04G058300, Glyma.06G059000, Glyma.14G105700, Glyma.17G220700	Glyma.04G058300	UBP19	ubiquitin-specific protease 19	-1.07763	-0.254299	1.33193	OG0011947	AT5G47460
OG0001033	AT1G15010, AT2G01300	AT1G15010		mediator of RNA polymerase II transcription subunit	1.14892	0.139679	-1.2886	OG0001033	Glyma.10G265000, Glyma.10G265100, Glyma.10G265200, Glyma.20G125500	Glyma.10G265000			1.21	0.0289683	-1.23897	OG0007532	AT4G39820	AT4G39820		Tetratricopeptide repeat (TPR)-like superfamily protein	-0.201894	1.31315	-1.11125	OG0007532	Glyma.11G238100, Glyma.18G019200	Glyma.11G238100		Tetratricopeptide repeat (TPR)-like superfamily protein	-0.615984	1.41045	-0.79447	OG0001150	AT2G45850, AT3G61310	AT2G45850		AT hook motif DNA-binding family protein	-1.41333	0.663392	0.749938	OG0001150	Glyma.03G011200, Glyma.07G072300, Glyma.09G260600, Glyma.18G231300	Glyma.03G011200		AT hook motif DNA-binding family protein	-1.35264	0.318878	1.03377	OG0012769	AT2G20540
OG0001041	AT1G62410, AT2G24050, AT4G30680, AT5G57870	AT1G62410		MIF4G domain-containing protein	1.1561	0.127332	-1.28344	OG0001041	Glyma.02G205500, Glyma.17G072500	Glyma.02G205500	eIFiso4G1	MIF4G domain-containing protein / MA3 domain-containing protein	1.41292	-0.654123	-0.758799	OG0007594	AT4G32320	AT4G32320	APX6	ascorbate peroxidase 6	-0.301403	1.34731	-1.0459	OG0007594	Glyma.04G066751, Glyma.06G068200	Glyma.04G066751	APX6	ascorbate peroxidase 6	-0.498245	1.39534	-0.897095	OG0001181	AT1G51270, AT2G23830, AT2G45140, AT3G60600	AT1G51270		vesicle-associated protein 1-4	-1.35357	0.321989	1.03158	OG0001181	Glyma.01G136000, Glyma.03G032100	Glyma.01G136000	PVA12	plant VAP homolog 12	-1.35963	0.342824	1.0168	OG0013180	AT2G02470
OG0001077	AT2G28850, AT2G28860, AT2G34490, AT2G34500	AT2G28850	CYP710A3	cytochrome P450%2C family 710%2C subfamily A%2C polypeptide 3	1.38707	-0.454715	-0.932352	OG0001077	Glyma.13G217400, Glyma.15G095000	Glyma.13G217400	CYP710A1	cytochrome P450, family 710, subfamily A, polypeptide 1	1.39805	-0.514384	-0.883666	OG0007663	AT4G02260	AT4G02260	RSH1	RELA/SPOT homolog 1	-0.414315	1.37816	-0.96385	OG0007663	Glyma.03G216400, Glyma.19G212900	Glyma.03G216400	AT-RSH1,ATRSH1,RSH1	RELA/SPOT homolog 1	-0.75861	1.41293	-0.654321	OG0001192	AT1G28960, AT2G33980	AT1G28960	NUDX15	nudix hydrolase homolog 15	-1.17173	-0.0999062	1.27164	OG0001192	Glyma.07G204200, Glyma.13G171900, Glyma.13G232633, Glyma.15G080067	Glyma.07G204200	ATNUDT15,ATNUDX15,NUDX15	nudix hydrolase homolog 15	-1.28494	0.130896	1.15404	OG0013757	AT1G31190
OG0001084	AT1G13800, AT2G26790	AT1G13800	FAC19	Tetratricopeptide repeat (TPR)-like superfamily protein	1.1272	0.176045	-1.30324	OG0001084	Glyma.05G060900, Glyma.07G217750, Glyma.07G217800, Glyma.18G262450	Glyma.05G060900		Pentatricopeptide repeat (PPR) superfamily protein	1.20083	0.0465013	-1.24733	OG0007879	AT4G19650, AT5G45113	AT4G19650		Mitochondrial transcription termination factor family protein	-0.654499	1.41294	-0.758441	OG0007879	Glyma.14G050800	Glyma.14G050800		Mitochondrial transcription termination factor family protein	-0.714438	1.41419	-0.69975	OG0001205	AT2G17730, AT4G35840	AT2G17730	NIP2	NEP-interacting protein 2	-1.18198	-0.0814627	1.26344	OG0001205	Glyma.01G162900, Glyma.02G044300, Glyma.11G080500, Glyma.16G121900	Glyma.01G162900		RING/U-box superfamily protein	-1.36742	0.371269	0.996152	OG0014131	AT1G54310
OG0001131	AT1G48970, AT2G44070, AT5G38640	AT1G48970		NagB/RpiA/CoA transferase-like superfamily protein	1.31483	-0.206411	-1.10842	OG0001131	Glyma.13G047500, Glyma.18G280600, Glyma.19G044300	Glyma.13G047500		NagB/RpiA/CoA transferase-like superfamily protein	1.06031	0.280284	-1.34059	OG0007933	AT4G04260, AT4G22140	AT4G04260		Bromo-adjacent homology (BAH) domain-containing protein	-0.417831	1.37899	-0.961154	OG0007933	Glyma.13G272200	Glyma.13G272200	EBS	PHD finger family protein / bromo-adjacent homology (BAH) domain-containing protein	0.0224053	1.21339	-1.23579	OG0001213	AT2G21600, AT4G39220	AT2G21600	RER1B	endoplasmatic reticulum retrieval protein 1B	-1.41255	0.76574	0.646806	OG0001213	Glyma.04G012100, Glyma.04G012200, Glyma.06G011900, Glyma.06G012000	Glyma.04G012100	ATRER1B,RER1B	endoplasmatic reticulum retrieval protein 1B	-0.811944	-0.596804	1.40875	OG0014150	AT1G50000
OG0001135	AT2G24570, AT4G31550	AT2G24570	WRKY17	WRKY DNA-binding protein 17	1.38959	-0.467226	-0.922361	OG0001135	Glyma.04G076200, Glyma.06G077400, Glyma.14G135400, Glyma.17G197500	Glyma.04G076200	ATWRKY11,WRKY11	WRKY DNA-binding protein 11	1.17871	0.0873852	-1.2661	OG0008151	AT4G11160	AT4G11160		Translation initiation factor 2%2C small GTP-binding protein	-0.362392	1.36505	-1.00266	OG0008151	Glyma.03G227100, Glyma.19G224000	Glyma.03G227100		Translation initiation factor 2, small GTP-binding protein	-0.249307	1.33022	-1.08091	OG0001217	AT2G19780, AT4G29240	AT2G19780		Leucine-rich repeat (LRR) family protein	-1.39732	0.5099	0.887416	OG0001217	Glyma.01G005600, Glyma.05G225300, Glyma.07G126000, Glyma.08G032100	Glyma.01G005600		Leucine-rich repeat (LRR) family protein	-1.25305	0.0587162	1.19433	OG0014586	AT3G05340
OG0001167	AT1G17070, AT2G42330	AT1G17070	STIPL1	GC-rich sequence DNA-binding factor-like protein with Tuftelin interacting domain-containing protein	0.764011	0.648633	-1.41264	OG0001167	Glyma.02G073100, Glyma.16G154400, Glyma.18G031866, Glyma.18G031932	Glyma.02G073100		GC-rich sequence DNA-binding factor-like protein with Tuftelin interacting domain	1.39373	-0.489178	-0.904554	OG0008402	AT1G25260	AT1G25260		Ribosomal protein L10 family protein	-0.294451	1.34513	-1.05068	OG0008402	Glyma.08G184300, Glyma.15G048200	Glyma.08G184300		Ribosomal protein L10 family protein	-0.869201	1.40071	-0.531509	OG0001241	AT1G63520, AT4G11450	AT1G63520		hypothetical protein (DUF3527)	-1.30933	0.191799	1.11753	OG0001241	Glyma.01G220300, Glyma.05G207900, Glyma.08G014600, Glyma.11G023400	Glyma.01G220300		Protein of unknown function (DUF3527)	-1.39607	0.502458	0.893608	OG0014797	AT3G13490
OG0001253	AT4G17500, AT5G47220	AT4G17500	ERF-1	ethylene responsive element binding factor 1	1.41357	-0.669854	-0.743716	OG0001253	Glyma.01G206600, Glyma.05G063600, Glyma.11G036500, Glyma.17G145400	Glyma.01G206600	ATERF-1,ERF-1	ethylene responsive element binding factor 1	1.41188	-0.635537	-0.776339	OG0008413	AT1G15750, AT1G80490	AT1G15750	TPL	Transducin family protein / WD-40 repeat family protein	0.0664454	1.19017	-1.25661	OG0008413	Glyma.07G028000	Glyma.07G028000	TPL,WSIP1	Transducin family protein / WD-40 repeat family protein	-0.241379	1.32746	-1.08608	OG0001271	AT4G25420, AT5G51810	AT4G25420	GA20OX1	2-oxoglutarate (2OG) and Fe(II)-dependent oxygenase superfamily protein	-1.29505	0.155447	1.1396	OG0001271	Glyma.09G149200, Glyma.10G241100, Glyma.16G200800, Glyma.20G153400	Glyma.09G149200	AT2353,ATGA20OX2,GA20OX2	gibberellin 20 oxidase 2	-1.41229	0.642243	0.770044	OG0014884	AT3G42830
OG0001254	AT4G19560, AT4G19600, AT5G45190	AT4G19560	CYCT1;2	Cyclin family protein	1.16582	0.110384	-1.2762	OG0001254	Glyma.07G223700, Glyma.20G023500, Glyma.20G023800	Glyma.07G223700		Cyclin family protein	1.38383	-0.43942	-0.944413	OG0008414	AT1G28530	AT1G28530		deneddylase	-0.866465	1.40118	-0.534719	OG0008414	Glyma.10G069100, Glyma.13G152304	Glyma.10G069100			-0.622484	1.41096	-0.788478	OG0001298	AT1G03457, AT4G03110	AT1G03457		RNA-binding (RRM/RBD/RNP motifs) family protein	-1.12679	-0.176704	1.3035	OG0001298	Glyma.02G152000, Glyma.03G208500, Glyma.10G022200, Glyma.19G205700	Glyma.02G152000	AtRBP-DR1,RBP-DR1	RNA-binding protein-defense related 1	-1.05965	-0.281264	1.34091	OG0015248	AT5G41150
OG0001268	AT4G08990, AT4G13610, AT4G14140, AT5G49160	AT4G08990		DNA (cytosine-5-)-methyltransferase family protein	0.857722	0.544913	-1.40263	OG0001268	Glyma.04G187600, Glyma.06G178200	Glyma.04G187600	DDM2,DMT01,DMT1,MET1,MET2,METI	methyltransferase 1	1.24087	-0.0329055	-1.20796	OG0008446	AT1G24510, AT1G67760	AT1G24510		TCP-1/cpn60 chaperonin family protein	-0.460009	1.38815	-0.928138	OG0008446	Glyma.11G244700	Glyma.11G244700		TCP-1/cpn60 chaperonin family protein	-0.341091	1.35913	-1.01804	OG0001317	AT4G17730	AT4G17730	SYP23	syntaxin of plants 23	-1.33476	0.262655	1.07211	OG0001317	Glyma.01G015600, Glyma.09G206800, Glyma.16G045900, Glyma.16G075400, Glyma.16G091900	Glyma.01G015600	ATSYP22,ATVAM3,SGR3,SYP22,VAM3	Syntaxin/t-SNARE family protein	-0.908271	-0.484631	1.3929	OG0015334	AT5G46150
OG0001299	AT1G02980, AT1G43140, AT1G59790, AT1G59800, AT4G02570	AT1G02980	CUL2	cullin 2	1.325	-0.234383	-1.09062	OG0001299	Glyma.07G249100	Glyma.07G249100	ATCUL1,AXR6,CUL1	cullin 1	1.3721	-0.389384	-0.982714	OG0008699	AT1G55980, AT1G56000	AT1G55980		FAD/NAD(P)-binding oxidoreductase family protein	0.0140331	1.21767	-1.2317	OG0008699	Glyma.08G173600	Glyma.08G173600		FAD/NAD(P)-binding oxidoreductase family protein	-0.32066	1.35318	-1.03252	OG0001332	AT4G12110, AT4G22753, AT4G22756	AT4G12110	SMO1-1	sterol-4alpha-methyl oxidase 1-1	-1.27357	0.104322	1.16925	OG0001332	Glyma.05G053300, Glyma.05G069532, Glyma.17G135800	Glyma.05G053300	ATSMO1,ATSMO1-1,SMO1-1	sterol-4alpha-methyl oxidase 1-1	-1.23515	0.0210895	1.21406	OG0015413	AT5G47720
OG0001336	AT4G18880, AT5G45710	AT4G18880	HSF A4A	heat shock transcription factor A4A	0.799369	0.610641	-1.41001	OG0001336	Glyma.05G162300, Glyma.08G119900, Glyma.13G225700, Glyma.15G086400	Glyma.05G162300	AT-HSFA4A,HSF A4A	heat shock transcription factor A4A	1.29737	-0.161223	-1.13615	OG0008895	AT1G61620	AT1G61620		phosphoinositide binding protein	-0.392111	1.37278	-0.980672	OG0008895	Glyma.13G247800, Glyma.15G066000	Glyma.13G247800		phosphoinositide binding	-0.703179	1.41421	-0.711027	OG0001350	AT1G12340, AT1G12390, AT1G62880, AT4G12090	AT1G12340		Cornichon family protein	-1.40851	0.59433	0.814176	OG0001350	Glyma.01G212700, Glyma.11G029100	Glyma.01G212700		Cornichon family protein	-1.29665	0.159413	1.13723	OG0015437	AT5G61920
OG0001371	AT1G48110, AT3G17330	AT1G48110	ECT7	evolutionarily conserved C-terminal region 7	1.29771	-0.162077	-1.13564	OG0001371	Glyma.07G233400, Glyma.09G031200, Glyma.15G136400, Glyma.17G038400	Glyma.07G233400	ECT7	evolutionarily conserved C-terminal region 7	0.949577	0.432806	-1.38238	OG0009260	AT1G70180	AT1G70180		Sterile alpha motif (SAM) domain-containing protein	-0.246832	1.32936	-1.08253	OG0009260	Glyma.01G036700, Glyma.02G029300	Glyma.01G036700		Sterile alpha motif (SAM) domain-containing protein	-0.1661	1.29932	-1.13322	OG0001363	AT1G02610, AT4G02075	AT1G02610		RING/FYVE/PHD zinc finger superfamily protein	-1.0597	-0.28119	1.34089	OG0001363	Glyma.02G013000, Glyma.03G219000, Glyma.10G013600, Glyma.19G215900	Glyma.02G013000		RING/FYVE/PHD zinc finger superfamily protein	-1.02887	-0.325849	1.35472	OG0015513	AT5G05920
OG0001373	AT1G17920, AT1G73360	AT1G17920	HDG12	homeodomain GLABROUS 12	0.999242	0.36706	-1.3663	OG0001373	Glyma.05G248800, Glyma.08G057400, Glyma.09G168000, Glyma.16G217800	Glyma.05G248800	ATHDG11,EDT1,HDG11	homeodomain GLABROUS 11	1.22803	-0.00659164	-1.22144	OG0009363	AT1G67950	AT1G67950		RNA-binding (RRM/RBD/RNP motifs) family protein	-0.693526	1.41413	-0.720602	OG0009363	Glyma.02G086600, Glyma.07G172700	Glyma.02G086600		RNA-binding (RRM/RBD/RNP motifs) family protein	-0.132308	1.28553	-1.15322	OG0001398	AT1G09440, AT1G56720, AT3G17420, AT5G18500	AT1G09440		Protein kinase superfamily protein	-1.41308	0.657562	0.75552	OG0001398	Glyma.10G144200, Glyma.20G093200	Glyma.10G144200		Protein kinase superfamily protein	-0.863539	-0.538141	1.40168	OG0000065	AT1G12210, AT1G12220, AT1G12280, AT1G12290, AT1G15890, AT1G51480, AT1G52660, AT1G61180, AT1G61190, AT1G61300, AT1G61310, AT1G62630, AT1G63350, AT1G63360, AT3G15700, AT4G10780, AT5G05400, AT5G43730, AT5G43740, AT5G47250, AT5G47260, AT5G63020
OG0001394	AT1G55720, AT1G55730, AT3G13320	AT1G55720	CAX6	vacuolar cation/proton exchanger	1.24525	-0.04209	-1.20316	OG0001394	Glyma.07G026800, Glyma.08G337000, Glyma.18G072200	Glyma.07G026800	ATCAX5,CAX5	cation exchanger 5	0.998953	0.367455	-1.36641	OG0009531	AT1G03180	AT1G03180		non-structural protein	-0.282495	1.34131	-1.05881	OG0009531	Glyma.03G153000, Glyma.19G155400	Glyma.03G153000			-0.161376	1.29743	-1.13606	OG0001419	AT1G15950, AT1G80820	AT1G15950	CCR1	cinnamoyl coa reductase 1	-1.33072	0.250758	1.07996	OG0001419	Glyma.07G023700, Glyma.08G218100, Glyma.13G369800, Glyma.15G003600	Glyma.07G023700	ATCCR1,CCR1,IRX4	cinnamoyl coa reductase 1	-1.25388	0.0605212	1.19336	OG0000136	AT2G24710, AT2G24720, AT2G29100, AT2G29110, AT2G29120, AT3G04110, AT3G07520, AT4G31710, AT5G11180, AT5G11210, AT5G27100, AT5G48400, AT5G48410
OG0001397	AT1G18610, AT1G74150	AT1G18610		Galactose oxidase/kelch repeat superfamily protein	1.15237	0.133766	-1.28614	OG0001397	Glyma.04G160700, Glyma.05G019700, Glyma.06G204800, Glyma.17G080100	Glyma.04G160700		Galactose oxidase/kelch repeat superfamily protein	1.2186	0.0122064	-1.2308	OG0009652	AT1G11630, AT1G61870	AT1G11630		Tetratricopeptide repeat (TPR)-like superfamily protein	0.066828	1.18996	-1.25679	OG0009652	Glyma.15G106500	Glyma.15G106500	PPR336	pentatricopeptide repeat 336	-0.116261	1.27873	-1.16247	OG0001456	AT1G55110, AT3G13810	AT1G55110	IDD7	indeterminate(ID)-domain 7	-1.21109	-0.0268682	1.23796	OG0001456	Glyma.07G009100, Glyma.08G192300, Glyma.13G349500, Glyma.15G024500	Glyma.07G009100	AtIDD7,IDD7	indeterminate(ID)-domain 7	-1.34083	0.281029	1.0598	OG0000144	AT1G12130, AT1G12140, AT1G12160, AT1G12200, AT1G62540, AT1G62560, AT1G62570, AT1G62580, AT1G62600, AT1G62620, AT1G63340, AT1G63370, AT1G63390, AT1G65860
OG0001402	AT1G12930	AT1G12930		ARM repeat superfamily protein	1.34968	-0.309103	-1.04058	OG0001402	Glyma.01G134000, Glyma.04G126700, Glyma.09G128151, Glyma.16G044400, Glyma.19G107500	Glyma.01G134000			1.14035	0.154187	-1.29454	OG0009885	AT3G60380	AT3G60380		cotton fiber protein	-0.5128	1.39779	-0.884993	OG0009885	Glyma.09G241900, Glyma.18G253700	Glyma.09G241900		hydroxyproline-rich glycoprotein family protein	-0.774307	1.41201	-0.637706	OG0001468	AT1G51400, AT3G21055	AT1G51400		Photosystem II 5 kD protein	-1.09236	-0.231685	1.32404	OG0001468	Glyma.10G089300, Glyma.10G089500, Glyma.15G275600, Glyma.15G275700	Glyma.10G089300		Photosystem II 5 kD protein	-1.25184	0.05613	1.19571	OG0000159	AT1G13420, AT1G13430, AT1G28170, AT2G03750, AT2G03760, AT2G03770, AT2G14920, AT2G27570, AT3G45070, AT3G45080, AT3G51210, AT4G26280, AT5G43690
OG0001447	AT1G26630, AT1G69410	AT1G26630	FBR12	Eukaryotic translation initiation factor 5A-1 (eIF-5A 1) protein	0.840662	0.564538	-1.4052	OG0001447	Glyma.04G165500, Glyma.05G024200, Glyma.06G197300, Glyma.17G103100	Glyma.04G165500	ATELF5A-1,EIF-5A,EIF5A,ELF5A-1	eukaryotic elongation factor 5A-1	1.15711	0.1256	-1.28271	OG0009926	AT3G27240, AT5G40810	AT3G27240		Cytochrome C1 family	-0.452448	1.3866	-0.93415	OG0009926	Glyma.19G084900	Glyma.19G084900		Cytochrome C1 family	-0.510015	1.39734	-0.88732	OG0001478	AT1G24320, AT1G67490	AT1G24320		Six-hairpin glycosidases superfamily protein	-1.09211	-0.232069	1.32418	OG0001478	Glyma.05G146400, Glyma.05G146500, Glyma.08G103167, Glyma.08G103233	Glyma.05G146400	GCS1,KNF	glucosidase 1	-0.849398	-0.554531	1.40393	OG0000171	AT1G66960, AT1G78480, AT1G78500, AT1G78950, AT1G78955, AT1G78960, AT1G78970, AT3G29255, AT4G15340, AT4G15370, AT5G36150, AT5G42600, AT5G48010
OG0001475	AT1G27720, AT5G43130	AT1G27720	TAF4B	TBP-associated factor 4B	1.36253	-0.353183	-1.00935	OG0001475	Glyma.04G044700, Glyma.06G045200, Glyma.14G087700, Glyma.17G236600	Glyma.04G044700	TAF4,TAF4B	TBP-associated factor 4	1.41191	-0.636097	-0.775814	OG0010214	AT3G09820, AT5G03300	AT3G09820	ADK1	adenosine kinase 1	-0.778869	1.4117	-0.632828	OG0010214	Glyma.19G182400	Glyma.19G182400	ADK2	adenosine kinase 2	-0.170329	1.30099	-1.13066	OG0001515	AT1G19330, AT1G75060	AT1G19330		histone deacetylase complex subunit	-1.16545	-0.111026	1.27648	OG0001515	Glyma.04G033900, Glyma.04G034000, Glyma.06G034100, Glyma.06G034200	Glyma.04G033900			-1.02741	-0.327913	1.35532	OG0000192	AT2G27180, AT3G11690, AT5G06380
OG0001484	AT1G09730	AT1G09730		Cysteine proteinases superfamily protein	1.26828	-0.092288	-1.17599	OG0001484	Glyma.02G214000, Glyma.02G214100, Glyma.04G093800, Glyma.06G095600, Glyma.12G161850	Glyma.02G214000		Cysteine proteinases superfamily protein	1.41024	-0.613396	-0.796846	OG0010222	AT3G07180	AT3G07180		GPI transamidase component PIG-S-like protein	-0.473298	1.39077	-0.91747	OG0010222	Glyma.08G349700, Glyma.18G166600	Glyma.08G349700		GPI transamidase component PIG-S-related	-0.191389	1.30917	-1.11778	OG0001584	AT3G02500, AT5G16030	AT3G02500		mental retardation GTPase activating protein	-0.883396	-0.514706	1.3981	OG0001584	Glyma.08G256900, Glyma.13G046900, Glyma.18G281000, Glyma.19G045400	Glyma.08G256900			-1.11165	-0.201257	1.31291	OG0000278	AT5G64770
OG0001505	AT1G19680, AT1G75400	AT1G19680		RING/U-box superfamily protein	1.04062	0.309046	-1.34967	OG0001505	Glyma.04G029500, Glyma.06G029500, Glyma.14G071300, Glyma.17G253300	Glyma.04G029500		RING/U-box superfamily protein	1.41345	-0.666539	-0.746913	OG0010288	AT3G08980	AT3G08980		Peptidase S24/S26A/S26B/S26C family protein	-0.838331	1.40552	-0.567192	OG0010288	Glyma.07G148800, Glyma.18G200000	Glyma.07G148800		Peptidase S24/S26A/S26B/S26C family protein	-0.398871	1.37446	-0.975586	OG0001585	AT3G06150, AT5G19060	AT3G06150		cytochrome P450 family protein	-1.40779	0.820489	0.587302	OG0001585	Glyma.07G256900, Glyma.13G208900, Glyma.15G103900, Glyma.17G017200	Glyma.07G256900			-1.27784	0.114199	1.16365	OG0000297	AT1G56680, AT2G43570, AT2G43580, AT2G43590, AT2G43600, AT2G43610, AT2G43620, AT3G47540, AT3G54420
OG0001514	AT1G18900, AT1G74750	AT1G18900		Pentatricopeptide repeat (PPR) superfamily protein	1.30289	-0.17516	-1.12773	OG0001514	Glyma.04G175400, Glyma.05G030900, Glyma.06G189500, Glyma.17G095900	Glyma.04G175400		Pentatricopeptide repeat (PPR) superfamily protein	1.18135	0.0826125	-1.26396	OG0010471	AT3G22670	AT3G22670		Pentatricopeptide repeat (PPR) superfamily protein	-0.689592	1.41407	-0.724478	OG0010471	Glyma.01G235800, Glyma.11G007400	Glyma.01G235800		Pentatricopeptide repeat (PPR) superfamily protein	-0.533578	1.40102	-0.867438	OG0001596	AT3G45577, AT3G45590, AT5G60230	AT3G45577		tRNA-intron endonuclease	-1.41235	0.769001	0.643351	OG0001596	Glyma.04G189200, Glyma.10G072100, Glyma.19G143800	Glyma.04G189200	ATSEN1,SEN1	splicing endonuclease 1	-1.35931	0.34172	1.01759	OG0000299	AT1G05340, AT1G56060, AT2G32190, AT2G32200, AT2G32210, AT3G22231, AT3G22235, AT3G22240, AT3G49845
OG0001528	AT1G11390, AT1G61640	AT1G11390		Protein kinase superfamily protein	1.39825	-0.515634	-0.882617	OG0001528	Glyma.07G189200, Glyma.08G060100, Glyma.13G247300, Glyma.15G066700	Glyma.07G189200		Protein kinase superfamily protein	1.27699	-0.112212	-1.16478	OG0010529	AT3G03250, AT5G17310	AT3G03250	UGP1	UDP-GLUCOSE PYROPHOSPHORYLASE 1	-0.0612314	1.25421	-1.19298	OG0010529	Glyma.02G241100	Glyma.02G241100	AtUGP2,UGP2	UDP-glucose pyrophosphorylase 2	-0.00785548	1.22865	-1.2208	OG0001609	AT3G53400, AT5G03190	AT3G53400		peptide upstream protein	-1.33757	0.271075	1.0665	OG0001609	Glyma.03G180300, Glyma.10G051900, Glyma.13G139300, Glyma.19G181000	Glyma.03G180300			-1.19115	-0.0646233	1.25578	OG0000486	AT1G09350, AT1G56600, AT1G60450, AT1G60470, AT2G47180
OG0001539	AT1G28060, AT3G55930, AT3G56790	AT1G28060		Pre-mRNA-splicing factor 3	0.82344	0.584001	-1.40744	OG0001539	Glyma.01G229700, Glyma.11G012500, Glyma.20G241900	Glyma.01G229700		Pre-mRNA-splicing factor 3	1.36738	-0.371108	-0.99627	OG0011073	AT5G63980	AT5G63980	SAL1	SAL1 phosphatase-like protein	-0.744559	1.41354	-0.668981	OG0011073	Glyma.05G132200, Glyma.08G086800	Glyma.05G132200	ALX8,ATSAL1,FRY1,HOS2,RON1,SAL1	Inositol monophosphatase family protein	-0.600273	1.40908	-0.808806	OG0001657	AT3G08890, AT5G01610, AT5G37070	AT3G08890		hypothetical protein (Protein of unknown function%2C DUF538)	-1.19943	-0.0491418	1.24858	OG0001657	Glyma.01G124602, Glyma.03G050000, Glyma.07G155400	Glyma.01G124602		Protein of unknown function, DUF538	-1.3514	0.314737	1.03666	OG0000757	AT4G35660
OG0001541	AT1G54170, AT3G14010	AT1G54170	CID3	CTC-interacting domain 3	1.09558	0.22667	-1.32225	OG0001541	Glyma.07G0363000, Glyma.13G346900, Glyma.15G027500, Glyma.16G005700	Glyma.07G0363000			1.40595	-0.570759	-0.83519	OG0011438	AT5G35400	AT5G35400		Pseudouridine synthase family protein	-0.0969051	1.27032	-1.17341	OG0011438	Glyma.05G220800, Glyma.08G027300	Glyma.05G220800		Pseudouridine synthase family protein	-0.108359	1.27532	-1.16696	OG0001681	AT5G28910, AT5G28960	AT5G28910		alpha-(1%2C6)-fucosyltransferase	-1.41259	0.764957	0.647633	OG0001681	Glyma.03G250300, Glyma.10G1656003, Glyma.19G247901, Glyma.20G223600	Glyma.03G250300			-1.41027	0.613683	0.796583	OG0000768	AT4G36860, AT5G66610, AT5G66620, AT5G66630, AT5G66640
OG0001555	AT1G79090	AT1G79090		topoisomerase II-associated protein	1.32358	-0.230391	-1.09319	OG0001555	Glyma.08G171700, Glyma.08G171800, Glyma.15G214500, Glyma.15G255100, Glyma.15G255200	Glyma.08G171700			1.25181	-0.0560593	-1.19575	OG0011611	AT5G57950	AT5G57950		26S proteasome regulatory subunit	-0.569525	1.4058	-0.836278	OG0011611	Glyma.06G219200, Glyma.06G219400	Glyma.06G219200		26S proteasome regulatory subunit, putative	-0.167121	1.29972	-1.1326	OG0001694	AT5G51010	AT5G51010		Rubredoxin-like superfamily protein	-0.885605	-0.512068	1.39767	OG0001694	Glyma.04G202300, Glyma.05G199700, Glyma.06G163200, Glyma.08G007200, Glyma.17G183301	Glyma.04G202300		Rubredoxin-like superfamily protein	-0.999233	-0.367073	1.36631	OG0000775	AT4G08290
OG0001573	AT3G06410, AT5G18550	AT3G06410		Zinc finger C-x8-C-x5-C-x3-H type family protein	1.25679	-0.0668178	-1.18997	OG0001573	Glyma.07G250000, Glyma.13G217000, Glyma.15G095500, Glyma.17G024400	Glyma.07G250000		Zinc finger C-x8-C-x5-C-x3-H type family protein	1.40955	-0.60536	-0.804187	OG0011634	AT5G51800	AT5G51800		Protein kinase superfamily protein	-0.511123	1.39752	-0.886395	OG0011634	Glyma.09G149700, Glyma.16G201100	Glyma.09G149700		Protein kinase superfamily protein	-0.743098	1.41359	-0.670495	OG0001712	AT5G09960, AT5G64850	AT5G09960		sorbin/SH3 domain protein	-0.771946	-0.640221	1.41217	OG0001712	Glyma.04G219000, Glyma.05G184200, Glyma.06G146800, Glyma.08G142000	Glyma.04G219000			-1.18283	-0.0799188	1.26275	OG0000778	AT3G02810, AT3G07070, AT3G24790, AT4G13190, AT5G16500
OG0001578	AT3G61780, AT5G28320, AT5G28400	AT3G61780	emb1703	embryo defective 1703	1.0598	0.281034	-1.34084	OG0001578	Glyma.07G055366, Glyma.07G055432, Glyma.16G024100	Glyma.07G055366	emb1703	embryo defective 1703	1.36614	-0.366435	-0.9997	OG0011757	AT5G62290	AT5G62290		nucleotide-sensitive chloride conductance regulator (ICln) family protein	-0.0937919	1.26894	-1.17515	OG0011757	Glyma.09G233200, Glyma.14G044000	Glyma.09G233200		nucleotide-sensitive chloride conductance regulator (ICln) family protein	-0.833669	1.40615	-0.572482	OG0001724	AT5G07350, AT5G61780	AT5G07350	Tudor1	TUDOR-SN protein 1	-1.30435	0.178886	1.12546	OG0001724	Glyma.04G203000, Glyma.05G199100, Glyma.06G162500, Glyma.08G006400	Glyma.04G203000	AtTudor1,TSN1,Tudor1	TUDOR-SN protein 1	-1.01445	-0.346106	1.36055	OG0000785	AT1G12480, AT4G27970, AT5G24030
OG0001598	AT3G13210, AT3G51110, AT5G41770, AT5G45990	AT3G13210		crooked neck protein%2C putative / cell cycle protein	0.761029	0.651778	-1.41281	OG0001598	Glyma.01G224300, Glyma.11G018600	Glyma.01G224300		crooked neck protein, putative / cell cycle protein, putative	1.28152	-0.122807	-1.15871	OG0011865	AT5G39600	AT5G39600		39S ribosomal protein	-0.674242	1.41371	-0.73947	OG0011865	Glyma.04G025800, Glyma.06G025600	Glyma.04G025800			-0.377803	1.36913	-0.991331	OG0001865	AT2G24280	AT2G24280		alpha/beta-Hydrolases superfamily protein	-1.32217	0.226459	1.09571	OG0001865	Glyma.03G199100, Glyma.03G199300, Glyma.03G199400, Glyma.19G196700	Glyma.03G199100		alpha/beta-Hydrolases superfamily protein	-1.28484	0.130658	1.15418	OG0001018	AT2G21220, AT4G38860
OG0001614	AT3G27860, AT5G40340	AT3G27860		Tudor/PWWP/MBT superfamily protein	0.767801	0.644623	-1.41242	OG0001614	Glyma.05G006200, Glyma.16G073200, Glyma.19G006600, Glyma.19G065400	Glyma.05G006200		Tudor/PWWP/MBT superfamily protein	1.38955	-0.467056	-0.922497	OG0012918	AT2G27020	AT2G27020	PAG1	20S proteasome alpha subunit G1	-0.13309	1.28585	-1.15276	OG0012918	Glyma.19G072100	Glyma.19G072100	PAG1	20S proteasome alpha subunit G1	-0.835848	1.40586	-0.570013	OG0001869	AT1G43780, AT2G12480, AT5G42230, AT5G42240	AT1G43780	scpl44	serine carboxypeptidase-like 44	-1.41103	0.62336	0.787668	OG0001869	Glyma.04G240600	Glyma.04G240600	scpl42	serine carboxypeptidase-like 42	-1.35833	0.338265	1.02006	OG0001036	AT1G01120, AT2G46720, AT3G10280
OG0001628	AT3G10810, AT3G56590	AT3G10810		zinc finger (C3HC4-type RING finger) family protein	1.25821	-0.0699324	-1.18828	OG0001628	Glyma.02G161900, Glyma.10G101600, Glyma.10G101800, Glyma.19G125700	Glyma.02G161900		hydroxyproline-rich glycoprotein family protein	1.38232	-0.432514	-0.949804	OG0012953	AT2G26300	AT2G26300	GP ALPHA 1	G protein alpha subunit 1	-0.276997	1.33952	-1.06252	OG0012953	Glyma.04G056600	Glyma.04G056600	ATGPA1,GP ALPHA 1,GPA1	G protein alpha subunit 1	-0.617947	1.41061	-0.792665	OG0001889	AT2G06200	AT2G06200	GRF6	growth-regulating factor 6	-1.15709	-0.12562	1.28271	OG0001889	Glyma.09G068700, Glyma.13G109500, Glyma.15G176500, Glyma.17G050200	Glyma.09G068700	AtGRF5,GRF5	growth-regulating factor 5	-1.29706	0.16044	1.13662	OG0001079	AT1G49270, AT2G18470, AT3G18810, AT4G34440
OG0001636	AT3G02000, AT5G14070	AT3G02000	ROXY1	Thioredoxin superfamily protein	1.27375	-0.104743	-1.16901	OG0001636	Glyma.02G096300, Glyma.16G052800, Glyma.18G285200, Glyma.19G096600	Glyma.02G096300	ROXY2	Thioredoxin superfamily protein	1.23068	-0.0119638	-1.21872	OG0012993	AT2G42910	AT2G42910		Phosphoribosyltransferase family protein	-0.47388	1.39088	-0.917	OG0012993	Glyma.08G309300	Glyma.08G309300		Phosphoribosyltransferase family protein	-0.402931	1.37545	-0.972517	OG0001942	AT2G46810, AT3G61950, AT4G01460	AT2G46810		basic helix-loop-helix (bHLH) DNA-binding superfamily protein	-1.07604	-0.256708	1.33275	OG0001942	Glyma.07G049100, Glyma.16G017700	Glyma.07G049100		basic helix-loop-helix (bHLH) DNA-binding superfamily protein	-1.1631	-0.115156	1.27826	OG0001166	AT1G14700, AT2G01890
OG0001637	AT3G26950	AT3G26950		transmembrane protein	1.17812	0.088461	-1.26658	OG0001637	Glyma.02G065000, Glyma.16G052500, Glyma.16G146100, Glyma.19G097001, Glyma.19G097101	Glyma.02G065000			1.06672	0.270739	-1.33746	OG0013062	AT2G30410	AT2G30410	KIS	tubulin folding cofactor A (KIESEL)	-0.182074	1.30559	-1.12351	OG0013062	Glyma.12G219600	Glyma.12G219600	KIS,TFCA	tubulin folding cofactor A (KIESEL)	-0.360189	1.36445	-1.00426	OG0001961	AT2G37630	AT2G37630	AS1	myb-like HTH transcriptional regulator family protein	-1.40707	0.580608	0.826464	OG0001961	Glyma.03G081900, Glyma.07G132400, Glyma.18G151400, Glyma.18G181300	Glyma.03G081900	AS1,ATMYB91,ATPHAN,MYB91	myb-like HTH transcriptional regulator family protein	-1.41148	0.629671	0.781812	OG0001293	AT1G04250, AT3G04730, AT3G23050, AT4G14550
OG0001643	AT3G01170, AT5G15260	AT3G01170		Ribosomal protein L34e superfamily protein	0.825988	0.581142	-1.40713	OG0001643	Glyma.09G237100, Glyma.13G062600, Glyma.18G260400, Glyma.19G023000	Glyma.09G237100		Ribosomal protein L34e superfamily protein	1.07404	0.259748	-1.33378	OG0013502	AT4G31010	AT4G31010		RNA-binding CRS1 / YhbY (CRM) domain-containing protein	-0.312882	1.35084	-1.03795	OG0013502	Glyma.16G024800	Glyma.16G024800		RNA-binding CRS1 / YhbY (CRM) domain-containing protein	-0.733569	1.41388	-0.68031	OG0001986	AT2G26520	AT2G26520		transmembrane protein	-0.789386	-0.621502	1.41089	OG0001986	Glyma.02G134900, Glyma.04G036500, Glyma.06G036600, Glyma.07G210000	Glyma.02G134900			-0.93455	-0.451943	1.38649	OG0001381	AT1G10620, AT1G23540, AT1G70450, AT1G70460
OG0001644	AT3G06140, AT5G19080	AT3G06140	LUL4	RING/U-box superfamily protein	1.19965	0.0487289	-1.24838	OG0001644	Glyma.07G257200, Glyma.13G208500, Glyma.15G104300, Glyma.17G016900	Glyma.07G257200		RING/U-box superfamily protein	1.36073	-0.346737	-1.01399	OG0013585	AT4G24820	AT4G24820		26S proteasome regulatory subunit Rpn7	-0.0264559	1.23776	-1.2113	OG0013585	Glyma.17G127100	Glyma.17G127100		26S proteasome, regulatory subunit Rpn7;Proteasome component (PCI) domain	-0.650512	1.41274	-0.76223	OG0001999	AT2G24040, AT4G28088, AT4G30650, AT4G30660	AT2G24040		Low temperature and salt responsive protein family	-0.975928	-0.398418	1.37435	OG0001999	Glyma.02G205102	Glyma.02G205102		Low temperature and salt responsive protein family	-1.18151	-0.0823233	1.26383	OG0001393	AT1G63310
OG0001668	AT3G49550, AT5G24610	AT3G49550		hypothetical protein	1.01492	0.34545	-1.36037	OG0001668	Glyma.02G221000, Glyma.04G225900, Glyma.06G138900, Glyma.14G188500	Glyma.02G221000			0.975935	0.398409	-1.37434	OG0013822	AT1G05500	AT1G05500	NTMC2T2.1	Calcium-dependent lipid-binding (CaLB domain) family protein	-0.0245194	1.23682	-1.2123	OG0013822	Glyma.17G109500	Glyma.17G109500	ATSYTE,NTMC2T2.1,NTMC2TYPE2.1,SYT5,SYTE	Calcium-dependent lipid-binding (CaLB domain) family protein	-0.790743	1.41077	-0.620032	OG0002042	AT2G18630	AT2G18630		transmembrane protein%2C putative (DUF677)	-1.30401	0.178012	1.126	OG0002042	Glyma.01G178400, Glyma.02G059100, Glyma.11G063800, Glyma.16G141800	Glyma.01G178400		Protein of unknown function (DUF677)	-1.27563	0.109076	1.16656	OG0001409	AT1G16510, AT1G56150, AT1G79130, AT3G12830
OG0001670	AT3G03870, AT5G18130	AT3G03870		transmembrane protein	1.32026	-0.221164	-1.09909	OG0001670	Glyma.02G072500, Glyma.16G040300, Glyma.16G153700, Glyma.19G112800	Glyma.02G072500			1.26783	-0.0912825	-1.17655	OG0013875	AT1G77470	AT1G77470	RFC3	replication factor C subunit 3	-0.162125	1.29773	-1.13561	OG0013875	Glyma.06G114100	Glyma.06G114100	RFC3,RFC5	replication factor C subunit 3	-0.432777	1.38238	-0.949599	OG0002051	AT2G44740	AT2G44740	CYCP4;1	cyclin p4%3B1	-1.13818	-0.157821	1.296	OG0002051	Glyma.03G107800, Glyma.07G119100, Glyma.09G245400, Glyma.18G247800	Glyma.03G107800	CYCP4;1	cyclin p4;1	-1.20848	-0.0319053	1.24039	OG0001431	AT1G26310, AT1G69120
OG0001688	AT5G52910	AT5G52910	ATIM	timeless family protein	1.02705	0.328422	-1.35547	OG0001688	Glyma.03G109600, Glyma.10G227900, Glyma.10G228400, Glyma.14G176200, Glyma.20G164400	Glyma.03G109600	ATIM	timeless family protein	1.26299	-0.0804661	-1.18253	OG0013953	AT1G52530	AT1G52530		Hus1-like protein	-0.715681	1.41418	-0.698497	OG0013953	Glyma.13G059800	Glyma.13G059800			-0.245981	1.32907	-1.08309	OG0002055	AT1G50600, AT2G04890, AT5G48150	AT1G50600	SCL5	scarecrow-like 5	-1.33461	0.262211	1.0724	OG0002055	Glyma.02G306200, Glyma.14G006900	Glyma.02G306200	PAT1	GRAS family transcription factor	-0.929479	-0.458326	1.38781	OG0001542	AT1G64340, AT5G41810
OG0001700	AT5G43810	AT5G43810	AGO10	Stabilizer of iron transporter SufD / Polynucleotidyl transferase	1.41242	-0.767829	-0.644594	OG0001700	Glyma.02G002500, Glyma.10G002700, Glyma.10G242800, Glyma.15G219050, Glyma.20G151400	Glyma.02G002500	AGO10,PNH,ZLL	Stabilizer of iron transporter SufD / Polynucleotidyl transferase	1.0241	0.332592	-1.35669	OG0014055	AT1G09150	AT1G09150		pseudouridine synthase and archaeosine transglycosylase (PUA) domain-containing protein	-0.832563	1.4063	-0.573733	OG0014055	Glyma.06G132000	Glyma.06G132000		pseudouridine synthase and archaeosine transglycosylase (PUA) domain-containing protein	-0.349725	1.36157	-1.01184	OG0002129	AT2G27230	AT2G27230	LHW	transcription factor-like protein	-0.920523	-0.469511	1.39003	OG0002129	Glyma.11G179000, Glyma.12G094500, Glyma.12G188600, Glyma.13G313000	Glyma.11G179000	LHW	transcription factor-related	-1.41399	0.728985	0.685001	OG0001550	AT1G05280
OG0001710	AT5G17690	AT5G17690	TFL2	like heterochromatin protein (LHP1)	1.36748	-0.371476	-0.996	OG0001710	Glyma.03G094200, Glyma.03G111600, Glyma.04G002100, Glyma.06G001700, Glyma.16G079900	Glyma.03G094200	LHP1,TFL2	like heterochromatin protein (LHP1)	1.19135	0.0642661	-1.25561	OG0014212	AT1G19600	AT1G19600		pfkB-like carbohydrate kinase family protein	-0.722587	1.4141	-0.691513	OG0014212	Glyma.04G030600	Glyma.04G030600		pfkB-like carbohydrate kinase family protein	-0.881342	1.3985	-0.517153	OG0002133	AT2G45260, AT4G33320, AT4G34080, AT4G36100	AT2G45260		myosin-4 protein (DUF641)	-1.34318	0.288312	1.05487	OG0002133	Glyma.03G028400	Glyma.03G028400		Plant protein of unknown function (DUF641)	-1.32881	0.245228	1.08358	OG0001608	AT3G28345, AT3G28360, AT3G28380, AT3G28390, AT3G28415
OG0001847	AT5G08670, AT5G08680, AT5G08690, ATCG00480	AT5G08670		ATP synthase alpha/beta family protein	1.41079	-0.620217	-0.790573	OG0001847	Glyma.20G123600	Glyma.20G123600		ATP synthase alpha/beta family protein	0.957021	0.4232	-1.38022	OG0014302	AT1G27770	AT1G27770	ACA1	autoinhibited Ca2+-ATPase 1	-0.845807	1.40446	-0.558656	OG0014302	Glyma.04G045400	Glyma.04G045400	ACA1,PEA1	autoinhibited Ca2+-ATPase 1	0.0224691	1.21336	-1.23582	OG0002159	AT1G29890, AT2G34410, AT5G46340	AT1G29890	RWA4	O-acetyltransferase family protein	-1.40962	0.606169	0.803451	OG0002159	Glyma.05G127700, Glyma.08G082500	Glyma.05G127700		O-acetyltransferase family protein	-1.21122	-0.026615	1.23784	OG0001647	AT3G06490, AT5G49620
OG0001883	AT2G13790, AT2G13800, AT4G33430	AT2G13790	SERK4	somatic embryogenesis receptor-like kinase 4	1.31575	-0.208872	-1.10688	OG0001883	Glyma.08G180800, Glyma.15G051600	Glyma.08G180800	ATBAK1,ATSERK3,BAK1,ELG,RKS10,SERK3	BRI1-associated receptor kinase	0.777939	0.633825	-1.41176	OG0014523	AT3G10410	AT3G10410	SCPL49	SERINE CARBOXYPEPTIDASE-LIKE 49	-0.713303	1.4142	-0.700893	OG0014523	Glyma.10G207300	Glyma.10G207300	CPY,SCPL49	SERINE CARBOXYPEPTIDASE-LIKE 49	-0.175617	1.30307	-1.12746	OG0002161	AT2G21410, AT4G39080	AT2G21410	VHA-A2	vacuolar proton ATPase A2	-1.01471	-0.345743	1.36045	OG0002161	Glyma.03G214251, Glyma.11G113400, Glyma.12G039300	Glyma.03G214251	VHA-A3	vacuolar proton ATPase A3	-1.10932	-0.20498	1.3143	OG0001648	AT3G01220, AT5G15150
OG0001887	AT2G18900, AT3G26480	AT2G18900		Transducin/WD40 repeat-like superfamily protein	1.17304	0.0975783	-1.27062	OG0001887	Glyma.11G074200, Glyma.13G097400, Glyma.17G062200	Glyma.11G074200		Transducin/WD40 repeat-like superfamily protein	1.2148	0.0196559	-1.23445	OG0014601	AT3G12530	AT3G12530	PSF2	PSF2	-0.341126	1.35914	-1.01802	OG0014601	Glyma.16G058300	Glyma.16G058300	PSF2	PSF2	-0.17092	1.30123	-1.13031	OG0002184	AT2G22900, AT4G37690, AT4G38310	AT2G22900		Galactosyl transferase GMA12/MNN10 family protein	-1.15944	-0.121553	1.28099	OG0002184	Glyma.01G195000, Glyma.11G046800	Glyma.01G195000		Galactosyl transferase GMA12/MNN10 family protein	-0.924924	-0.46403	1.38895	OG0001667	AT3G02940, AT5G16770
OG0001935	AT1G03860, AT2G20530, AT4G28510, AT5G44140	AT1G03860	PHB2	prohibitin 2	0.913006	0.478813	-1.39182	OG0001935	Glyma.09G173500	Glyma.09G173500	ATPHB2,PHB2	prohibitin 2	1.13333	0.165919	-1.29925	OG0014703	AT3G53620	AT3G53620	PPa4	pyrophosphorylase 4	0.00897305	1.22023	-1.22921	OG0014703	Glyma.10G044700	Glyma.10G044700	AtPPa4,PPa4	pyrophosphorylase 4	-0.646036	1.4125	-0.766467	OG0002210	AT4G18020	AT4G18020	APRR2	CheY-like two-component responsive regulator family protein	-1.40251	0.544051	0.858464	OG0002210	Glyma.01G200800, Glyma.05G070200, Glyma.11G041300, Glyma.17G152800	Glyma.01G200800	APRR2,PRR2	CheY-like two-component responsive regulator family protein	-1.15895	-0.122392	1.28135	OG0001697	AT5G50570, AT5G50670
OG0001941	AT1G06380, AT2G42650, AT3G58660	AT1G06380		Ribosomal protein L1p/L10e family	1.31694	-0.212102	-1.10484	OG0001941	Glyma.08G173300, Glyma.15G254100	Glyma.08G173300		Ribosomal protein L1p/L10e family	1.18787	0.0706894	-1.25856	OG0015122	AT5G58290	AT5G58290	RPT3	regulatory particle triple-A ATPase 3	-0.318588	1.35256	-1.03397	OG0015122	Glyma.11G200000	Glyma.11G200000	RPT3	regulatory particle triple-A ATPase 3	-0.531	1.40063	-0.869634	OG0002223	AT4G29720	AT4G29720	PAO5	polyamine oxidase 5	-1.11615	-0.194022	1.31017	OG0002223	Glyma.09G063000, Glyma.13G104100, Glyma.15G169600, Glyma.17G055000	Glyma.09G063000	ATPAO5,PAO5	polyamine oxidase 5	-1.32689	0.239744	1.08715	OG0001876	AT2G38480
OG0001947	AT2G36480	AT2G36480		pre-mRNA cleavage complex 2 Pcf11-like protein	1.13084	0.170035	-1.30088	OG0001947	Glyma.03G191200, Glyma.10G066300, Glyma.19G191800, Glyma.19G191900	Glyma.03G191200		ENTH/VHS family protein	1.40957	-0.605626	-0.803945	OG0015207	AT5G28530	AT5G28530	FRS10	FAR1-related sequence 10	-0.699092	1.41418	-0.715091	OG0015207	Glyma.09G012900	Glyma.09G012900	FRS10	FAR1-related sequence 10	-0.427446	1.38118	-0.953739	OG0002325	AT1G73790, AT4G09550	AT1G73790	GIP2	mitotic-spindle organizing 1B-like protein (DUF3743)	-1.23916	0.0293586	1.2098	OG0002325	Glyma.01G100100, Glyma.03G068900, Glyma.03G125300	Glyma.01G100100	ATGIP1,GIP1	AtGCP3 interacting protein 1	-0.969687	-0.406661	1.37635	OG0002045	AT2G44940, AT3G60490
OG0002008	AT1G07360, AT2G29580, AT5G04210, AT5G07060	AT1G07360	MAC5A	CCCH-type zinc fingerfamily protein with RNA-binding domain-containing protein	1.40155	-0.537218	-0.864328	OG0002008	Glyma.13G076300	Glyma.13G076300		CCCH-type zinc fingerfamily protein with RNA-binding domain	0.998321	0.368316	-1.36664	OG0015351	AT5G46280	AT5G46280	MCM3	Minichromosome maintenance (MCM2/3/5) family protein	-0.636441	1.41193	-0.775492	OG0015351	Glyma.08G084400	Glyma.08G084400	MCM3	Minichromosome maintenance (MCM2/3/5) family protein	-0.539512	1.40188	-0.862364	OG0002326	AT4G00335	AT4G00335	RHB1A	RING-H2 finger B1A	-1.01981	-0.338611	1.35843	OG0002326	Glyma.07G068900, Glyma.09G257100, Glyma.16G034700, Glyma.18G235300	Glyma.07G068900	RHB1A	RING-H2 finger B1A	-1.34772	0.302741	1.04498	OG0002080	AT2G37280, AT3G53480
OG0002023	AT1G32230, AT2G35510	AT1G32230	RCD1	WWE protein-protein interaction domain protein family	0.834336	0.571727	-1.40606	OG0002023	Glyma.01G015000, Glyma.01G015200, Glyma.09G207200	Glyma.01G015000	ATP8,CEO,CEO1,RCD1	WWE protein-protein interaction domain protein family	1.11637	0.193676	-1.31004	OG0015399	AT5G17990	AT5G17990	TRP1	tryptophan biosynthesis 1	-0.59241	1.40831	-0.815904	OG0015399	Glyma.04G184900	Glyma.04G184900	pat1,TRP1	tryptophan biosynthesis 1	-0.298247	1.34632	-1.04808	OG0002334	AT4G36970	AT4G36970		Remorin family protein	-1.31171	0.198084	1.11363	OG0002334	Glyma.01G186300, Glyma.05G095500, Glyma.11G055600, Glyma.17G174300	Glyma.01G186300		Remorin family protein	-1.41393	0.731286	0.682648	OG0002189	AT4G26490, AT5G56050, AT5G56070
OG0002032	AT2G07440, AT2G41310, AT3G57040	AT2G07440		two-component responsive regulator-related / response regulator protein-like protein	0.761726	0.651044	-1.41277	OG0002032	Glyma.03G130000, Glyma.19G132300	Glyma.03G130000	ARR9,ATRR4	response regulator 9	1.37123	-0.385968	-0.985265	OG0015493	AT5G06550	AT5G06550		transferring glycosyl group transferase	-0.0206855	1.23496	-1.21427	OG0015493	Glyma.19G202600	Glyma.19G202600			-0.823667	1.40741	-0.583746	OG0002355	AT1G44542, AT4G34180, AT4G35220	AT1G44542		Cyclase family protein	-0.802896	-0.606777	1.40967	OG0002355	Glyma.10G263400, Glyma.20G126800	Glyma.10G263400		Cyclase family protein	-1.09005	-0.235253	1.32531	OG0002273	AT4G11950, AT4G22900
OG0002034	AT2G23910, AT4G30470	AT2G23910		NAD(P)-binding Rossmann-fold superfamily protein	1.4104	-0.615355	-0.795048	OG0002034	Glyma.01G017100, Glyma.08G270600, Glyma.09G205700	Glyma.01G017100		NAD(P)-binding Rossmann-fold superfamily protein	1.31528	-0.207609	-1.10767	OG0015520	AT5G13830	AT5G13830		FtsJ-like methyltransferase family protein	-0.195237	1.31064	-1.1154	OG0015520	Glyma.14G067900	Glyma.14G067900		FtsJ-like methyltransferase family protein	-0.604434	1.40946	-0.805029	OG0002370	AT1G30560, AT3G47420, AT4G25220	AT1G30560	G3Pp3	Major facilitator superfamily protein	-1.29208	0.148137	1.14394	OG0002370	Glyma.09G223700, Glyma.12G013200	Glyma.09G223700	ATPS3,PS3	phosphate starvation-induced gene 3	-1.32167	0.225068	1.0966	OG0002274	AT4G04985, AT4G12920, AT4G30030, AT4G30040
OG0002062	AT2G33860	AT2G33860	ETT	Transcriptional factor B3 family protein / auxin-responsive factor AUX/IAA-like protein	0.988777	0.381249	-1.37003	OG0002062	Glyma.07G202200, Glyma.13G174000, Glyma.13G234200, Glyma.15G078800	Glyma.07G202200	ARF3,ETT	Transcriptional factor B3 family protein / auxin-responsive factor AUX/IAA-related	1.36674	-0.368688	-0.998048	OG0015526	AT5G66180	AT5G66180		S-adenosyl-L-methionine-dependent methyltransferases superfamily protein	0.0262499	1.21141	-1.23766	OG0015526	Glyma.02G047100	Glyma.02G047100		S-adenosyl-L-methionine-dependent methyltransferases superfamily protein	-0.0794908	1.26255	-1.18306	OG0002379	AT4G17810	AT4G17810		C2H2 and C2HC zinc fingers superfamily protein	-1.04643	-0.300645	1.34707	OG0002379	Glyma.01G198700, Glyma.05G111400, Glyma.11G043200, Glyma.17G155600	Glyma.01G198700		C2H2 and C2HC zinc fingers superfamily protein	-1.08641	-0.240883	1.32729	OG0002295	AT1G11080, AT1G61130, AT4G15100
OG0002082	AT1G72590, AT2G16530, AT3G43840	AT1G72590		3-oxo-5-alpha-steroid 4-dehydrogenase family protein	1.18385	0.078059	-1.26191	OG0002082	Glyma.11G110300, Glyma.12G036600	Glyma.11G110300		3-oxo-5-alpha-steroid 4-dehydrogenase family protein	1.34864	-0.305691	-1.04294	OG0000052	AT2G44480	AT2G44480	BGLU17	beta glucosidase 17	-0.600396	1.40909	-0.808695	OG0005445	Glyma.10G004200, Glyma.10G182400, Glyma.20G207600	Glyma.10G004200		Protein phosphatase 2C family protein	-0.872465	1.40013	-0.527668	OG0002384	AT4G34880	AT4G34880		Amidase family protein	-1.12267	-0.183454	1.30612	OG0002384	Glyma.05G149500, Glyma.08G106000, Glyma.08G106100, Glyma.08G106200	Glyma.05G149500		Amidase family protein	-1.02672	-0.328892	1.35561	OG0002300	AT1G34510, AT3G03670, AT4G26010, AT5G17820
OG0002094	AT1G28395, AT2G33847	AT1G28395		hypothetical protein	1.39664	-0.505855	-0.890787	OG0002094	Glyma.13G236300, Glyma.15G077400, Glyma.15G167666	Glyma.13G236300			1.32343	-0.229982	-1.09345	OG0000091	AT1G03400, AT1G03410, AT1G04350, AT1G04380, AT1G06620, AT1G06640, AT1G06645, AT1G06650, AT2G25450, AT2G30830, AT2G30840, AT3G61400, AT5G43440, AT5G43450, AT5G59530, AT5G59540	AT1G03400		2-oxoglutarate (2OG) and Fe(II)-dependent oxygenase superfamily protein	-0.749079	1.41337	-0.664287	OG0006765	Glyma.04G001900, Glyma.06G001400	Glyma.04G001900		RING/FYVE/PHD zinc finger superfamily protein	-0.773853	1.41204	-0.63819	OG0002432	AT4G15930	AT4G15930		Dynein light chain type 1 family protein	-1.34596	0.297081	1.04888	OG0002432	Glyma.09G043000, Glyma.09G043100, Glyma.15G150000, Glyma.15G150100	Glyma.09G043000		Dynein light chain type 1 family protein	-1.29664	0.159396	1.13724	OG0002346	AT1G61800, AT4G03950
OG0002105	AT1G01600, AT2G45970, AT4G00360	AT1G01600	CYP86A4	cytochrome P450%2C family 86%2C subfamily A%2C polypeptide 4	1.41106	-0.623737	-0.787319	OG0002105	Glyma.03G008100, Glyma.07G069500	Glyma.03G008100	CYP86A8,LCR	cytochrome P450, family 86, subfamily A, polypeptide 8	0.977391	0.396477	-1.37387	OG0000173	AT1G23810, AT1G24060, AT1G24200, AT1G24210, AT1G24220, AT1G24230, AT1G24250, AT1G27240, AT1G27260, AT1G27270, AT1G27280, AT1G70030, AT5G35610	AT1G23810		Paired amphipathic helix (PAH2) superfamily protein	-0.695396	1.41415	-0.718753	OG0007881	Glyma.08G317000, Glyma.18G095900	Glyma.08G317000		NADH:ubiquinone oxidoreductase, 17.2kDa subunit	-0.814055	1.40852	-0.594464	OG0002443	AT4G37080	AT4G37080		ternary complex factor MIP1 leucine-zipper protein (Protein of unknown function%2C DUF547)	-1.04171	-0.307482	1.34919	OG0002443	Glyma.01G184600, Glyma.05G090400, Glyma.11G057600, Glyma.17G176400	Glyma.01G184600		Protein of unknown function, DUF547	-1.13963	-0.1554	1.29503	OG0002439	AT1G24110, AT4G17690, AT5G47000
OG0002106	AT2G38830, AT3G12400, AT5G13860	AT2G38830		Ubiquitin-conjugating enzyme/RWD-like protein	1.3963	-0.503855	-0.892449	OG0002106	Glyma.11G099100, Glyma.12G025300	Glyma.11G099100	ELC-Like	ELCH-like	0.988188	0.382041	-1.37023	OG0000261	AT1G47980	AT1G47980		desiccation-like protein	-0.637519	1.412	-0.774483	OG0008028	Glyma.02G312000, Glyma.14G000600	Glyma.02G312000		Nucleotide-sugar transporter family protein	-0.749109	1.41336	-0.664256	OG0002458	AT4G07990	AT4G07990		Chaperone DnaJ-domain superfamily protein	-1.40992	0.609601	0.800319	OG0002458	Glyma.04G048400, Glyma.06G049600, Glyma.14G090500, Glyma.17G232245	Glyma.04G048400		Chaperone DnaJ-domain superfamily protein	-1.00223	-0.362975	1.3652	OG0002468	AT4G16790
OG0002124	AT1G48980, AT2G17970, AT4G36090	AT1G48980		2-oxoglutarate (2OG) and Fe(II)-dependent oxygenase superfamily protein	1.34843	-0.305025	-1.04341	OG0002124	Glyma.14G106000, Glyma.17G220300	Glyma.14G106000		2-oxoglutarate (2OG) and Fe(II)-dependent oxygenase superfamily protein	1.39091	-0.474029	-0.91688	OG0000468	AT1G77730, AT2G31020, AT2G31030, AT2G31035, AT4G08180	AT1G77730		Pleckstrin homology (PH) domain superfamily protein	0.012006	1.2187	-1.2307	OG0008066	Glyma.13G010700	Glyma.13G010700	ATBRCA2(V),BRCA2(V),BRCA2B	BRCA2-like B	-0.721555	1.41411	-0.69256	OG0002484	AT1G17500, AT1G54280, AT1G72700, AT3G13900	AT1G17500		ATPase E1-E2 type family protein / haloacid dehalogenase-like hydrolase family protein	-1.22321	-0.00305785	1.22627	OG0002484	Glyma.08G190400	Glyma.08G190400		ATPase E1-E2 type family protein / haloacid dehalogenase-like hydrolase family protein	-1.14654	-0.143732	1.29027	OG0002473	AT1G65880, AT1G65890, AT1G66120, AT1G68270
OG0002166	AT2G16650, AT4G21900, AT5G60430	AT2G16650	PRORP2	proteinaceous RNase P 2	1.40628	-0.57357	-0.832707	OG0002166	Glyma.12G183200, Glyma.13G317800	Glyma.12G183200	PRORP3	proteinaceous RNase P 3	0.883829	0.51419	-1.39802	OG0000478	AT1G65790, AT1G65800, AT2G01780, AT2G24620, AT3G12000, AT4G21380, AT5G39370	AT1G65790	RK1	receptor kinase 1	-0.711439	1.4142	-0.702765	OG0009858	Glyma.09G225100, Glyma.12G011901	Glyma.09G225100		Transducin/WD40 repeat-like superfamily protein	-0.859176	1.4024	-0.543224	OG0002532	AT1G69700	AT1G69700	HVA22C	HVA22 homologue C	-1.40571	0.568788	0.836926	OG0002532	Glyma.01G045400, Glyma.02G105800, Glyma.08G299300, Glyma.18G121600	Glyma.01G045400	ATHVA22C,HVA22C	HVA22 homologue C	-1.23654	0.0239488	1.21259	OG0002481	AT1G49570
OG0002167	AT1G63250, AT2G07750	AT1G63250		DEA(D/H)-box RNA helicase family protein	1.26567	-0.0864381	-1.17924	OG0002167	Glyma.05G205467, Glyma.05G205533, Glyma.08G012400	Glyma.05G205467		DEA(D/H)-box RNA helicase family protein	1.31008	-0.193779	-1.1163	OG0000512	AT1G32640, AT4G17880, AT5G46760, AT5G46830	AT1G32640	MYC2	Basic helix-loop-helix (bHLH) DNA-binding family protein	-0.784594	1.41127	-0.626678	OG0009880	Glyma.04G138300, Glyma.11G154800	Glyma.04G138300		SNF2 domain-containing protein / helicase domain-containing protein / F-box family protein	-0.815284	1.40838	-0.593099	OG0002537	AT1G21750, AT1G77510, AT3G62510	AT1G21750	PDIL1-1	PDI-like 1-1	-1.00166	-0.363757	1.36542	OG0002537	Glyma.04G247900, Glyma.06G114800	Glyma.04G247900	ATPDI6,ATPDIL1-2,PDI6,PDIL1-2	PDI-like 1-2	-0.978478	-0.395033	1.37351	OG0002551	AT1G18200, AT1G73640
OG0002172	AT2G36720	AT2G36720		Acyl-CoA N-acyltransferase with RING/FYVE/PHD-type zinc finger domain-containing protein	1.35277	-0.319292	-1.03348	OG0002172	Glyma.03G187800, Glyma.10G062700, Glyma.13G147100, Glyma.19G187900	Glyma.03G187800			1.3595	-0.342375	-1.01712	OG0000710	AT2G39855, AT5G02020	AT2G39855		plant/protein	-0.450653	1.38622	-0.935571	OG0010399	Glyma.10G150300, Glyma.20G237950	Glyma.10G150300		Tetratricopeptide repeat (TPR)-like superfamily protein	-0.757777	1.41297	-0.655195	OG0002542	AT1G09750	AT1G09750		Eukaryotic aspartyl protease family protein	-1.05946	-0.28154	1.341	OG0002542	Glyma.02G213000, Glyma.04G091800, Glyma.06G093600, Glyma.14G180700	Glyma.02G213000		Eukaryotic aspartyl protease family protein	-1.05936	-0.28168	1.34105	OG0002671	AT1G67290, AT5G19580
OG0002185	AT2G17840, AT3G51250, AT4G35985	AT2G17840	ERD7	Senescence/dehydration-associated protein-like protein	1.03931	0.310928	-1.35024	OG0002185	Glyma.01G164900, Glyma.11G078200	Glyma.01G164900	ERD7	Senescence/dehydration-associated protein-related	1.28771	-0.137555	-1.15016	OG0000839	AT1G50930, AT3G20557, AT5G54790	AT1G50930		Serine/Threonine-kinase	-0.34697	1.3608	-1.01383	OG0014646	Glyma.01G243800	Glyma.01G243800			-0.741832	1.41364	-0.671804	OG0002565	AT1G42960	AT1G42960		inner membrane localized protein	-1.03247	-0.320727	1.3532	OG0002565	Glyma.01G157600, Glyma.04G015800, Glyma.06G015800, Glyma.11G087400	Glyma.01G157600			-0.924607	-0.464425	1.38903	OG0002866	AT3G63110
OG0002198	AT4G22285, AT4G22350, AT4G22410	AT4G22285		Ubiquitin C-terminal hydrolases superfamily protein	1.08795	0.238499	-1.32645	OG0002198	Glyma.10G073300, Glyma.13G154200	Glyma.10G073300		Ubiquitin C-terminal hydrolases superfamily protein	1.17573	0.0927584	-1.26849	OG0000904	AT3G07340, AT5G48560	AT3G07340		basic helix-loop-helix (bHLH) DNA-binding superfamily protein	-0.902478	1.39419	-0.491708	OG0015588	Glyma.19G034200	Glyma.19G034200			-0.744187	1.41355	-0.669367	OG0002589	AT1G44760	AT1G44760		Adenine nucleotide alpha hydrolases-like superfamily protein	-1.2371	0.0250992	1.212	OG0002589	Glyma.04G250100, Glyma.06G112700, Glyma.13G080500, Glyma.14G148800	Glyma.04G250100		Adenine nucleotide alpha hydrolases-like superfamily protein	-1.3915	0.477103	0.914392	OG0002945	AT3G18260
OG0002204	AT4G11080, AT4G23800	AT4G11080	3xHMG-box1	HMG (high mobility group) box protein	1.4092	-0.601544	-0.807654	OG0002204	Glyma.01G060600, Glyma.05G215500, Glyma.08G021700	Glyma.01G060600		HMG (high mobility group) box protein	1.3915	-0.477149	-0.914355	OG0000926	AT5G18840	AT5G18840		Major facilitator superfamily protein	-0.613615	1.41026	-0.796645									OG0002596	AT1G17490, AT1G72690	AT1G17490		epidermal patterning factor-like protein	-1.3473	0.301393	1.04591	OG0002596	Glyma.07G008200, Glyma.08G191200, Glyma.15G170900	Glyma.07G008200			-1.21661	-0.0161032	1.23272	OG0002984	AT3G46540
OG0002224	AT4G27510	AT4G27510		2-isopropylmalate synthase	1.41134	-0.627609	-0.783729	OG0002224	Glyma.02G174700, Glyma.10G191500, Glyma.20G198666, Glyma.20G198732	Glyma.02G174700			1.377	-0.409392	-0.967609	OG0001052	AT2G45220	AT2G45220		Plant invertase/pectin methylesterase inhibitor superfamily	-0.615987	1.41045	-0.794467									OG0002621	AT1G19550, AT1G19570, AT1G75270	AT1G19550		Glutathione S-transferase family protein	-1.4127	0.649772	0.762931	OG0002621	Glyma.10G291100, Glyma.20G240300	Glyma.10G291100	DHAR2	dehydroascorbate reductase 2	-1.16643	-0.109301	1.27573	OG0003083	AT5G57090
OG0002228	AT4G24970, AT5G13130, AT5G50780	AT4G24970		Histidine kinase-%2C DNA gyrase B-%2C and HSP90-like ATPase family protein	1.10806	0.206996	-1.31505	OG0002228	Glyma.05G202900, Glyma.08G010300	Glyma.05G202900		Histidine kinase-, DNA gyrase B-, and HSP90-like ATPase family protein	1.19549	0.0565534	-1.25204	OG0001129	AT2G22750, AT4G37850	AT2G22750		basic helix-loop-helix (bHLH) DNA-binding superfamily protein	-0.163411	1.29825	-1.13484									OG0002625	AT1G67360	AT1G67360		Rubber elongation factor protein (REF)	-0.810681	-0.598202	1.40888	OG0002625	Glyma.05G147200, Glyma.08G104200, Glyma.11G250500, Glyma.18G006700	Glyma.05G147200		Rubber elongation factor protein (REF)	-1.07625	-0.2564	1.33265	OG0003228	AT5G25190
OG0002231	AT4G02300, AT4G02320	AT4G02300		Plant invertase/pectin methylesterase inhibitor superfamily	1.39589	-0.501407	-0.894479	OG0002231	Glyma.02G016500, Glyma.10G017100, Glyma.19G212600	Glyma.02G016500		Plant invertase/pectin methylesterase inhibitor superfamily	1.1532	0.132343	-1.28554	OG0001132	AT2G38820, AT3G54550	AT2G38820		DNA-directed RNA polymerase subunit beta-beta protein%2C putative (DUF506)	-0.756039	1.41306	-0.657018									OG0002670	AT1G48320	AT1G48320	DHNAT1	Thioesterase superfamily protein	-1.41064	0.792309	0.618333	OG0002670	Glyma.09G236300, Glyma.09G236400, Glyma.09G236500, Glyma.18G260800	Glyma.09G236300		Thioesterase superfamily protein	-1.00967	-0.352728	1.3624	OG0003230	AT5G61750
OG0002239	AT4G14465	AT4G14465	AHL20	AT-hook motif nuclear-localized protein 20	0.808945	0.60012	-1.40906	OG0002239	Glyma.10G008400, Glyma.10G188400, Glyma.20G087200, Glyma.20G202300	Glyma.10G008400	AHL20	AT-hook motif nuclear-localized protein 20	1.41366	-0.672531	-0.741128	OG0001428	AT1G53023, AT1G53025, AT3G15355	AT1G53023		Ubiquitin-conjugating enzyme family protein	-0.517594	1.39857	-0.880971									OG0002686	AT1G70210	AT1G70210	CYCD1;1	CYCLIN D1%3B1	-1.1356	-0.162138	1.29774	OG0002686	Glyma.01G035600, Glyma.02G030200, Glyma.08G291000, Glyma.18G133100	Glyma.01G035600	ATCYCD1;1,CYCD1;1	CYCLIN D1;1	-1.30482	0.180088	1.12473	OG0003236	AT5G62280
OG0002248	AT4G18900, AT4G18905, AT4G35370	AT4G18900		Transducin/WD40 repeat-like superfamily protein	1.06912	0.267156	-1.33627	OG0002248	Glyma.02G307200, Glyma.14G005900	Glyma.02G307200		Transducin/WD40 repeat-like superfamily protein	0.957019	0.423203	-1.38022	OG0001454	AT1G18520, AT5G23030	AT1G18520	TET11	tetraspanin11	-0.796088	1.41031	-0.614222									OG0002732	AT1G72416, AT3G14200	AT1G72416		Chaperone DnaJ-domain superfamily protein	-1.08439	-0.243987	1.32837	OG0002732	Glyma.06G268400, Glyma.07G043100, Glyma.16G011500	Glyma.06G268400			-1.21446	-0.0203151	1.23478	OG0003237	AT5G48100
OG0002257	AT4G31820	AT4G31820	ENP	Phototropic-responsive NPH3 family protein	0.935596	0.450622	-1.38622	OG0002257	Glyma.04G060800, Glyma.06G061400, Glyma.14G102500, Glyma.17G223000	Glyma.04G060800	ENP,MAB4,NPY1	Phototropic-responsive NPH3 family protein	1.0444	0.303591	-1.34799	OG0001459	AT1G14120, AT1G14130	AT1G14120		2-oxoglutarate (2OG) and Fe(II)-dependent oxygenase superfamily protein	-0.259835	1.33381	-1.07398									OG0002747	AT1G15490, AT1G52750, AT1G80280	AT1G15490		alpha/beta-Hydrolases superfamily protein	-1.37976	0.421194	0.958568	OG0002747	Glyma.07G033000, Glyma.08G209200	Glyma.07G033000		alpha/beta-Hydrolases superfamily protein	-0.909407	-0.483238	1.39265	OG0003259	AT5G20240
OG0002263	AT4G14200	AT4G14200		Pentatricopeptide repeat (PPR) superfamily protein	0.767862	0.644559	-1.41242	OG0002263	Glyma.05G150200, Glyma.08G107100, Glyma.11G253800, Glyma.18G003300	Glyma.05G150200		Pentatricopeptide repeat (PPR) superfamily protein	1.16342	0.114602	-1.27802	OG0001597	AT3G05270	AT3G05270		filament-like protein (DUF869)	0.0267142	1.21117	-1.23788									OG0002846	AT3G07565	AT3G07565		histone H2A deubiquitinase (DUF3755)	-0.956893	-0.423367	1.38026	OG0002846	Glyma.11G125700, Glyma.12G050300, Glyma.13G346000, Glyma.15G028300	Glyma.11G125700		Protein of unknown function (DUF3755)	-1.41421	0.710636	0.703572	OG0003491	AT2G31800, AT2G43850, AT3G59830
OG0002282	AT4G21660	AT4G21660		proline-rich spliceosome-associated (PSP) family protein	1.29264	-0.14952	-1.14312	OG0002282	Glyma.07G193967, Glyma.13G182600, Glyma.13G241800, Glyma.15G071600	Glyma.07G193967		proline-rich spliceosome-associated (PSP) family protein	1.14849	0.140414	-1.2889	OG0001672	AT3G09600, AT5G02840	AT3G09600	RVE8	Homeodomain-like superfamily protein	-0.477279	1.39153	-0.914249									OG0002869	AT3G58100	AT3G58100	PDCB5	plasmodesmata callose-binding protein 5	-0.939393	-0.445812	1.38521	OG0002869	Glyma.06G284700, Glyma.12G121200, Glyma.12G208500, Glyma.13G292700	Glyma.06G284700	PDCB5	plasmodesmata callose-binding protein 5	-1.09182	-0.232517	1.32434	OG0003527	AT2G16750, AT4G35030
OG0002319	AT4G26170, AT5G56770, AT5G56780	AT4G26170		transcription factor	1.27622	-0.110434	-1.16579	OG0002319	Glyma.01G003300, Glyma.07G128700	Glyma.01G003300	ATET2,ET2	effector of transcription2	1.27234	-0.101508	-1.17083	OG0001690	AT5G10970, AT5G25160	AT5G10970		C2H2 and C2HC zinc fingers superfamily protein	-0.717962	1.41416	-0.696195									OG0002872	AT3G05870, AT5G26640	AT3G05870	APC11	anaphase-promoting complex/cyclosome 11	-0.753436	-0.659743	1.41318	OG0002872	Glyma.10G142800, Glyma.13G265400, Glyma.20G091400	Glyma.10G142800	APC11	anaphase-promoting complex/cyclosome 11	-1.05244	-0.29188	1.34432	OG0003556	AT2G37010, AT5G60740
OG0002372	AT1G11960, AT1G62320, AT4G04340, AT4G22120	AT1G11960		ERD (early-responsive to dehydration stress) family protein	1.38837	-0.461097	-0.927269	OG0002372	Glyma.17G010500	Glyma.17G010500		ERD (early-responsive to dehydration stress) family protein	0.919735	0.470491	-1.39023	OG0001892	AT2G22560, AT5G10500	AT2G22560	NET2D	Kinase interacting (KIP1-like) family protein	-0.496587	1.39505	-0.898463									OG0002873	AT3G22200	AT3G22200	POP2	Pyridoxal phosphate (PLP)-dependent transferases superfamily protein	-1.17442	-0.0950991	1.26952	OG0002873	Glyma.03G057900, Glyma.11G096200, Glyma.12G022300, Glyma.19G055966	Glyma.03G057900	GABA-T,HER1,POP2	Pyridoxal phosphate (PLP)-dependent transferases superfamily protein	-1.18612	-0.0739086	1.26003	OG0003602	AT2G42350, AT2G42360
OG0002376	AT1G01160, AT4G00850	AT1G01160	GIF2	GRF1-interacting factor 2	1.24667	-0.0450884	-1.20158	OG0002376	Glyma.07G051300, Glyma.08G221100, Glyma.16G020400	Glyma.07G051300	GIF3	GRF1-interacting factor 3	1.28351	-0.127496	-1.15601	OG0001902	AT2G16790	AT2G16790		P-loop containing nucleoside triphosphate hydrolases superfamily protein	0.0474294	1.20034	-1.24777									OG0002887	AT3G56190	AT3G56190	ALPHA-SNAP2	alpha-soluble NSF attachment protein 2	-1.39422	0.491882	0.902336	OG0002887	Glyma.02G260400, Glyma.09G279400, Glyma.11G234500, Glyma.18G022500	Glyma.02G260400	ALPHA-SNAP2,ASNAP	alpha-soluble NSF attachment protein 2	-1.24279	0.0369216	1.20587	OG0003767	AT2G37380, AT2G39370
OG0002387	AT4G15475	AT4G15475		F-box/RNI-like superfamily protein	1.11716	0.1924	-1.30956	OG0002387	Glyma.07G254400, Glyma.13G211600, Glyma.15G101100, Glyma.17G019800	Glyma.07G254400		F-box/RNI-like superfamily protein	1.40977	-0.607873	-0.801897	OG0001938	AT1G03982, AT2G20430, AT4G28556	AT1G03982		PAK-box/P21-Rho-binding family protein	-0.69711	1.41417	-0.717057									OG0002935	AT3G10000, AT5G03680	AT3G10000	EDA31	Homeodomain-like superfamily protein	-1.41413	0.693513	0.720614	OG0002935	Glyma.03G191700, Glyma.10G066800, Glyma.19G192300	Glyma.03G191700	PTL	Duplicated homeodomain-like superfamily protein	-1.40716	0.581383	0.825774	OG0003780	AT2G45050, AT3G60530
OG0002397	AT4G24610, AT5G65440	AT4G24610		pesticidal crystal cry8Ba protein	1.16926	0.104294	-1.27356	OG0002397	Glyma.02G212700, Glyma.14G180600, Glyma.19G079850	Glyma.02G212700			1.40414	-0.556187	-0.847958	OG0002351	AT4G36710	AT4G36710	HAM4	GRAS family transcription factor	-0.819594	1.40789	-0.588301									OG0002947	AT3G60180, AT3G60961, AT5G26667	AT3G60180		P-loop containing nucleoside triphosphate hydrolases superfamily protein	-1.36441	0.360043	1.00437	OG0002947	Glyma.03G102700, Glyma.07G121000	Glyma.03G102700	PYR6	P-loop containing nucleoside triphosphate hydrolases superfamily protein	-1.24063	0.0324161	1.20822	OG0003861	AT2G18180, AT4G36490
OG0002398	AT4G12570	AT4G12570	UPL5	ubiquitin protein ligase 5	1.34304	-0.287866	-1.05517	OG0002398	Glyma.07G265600, Glyma.07G265700, Glyma.17G008250, Glyma.17G008400	Glyma.07G265600	UPL5	ubiquitin protein ligase 5	1.3518	-0.316073	-1.03573	OG0002392	AT1G49720, AT3G19290, AT4G34000	AT1G49720	ABF1	abscisic acid responsive element-binding factor 1	-0.0209259	1.23507	-1.21415									OG0002972	AT3G47650	AT3G47650		DnaJ/Hsp40 cysteine-rich domain superfamily protein	-1.1932	-0.0608278	1.25403	OG0002972	Glyma.04G147800, Glyma.06G222000, Glyma.13G167200, Glyma.17G114800	Glyma.04G147800		DnaJ/Hsp40 cysteine-rich domain superfamily protein	-1.40649	0.575454	0.83104	OG0003918	AT2G36355, AT3G52900
OG0002409	AT4G11690	AT4G11690		Pentatricopeptide repeat (PPR-like) superfamily protein	1.41028	-0.796394	-0.613889	OG0002409	Glyma.06G033500, Glyma.07G217200, Glyma.07G257600, Glyma.17G016400	Glyma.06G033500		Pentatricopeptide repeat (PPR-like) superfamily protein	1.05897	0.282266	-1.34123	OG0002451	AT4G31380, AT5G10625, AT5G24860	AT4G31380	FLP1	flowering-promoting factor-like protein	-0.86939	1.40068	-0.531286									OG0003000	AT3G03770	AT3G03770		Leucine-rich repeat protein kinase family protein	-0.907167	-0.485984	1.39315	OG0003000	Glyma.12G170700, Glyma.16G037500, Glyma.17G187200, Glyma.19G115800	Glyma.12G170700		Leucine-rich repeat protein kinase family protein	-1.26913	0.0942121	1.17492	OG0004029	AT2G04160
OG0002410	AT4G24560	AT4G24560	UBP16	ubiquitin-specific protease 16	0.939797	0.445299	-1.3851	OG0002410	Glyma.02G213400, Glyma.04G091700, Glyma.06G093500, Glyma.14G181100	Glyma.02G213400	UBP17	ubiquitin-specific protease 17	1.22703	-0.00457565	-1.22245	OG0002487	AT1G12030, AT1G62420	AT1G12030		phosphoenolpyruvate carboxylase%2C putative (DUF506)	-0.0902382	1.26737	-1.17713									OG0003011	AT3G56100	AT3G56100	MRLK	meristematic receptor-like kinase	-1.31606	0.209718	1.10634	OG0003011	Glyma.02G261400, Glyma.11G233500, Glyma.14G055900, Glyma.18G023500	Glyma.02G261400	IMK2	inflorescence meristem receptor-like kinase 2	-1.08585	-0.241744	1.32759	OG0004057	AT2G22290, AT4G39890, AT5G10260
OG0002417	AT1G01150, AT4G12670, AT5G03780	AT1G01150		Homeodomain-like protein with RING/FYVE/PHD-type zinc finger domain-containing protein	1.05836	0.283161	-1.34152	OG0002417	Glyma.13G197800, Glyma.15G236400	Glyma.13G197800	TRFL10	TRF-like 10	1.29101	-0.145526	-1.14548	OG0002493	AT1G49430	AT1G49430	LACS2	long-chain acyl-CoA synthetase 2	-0.278374	1.33997	-1.0616									OG0003013	AT3G23200	AT3G23200		Uncharacterized protein family (UPF0497)	-0.902909	-0.491184	1.39409	OG0003013	Glyma.10G007400, Glyma.10G187800, Glyma.20G088500, Glyma.20G203000	Glyma.10G007400		Uncharacterised protein family (UPF0497)	-1.06124	-0.278909	1.34014	OG0004092	AT4G23340, AT5G51310
OG0002424	AT4G03270	AT4G03270	CYCD6;1	Cyclin D6%3B1	1.41197	-0.774923	-0.637049	OG0002424	Glyma.06G299700, Glyma.12G105600, Glyma.12G199300, Glyma.13G303000	Glyma.06G299700	CYCD6;1	Cyclin D6;1	1.25109	-0.0545016	-1.19658	OG0002507	AT1G53820, AT1G72310	AT1G53820		RING/U-box superfamily protein	-0.336302	1.35776	-1.02146									OG0003048	AT5G65590	AT5G65590		Dof-type zinc finger DNA-binding family protein	-0.764895	-0.647699	1.41259	OG0003048	Glyma.01G021100, Glyma.08G276300, Glyma.09G201000, Glyma.18G150800	Glyma.01G021100		Dof-type zinc finger DNA-binding family protein	-1.27277	0.102484	1.17028	OG0004140	AT4G28395, AT4G28397, AT5G44265
OG0002441	AT4G39870	AT4G39870		TLD-domain containing nucleolar protein	0.852362	0.551116	-1.40348	OG0002441	Glyma.01G027600, Glyma.08G135900, Glyma.11G240100, Glyma.18G017300	Glyma.01G027600		TLD-domain containing nucleolar protein	1.27677	-0.111697	-1.16507	OG0002581	AT1G49005, AT1G68795, AT1G73965	AT1G49005	CLE11	CLAVATA3/ESR-RELATED 11	-0.278606	1.34005	-1.06144									OG0003121	AT5G13460	AT5G13460	IQD11	IQ-domain 11	-1.10688	-0.20887	1.31575	OG0003121	Glyma.04G154200, Glyma.09G225300, Glyma.11G149200, Glyma.12G011600	Glyma.04G154200	IQD11	IQ-domain 11	-1.0651	-0.273167	1.33826	OG0004184	AT4G26580, AT5G55970
OG0002479	AT1G71280, AT1G71370, AT5G05450	AT1G71280		DEA(D/H)-box RNA helicase family protein	1.35925	-0.341506	-1.01775	OG0002479	Glyma.11G232900, Glyma.18G024200	Glyma.11G232900		P-loop containing nucleoside triphosphate hydrolases superfamily protein	1.02804	0.327019	-1.35506	OG0002585	AT1G24260	AT1G24260	44077	K-box region and MADS-box transcription factor family protein	-0.84257	1.40493	-0.56236									OG0003127	AT5G16940	AT5G16940		carbon-sulfur lyase	-1.20796	-0.0329102	1.24087	OG0003127	Glyma.11G214900, Glyma.11G215100, Glyma.18G041500, Glyma.18G041600	Glyma.11G214900		carbon-sulfur lyases	-0.896047	-0.499512	1.39556	OG0004241	AT4G28040
OG0002497	AT1G22970, AT1G22980, AT1G71150	AT1G22970		cyclin-D1-binding protein	1.4079	-0.588362	-0.819539	OG0002497	Glyma.10G267900, Glyma.20G123200	Glyma.10G267900			1.33285	-0.256991	-1.07586	OG0002602	AT1G18290	AT1G18290		DUF4228 domain protein	-0.699666	1.41419	-0.714521									OG0003141	AT5G62170	AT5G62170	TRM25	LOW protein: M-phase inducer phosphatase-like protein	-1.39743	0.510607	0.886826	OG0003141	Glyma.09G148700, Glyma.10G240600, Glyma.16G200400, Glyma.20G154100	Glyma.09G148700			-0.830565	-0.57599	1.40656	OG0004258	AT1G30080, AT4G18340
OG0002501	AT1G18260, AT1G73570	AT1G18260	EBS5	HCP-like superfamily protein	0.819305	0.588623	-1.40793	OG0002501	Glyma.05G246700, Glyma.08G054900, Glyma.15G140700	Glyma.05G246700		HCP-like superfamily protein	0.925996	0.46269	-1.38869	OG0002692	AT1G71910	AT1G71910		hypothetical protein	-0.425575	1.38076	-0.955187									OG0003154	AT5G16150	AT5G16150	PGLCT	plastidic GLC translocator	-1.14952	-0.138647	1.28817	OG0003154	Glyma.08G367100, Glyma.13G045000, Glyma.18G295300, Glyma.19G050202	Glyma.08G367100	GLT1,PGLCT	plastidic GLC translocator	-1.29263	0.149504	1.14313	OG0004388	AT4G20260, AT5G44610
OG0002502	AT1G44130, AT1G77480	AT1G44130		Eukaryotic aspartyl protease family protein	1.40113	-0.534353	-0.866776	OG0002502	Glyma.04G248700, Glyma.04G248800, Glyma.06G114200	Glyma.04G248700		Eukaryotic aspartyl protease family protein	1.14086	0.153323	-1.29419	OG0002810	AT3G07970	AT3G07970	QRT2	Pectin lyase-like superfamily protein	-0.345154	1.36029	-1.01513									OG0003162	AT5G10310	AT5G10310		EPIDERMAL PATTERNING FACTOR-like protein	-1.14112	-0.152885	1.29401	OG0003162	Glyma.05G176700, Glyma.08G134100, Glyma.11G241100, Glyma.18G015900	Glyma.05G176700			-1.24726	0.0463489	1.20091	OG0004411	AT1G11250, AT1G61290, AT4G03330
OG0002505	AT1G54770, AT5G30495	AT1G54770		Fcf2 pre-rRNA processing protein	1.40594	-0.570684	-0.835256	OG0002505	Glyma.01G218300, Glyma.11G024900, Glyma.14G125600	Glyma.01G218300		Fcf2 pre-rRNA processing protein	1.06366	0.275313	-1.33897	OG0002848	AT3G21710	AT3G21710		transmembrane protein	-0.409624	1.37706	-0.967432									OG0003244	AT5G08370, AT5G08380	AT5G08370	AGAL2	alpha-galactosidase 2	-1.40433	0.557616	0.846713	OG0003244	Glyma.09G273400, Glyma.10G174600, Glyma.18G215700	Glyma.09G273400	AGAL1,AtAGAL1	alpha-galactosidase 1	-1.18476	-0.0763913	1.26115	OG0004437	AT4G27810, AT5G53030
OG0002509	AT1G63210, AT1G65440	AT1G63210		Transcription elongation factor Spt6	1.26158	-0.0773394	-1.18424	OG0002509	Glyma.03G121000, Glyma.19G125600, Glyma.20G114933	Glyma.03G121000	GTB1	global transcription factor group B1	1.10959	0.204554	-1.31414	OG0002892	AT3G10720, AT5G04970	AT3G10720		Plant invertase/pectin methylesterase inhibitor superfamily	-0.625339	1.41117	-0.785836									OG0003245	AT5G67350	AT5G67350		hypothetical protein	-1.02696	-0.328555	1.35551	OG0003245	Glyma.01G191400, Glyma.05G103000, Glyma.11G050800, Glyma.17G164300	Glyma.01G191400			-1.18634	-0.0735	1.25984	OG0004539	AT1G43650
OG0002521	AT1G48870	AT1G48870		Transducin/WD40 repeat-like superfamily protein	0.982936	0.389087	-1.37202	OG0002521	Glyma.04G214900, Glyma.05G189800, Glyma.06G151300, Glyma.08G1474007	Glyma.04G214900		Transducin/WD40 repeat-like superfamily protein	1.40867	-0.595989	-0.81268	OG0003033	AT5G64240	AT5G64240	MC3	metacaspase 3	-0.326047	1.35477	-1.02873									OG0003452	AT2G37678, AT5G02200	AT2G37678	FHY1	far-red elongated hypocotyl 1	-1.39499	0.496244	0.898746	OG0003452	Glyma.07G134000, Glyma.18G183600	Glyma.07G134000	FHY1,FRY1,PAT3	far-red elongated hypocotyl 1	-1.33328	0.258259	1.07502	OG0004586	AT1G08180, AT5G02420
OG0002525	AT1G11380	AT1G11380		PLAC8 family protein	1.41347	-0.746353	-0.66712	OG0002525	Glyma.07G188900, Glyma.08G060400, Glyma.13G247700, Glyma.15G066100	Glyma.07G188900		PLAC8 family protein	0.741218	0.672438	-1.41366	OG0003075	AT5G19790	AT5G19790	RAP2.11	related to AP2 11	-0.314023	1.35118	-1.03716									OG0003453	AT2G15280	AT2G15280		Reticulon family protein	-1.31596	0.209436	1.10652	OG0003453	Glyma.10G262100, Glyma.15G040800, Glyma.20G128900	Glyma.10G262100		Reticulon family protein	-0.79948	-0.610519	1.41	OG0004595	AT1G52080
OG0002528	AT1G27100, AT1G69890, AT1G69900	AT1G27100		Actin cross-linking protein	1.40913	-0.600827	-0.808304	OG0002528	Glyma.01G040400, Glyma.02G024200	Glyma.01G040400		Actin cross-linking protein	1.40415	-0.556213	-0.847935	OG0003080	AT5G57510	AT5G57510		cotton fiber protein	-0.399173	1.37453	-0.975358									OG0003466	AT2G25610, AT4G32530	AT2G25610		ATPase%2C F0/V0 complex%2C subunit C protein	-1.29798	0.16275	1.13523	OG0003466	Glyma.14G127600, Glyma.17G206600	Glyma.14G127600		ATPase, F0/V0 complex, subunit C protein	-1.11575	-0.194678	1.31042	OG0004681	AT1G66860, AT5G38200
OG0002531	AT1G06520	AT1G06520	GPAT1	glycerol-3-phosphate acyltransferase 1	1.02728	0.328095	-1.35538	OG0002531	Glyma.02G286500, Glyma.08G309200, Glyma.14G028300, Glyma.18G107100	Glyma.02G286500	ATGPAT1,GPAT1	glycerol-3-phosphate acyltransferase 1	1.3684	-0.374974	-0.993422	OG0003190	AT5G18560	AT5G18560	PUCHI	Integrase-type DNA-binding superfamily protein	-0.670335	1.41359	-0.743252									OG0003503	AT1G25320, AT1G66830, AT2G01210	AT1G25320		Leucine-rich repeat protein kinase family protein	-1.35122	0.314135	1.03708	OG0003503	Glyma.19G063800	Glyma.19G063800		Leucine-rich repeat protein kinase family protein	-0.966486	-0.410865	1.37735	OG0004751	AT1G24405, AT1G67670
OG0002544	AT1G08060	AT1G08060	MOM	ATP-dependent helicase family protein	1.01595	0.344014	-1.35996	OG0002544	Glyma.03G181800, Glyma.11G167601, Glyma.12G175400, Glyma.13G3245008	Glyma.03G181800	CHR4,PKR1	chromatin remodeling 4	1.33361	-0.259241	-1.07437	OG0003215	AT5G24620	AT5G24620		Pathogenesis-related thaumatin superfamily protein	-0.0940167	1.26904	-1.17503									OG0003538	AT2G20120, AT2G20130	AT2G20120	COV1	CONTINUOUS VASCULAR RING protein (DUF502)	-1.35379	0.322716	1.03107	OG0003538	Glyma.07G084700, Glyma.09G192200	Glyma.07G084700	COV1	Protein of unknown function (DUF502)	-1.36502	0.362275	1.00274	OG0004775	AT1G07850
OG0002556	AT1G22760, AT1G71770	AT1G22760	PAB3	poly(A) binding protein 3	1.13572	0.161932	-1.29766	OG0002556	Glyma.02G077400, Glyma.16G160800, Glyma.20G171200	Glyma.02G077400	PAB5	poly(A)-binding protein 5	1.41388	-0.680506	-0.733378	OG0003490	AT2G27300	AT2G27300	NTL8	NTM1-like 8	-0.695444	1.41415	-0.718706									OG0003572	AT2G16400, AT4G34610	AT2G16400	BLH7	BEL1-like homeodomain 7	-1.41121	0.785381	0.625829	OG0003572	Glyma.04G009600, Glyma.06G009500	Glyma.04G009600	BLH6	BEL1-like homeodomain 6	-1.35449	0.325091	1.0294	OG0004917	AT1G50950, AT3G20560
OG0002580	AT1G50840, AT3G20540	AT1G50840	POLGAMMA2	polymerase gamma 2	1.07029	0.265386	-1.33568	OG0002580	Glyma.02G289700, Glyma.08G313400, Glyma.14G025300	Glyma.02G289700	POLGAMMA2	polymerase gamma 2	1.0609	0.279411	-1.34031	OG0003506	AT1G17780, AT1G73130, AT2G16575	AT1G17780		transmembrane protein	-0.678389	1.41383	-0.735441									OG0003581	AT2G16660, AT4G34950	AT2G16660		Major facilitator superfamily protein	-1.23782	0.0265887	1.21123	OG0003581	Glyma.11G106300, Glyma.12G031300	Glyma.11G106300		Major facilitator superfamily protein	-1.06297	-0.276334	1.3393	OG0005008	AT1G14185, AT1G14190
OG0002604	AT1G56440	AT1G56440	TPR5	Tetratricopeptide repeat (TPR)-like superfamily protein	1.00095	0.364729	-1.36568	OG0002604	Glyma.06G236676, Glyma.10G146800, Glyma.20G096900, Glyma.20G097300	Glyma.06G236676		Uncharacterized protein	1.39158	-0.477571	-0.914013	OG0003633	AT1G05575, AT2G31945	AT1G05575		transmembrane protein	-0.848759	1.40403	-0.555266									OG0003663	AT1G28290, AT2G33790, AT2G34700	AT1G28290	AGP31	arabinogalactan protein 31	-1.26666	0.0886529	1.17801	OG0003663	Glyma.13G178700	Glyma.13G178700		Pollen Ole e 1 allergen and extensin family protein	-0.98071	-0.39206	1.37277	OG0005022	AT1G02335, AT3G62020
OG0002632	AT1G23390	AT1G23390		Kelch repeat-containing F-box family protein	1.05641	0.286043	-1.34245	OG0002632	Glyma.01G028800, Glyma.02G036400, Glyma.08G284600, Glyma.18G141000	Glyma.01G028800		Kelch repeat-containing F-box family protein	1.26498	-0.0848948	-1.18009	OG0003781	AT2G16910	AT2G16910	AMS	basic helix-loop-helix (bHLH) DNA-binding superfamily protein	-0.885011	1.39779	-0.512778									OG0003701	AT2G23940, AT4G30500	AT2G23940		transmembrane protein (DUF788)	-1.28197	0.123857	1.15811	OG0003701	Glyma.02G207700, Glyma.17G070000	Glyma.02G207700		Protein of unknown function (DUF788)	-1.40579	0.569378	0.836407	OG0005036	AT1G54120, AT3G14060
OG0002649	AT1G76010	AT1G76010		Alba DNA/RNA-binding protein	1.33841	-0.273613	-1.0648	OG0002649	Glyma.04G217100, Glyma.06G148800, Glyma.14G221700, Glyma.17G260600	Glyma.04G217100		Alba DNA/RNA-binding protein	0.803097	0.606556	-1.40965	OG0003898	AT1G07570, AT2G28930	AT1G07570	APK1A	Protein kinase superfamily protein	-0.687948	1.41404	-0.726094									OG0003702	AT2G36460, AT3G52930, AT5G03690	AT2G36460	FBA6	Aldolase superfamily protein	-0.916555	-0.474431	1.39099	OG0003702	Glyma.03G191500	Glyma.03G191500		Aldolase superfamily protein	-1.19965	-0.0487312	1.24838	OG0005041	AT1G51430, AT3G28370
OG0002666	AT1G06720	AT1G06720		P-loop containing nucleoside triphosphate hydrolases superfamily protein	0.727656	0.686357	-1.41401	OG0002666	Glyma.05G079201, Glyma.11G125100, Glyma.12G049700, Glyma.19G101250	Glyma.05G079201		P-loop containing nucleoside triphosphate hydrolases superfamily protein	0.856815	0.545964	-1.40278	OG0004021	AT1G05800, AT2G31690	AT1G05800	DGL	alpha/beta-Hydrolases superfamily protein	-0.42356	1.3803	-0.956743									OG0003706	AT1G29760, AT2G34380	AT1G29760		Putative adipose-regulatory protein (Seipin)	-1.27625	0.110502	1.16575	OG0003706	Glyma.05G162700, Glyma.15G087400	Glyma.05G162700		Putative adipose-regulatory protein (Seipin)	-1.41418	0.716097	0.698078	OG0005216	AT3G55720, AT5G05840
OG0002683	AT1G23870, AT1G60140, AT1G70290	AT1G23870	TPS9	trehalose-phosphatase/synthase 9	0.865702	0.535612	-1.40131	OG0002683	Glyma.02G033500, Glyma.08G288600	Glyma.02G033500	ATTPS9,TPS9	trehalose-phosphatase/synthase 9	1.23627	-0.0233782	-1.21289	OG0004286	AT1G04180, AT4G28720, AT5G43890	AT1G04180	YUC9	YUCCA 9	-0.415232	1.37838	-0.963147									OG0003710	AT2G44150, AT3G59960	AT2G44150	ASHH3	histone-lysine N-methyltransferase ASHH3	-1.41411	0.722119	0.691988	OG0003710	Glyma.09G156500, Glyma.16G207200	Glyma.09G156500	ASHH3,SDG7	histone-lysine N-methyltransferase ASHH3	-0.984995	-0.38633	1.37133	OG0005220	AT3G25690
OG0002703	AT1G63720	AT1G63720		hydroxyproline-rich glycoprotein family protein	1.19582	0.0559365	-1.25175	OG0002703	Glyma.01G220800, Glyma.05G209100, Glyma.08G015800, Glyma.11G022800	Glyma.01G220800		hydroxyproline-rich glycoprotein family protein	1.16213	0.116855	-1.27898	OG0004293	AT4G18240	AT4G18240	SS4	starch synthase 4	-0.629475	1.41147	-0.781994									OG0003712	AT2G29980	AT2G29980	FAD3	fatty acid desaturase 3	-1.15191	-0.134558	1.28647	OG0003712	Glyma.01G071800, Glyma.11G174100, Glyma.18G062000	Glyma.01G071800	FAD8	fatty acid desaturase 8	-0.781382	-0.630133	1.41152	OG0005238	AT3G17070, AT3G42570
OG0002705	AT1G73320	AT1G73320		S-adenosyl-L-methionine-dependent methyltransferases superfamily protein	0.731965	0.681953	-1.41392	OG0002705	Glyma.03G073748, Glyma.12G110550, Glyma.16G128200, Glyma.16G210702	Glyma.03G073748		S-adenosyl-L-methionine-dependent methyltransferases superfamily protein	1.24448	-0.0404701	-1.20401	OG0004308	AT4G12460, AT4G22540	AT4G12460	ORP2B	OSBP(oxysterol binding protein)-related protein 2B	-0.787506	1.41104	-0.623536									OG0003720	AT2G45440, AT3G60880	AT2G45440	DHDPS2	dihydrodipicolinate synthase	-1.39942	0.523037	0.876385	OG0003720	Glyma.09G268200, Glyma.18G221700	Glyma.09G268200	DHDPS2	dihydrodipicolinate synthase	-1.28434	0.129484	1.15486	OG0005305	AT3G60160, AT3G60970
OG0002715	AT1G17880, AT1G73230	AT1G17880	BTF3	basic transcription factor 3	0.857258	0.545451	-1.40271	OG0002715	Glyma.11G113901, Glyma.11G114001, Glyma.12G039900	Glyma.11G113901	ATBTF3,BTF3	basic transcription factor 3	1.01101	0.350876	-1.36189	OG0004461	AT3G51895, AT4G02700, AT5G19600	AT3G51895	SULTR3;1	sulfate transporter 3%3B1	-0.87375	1.3999	-0.526152									OG0003791	AT2G21350, AT4G39040	AT2G21350		RNA-binding CRS1 / YhbY (CRM) domain protein	-1.2039	-0.040674	1.24458	OG0003791	Glyma.11G112300, Glyma.12G038366	Glyma.11G112300		RNA-binding CRS1 / YhbY (CRM) domain protein	-1.04265	-0.306124	1.34877	OG0005339	AT3G47980, AT5G62720
OG0002723	AT1G13680	AT1G13680		PLC-like phosphodiesterases superfamily protein	1.27584	-0.109556	-1.16629	OG0002723	Glyma.18G269700, Glyma.18G270001, Glyma.19G032800, Glyma.19G032900	Glyma.18G269700		PLC-like phosphodiesterases superfamily protein	0.827078	0.579918	-1.407	OG0004482	AT4G10180	AT4G10180	DET1	light-mediated development protein 1 / deetiolated1 (DET1)	-0.177022	1.30362	-1.1266									OG0003812	AT2G40280, AT3G56080	AT2G40280		S-adenosyl-L-methionine-dependent methyltransferases superfamily protein	-1.40267	0.545158	0.857511	OG0003812	Glyma.02G263500, Glyma.14G057100	Glyma.02G263500		S-adenosyl-L-methionine-dependent methyltransferases superfamily protein	-0.908527	-0.484318	1.39284	OG0005440	AT3G01140, AT5G15310
OG0002745	AT1G19850	AT1G19850	MP	Transcriptional factor B3 family protein / auxin-responsive factor AUX/IAA-like protein	1.35796	-0.336974	-1.02098	OG0002745	Glyma.12G153700, Glyma.14G217700, Glyma.17G256500, Glyma.18G119700	Glyma.12G153700	ARF6	auxin response factor 6	1.09804	0.222813	-1.32086	OG0004662	AT1G18880, AT3G47960, AT5G62680	AT1G18880	NRT1.9	Major facilitator superfamily protein	-0.87326	1.39999	-0.52673									OG0003814	AT2G33470	AT2G33470	GLTP1	glycolipid transfer protein 1	-1.38688	0.453803	0.933075	OG0003814	Glyma.02G004000, Glyma.10G004400, Glyma.16G114300	Glyma.02G004000	ATGLTP1,GLTP1	glycolipid transfer protein 1	-1.24433	0.0401682	1.20417	OG0005461	AT3G04350, AT5G18490
OG0002762	AT1G31780	AT1G31780		oligomeric golgi complex subunit	1.29983	-0.167398	-1.13244	OG0002762	Glyma.01G154450, Glyma.01G154501, Glyma.01G154551, Glyma.11G090100	Glyma.01G154450			0.941885	0.442643	-1.38453	OG0004718	AT1G08990, AT1G54940	AT1G08990	PGSIP5	plant glycogenin-like starch initiation protein 5	-0.42817	1.38135	-0.953178									OG0003840	AT2G22230, AT5G10160	AT2G22230		Thioesterase superfamily protein	-1.14995	-0.137919	1.28787	OG0003840	Glyma.08G179900, Glyma.15G052500	Glyma.08G179900		Thioesterase superfamily protein	-1.06564	-0.272354	1.338	OG0005535	AT3G04510, AT5G28490
OG0002776	AT1G03350	AT1G03350		BSD domain-containing protein	1.04413	0.303975	-1.34811	OG0002776	Glyma.02G150000, Glyma.03G149800, Glyma.10G023800, Glyma.19G152800	Glyma.02G150000		BSD domain-containing protein	1.10492	0.211982	-1.3169	OG0004967	AT1G52191, AT3G16175	AT1G52191		Thioesterase superfamily protein	0.030465	1.20923	-1.23969									OG0003857	AT2G26440	AT2G26440		Plant invertase/pectin methylesterase inhibitor superfamily	-1.25971	0.0732119	1.1865	OG0003857	Glyma.09G076200, Glyma.15G183800, Glyma.15G184100	Glyma.09G076200		Plant invertase/pectin methylesterase inhibitor superfamily	-1.26887	0.0936269	1.17524	OG0005619	AT5G07000, AT5G07010
OG0002780	AT1G73840	AT1G73840	ESP1	hydroxyproline-rich glycoprotein family protein	0.985542	0.385597	-1.37114	OG0002780	Glyma.05G234300, Glyma.08G041600, Glyma.10G040800, Glyma.13G127700	Glyma.05G234300	ESP1	hydroxyproline-rich glycoprotein family protein	1.26006	-0.0739816	-1.18608	OG0005019	AT1G31720	AT1G31720		chitin synthase%2C putative (DUF1218)	-0.84767	1.40419	-0.556518									OG0003905	AT1G48860, AT2G45300	AT1G48860		RNA 3'-terminal phosphate cyclase/enolpyruvate transferase%2C alpha/beta	-1.37644	0.407063	0.969381	OG0003905	Glyma.01G139600, Glyma.03G027400	Glyma.01G139600		RNA 3\'-terminal phosphate cyclase/enolpyruvate transferase, alpha/beta	-1.31633	0.210429	1.1059	OG0005662	AT5G10280, AT5G65230
OG0002781	AT1G69070	AT1G69070		nucleolar-like protein	1.3783	-0.414876	-0.96342	OG0002781	Glyma.02G003100, Glyma.10G005700, Glyma.18G236167, Glyma.18G236233	Glyma.02G003100			1.17063	0.101869	-1.2725	OG0005055	AT1G27300	AT1G27300		transmembrane protein	-0.0809623	1.26322	-1.18226									OG0003910	AT2G39705, AT3G55515	AT2G39705	RTFL8	ROTUNDIFOLIA like 8	-1.05986	-0.280946	1.34081	OG0003910	Glyma.02G248900, Glyma.14G067500	Glyma.02G248900	DVL11,RTFL8	ROTUNDIFOLIA like 8	-1.36323	0.355728	1.0075	OG0005675	AT5G17850
OG0002788	AT1G25580	AT1G25580	SOG1	NAC (No Apical Meristem) domain transcriptional regulator superfamily protein	1.06915	0.267106	-1.33625	OG0002788	Glyma.01G088200, Glyma.02G100200, Glyma.10G204700, Glyma.20G185800	Glyma.01G088200	ANAC008,SOG1	NAC (No Apical Meristem) domain transcriptional regulator superfamily protein	1.18756	0.0712641	-1.25882	OG0005360	AT3G03190, AT5G17220	AT3G03190	GSTF11	glutathione S-transferase F11	-0.0611623	1.25418	-1.19302									OG0003914	AT2G37975, AT3G54085	AT2G37975		Yos1-like protein	-1.1921	-0.0628605	1.25496	OG0003914	Glyma.01G109600, Glyma.03G0747001	Glyma.01G109600		Yos1-like protein	-0.93631	-0.449719	1.38603	OG0005683	AT5G12000, AT5G26150
OG0002790	AT1G07615	AT1G07615		GTP-binding protein Obg/CgtA	1.02527	0.330942	-1.35621	OG0002790	Glyma.01G148100, Glyma.01G202150, Glyma.11G040502, Glyma.11G040552	Glyma.01G148100		GTP-binding protein Obg/CgtA	1.4012	-0.5348	-0.866395	OG0005537	AT3G06600	AT3G06600		transmembrane protein	-0.0602149	1.25374	-1.19353									OG0003919	AT2G05310, AT4G13500	AT2G05310		transmembrane protein	-1.02209	-0.335414	1.35751	OG0003919	Glyma.02G308900, Glyma.14G004000	Glyma.02G308900			-1.39644	0.504653	0.891786	OG0005781	AT5G40940
OG0002799	AT3G50700, AT5G66730	AT3G50700	IDD2	indeterminate(ID)-domain 2	1.41118	-0.785751	-0.62543	OG0002799	Glyma.02G058400, Glyma.02G058500, Glyma.16G141100	Glyma.02G058400		C2H2-like zinc finger protein	1.09707	0.224342	-1.32141	OG0005556	AT3G48240, AT5G63130	AT3G48240		Octicosapeptide/Phox/Bem1p family protein	-0.736461	1.4138	-0.677341									OG0003947	AT1G08360, AT2G27530, AT5G22440	AT1G08360		Ribosomal protein L1p/L10e family	-0.948535	-0.434143	1.38268	OG0003947	Glyma.13G316400	Glyma.13G316400		Ribosomal protein L1p/L10e family	-1.41141	0.628683	0.782731	OG0005803	AT5G14340
OG0002802	AT3G18640, AT3G26850	AT3G18640		Zinc finger C-x8-C-x5-C-x3-H type family protein	1.11597	0.194312	-1.31029	OG0002802	Glyma.04G2142000, Glyma.05G190500, Glyma.06G152200	Glyma.04G2142000			1.37376	-0.396051	-0.977712	OG0005570	AT3G51460, AT5G66020	AT3G51460	RHD4	Phosphoinositide phosphatase family protein	-0.713739	1.41419	-0.700454									OG0003959	AT2G26110, AT4G26130, AT5G56980	AT2G26110		bromodomain protein (DUF761)	-0.915298	-0.475985	1.39128	OG0003959	Glyma.14G095300	Glyma.14G095300			-1.33739	0.270521	1.06687	OG0005847	AT5G05220
OG0002812	AT3G54500	AT3G54500		agglutinin-like protein	1.06117	0.279001	-1.34017	OG0002812	Glyma.04G1414004, Glyma.11G154700, Glyma.13G199300, Glyma.15G237600	Glyma.04G1414004			1.14631	0.144121	-1.29043	OG0005580	AT3G27027, AT5G40980	AT3G27027		GPI-anchored-like protein (DUF 3339)	-0.582684	1.4073	-0.824615									OG0003966	AT2G06520	AT2G06520	PSBX	photosystem II subunit X	-1.10044	-0.219049	1.31949	OG0003966	Glyma.09G067700, Glyma.09G073900, Glyma.15G174200	Glyma.09G067700	PSBX	photosystem II subunit X	-1.03593	-0.315786	1.35171	OG0005861	AT5G03170
OG0002821	AT3G10820, AT5G05140	AT3G10820		Transcription elongation factor (TFIIS) family protein	1.22659	-0.00369414	-1.22289	OG0002821	Glyma.02G157800, Glyma.03G124700, Glyma.19G127800	Glyma.02G157800		Transcription elongation factor (TFIIS) family protein	1.40842	-0.59343	-0.814987	OG0005629	AT5G58940	AT5G58940	CRCK1	calmodulin-binding receptor-like cytoplasmic kinase 1	-0.295752	1.34554	-1.04979									OG0003977	AT2G46690, AT3G61900	AT2G46690		SAUR-like auxin-responsive protein family	-0.921527	-0.468264	1.38979	OG0003977	Glyma.07G051700, Glyma.16G020700	Glyma.07G051700		SAUR-like auxin-responsive protein family	-1.05958	-0.281367	1.34094	OG0006646	AT2G02450
OG0002826	AT3G51780	AT3G51780	BAG4	BCL-2-associated athanogene 4	1.32279	-0.228178	-1.09461	OG0002826	Glyma.01G123300, Glyma.03G051600, Glyma.07G153700, Glyma.18G204750	Glyma.01G123300	ATBAG4,BAG4	BCL-2-associated athanogene 4	1.07635	0.256241	-1.33259	OG0005653	AT5G07620, AT5G61570	AT5G07620		Protein kinase superfamily protein	-0.700178	1.41419	-0.714013									OG0004005	AT2G21330, AT4G38970	AT2G21330	FBA1	fructose-bisphosphate aldolase 1	-1.25541	0.0638336	1.19158	OG0004005	Glyma.11G111100, Glyma.11G111400	Glyma.11G111100	FBA2	fructose-bisphosphate aldolase 2	-1.40853	0.594581	0.81395	OG0006669	AT2G43820, AT2G43840
OG0002839	AT3G06530	AT3G06530		ARM repeat superfamily protein	1.17389	0.0960455	-1.26994	OG0002839	Glyma.02G290200, Glyma.03G109700, Glyma.08G286950, Glyma.14G024600	Glyma.02G290200		ARM repeat superfamily protein	1.21094	0.0271535	-1.2381	OG0005678	AT5G42450	AT5G42450		Pentatricopeptide repeat (PPR) superfamily protein	-0.00517086	1.22732	-1.22215									OG0004038	AT2G38040	AT2G38040	CAC3	acetyl Co-enzyme a carboxylase carboxyltransferase alpha subunit	-1.08028	-0.250264	1.33055	OG0004038	Glyma.18G195700, Glyma.18G195900, Glyma.18G196000	Glyma.18G195700	CAC3	acetyl Co-enzyme a carboxylase carboxyltransferase alpha subunit	-0.88142	-0.51706	1.39848	OG0006721	AT2G01950
OG0002855	AT3G10650	AT3G10650	NUP1	nuclear pore complex protein	1.35371	-0.322452	-1.03126	OG0002855	Glyma.10G120200, Glyma.10G194700, Glyma.20G070600, Glyma.20G195200	Glyma.10G120200			1.38869	-0.462719	-0.925973	OG0005789	AT5G24300	AT5G24300	SS1	Glycogen/starch synthases%2C ADP-glucose type	-0.475372	1.39117	-0.915794									OG0004164	AT1G30210, AT4G18390	AT1G30210	TCP24	TEOSINTE BRANCHED 1%2C cycloidea%2C and PCF family 24	-1.36252	0.353167	1.00936	OG0004164	Glyma.05G142000, Glyma.08G097900	Glyma.05G142000	TCP2	TEOSINTE BRANCHED 1, cycloidea and PCF transcription factor 2	-1.1879	-0.0706279	1.25853	OG0006798	AT2G17770, AT4G35900
OG0002926	AT3G02370, AT3G57360	AT3G02370		tRNA-splicing endonuclease subunit	1.07945	0.251539	-1.33099	OG0002926	Glyma.03G134401, Glyma.07G129400, Glyma.19G136600	Glyma.03G134401			1.0156	0.344507	-1.3601	OG0006602	AT2G27920	AT2G27920	SCPL51	serine carboxypeptidase-like 51	-0.280473	1.34065	-1.06018									OG0004168	AT4G13010	AT4G13010		Oxidoreductase%2C zinc-binding dehydrogenase family protein	-1.28589	0.133172	1.15272	OG0004168	Glyma.08G347300, Glyma.18G158700, Glyma.20G036850	Glyma.08G347300		Oxidoreductase, zinc-binding dehydrogenase family protein	-1.41114	0.624822	0.786314	OG0006871	AT2G26170
OG0002949	AT3G05430, AT5G27650	AT3G05430		Tudor/PWWP/MBT superfamily protein	1.40757	-0.585172	-0.822394	OG0002949	Glyma.10G152700, Glyma.19G234300, Glyma.20G235700	Glyma.10G152700		Tudor/PWWP/MBT superfamily protein	1.24083	-0.0328259	-1.208	OG0006641	AT1G69080, AT2G03720	AT1G69080		Adenine nucleotide alpha hydrolases-like superfamily protein	-0.724406	1.41407	-0.689665									OG0004186	AT4G05180, AT4G21280	AT4G05180	PSBQ-2	photosystem II subunit Q-2	-1.07246	-0.262127	1.33459	OG0004186	Glyma.03G114600, Glyma.07G112000	Glyma.03G114600	PSBQ,PSBQ-2,PSII-Q	photosystem II subunit Q-2	-1.39549	0.499121	0.896371	OG0006885	AT2G39980
OG0002955	AT3G28925, AT5G48600	AT3G28925		structural maintenance of chromosomes protein	1.09888	0.221498	-1.32038	OG0002955	Glyma.03G087801, Glyma.13G062800, Glyma.19G022800	Glyma.03G087801	ATCAP-C,ATSMC3,ATSMC4,SMC3	structural maintenance of chromosome 3	1.26321	-0.0809419	-1.18227	OG0006724	AT2G21090	AT2G21090		Pentatricopeptide repeat (PPR-like) superfamily protein	-0.00362354	1.22655	-1.22293									OG0004194	AT4G14713, AT4G14720	AT4G14713	PPD1	TIFY domain/Divergent CCT motif family protein	-0.90861	-0.484215	1.39283	OG0004194	Glyma.10G244400, Glyma.20G150000	Glyma.10G244400	PPD2,TIFY4B	TIFY domain/Divergent CCT motif family protein	-1.33523	0.26405	1.07118	OG0006948	AT2G41200
OG0002964	AT3G22860, AT3G56150	AT3G22860	TIF3C2	eukaryotic translation initiation factor 3 subunit C2	1.24547	-0.0425532	-1.20291	OG0002964	Glyma.03G206400, Glyma.05G245100, Glyma.08G052900	Glyma.03G206400	ATEIF3C-1,ATTIF3C1,EIF3C,EIF3C-1,TIF3C1	eukaryotic translation initiation factor 3C	0.840862	0.56431	-1.40517	OG0006782	AT2G32300	AT2G32300	UCC1	uclacyanin 1	0.00248906	1.2235	-1.22599									OG0004196	AT1G33490, AT4G10140	AT1G33490		E3 ubiquitin-protein ligase	-1.40446	0.558674	0.84579	OG0004196	Glyma.04G110500, Glyma.06G323900	Glyma.04G110500			-1.19956	-0.0488999	1.24846	OG0007046	AT2G40370, AT5G05390
OG0002983	AT3G01540, AT3G06480, AT5G14610	AT3G01540	DRH1	DEAD box RNA helicase 1	0.783413	0.627949	-1.41136	OG0002983	Glyma.05G005500, Glyma.19G006000	Glyma.05G005500		DEAD box RNA helicase family protein	0.93605	0.450048	-1.3861	OG0006796	AT2G44970	AT2G44970		alpha/beta-Hydrolases superfamily protein	-0.441629	1.38431	-0.942681									OG0004204	AT4G05330, AT4G21160	AT4G05330	AGD13	ARF-GAP domain 13	-1.40402	0.555222	0.848798	OG0004204	Glyma.09G024400, Glyma.15G130300	Glyma.09G024400	AGD12,ZAC	Calcium-dependent ARF-type GTPase activating protein family	-1.41381	0.736049	0.677765	OG0007229	AT2G43200
OG0003005	AT3G51060, AT5G33210, AT5G66350	AT3G51060	STY1	Lateral root primordium (LRP) protein-like protein	1.38386	-0.439529	-0.944327	OG0003005	Glyma.01G170700, Glyma.11G072500	Glyma.01G170700	SHI	Lateral root primordium (LRP) protein-related	1.33952	-0.277009	-1.06252	OG0006968	AT2G43240, AT3G59360	AT2G43240		Nucleotide-sugar transporter family protein	-0.163301	1.2982	-1.1349									OG0004215	AT3G21650, AT4G15415	AT3G21650		Protein phosphatase 2A regulatory B subunit family protein	-1.01741	-0.341976	1.35939	OG0004215	Glyma.02G270300, Glyma.14G046800	Glyma.02G270300	ATB\' GAMMA	Protein phosphatase 2A regulatory B subunit family protein	-1.09963	-0.220317	1.31995	OG0007318	AT2G35730
OG0003017	AT3G54200	AT3G54200		Late embryogenesis abundant (LEA) hydroxyproline-rich glycoprotein family	1.41333	-0.750008	-0.66332	OG0003017	Glyma.03G000800, Glyma.13G000500, Glyma.16G221900, Glyma.18G218800	Glyma.03G000800		Late embryogenesis abundant (LEA) hydroxyproline-rich glycoprotein family	1.16876	0.105189	-1.27395	OG0006972	AT2G39060	AT2G39060	SWEET9	Nodulin MtN3 family protein	-0.232201	1.32422	-1.09202									OG0004262	AT4G11670, AT5G06970	AT4G11670		DNA topoisomerase 4 subunit B (DUF810)	-1.26226	0.0788372	1.18342	OG0004262	Glyma.13G192900, Glyma.15G230600	Glyma.13G192900		Protein of unknown function (DUF810)	-1.08573	-0.24192	1.32765	OG0007340	AT2G28605
OG0003023	AT3G02950, AT5G16790	AT3G02950	THO7	Tho complex subunit 7/Mft1p	0.876764	0.522588	-1.39935	OG0003023	Glyma.07G081200, Glyma.13G232100, Glyma.15G080600	Glyma.07G081200	AtTHO7,THO7	Tho complex subunit 7/Mft1p	1.00598	0.357822	-1.3638	OG0007226	AT2G01120	AT2G01120	ORC4	origin recognition complex subunit 4	-0.115158	1.27826	-1.1631									OG0004290	AT1G05520, AT3G23660, AT4G14160	AT1G05520		Sec23/Sec24 protein transport family protein	-0.916912	-0.473989	1.3909	OG0004290	Glyma.18G003500	Glyma.18G003500		Sec23/Sec24 protein transport family protein	-1.00152	-0.363943	1.36547	OG0007351	AT2G02860
OG0003052	AT5G12430	AT5G12430	TPR16	Heat shock protein DnaJ with tetratricopeptide repeat-containing protein	1.17941	0.0861236	-1.26553	OG0003052	Glyma.01G227100, Glyma.11G015651, Glyma.11G095300, Glyma.12G021400	Glyma.01G227100		Heat shock protein DnaJ with tetratricopeptide repeat	1.41403	-0.687311	-0.726719	OG0007234	AT1G06750, AT2G30630	AT1G06750		P-loop containing nucleoside triphosphate hydrolases superfamily protein	-0.356238	1.36337	-1.00713									OG0004302	AT3G09800, AT4G08520	AT3G09800		SNARE-like superfamily protein	-0.8853	-0.512433	1.39773	OG0004302	Glyma.09G019500, Glyma.15G125800	Glyma.09G019500		SNARE-like superfamily protein	-1.26611	0.08741	1.1787	OG0007529	AT4G26520, AT4G26530
OG0003082	AT5G17270, AT5G37130	AT5G17270		Protein prenylyltransferase superfamily protein	1.41349	-0.667468	-0.746018	OG0003082	Glyma.04G204500, Glyma.06G161100, Glyma.20G104800	Glyma.04G204500		Protein prenylyltransferase superfamily protein	0.9581	0.421802	-1.3799	OG0007380	AT2G20500	AT2G20500		hypothetical protein	-0.908517	1.39285	-0.484329									OG0004350	AT4G34190	AT4G34190	44075	stress enhanced protein 1	-1.09842	-0.222221	1.32064	OG0004350	Glyma.10G263000, Glyma.20G127500, Glyma.20G129600	Glyma.10G263000	44075	stress enhanced protein 1	-1.34709	0.300706	1.04639	OG0007565	AT4G32300
OG0003084	AT5G10800, AT5G25060	AT5G10800		RNA recognition motif (RRM)-containing protein	1.4094	-0.60371	-0.805687	OG0003084	Glyma.08G265300, Glyma.16G095500, Glyma.16G095600	Glyma.08G265300		RNA recognition motif (RRM)-containing protein	1.1873	0.07174	-1.25904	OG0007426	AT2G41510	AT2G41510	CKX1	cytokinin oxidase/dehydrogenase 1	-0.90727	1.39313	-0.485857									OG0004385	AT4G26850, AT5G55120	AT4G26850	VTC2	GDP-L-galactose phosphorylase 1	-1.37882	0.41711	0.961708	OG0004385	Glyma.02G292800, Glyma.14G021800	Glyma.02G292800	VTC2	mannose-1-phosphate guanylyltransferase (GDP)s;GDP-galactose:mannose-1-phosphate guanylyltransferases;GDP-galactose:glucose-1-phosphate guanylyltransferases;GDP-galactose:myoinositol-1-phosphate guanylyltransferases;glucose-1-phosphate guanylyltransferase	-1.2456	0.042833	1.20277	OG0007567	AT4G05150
OG0003091	AT5G04290	AT5G04290	KTF1	kow domain-containing transcription factor 1	0.882791	0.515427	-1.39822	OG0003091	Glyma.10G276900, Glyma.19G164200, Glyma.20G112800, Glyma.20G115100	Glyma.10G276900	KTF1,SPT5L	kow domain-containing transcription factor 1	1.36533	-0.363444	-1.00189	OG0007458	AT1G04610, AT2G33230	AT1G04610	YUC3	YUCCA 3	-0.336621	1.35785	-1.02123									OG0004414	AT1G03130, AT4G02770	AT1G03130	PSAD-2	photosystem I subunit D-2	-1.19447	-0.0584477	1.25292	OG0004414	Glyma.10G249000, Glyma.20G144700	Glyma.10G249000	PSAD-2	photosystem I subunit D-2	-1.23482	0.020397	1.21442	OG0007782	AT4G09740, AT4G23560
OG0003124	AT5G59340	AT5G59340	WOX2	WUSCHEL related homeobox 2	1.27495	-0.107496	-1.16745	OG0003124	Glyma.11G140400, Glyma.12G063900, Glyma.13G334900, Glyma.15G039600	Glyma.11G140400	WOX2	WUSCHEL related homeobox 2	1.14373	0.148486	-1.29222	OG0007599	AT4G04370	AT4G04370		Tetratricopeptide repeat (TPR)-like superfamily protein	-0.470655	1.39026	-0.919603									OG0004462	AT4G23820, AT5G41870	AT4G23820		Pectin lyase-like superfamily protein	-1.41282	0.76085	0.651965	OG0004462	Glyma.08G303200, Glyma.18G116400	Glyma.08G303200		Pectin lyase-like superfamily protein	-1.15393	-0.131086	1.28502	OG0007884	AT4G11440
OG0003165	AT5G42950	AT5G42950		GYF domain-containing protein	0.838176	0.567369	-1.40554	OG0003165	Glyma.04G032700, Glyma.06G032600, Glyma.14G075800, Glyma.17G249900	Glyma.04G032700		GYF domain-containing protein	1.35992	-0.343865	-1.01606	OG0007627	AT4G21320	AT4G21320	HSA32	Aldolase-type TIM barrel family protein	-0.897092	1.39534	-0.498248									OG0004467	AT3G25110, AT4G13050	AT3G25110	FaTA	fatA acyl-ACP thioesterase	-1.06814	-0.268616	1.33676	OG0004467	Glyma.08G349200, Glyma.18G167300	Glyma.08G349200		Acyl-ACP thioesterase	-1.31943	0.218901	1.10053	OG0007898	AT4G16640
OG0003168	AT5G37020	AT5G37020	ARF8	auxin response factor 8	1.33126	-0.252345	-1.07892	OG0003168	Glyma.02G239600, Glyma.11G204200, Glyma.14G208500, Glyma.18G046800	Glyma.02G239600	ARF8,ATARF8	auxin response factor 8	1.40807	-0.589979	-0.818089	OG0007677	AT4G09820	AT4G09820	TT8	basic helix-loop-helix (bHLH) DNA-binding superfamily protein	-0.643488	1.41236	-0.768872									OG0004506	AT4G17430	AT4G17430		O-fucosyltransferase family protein	-1.12722	-0.176003	1.30322	OG0004506	Glyma.13G055300, Glyma.19G032167, Glyma.19G032233	Glyma.13G055300		O-fucosyltransferase family protein	-0.958012	-0.421916	1.37993	OG0007914	AT4G12430, AT4G22590
OG0003172	AT5G47560	AT5G47560	TDT	tonoplast dicarboxylate transporter	1.3927	-0.483536	-0.909164	OG0003172	Glyma.07G265900, Glyma.09G010700, Glyma.09G010800, Glyma.15G115200	Glyma.07G265900	ATSDAT,ATTDT,TDT	tonoplast dicarboxylate transporter	1.41377	-0.676371	-0.737403	OG0007783	AT4G35420	AT4G35420	DRL1	dihydroflavonol 4-reductase-like1	-0.501923	1.39597	-0.894052									OG0004514	AT1G20560	AT1G20560	AAE1	acyl activating enzyme 1	-1.40987	0.800878	0.60899	OG0004514	Glyma.01G232100, Glyma.01G232200, Glyma.11G014900	Glyma.01G232100	AAE1	acyl activating enzyme 1	-1.39379	0.489518	0.904275	OG0008011	AT1G64060, AT4G11230
OG0003176	AT5G58470	AT5G58470	TAF15b	TBP-associated factor 15B	1.04401	0.304152	-1.34816	OG0003176	Glyma.02G230600, Glyma.11G165000, Glyma.14G197700, Glyma.18G058200	Glyma.02G230600	TAF15b	TBP-associated factor 15B	1.09119	0.233496	-1.32468	OG0007864	AT4G16515	AT4G16515	RGF6	root meristem growth factor	-0.802015	1.40976	-0.607744									OG0004548	AT1G21730	AT1G21730		P-loop containing nucleoside triphosphate hydrolases superfamily protein	-1.41348	0.667339	0.746143	OG0004548	Glyma.13G030600, Glyma.14G152402, Glyma.14G152452	Glyma.13G030600		P-loop containing nucleoside triphosphate hydrolases superfamily protein	-1.40664	0.57676	0.829883	OG0008027	AT4G26180
OG0003178	AT5G02130	AT5G02130	NDP1	Tetratricopeptide repeat (TPR)-like superfamily protein	1.22014	0.00915975	-1.2293	OG0003178	Glyma.07G135200, Glyma.07G135250, Glyma.10G191650, Glyma.18G185200	Glyma.07G135200			1.33553	-0.264928	-1.0706	OG0008053	AT4G15840	AT4G15840		BTB/POZ domain-containing protein	-0.482374	1.39248	-0.91011									OG0004605	AT1G10850, AT1G60630	AT1G10850		Leucine-rich repeat protein kinase family protein	-1.06835	-0.26831	1.33666	OG0004605	Glyma.11G105000, Glyma.12G030000	Glyma.11G105000		Leucine-rich repeat protein kinase family protein	-1.20528	-0.0380465	1.24332	OG0008072	AT1G18486, AT4G02655
OG0003180	AT5G52280	AT5G52280		Myosin heavy chain-related protein	1.32283	-0.228296	-1.09453	OG0003180	Glyma.09G139300, Glyma.10G236100, Glyma.16G189700, Glyma.20G1584003	Glyma.09G139300		Myosin heavy chain-related protein	0.8153	0.593082	-1.40838	OG0008176	AT4G20770	AT4G20770		Pentatricopeptide repeat (PPR) superfamily protein	-0.87587	1.39952	-0.523647									OG0004636	AT1G72480	AT1G72480		Lung seven transmembrane receptor family protein	-1.2646	0.08405	1.18055	OG0004636	Glyma.07G041000, Glyma.16G009700, Glyma.16G130100	Glyma.07G041000		Lung seven transmembrane receptor family protein	-1.4142	0.702127	0.712074	OG0008097	AT4G13420
OG0003183	AT5G08610, AT5G08620, AT5G63630	AT5G08610	PDE340	P-loop containing nucleoside triphosphate hydrolases superfamily protein	0.838375	0.567142	-1.40552	OG0003183	Glyma.07G056600, Glyma.16G025700	Glyma.07G056600		P-loop containing nucleoside triphosphate hydrolases superfamily protein	1.09832	0.222375	-1.3207	OG0008181	AT1G35670, AT4G09570	AT1G35670	CDPK2	calcium-dependent protein kinase 2	0.0765205	1.18469	-1.26121									OG0004719	AT1G21070, AT1G76670, AT5G42420	AT1G21070		Nucleotide-sugar transporter family protein	-1.40813	0.590545	0.817581	OG0004719	Glyma.01G245500	Glyma.01G245500		Nucleotide-sugar transporter family protein	-1.24105	0.0332902	1.20776	OG0008177	AT4G23930
OG0003192	AT5G47710	AT5G47710		Calcium-dependent lipid-binding (CaLB domain) family protein	0.818093	0.589974	-1.40807	OG0003192	Glyma.07G268400, Glyma.09G014700, Glyma.12G119100, Glyma.15G120400	Glyma.07G268400		Calcium-dependent lipid-binding (CaLB domain) family protein	0.983237	0.388685	-1.37192	OG0008225	AT4G35550	AT4G35550	WOX13	WUSCHEL related homeobox 13	-0.268802	1.33682	-1.06802									OG0004725	AT1G16825, AT1G78895	AT1G16825		Reticulon family protein	-1.05483	-0.288374	1.3432	OG0004725	Glyma.07G001900, Glyma.08G224900	Glyma.07G001900		Reticulon family protein	-1.39201	0.479848	0.912165	OG0008195	AT4G20790
OG0003199	AT5G48720	AT5G48720	XRI1	x-ray induced transcript 1	1.03506	0.317029	-1.35209	OG0003199	Glyma.03G064200, Glyma.08G351100, Glyma.16G094900, Glyma.18G164900	Glyma.03G064200	XRI,XRI1	x-ray induced transcript 1	1.12645	0.177268	-1.30372	OG0008357	AT1G05010	AT1G05010	EFE	ethylene-forming enzyme	-0.870902	1.40041	-0.529509									OG0004727	AT1G13390, AT1G68490	AT1G13390		translocase subunit seca	-1.07712	-0.255076	1.3322	OG0004727	Glyma.10G274000, Glyma.20G116000	Glyma.10G274000			-0.858627	-0.543861	1.40249	OG0008234	AT4G34850
OG0003211	AT5G61380	AT5G61380	TOC1	CCT motif -containing response regulator protein	1.41419	-0.699871	-0.714318	OG0003211	Glyma.04G166300, Glyma.05G025000, Glyma.06G196200, Glyma.17G102200	Glyma.04G166300	APRR1,AtTOC1,PRR1,TOC1	CCT motif -containing response regulator protein	1.32741	-0.241216	-1.08619	OG0008449	AT1G64110	AT1G64110	DAA1	P-loop containing nucleoside triphosphate hydrolases superfamily protein	0.0189354	1.21517	-1.2341									OG0004740	AT1G38065, AT1G38131	AT1G38065		O-fucosyltransferase family protein	-1.36979	0.380351	0.989443	OG0004740	Glyma.13G083000, Glyma.14G163900	Glyma.13G083000		O-fucosyltransferase family protein	-1.24427	0.0400274	1.20424	OG0008493	AT1G08810
OG0003212	AT5G03150	AT5G03150	JKD	C2H2-like zinc finger protein	1.35792	-0.336855	-1.02107	OG0003212	Glyma.03G179700, Glyma.10G051500, Glyma.13G139000, Glyma.19G180400	Glyma.03G179700	AtIDD4,IDD4	indeterminate(ID)-domain 4	1.16897	0.104815	-1.27378	OG0008462	AT1G67550	AT1G67550	URE	urease	-0.0129952	1.23119	-1.2182									OG0004780	AT1G66460, AT5G37790	AT1G66460		Protein kinase superfamily protein	-1.1007	-0.218641	1.31934	OG0004780	Glyma.11G217400, Glyma.18G039400	Glyma.11G217400		Protein kinase superfamily protein	-1.32787	0.242532	1.08533	OG0008635	AT1G21510
OG0003217	AT5G58610	AT5G58610		PHD finger transcription factor	1.33544	-0.264683	-1.07076	OG0003217	Glyma.02G227900, Glyma.11G170900, Glyma.11G171200, Glyma.14G194800	Glyma.02G227900		PHD finger transcription factor, putative	0.979065	0.394251	-1.37332	OG0008511	AT1G19010, AT1G74860	AT1G19010		hypothetical protein	-0.745366	1.41351	-0.668144									OG0004814	AT1G10640, AT1G60590	AT1G10640		Pectin lyase-like superfamily protein	-1.34913	0.307304	1.04183	OG0004814	Glyma.08G285400, Glyma.18G139900	Glyma.08G285400		Pectin lyase-like superfamily protein	-1.30211	0.173155	1.12895	OG0008806	AT1G23110, AT1G70900
OG0003233	AT5G03720	AT5G03720	HSFA3	heat shock transcription factor A3	1.26927	-0.0945184	-1.17475	OG0003233	Glyma.03G191100, Glyma.10G066100, Glyma.13G151200, Glyma.19G191700	Glyma.03G191100	AT-HSFA3,HSFA3	heat shock transcription factor A3	1.23596	-0.0227502	-1.21321	OG0008759	AT1G10155, AT1G31200	AT1G10155	PP2-A10	phloem protein 2-A10	-0.817981	1.40808	-0.590099									OG0004818	AT1G14290, AT1G69640	AT1G14290	SBH2	sphingoid base hydroxylase 2	-1.41232	0.642878	0.769446	OG0004818	Glyma.01G046500, Glyma.02G106700	Glyma.01G046500	SBH2	sphingoid base hydroxylase 2	-1.18015	-0.0847859	1.26493	OG0008851	AT1G33340
OG0003450	AT2G41220, AT5G04140	AT2G41220	GLU2	glutamate synthase 2	1.12638	0.177387	-1.30377	OG0003450	Glyma.03G128300, Glyma.19G130800	Glyma.03G128300	FD-GOGAT,GLS1,GLU1,GLUS	glutamate synthase 1	1.06711	0.270163	-1.33727	OG0008810	AT1G69800	AT1G69800		Cystathionine beta-synthase (CBS) protein	-0.907521	1.39307	-0.48555									OG0004852	AT1G65090, AT5G36100	AT1G65090		nucleolin	-1.36778	0.372615	0.995161	OG0004852	Glyma.10G170100, Glyma.20G219900	Glyma.10G170100			-0.865131	-0.53628	1.40141	OG0008968	AT1G69180
OG0003456	AT2G21380, AT4G39050	AT2G21380		Kinesin motor family protein	1.20362	0.0412161	-1.24483	OG0003456	Glyma.04G009100, Glyma.06G009000	Glyma.04G009100		Kinesin motor family protein	1.35955	-0.342565	-1.01699	OG0008854	AT1G74530	AT1G74530		transmembrane protein	0.075903	1.18503	-1.26093									OG0004854	AT1G50900	AT1G50900	GDC1	Ankyrin repeat family protein	-1.16668	-0.108859	1.27554	OG0004854	Glyma.08G312800, Glyma.09G102000, Glyma.18G102100	Glyma.08G312800		Ankyrin repeat family protein	-1.19479	-0.057852	1.25265	OG0008969	AT1G17230
OG0003471	AT2G27750, AT5G05210	AT2G27750		Surfeit locus protein 6	1.09667	0.22496	-1.32163	OG0003471	Glyma.05G075900, Glyma.19G074500	Glyma.05G075900		Surfeit locus protein 6	0.851446	0.552173	-1.40362	OG0009064	AT1G75090	AT1G75090		DNA glycosylase superfamily protein	-0.727966	1.41401	-0.686041									OG0004907	AT1G52180, AT3G16240	AT1G52180		Aquaporin-like superfamily protein	-1.15843	-0.123307	1.28173	OG0004907	Glyma.07G018000, Glyma.08G203000	Glyma.07G018000	AQP1,ATTIP2;1,DELTA-TIP,DELTA-TIP1,TIP2;1	delta tonoplast integral protein	-1.22474	1.64e-16	1.22474	OG0009055	AT1G15080, AT3G18220
OG0003495	AT2G19490, AT3G32920	AT2G19490	RECA2	recA DNA recombination family protein	1.3808	-0.425725	-0.955071	OG0003495	Glyma.13G105501, Glyma.17G053900	Glyma.13G105501		recA DNA recombination family protein	0.997447	0.369508	-1.36695	OG0009072	AT1G61320, AT1G61330	AT1G61320		FBD / Leucine Rich Repeat domains containing protein	-0.418876	1.37923	-0.960352									OG0004908	AT1G80380	AT1G80380		P-loop containing nucleoside triphosphate hydrolases superfamily protein	-0.836435	-0.569346	1.40578	OG0004908	Glyma.13G361400, Glyma.15G012500, Glyma.15G221066	Glyma.13G361400		P-loop containing nucleoside triphosphate hydrolases superfamily protein	-0.922876	-0.466584	1.38946	OG0009090	AT1G69310
OG0003555	AT2G19120, AT4G30100	AT2G19120		P-loop containing nucleoside triphosphate hydrolases superfamily protein	1.34304	-0.287879	-1.05516	OG0003555	Glyma.07G037400, Glyma.16G006800	Glyma.07G037400		P-loop containing nucleoside triphosphate hydrolases superfamily protein	1.14799	0.141265	-1.28925	OG0009211	AT1G54820	AT1G54820		Protein kinase superfamily protein	-0.311667	1.35047	-1.0388									OG0004911	AT1G20340, AT1G76100	AT1G20340	DRT112	Cupredoxin superfamily protein	-1.09567	-0.226521	1.32219	OG0004911	Glyma.04G020300, Glyma.06G020400	Glyma.04G020300	DRT112,PETE2	Cupredoxin superfamily protein	-1.33939	0.276611	1.06278	OG0009129	AT1G80640
OG0003558	AT1G07530, AT2G29060	AT1G07530	SCL14	SCARECROW-like 14	1.20651	0.0356858	-1.2422	OG0003558	Glyma.11G138600, Glyma.12G062200	Glyma.11G138600	ATGRAS2,GRAS2,SCL14	SCARECROW-like 14	1.02923	0.32533	-1.35456	OG0009233	AT1G03900	AT1G03900	ABCI18	non-intrinsic ABC protein 4	-0.314124	1.35121	-1.03709									OG0004966	AT1G18180, AT1G73650	AT1G18180		3-oxo-5-alpha-steroid 4-dehydrogenase (DUF1295)	-1.33011	0.248984	1.08112	OG0004966	Glyma.05G245000, Glyma.08G053000	Glyma.05G245000		Protein of unknown function (DUF1295)	-1.30369	0.177192	1.1265	OG0009397	AT1G69690
OG0003588	AT1G54380, AT2G42510	AT1G54380		spliceosome protein-like protein	1.40998	-0.610297	-0.799683	OG0003588	Glyma.10G295800, Glyma.20G245800	Glyma.10G295800		spliceosome protein-related	1.2981	-0.163038	-1.13506	OG0009262	AT1G78290	AT1G78290	SNRK2-8	Protein kinase superfamily protein	-0.483714	1.39273	-0.909019									OG0004983	AT1G33240, AT1G76880	AT1G33240	GTL1	GT-2-like 1	-0.950293	-0.431886	1.38218	OG0004983	Glyma.02G082100, Glyma.16G167600	Glyma.02G082100	AT-GT2,GT2	Duplicated homeodomain-like superfamily protein	-0.960561	-0.418603	1.37916	OG0009403	AT1G18560
OG0003598	AT2G29070	AT2G29070		Ubiquitin fusion degradation UFD1 family protein	1.38781	-0.458362	-0.929451	OG0003598	Glyma.13G337750, Glyma.13G337800, Glyma.15G036700	Glyma.13G337750	UFD1	ubiquitin fusion degradation 1	1.32591	-0.236947	-1.08896	OG0009301	AT1G30000	AT1G30000	MNS3	alpha-mannosidase 3	-0.418434	1.37912	-0.960691									OG0004992	AT1G52230, AT3G16140	AT1G52230	PSAH2	photosystem I subunit H2	-1.14238	-0.150763	1.29315	OG0004992	Glyma.07G019700, Glyma.08G204800	Glyma.07G019700	PSAH-2,PSAH2,PSI-H	photosystem I subunit H2	-1.41416	0.717837	0.696322	OG0009547	AT1G03820
OG0003603	AT1G05180, AT2G32410, AT3G25880	AT1G05180	AXR1	NAD(P)-binding Rossmann-fold superfamily protein	0.772658	0.639463	-1.41212	OG0003603	Glyma.06G305800	Glyma.06G305800	AXR1	NAD(P)-binding Rossmann-fold superfamily protein	0.868074	0.532832	-1.40091	OG0009333	AT1G68080	AT1G68080		2-oxoglutarate (2OG) and Fe(II)-dependent oxygenase superfamily protein	-0.15506	1.29489	-1.13983									OG0005004	AT1G50575	AT1G50575		Putative lysine decarboxylase family protein	-1.15405	-0.13087	1.28492	OG0005004	Glyma.08G325100, Glyma.18G082900, Glyma.18G084600	Glyma.08G325100		Putative lysine decarboxylase family protein	-1.37599	0.405181	0.970811	OG0009550	AT1G18210, AT1G73630
OG0003668	AT1G32490, AT2G35340, AT4G16680	AT1G32490	ESP3	RNA helicase family protein	0.954197	0.426854	-1.38105	OG0003668	Glyma.06G201700	Glyma.06G201700	EMB2733,ESP3	RNA helicase family protein	1.3022	-0.173391	-1.12881	OG0009340	AT1G30760	AT1G30760		FAD-binding Berberine family protein	-0.669783	1.41357	-0.743785									OG0005020	AT1G55546, AT3G13410	AT1G55546		2-C-methyl-D-erythritol 4-phosphate cytidylyltransferase	-1.41014	0.798013	0.612122	OG0005020	Glyma.11G094000, Glyma.12G020500	Glyma.11G094000			-1.20068	-0.0467923	1.24747	OG0009552	AT1G18270
OG0003670	AT2G13370	AT2G13370	CHR5	chromatin remodeling 5	1.35478	-0.326068	-1.02871	OG0003670	Glyma.02G281000, Glyma.08G302833, Glyma.14G033600	Glyma.02G281000	CHR5	chromatin remodeling 5	1.39302	-0.485288	-0.907735	OG0009361	AT1G09890	AT1G09890		Rhamnogalacturonate lyase family protein	-0.346683	1.36072	-1.01403									OG0005024	AT1G60970	AT1G60970		SNARE-like superfamily protein	-1.06775	-0.269196	1.33695	OG0005024	Glyma.07G008000, Glyma.08G190800, Glyma.13G348700	Glyma.07G008000		SNARE-like superfamily protein	-1.34995	0.309967	1.03998	OG0009586	AT1G79540
OG0003697	AT2G05720, AT2G41500	AT2G05720		Transducin/WD40 repeat-like superfamily protein	1.05376	0.289943	-1.3437	OG0003697	Glyma.02G190600, Glyma.10G000800	Glyma.02G190600	EMB2776,LIS	WD-40 repeat family protein / small nuclear ribonucleoprotein Prp4p-related	0.923424	0.465901	-1.38933	OG0009419	AT1G11050	AT1G11050		Protein kinase superfamily protein	-0.174409	1.3026	-1.12819									OG0005045	AT1G53650, AT3G14450	AT1G53650	CID8	CTC-interacting domain 8	-0.811304	-0.597513	1.40882	OG0005045	Glyma.08G176400, Glyma.15G249900	Glyma.08G176400	CID9	CTC-interacting domain 9	-1.3068	0.185204	1.1216	OG0009911	AT3G02885
OG0003709	AT2G36500, AT3G52950	AT2G36500		CBS / octicosapeptide/Phox/Bemp1 (PB1) domains-containing protein	0.927837	0.460386	-1.38822	OG0003709	Glyma.05G195700, Glyma.08G003300	Glyma.05G195700		CBS / octicosapeptide/Phox/Bemp1 (PB1) domains-containing protein	0.872417	0.527724	-1.40014	OG0009422	AT1G69160	AT1G69160		suppressor	-0.781082	1.41154	-0.630455									OG0005068	AT1G34570, AT3G15750	AT1G34570		Essential protein Yae1%2C N-terminal	-1.18712	-0.0720724	1.25919	OG0005068	Glyma.11G113600, Glyma.12G039500	Glyma.11G113600		Essential protein Yae1, N-terminal	-1.40699	0.579851	0.827138	OG0009933	AT3G43860
OG0003776	AT2G37500	AT2G37500		arginine biosynthesis protein ArgJ family	0.904986	0.488651	-1.39364	OG0003776	Glyma.10G044300, Glyma.13G131900, Glyma.18G131800	Glyma.10G044300		arginine biosynthesis protein ArgJ family	1.37726	-0.410467	-0.966789	OG0009455	AT1G65560	AT1G65560		Zinc-binding dehydrogenase family protein	-0.0474262	1.24777	-1.20034									OG0005075	AT1G20950, AT1G76550	AT1G20950		Phosphofructokinase family protein	-1.33204	0.254615	1.07742	OG0005075	Glyma.07G160500, Glyma.20G007400	Glyma.07G160500		Phosphofructokinase family protein	-1.39604	0.502303	0.893737	OG0009998	AT3G42960
OG0003786	AT2G24440, AT4G31360	AT2G24440		selenium binding protein	1.14578	0.145014	-1.2908	OG0003786	Glyma.14G133100, Glyma.17G201900	Glyma.14G133100		selenium binding	1.36876	-0.376349	-0.992406	OG0009475	AT1G03010	AT1G03010		Phototropic-responsive NPH3 family protein	-0.768476	1.41238	-0.643907									OG0005091	AT1G67080	AT1G67080	ABA4	abscisic acid (aba)-deficient 4	-1.05975	-0.281104	1.34086	OG0005091	Glyma.08G365700, Glyma.18G296600, Glyma.19G047800	Glyma.08G365700	ABA4	abscisic acid (aba)-deficient 4	-1.39882	0.51922	0.879604	OG0010042	AT3G22060
OG0003789	AT2G16720, AT4G34990	AT2G16720	MYB7	myb domain protein 7	1.3852	-0.445811	-0.939394	OG0003789	Glyma.11G107100, Glyma.12G032200	Glyma.11G107100	ATMYB4,MYB4	myb domain protein 4	1.23759	-0.0261007	-1.21149	OG0009538	AT1G11020	AT1G11020		RING/FYVE/PHD zinc finger superfamily protein	-0.421456	1.37982	-0.958366									OG0005092	AT1G74800, AT5G62620	AT1G74800		Galactosyltransferase family protein	-1.22445	-0.000594591	1.22504	OG0005092	Glyma.04G176600, Glyma.06G188500	Glyma.04G176600		Galactosyltransferase family protein	-1.15786	-0.124287	1.28215	OG0010061	AT3G13730
OG0003807	AT2G32160, AT2G32170	AT2G32160		S-adenosyl-L-methionine-dependent methyltransferases superfamily protein	1.23137	-0.0133682	-1.21801	OG0003807	Glyma.13G003900, Glyma.20G065600	Glyma.13G003900		S-adenosyl-L-methionine-dependent methyltransferases superfamily protein	0.808782	0.6003	-1.40908	OG0009548	AT1G06590	AT1G06590		anaphase-promoting complex subunit	-0.470849	1.39029	-0.919446									OG0005095	AT1G43310, AT5G33320	AT1G43310		Nucleotide-sugar transporter family protein	-1.33161	0.253357	1.07825	OG0005095	Glyma.04G184300, Glyma.06G181600	Glyma.04G184300	ARAPPT,CUE1,PPT	Glucose-6-phosphate/phosphate translocator-related	-0.853906	-0.549333	1.40324	OG0010220	AT3G25970
OG0003810	AT1G45332, AT2G45030	AT1G45332		Translation elongation factor EFG/EF2 protein	0.759194	0.653708	-1.4129	OG0003810	Glyma.01G075100, Glyma.11G163201	Glyma.01G075100		Translation elongation factor EFG/EF2 protein	0.775798	0.636114	-1.41191	OG0009634	AT1G61720	AT1G61720	BAN	NAD(P)-binding Rossmann-fold superfamily protein	-0.156743	1.29557	-1.13883									OG0005162	AT1G52280, AT3G16100	AT1G52280	RABG3d	RAB GTPase homolog G3D	-1.34052	0.280066	1.06046	OG0005162	Glyma.07G004500, Glyma.08G205300	Glyma.07G004500	AtRABG3d,RABG3d	RAB GTPase homolog G3D	-1.35909	0.340945	1.01815	OG0010227	AT3G21870
OG0003818	AT2G28130	AT2G28130		actin protein 2/3 complex subunit-like protein	1.14881	0.13986	-1.28867	OG0003818	Glyma.09G075800, Glyma.11G193400, Glyma.12G080600	Glyma.09G075800			0.989074	0.380849	-1.36992	OG0009637	AT1G12250	AT1G12250		Pentapeptide repeat-containing protein	-0.612652	1.41018	-0.797528									OG0005210	AT3G02730, AT5G16400	AT3G02730	TRXF1	thioredoxin F-type 1	-1.23916	0.0293673	1.2098	OG0005210	Glyma.09G249200, Glyma.18G243200	Glyma.09G249200	ATF2,TRXF2	thioredoxin F2	-1.40226	0.542243	0.860019	OG0010234	AT3G42880, AT5G20690
OG0003824	AT2G17110, AT4G35240	AT2G17110		DNA-directed RNA polymerase subunit beta%2C putative (DUF630 and DUF632)	1.3782	-0.414486	-0.963719	OG0003824	Glyma.02G310600, Glyma.14G002300	Glyma.02G310600		Protein of unknown function (DUF630 and DUF632)	1.25862	-0.0708163	-1.1878	OG0009704	AT1G55180	AT1G55180	PLDEPSILON	phospholipase D alpha 4	-0.268663	1.33677	-1.06811									OG0005269	AT3G61470, AT5G28450	AT3G61470	LHCA2	photosystem I light harvesting complex protein	-1.21285	-0.0234476	1.2363	OG0005269	Glyma.07G047600, Glyma.16G016100	Glyma.07G047600	LHCA2	photosystem I light harvesting complex gene 2	-1.38802	0.459376	0.928643	OG0010246	AT3G26610
OG0003829	AT2G27100	AT2G27100	SE	C2H2 zinc-finger protein SERRATE (SE)	1.11873	0.189852	-1.30858	OG0003829	Glyma.04G128800, Glyma.06G314900, Glyma.08G227300	Glyma.04G128800	SE	C2H2 zinc-finger protein SERRATE (SE)	1.40485	-0.561727	-0.843124	OG0009730	AT1G63020	AT1G63020	NRPD1A	nuclear RNA polymerase D1A	-0.0267175	1.23789	-1.21117									OG0005283	AT3G54260	AT3G54260	TBL36	TRICHOME BIREFRINGENCE-LIKE 36	-1.35284	0.319526	1.03331	OG0005283	Glyma.10G111200, Glyma.10G279700, Glyma.20G110000	Glyma.10G111200	TBL36	TRICHOME BIREFRINGENCE-LIKE 36	-0.813208	-0.595404	1.40861	OG0010345	AT3G20530
OG0003864	AT1G20960, AT2G42270	AT1G20960	emb1507	U5 small nuclear ribonucleoprotein helicase	0.865314	0.536066	-1.40138	OG0003864	Glyma.08G173500, Glyma.15G253800	Glyma.08G173500	emb1507	U5 small nuclear ribonucleoprotein helicase, putative	0.980767	0.391983	-1.37275	OG0010083	AT3G20450	AT3G20450		B-cell receptor-associated protein 31-like protein	-0.063869	1.25543	-1.19156									OG0005288	AT3G44280, AT5G22280	AT3G44280		peptidyl-prolyl cis-trans isomerase G	-1.3422	0.285251	1.05695	OG0005288	Glyma.12G186952, Glyma.13G314500	Glyma.12G186952			-1.40726	0.582298	0.824959	OG0010448	AT3G17600
OG0003902	AT2G05370, AT3G49500	AT2G05370		RNA-dependent RNA polymerase-like protein	0.901793	0.492543	-1.39434	OG0003902	Glyma.04G067300, Glyma.06G068900	Glyma.04G067300	RDR6,SDE1,SGS2	RNA-dependent RNA polymerase 6	0.980865	0.391853	-1.37272	OG0010294	AT3G48530	AT3G48530	KING1	SNF1-related protein kinase regulatory subunit gamma 1	-0.882095	1.39835	-0.516257									OG0005297	AT3G18070, AT3G18080	AT3G18070	BGLU43	beta glucosidase 43	-1.30267	0.174579	1.12809	OG0005297	Glyma.07G100500, Glyma.09G178100	Glyma.07G100500	BGLU44	B-S glucosidase 44	-1.40345	0.550943	0.852512	OG0010528	AT3G07210
OG0003939	AT2G06000	AT2G06000		Pentatricopeptide repeat (PPR) superfamily protein	0.931824	0.45538	-1.3872	OG0003939	Glyma.04G019000, Glyma.06G019300, Glyma.17G049100	Glyma.04G019000		Pentatricopeptide repeat (PPR) superfamily protein	1.40217	-0.541594	-0.860577	OG0010296	AT3G60680	AT3G60680		DUF641 family protein (DUF641)	-0.86902	1.40074	-0.531722									OG0005303	AT3G26070, AT3G26080	AT3G26070		Plastid-lipid associated protein PAP / fibrillin family protein	-1.39334	0.487019	0.906321	OG0005303	Glyma.08G185800, Glyma.15G047000	Glyma.08G185800		Plastid-lipid associated protein PAP / fibrillin family protein	-1.40935	0.603191	0.806159	OG0010592	AT3G25620
OG0003970	AT1G06670, AT2G30800	AT1G06670	NIH	nuclear DEIH-boxhelicase	0.973654	0.401429	-1.37508	OG0003970	Glyma.02G282700, Glyma.14G031600	Glyma.02G282700	ATVT-1,HVT1	helicase in vascular tissue and tapetum	1.12435	0.180709	-1.30506	OG0010449	AT3G01990	AT3G01990	ACR6	ACT domain repeat 6	-0.870893	1.40041	-0.52952									OG0005321	AT3G43110, AT5G20790	AT3G43110		transmembrane protein	-1.08034	-0.250175	1.33052	OG0005321	Glyma.09G073050, Glyma.15G181800	Glyma.09G073050			-1.24566	0.0429563	1.2027	OG0010673	AT3G12160, AT5G47960
OG0003974	AT2G40140, AT3G55980	AT2G40140	CZF1	zinc finger (CCCH-type) family protein	1.3285	-0.244343	-1.08415	OG0003974	Glyma.02G296600, Glyma.14G016300	Glyma.02G296600	ATSZF1,SZF1	salt-inducible zinc finger 1	1.12187	0.184763	-1.30663	OG0010452	AT3G17609	AT3G17609	HYH	HY5-homolog	-0.784769	1.41126	-0.62649									OG0005324	AT3G55000, AT3G55005	AT3G55000	TON1A	tonneau family protein	-1.28229	0.124631	1.15766	OG0005324	Glyma.10G294300, Glyma.20G244200	Glyma.10G294300	TON1B	tonneau 1b (TON1b)	-1.31988	0.220129	1.09975	OG0010834	AT5G22870
OG0003976	AT2G44500, AT3G07900	AT2G44500		O-fucosyltransferase family protein	1.18724	0.0718429	-1.25908	OG0003976	Glyma.09G003300, Glyma.12G239900	Glyma.09G003300		O-fucosyltransferase family protein	0.849317	0.554624	-1.40394	OG0010467	AT3G59140	AT3G59140	ABCC10	multidrug resistance-associated protein 14	-0.41094	1.37737	-0.966428									OG0005368	AT3G49260	AT3G49260	iqd21	IQ-domain 21	-1.06858	-0.267956	1.33654	OG0005368	Glyma.04G235400, Glyma.06G129300, Glyma.14G159300	Glyma.04G235400	iqd21	IQ-domain 21	-0.781162	-0.630369	1.41153	OG0010928	AT5G03120
OG0003996	AT1G28350, AT2G33840	AT1G28350		Nucleotidylyl transferase superfamily protein	1.11028	0.203457	-1.31373	OG0003996	Glyma.01G176800, Glyma.11G065500	Glyma.01G176800		Tyrosyl-tRNA synthetase, class Ib, bacterial/mitochondrial	0.996208	0.371194	-1.3674	OG0010618	AT3G12750	AT3G12750	ZIP1	zinc transporter 1 precursor	-0.745204	1.41352	-0.668312									OG0005375	AT3G10200, AT5G04060	AT3G10200		S-adenosyl-L-methionine-dependent methyltransferases superfamily protein	-1.37801	0.413644	0.964363	OG0005375	Glyma.02G189600, Glyma.10G101200	Glyma.02G189600		S-adenosyl-L-methionine-dependent methyltransferases superfamily protein	-1.09794	-0.222966	1.32091	OG0010929	AT5G57620
OG0004007	AT2G46040	AT2G46040		ARID/BRIGHT AND ELM2 DNA-binding domain-containing protein	1.12909	0.172926	-1.30202	OG0004007	Glyma.07G069150, Glyma.09G257700, Glyma.18G234900	Glyma.07G069150		ARID/BRIGHT DNA-binding domain;ELM2 domain protein	1.29625	-0.158435	-1.13782	OG0010689	AT3G03910, AT5G18170	AT3G03910	GDH3	glutamate dehydrogenase 3	-0.453313	1.38678	-0.933464									OG0005379	AT3G46450	AT3G46450		SEC14 cytosolic factor family protein / phosphoglyceride transfer family protein	-0.918265	-0.472314	1.39058	OG0005379	Glyma.11G141100, Glyma.13G334700, Glyma.15G039800	Glyma.11G141100		SEC14 cytosolic factor family protein / phosphoglyceride transfer family protein	-0.901798	-0.492537	1.39433	OG0011024	AT5G14020
OG0004037	AT2G23980, AT4G30560, AT5G57940	AT2G23980	CNGC6	cyclic nucleotide-gated channel 6	0.807483	0.601733	-1.40922	OG0004037	Glyma.12G152300	Glyma.12G152300	ATCNGC5,CNGC5	cyclic nucleotide gated channel 5	1.108	0.207079	-1.31508	OG0010780	AT3G61960	AT3G61960		Protein kinase superfamily protein	0.00721389	1.22112	-1.22834									OG0005380	AT3G53380, AT5G03140	AT3G53380		Concanavalin A-like lectin protein kinase family protein	-1.21987	-0.0096992	1.22957	OG0005380	Glyma.02G241500, Glyma.14G211200	Glyma.02G241500		Concanavalin A-like lectin protein kinase family protein	-1.39327	0.486664	0.906611	OG0011104	AT5G03555
OG0004063	AT2G03810	AT2G03810		18S pre-ribosomal assembly protein gar2-like protein	1.00586	0.35799	-1.36385	OG0004063	Glyma.01G064900, Glyma.02G122700, Glyma.08G270400	Glyma.01G064900		18S pre-ribosomal assembly protein gar2-related	1.08352	0.245309	-1.32883	OG0011003	AT5G46390	AT5G46390		Peptidase S41 family protein	-0.433976	1.38264	-0.948666									OG0005493	AT3G06300, AT5G18900	AT3G06300	P4H2	P4H isoform 2	-1.31772	0.214221	1.1035	OG0005493	Glyma.07G253200, Glyma.17G021200	Glyma.07G253200		2-oxoglutarate (2OG) and Fe(II)-dependent oxygenase superfamily protein	-1.24647	0.0446754	1.2018	OG0011187	AT5G54290
OG0004082	AT4G10925, AT4G23960	AT4G10925		Nuclear transport factor 2 (NTF2) family protein	1.41076	-0.790909	-0.619852	OG0004082	Glyma.05G217900, Glyma.08G024000	Glyma.05G217900		Nuclear transport factor 2 (NTF2) family protein	0.771965	0.640201	-1.41217	OG0011025	AT5G19530	AT5G19530	ACL5	S-adenosyl-L-methionine-dependent methyltransferases superfamily protein	-0.382284	1.37029	-0.988008									OG0005522	AT3G26960, AT5G41050	AT3G26960		Pollen Ole e 1 allergen and extensin family protein	-0.81403	-0.594492	1.40852	OG0005522	Glyma.16G053200, Glyma.19G096200	Glyma.16G053200		Pollen Ole e 1 allergen and extensin family protein	-1.28725	0.13643	1.15082	OG0011276	AT5G45040
OG0004090	AT4G05400, AT4G21140	AT4G05400		copper ion binding protein	1.24993	-0.0520213	-1.19791	OG0004090	Glyma.07G060800, Glyma.16G029400	Glyma.07G060800		copper ion binding	1.40118	-0.534725	-0.866459	OG0011140	AT5G49130	AT5G49130		MATE efflux family protein	-0.879909	1.39877	-0.518857									OG0005609	AT5G11300, AT5G25380	AT5G11300	CYC3B	mitotic-like cyclin 3B from Arabidopsi	-1.03688	-0.314418	1.3513	OG0005609	Glyma.04G071600, Glyma.06G072900	Glyma.04G071600	CYC2BAT,CYC3B,CYCA2;2	mitotic-like cyclin 3B from Arabidopsis	-1.27904	0.116978	1.16206	OG0011283	AT5G52340, AT5G52350
OG0004096	AT3G20420, AT4G15417, AT5G45150	AT3G20420	RTL2	RNAse THREE-like protein 2	1.37245	-0.390799	-0.981655	OG0004096	Glyma.14G021600	Glyma.14G021600	ATRTL2,RTL2	RNAse THREE-like protein 2	0.806223	0.603121	-1.40934	OG0011293	AT5G14650	AT5G14650		Pectin lyase-like superfamily protein	-0.812925	1.40864	-0.595717									OG0005663	AT5G66590	AT5G66590		CAP (Cysteine-rich secretory proteins%2C Antigen 5%2C and Pathogenesis-related 1 protein) superfamily protein	-1.02321	-0.333845	1.35705	OG0005663	Glyma.01G180366, Glyma.02G060800, Glyma.16G143300	Glyma.01G180366		CAP (Cysteine-rich secretory proteins, Antigen 5, and Pathogenesis-related 1 protein) superfamily protein	-1.37313	0.393497	0.979632	OG0011311	AT5G48130
OG0004119	AT1G27470, AT4G07410	AT1G27470		transducin family protein / WD-40 repeat family protein	1.37954	-0.420246	-0.959298	OG0004119	Glyma.14G089042, Glyma.17G233900	Glyma.14G089042		Transducin family protein / WD-40 repeat family protein	1.37279	-0.392147	-0.980645	OG0011510	AT5G08305	AT5G08305		Pentatricopeptide repeat (PPR) superfamily protein	-0.698472	1.41418	-0.715707									OG0005672	AT5G22430	AT5G22430		Pollen Ole e 1 allergen and extensin family protein	-1.40718	0.581574	0.825604	OG0005672	Glyma.11G182100, Glyma.12G091100, Glyma.13G315400	Glyma.11G182100		Pollen Ole e 1 allergen and extensin family protein	-1.39188	0.47916	0.912724	OG0011441	AT5G01670
OG0004127	AT4G32430	AT4G32430		Pentatricopeptide repeat (PPR) superfamily protein	0.898181	0.49693	-1.39511	OG0004127	Glyma.03G021951, Glyma.03G022002, Glyma.03G022100	Glyma.03G021951		Pentatricopeptide repeat (PPR) superfamily protein	1.39908	-0.520816	-0.878259	OG0011578	AT5G55630	AT5G55630	KCO1	Outward rectifying potassium channel protein	-0.143245	1.29007	-1.14682									OG0005726	AT5G23340	AT5G23340		RNI-like superfamily protein	-1.40072	0.53155	0.869166	OG0005726	Glyma.10G286600, Glyma.10G286666, Glyma.20G102500	Glyma.10G286600		RNI-like superfamily protein	-1.07886	-0.252426	1.33129	OG0011463	AT5G10130
OG0004234	AT4G12620, AT4G14700	AT4G12620	ORC1B	origin of replication complex 1B	1.08385	0.244806	-1.32866	OG0004234	Glyma.13G340100, Glyma.15G034300	Glyma.13G340100	ATORC1A,ORC1A	origin recognition complex 1	1.04553	0.301954	-1.34748	OG0011602	AT5G18525	AT5G18525		protein serine/threonine kinase	0.0463388	1.20092	-1.24726									OG0005728	AT5G08120	AT5G08120	MPB2C	movement protein binding protein 2C	-1.34313	0.288148	1.05498	OG0005728	Glyma.04G159100, Glyma.05G018200, Glyma.17G081700	Glyma.04G159100	MPB2C	movement protein binding protein 2C	-1.36449	0.360341	1.00415	OG0011610	AT5G50610, AT5G50710
OG0004237	AT4G27500	AT4G27500	PPI1	proton pump interactor 1	0.762067	0.650683	-1.41275	OG0004237	Glyma.06G240500, Glyma.12G224800, Glyma.13G276500	Glyma.06G240500	PPI1	proton pump interactor 1	1.30803	-0.188417	-1.11962	OG0011677	AT5G54940	AT5G54940		Translation initiation factor SUI1 family protein	-0.636236	1.41192	-0.775684									OG0005736	AT5G02940, AT5G43745	AT5G02940		ion channel POLLUX-like protein%2C putative (DUF1012)	-1.41348	0.667276	0.746204	OG0005736	Glyma.10G179700, Glyma.20G210700	Glyma.10G179700		Protein of unknown function (DUF1012)	-0.899618	-0.495186	1.3948	OG0011612	AT5G20630
OG0004279	AT3G16650, AT4G15900	AT3G16650		Transducin/WD40 repeat-like superfamily protein	1.21451	0.020213	-1.23473	OG0004279	Glyma.09G043800, Glyma.15G149300	Glyma.09G043800	PRL1	pleiotropic regulatory locus 1	1.27443	-0.106294	-1.16813	OG0011717	AT5G11380	AT5G11380	DXPS3	1-deoxy-D-xylulose 5-phosphate synthase 3	-0.112242	1.277	-1.16476									OG0005751	AT5G63410	AT5G63410		Leucine-rich repeat protein kinase family protein	-1.40388	0.554175	0.849708	OG0005751	Glyma.04G194400, Glyma.04G194450, Glyma.06G171700	Glyma.04G194400		Leucine-rich repeat protein kinase family protein	-0.922535	-0.467009	1.38954	OG0012700	AT2G46700
OG0004287	AT4G10950	AT4G10950		SGNH hydrolase-type esterase superfamily protein	1.25009	-0.0523658	-1.19772	OG0004287	Glyma.01G226300, Glyma.11G016400, Glyma.11G016500	Glyma.01G226300		SGNH hydrolase-type esterase superfamily protein	1.33524	-0.26407	-1.07117	OG0011790	AT5G04980	AT5G04980		DNAse I-like superfamily protein	-0.262266	1.33463	-1.07237									OG0005807	AT5G15530	AT5G15530	BCCP2	biotin carboxyl carrier protein 2	-0.93833	-0.447161	1.38549	OG0005807	Glyma.13G057400, Glyma.18G265300, Glyma.19G028800	Glyma.13G057400	BCCP2,CAC1-B	biotin carboxyl carrier protein 2	-0.912436	-0.479515	1.39195	OG0012890	AT2G31090
OG0004297	AT4G17410, AT5G47430	AT4G17410		DWNN domain%2C a CCHC-type zinc finger	1.40046	-0.529853	-0.87061	OG0004297	Glyma.05G061500, Glyma.17G143300	Glyma.05G061500		DWNN domain, a CCHC-type zinc finger	0.958786	0.42091	-1.3797	OG0011821	AT5G13910	AT5G13910	LEP	Integrase-type DNA-binding superfamily protein	-0.869332	1.40069	-0.531355									OG0005840	AT5G20060	AT5G20060		alpha/beta-Hydrolases superfamily protein	-0.773211	-0.638875	1.41209	OG0005840	Glyma.04G149900, Glyma.06G215700, Glyma.06G215900	Glyma.04G149900		alpha/beta-Hydrolases superfamily protein	-1.41272	0.650118	0.762604	OG0012957	AT2G40690
OG0004304	AT4G18490	AT4G18490		hypothetical protein	0.833285	0.572916	-1.4062	OG0004304	Glyma.07G204500, Glyma.13G171550, Glyma.13G171600	Glyma.07G204500			1.38693	-0.45406	-0.932872	OG0011858	AT5G14990	AT5G14990		WPP domain associated protein	-0.867802	1.40095	-0.533152									OG0005866	AT5G48380	AT5G48380	BIR1	BAK1-interacting receptor-like kinase 1	-1.36005	0.344305	1.01574	OG0005866	Glyma.09G246600, Glyma.16G079200, Glyma.18G246400	Glyma.09G246600	BIR1	BAK1-interacting receptor-like kinase 1	-1.09486	-0.227785	1.32265	OG0012981	AT2G46580
OG0004305	AT3G25290, AT4G12980	AT3G25290		Auxin-responsive family protein	1.32081	-0.222685	-1.09812	OG0004305	Glyma.08G345400, Glyma.18G155100	Glyma.08G345400		Auxin-responsive family protein	0.788881	0.622049	-1.41093	OG0011921	AT5G17200	AT5G17200		Pectin lyase-like superfamily protein	-0.816775	1.40822	-0.591442									OG0005878	AT5G54600	AT5G54600	RPL24	Translation protein SH3-like family protein	-1.2974	0.161287	1.13611	OG0005878	Glyma.12G215900, Glyma.13G285600, Glyma.19G066350	Glyma.12G215900		Translation protein SH3-like family protein	-1.37495	0.400882	0.974068	OG0013367	AT4G15545
OG0004338	AT1G66530, AT4G26300	AT1G66530		Arginyl-tRNA synthetase%2C class Ic	1.39695	-0.507672	-0.889275	OG0004338	Glyma.01G006100, Glyma.10G102800	Glyma.01G006100	emb1027	Arginyl-tRNA synthetase, class Ic	1.32411	-0.231892	-1.09222	OG0012717	AT2G28305	AT2G28305	LOG1	Putative lysine decarboxylase family protein	-0.8707	1.40045	-0.529747									OG0005884	AT5G10020	AT5G10020		Leucine-rich receptor-like protein kinase family protein	-1.29192	0.147753	1.14417	OG0005884	Glyma.04G220400, Glyma.06G145500, Glyma.15G148350	Glyma.04G220400		Leucine-rich receptor-like protein kinase family protein	-0.837498	-0.568138	1.40564	OG0013493	AT4G29250
OG0004367	AT4G17330	AT4G17330	G2484-1	G2484-1 protein	1.36963	-0.379725	-0.989907	OG0004367	Glyma.01G208600, Glyma.05G060300, Glyma.11G033600	Glyma.01G208600	ATG2484-1,G2484-1	G2484-1 protein	1.40574	-0.569013	-0.836729	OG0012777	AT2G19070	AT2G19070	SHT	spermidine hydroxycinnamoyl transferase	-0.389844	1.37221	-0.98237									OG0006652	AT2G35410	AT2G35410		RNA-binding (RRM/RBD/RNP motifs) family protein	-1.29503	0.1554	1.13963	OG0006652	Glyma.01G017400, Glyma.09G205500	Glyma.01G017400		RNA-binding (RRM/RBD/RNP motifs) family protein	-1.25662	0.0664559	1.19016	OG0013594	AT4G24180
OG0004374	AT3G22810, AT4G14740	AT3G22810		auxin canalization protein (DUF828)	0.874624	0.52512	-1.39974	OG0004374	Glyma.10G244600, Glyma.20G149800	Glyma.10G244600		Plant protein of unknown function (DUF828) with plant pleckstrin homology-like region	1.41027	-0.613724	-0.796545	OG0013065	AT2G46100	AT2G46100		Nuclear transport factor 2 (NTF2) family protein	-0.879428	1.39886	-0.519429									OG0006667	AT2G42750	AT2G42750		DNAJ heat shock N-terminal domain-containing protein	-1.37	0.381147	0.988852	OG0006667	Glyma.12G212100, Glyma.13G289600	Glyma.12G212100		DNAJ heat shock N-terminal domain-containing protein	-0.782199	-0.629255	1.41145	OG0013668	AT4G39830
OG0004400	AT4G30150	AT4G30150		Urb2/Npa2 family protein	0.827615	0.579314	-1.40693	OG0004400	Glyma.08G099200, Glyma.08G231200, Glyma.14G115300	Glyma.08G099200			1.23792	-0.0267958	-1.21113	OG0013191	AT2G21045	AT2G21045		Rhodanese/Cell cycle control phosphatase superfamily protein	-0.191108	1.30906	-1.11796									OG0006695	AT2G14910	AT2G14910		MAR-binding filament-like protein	-1.31779	0.214396	1.10339	OG0006695	Glyma.10G260200, Glyma.20G130900	Glyma.10G260200			-1.34875	0.306064	1.04269	OG0013841	AT1G02790
OG0004402	AT3G23310, AT4G14350	AT3G23310		AGC (cAMP-dependent%2C cGMP-dependent and protein kinase C) kinase family protein	1.26114	-0.0763608	-1.18478	OG0004402	Glyma.02G003200, Glyma.10G005600	Glyma.02G003200		AGC (cAMP-dependent, cGMP-dependent and protein kinase C) kinase family protein	1.35243	-0.318166	-1.03426	OG0013215	AT2G04066	AT2G04066		MATE efflux family protein	-0.515984	1.39831	-0.882324									OG0006696	AT2G27510	AT2G27510	FD3	ferredoxin 3	-1.26231	0.0789481	1.18336	OG0006696	Glyma.11G183300, Glyma.12G089200	Glyma.11G183300	ATFD3,FD3	ferredoxin 3	-1.02393	-0.332825	1.35676	OG0013981	AT1G25530
OG0004405	AT3G22440, AT4G14900	AT3G22440		FRIGIDA-like protein	0.995541	0.3721	-1.36764	OG0004405	Glyma.10G248000, Glyma.20G146100	Glyma.10G248000		FRIGIDA-like protein	1.41112	-0.624557	-0.78656	OG0013424	AT4G17260	AT4G17260		Lactate/malate dehydrogenase family protein	-0.826532	1.40706	-0.580531									OG0006716	AT2G43560	AT2G43560		FKBP-like peptidyl-prolyl cis-trans isomerase family protein	-1.41351	0.668055	0.745452	OG0006716	Glyma.11G124900, Glyma.12G049500	Glyma.11G124900		FKBP-like peptidyl-prolyl cis-trans isomerase family protein	-1.388	0.45927	0.928727	OG0014095	AT1G05020
OG0004415	AT4G25835, AT4G30250, AT5G57480	AT4G25835		P-loop containing nucleoside triphosphate hydrolases superfamily protein	1.19369	0.0599025	-1.2536	OG0004415	Glyma.13G096200	Glyma.13G096200		P-loop containing nucleoside triphosphate hydrolases superfamily protein	0.82656	0.5805	-1.40706	OG0013768	AT1G04010	AT1G04010	PSAT1	phospholipid sterol acyl transferase 1	-0.0373763	1.24301	-1.20563									OG0006727	AT2G40110	AT2G40110		Yippee family putative zinc-binding protein	-1.41351	0.745452	0.668055	OG0006727	Glyma.11G228600, Glyma.18G028500	Glyma.11G228600		Yippee family putative zinc-binding protein	-1.40469	0.56047	0.844223	OG0014324	AT1G69500
OG0004430	AT4G32360	AT4G32360		Pyridine nucleotide-disulfide oxidoreductase family protein	0.791505	0.619206	-1.41071	OG0004430	Glyma.05G229400, Glyma.08G036802, Glyma.14G218300	Glyma.05G229400		Pyridine nucleotide-disulphide oxidoreductase family protein	0.770014	0.642275	-1.41229	OG0013868	AT1G56350	AT1G56350		Peptide chain release factor 2	0.0749616	1.18554	-1.2605									OG0006732	AT2G16070	AT2G16070	PDV2	plastid division2	-1.29577	0.157238	1.13853	OG0006732	Glyma.11G121600, Glyma.12G046700	Glyma.11G121600	PDV2	plastid division2	-1.40736	0.583254	0.824107	OG0014408	AT1G09430
OG0004456	AT4G25200, AT5G51440	AT4G25200	HSP23.6-MITO	mitochondrion-localized small heat shock protein 23.6	1.25769	-0.0687873	-1.1889	OG0004456	Glyma.09G223800, Glyma.12G013100	Glyma.09G223800	ATHSP23.6-MITO,HSP23.6-MITO	mitochondrion-localized small heat shock protein 23.6	1.14861	0.14021	-1.28882	OG0013877	AT1G53000	AT1G53000	CKS	Nucleotide-diphospho-sugar transferases superfamily protein	-0.852549	1.40345	-0.5509									OG0006756	AT1G31070, AT2G35020	AT1G31070	GlcNAc1pUT1	N-acetylglucosamine-1-phosphate uridylyltransferase 1	-1.36277	0.35404	1.00873	OG0006756	Glyma.08G086700	Glyma.08G086700	GlcNAc1pUT1	N-acetylglucosamine-1-phosphate uridylyltransferase 1	-1.33398	0.260337	1.07365	OG0014546	AT3G17060
OG0004513	AT1G78930	AT1G78930		Mitochondrial transcription termination factor family protein	1.36444	-0.360166	-1.00428	OG0004513	Glyma.06G230200, Glyma.15G000800, Glyma.19G019500	Glyma.06G230200		Mitochondrial transcription termination factor family protein	0.924236	0.464888	-1.38912	OG0014013	AT1G31490	AT1G31490		HXXXD-type acyl-transferase family protein	-0.310847	1.35022	-1.03937									OG0006761	AT2G16060, AT3G10520	AT2G16060	HB1	hemoglobin 1	-0.953332	-0.427972	1.3813	OG0006761	Glyma.11G121800	Glyma.11G121800	AHB1,ARATH GLB1,ATGLB1,GLB1,HB1,NSHB1	hemoglobin 1	-1.40993	0.60969	0.800238	OG0014606	AT3G51240
OG0004515	AT1G77340, AT5G65560	AT1G77340		Pentatricopeptide repeat (PPR) superfamily protein	1.36846	-0.375215	-0.993244	OG0004515	Glyma.01G021450, Glyma.09G200200	Glyma.01G021450		Pentatricopeptide repeat (PPR) superfamily protein	1.31596	-0.20943	-1.10653	OG0014015	AT1G77690	AT1G77690	LAX3	like AUX1 3	-0.771695	1.41218	-0.640489									OG0006825	AT2G46710	AT2G46710	ROPGAP3	Rho GTPase activating protein with PAK-box/P21-Rho-binding domain-containing protein	-0.933855	-0.452821	1.38668	OG0006825	Glyma.03G259800, Glyma.19G258900	Glyma.03G259800		Rho GTPase activating protein with PAK-box/P21-Rho-binding domain	-1.08341	-0.245484	1.32889	OG0014824	AT3G07130
OG0004558	AT1G04140, AT5G43930	AT1G04140		Transducin family protein / WD-40 repeat family protein	1.35204	-0.316857	-1.03518	OG0004558	Glyma.03G169000, Glyma.19G170300	Glyma.03G169000		Transducin family protein / WD-40 repeat family protein	1.31845	-0.216197	-1.10225	OG0014044	AT1G20080	AT1G20080	SYTB	Calcium-dependent lipid-binding (CaLB domain) family protein	0.0418541	1.20328	-1.24514									OG0006844	AT2G26080, AT4G33010	AT2G26080	GLDP2	glycine decarboxylase P-protein 2	-1.23719	0.0252727	1.21191	OG0006844	Glyma.17G228800	Glyma.17G228800	AtGLDP2,GLDP2	glycine decarboxylase P-protein 2	-1.38082	0.425823	0.954995	OG0014871	AT3G23820
OG0004566	AT1G64180, AT5G41620	AT1G64180		intracellular protein transport protein USO1-like protein	1.05021	0.29514	-1.34535	OG0004566	Glyma.01G223700, Glyma.11G019800	Glyma.01G223700			1.3924	-0.481895	-0.910501	OG0014096	AT1G20190	AT1G20190	EXPA11	expansin 11	-0.0204866	1.23486	-1.21437									OG0006846	AT1G31420, AT2G35620	AT1G31420	FEI1	Leucine-rich repeat protein kinase family protein	-0.9422	-0.442243	1.38444	OG0006846	Glyma.01G150700	Glyma.01G150700	FEI1	Leucine-rich repeat protein kinase family protein	-1.08887	-0.237081	1.32595	OG0015105	AT5G02190
OG0004581	AT1G13320, AT1G25490, AT3G25800	AT1G13320	PP2AA3	protein phosphatase 2A subunit A3	1.41159	-0.780368	-0.631222	OG0004581	Glyma.20G114000	Glyma.20G114000	PDF1,PP2AA2,PR 65	protein phosphatase 2A subunit A2	1.40018	-0.527967	-0.872211	OG0014228	AT1G65950	AT1G65950		Protein kinase superfamily protein	-0.329874	1.3559	-1.02602									OG0006854	AT2G46220	AT2G46220		DUF2358 family protein (DUF2358)	-1.21457	-0.0201065	1.23467	OG0006854	Glyma.07G062300, Glyma.16G030300	Glyma.07G062300		Uncharacterized conserved protein (DUF2358)	-1.26016	0.0742076	1.18595	OG0015218	AT5G54570
OG0004589	AT1G04230, AT5G43720	AT1G04230		rRNA-processing EFG1-like protein (DUF2361)	1.22071	0.00802635	-1.22874	OG0004589	Glyma.10G179800, Glyma.20G210600	Glyma.10G179800		Protein of unknown function (DUF2361)	1.18664	0.0729532	-1.25959	OG0014231	AT1G50270	AT1G50270		Pentatricopeptide repeat (PPR) superfamily protein	0.0767334	1.18457	-1.26131									OG0006897	AT2G06010	AT2G06010	ORG4	OBP3-responsive protein 4 (ORG4)	-0.967945	-0.408951	1.3769	OG0006897	Glyma.13G110300, Glyma.17G049400	Glyma.13G110300	ORG4	OBP3-responsive gene 4	-1.41194	0.636539	0.7754	OG0015307	AT5G03620
OG0004613	AT1G16680, AT1G79030	AT1G16680		Chaperone DnaJ-domain superfamily protein	0.770762	0.64148	-1.41224	OG0004613	Glyma.08G173900, Glyma.15G253300	Glyma.08G173900		Chaperone DnaJ-domain superfamily protein	1.1306	0.170437	-1.30104	OG0014325	AT1G71760	AT1G71760		hypothetical protein	-0.324229	1.35424	-1.03001									OG0006904	AT2G44590, AT3G60190	AT2G44590	DL1D	DYNAMIN-like 1D	-0.820971	-0.586764	1.40773	OG0006904	Glyma.08G340200	Glyma.08G340200	ADL1E,ADL4,ADLP2,DL1E,DRP1E,EDR3	DYNAMIN-like 1E	-1.21715	-0.0150566	1.2322	OG0015360	AT5G35370
OG0004618	AT1G19480, AT1G75230	AT1G19480		DNA glycosylase superfamily protein	1.34919	-0.307489	-1.0417	OG0004618	Glyma.04G031600, Glyma.06G031700	Glyma.04G031600		DNA glycosylase superfamily protein	1.39818	-0.515182	-0.882997	OG0014326	AT1G14340	AT1G14340		RNA-binding (RRM/RBD/RNP motifs) family protein	-0.81921	1.40794	-0.588729									OG0006913	AT2G46090	AT2G46090	LCBK2	Diacylglycerol kinase family protein	-1.40414	0.556167	0.847975	OG0006913	Glyma.09G254500, Glyma.18G238500	Glyma.09G254500		Diacylglycerol kinase family protein	-1.04224	-0.306709	1.34895	OG0015574	AT5G41800
OG0004626	AT1G01470	AT1G01470	LEA14	Late embryogenesis abundant protein	1.41152	-0.781261	-0.630262	OG0004626	Glyma.09G254302, Glyma.16G031300, Glyma.18G238700	Glyma.09G254302	LEA14,LSR3	Late embryogenesis abundant protein	1.04198	0.307079	-1.34906	OG0014340	AT1G71810	AT1G71810		Protein kinase superfamily protein	0.0256203	1.21173	-1.23735									OG0006925	AT2G28060	AT2G28060		5'-AMP-activated protein kinase beta-2 subunit protein	-1.19508	-0.0573141	1.2524	OG0006925	Glyma.11G195300, Glyma.12G078800	Glyma.11G195300		5\'-AMP-activated protein kinase beta-2 subunit protein	-1.34696	0.300277	1.04668
OG0004643	AT1G45000, AT5G43010	AT1G45000		AAA-type ATPase family protein	0.99393	0.374285	-1.36822	OG0004643	Glyma.04G029400, Glyma.06G029400	Glyma.04G029400		AAA-type ATPase family protein	0.893037	0.503146	-1.39618	OG0014346	AT1G63990	AT1G63990	SPO11-2	sporulation 11-2	-0.343385	1.35979	-1.0164									OG0006953	AT2G04790	AT2G04790		PTB domain engulfment adapter	-1.3331	0.257727	1.07537	OG0006953	Glyma.02G307400, Glyma.14G005600	Glyma.02G307400			-1.37042	0.382787	0.987634
OG0004648	AT1G60080	AT1G60080		3'-5'-exoribonuclease family protein	1.35859	-0.339186	-1.0194	OG0004648	Glyma.08G246800, Glyma.14G145600, Glyma.18G267600	Glyma.08G246800		3\'-5\'-exoribonuclease family protein	1.37467	-0.399725	-0.974941	OG0014383	AT1G15190	AT1G15190		Fasciclin-like arabinogalactan family protein	-0.417657	1.37894	-0.961288									OG0007020	AT2G38700, AT3G54250	AT2G38700	MVD1	mevalonate diphosphate decarboxylase 1	-1.02603	-0.329858	1.35589	OG0007020	Glyma.20G109900	Glyma.20G109900		GHMP kinase family protein	-1.40388	0.554183	0.849701
OG0004687	AT1G30240	AT1G30240		proline-%2C glutamic acid/leucine-rich protein	1.30708	-0.18592	-1.12115	OG0004687	Glyma.07G058700, Glyma.14G085550, Glyma.16G027600	Glyma.07G058700			1.15376	0.131374	-1.28514	OG0014540	AT3G51960	AT3G51960	BZIP24	basic leucine zipper 24	-0.369695	1.367	-0.997309									OG0007022	AT2G28430	AT2G28430		zinc finger%2C C3HC4 type family protein	-0.764794	-0.647806	1.4126	OG0007022	Glyma.11G146700, Glyma.12G067600	Glyma.11G146700			-1.13816	-0.157869	1.29602
OG0004693	AT1G44478, AT1G53720, AT1G56085	AT1G44478		Cyclophilin	1.41175	-0.633583	-0.778165	OG0004693	Glyma.19G004200	Glyma.19G004200	ATCYP59,CYP59	cyclophilin 59	1.40257	-0.544449	-0.858121	OG0014705	AT3G16010	AT3G16010		Pentatricopeptide repeat (PPR-like) superfamily protein	-0.00225674	1.22587	-1.22361									OG0007068	AT2G26070	AT2G26070	RTE1	protein REVERSION-TO-ETHYLENE SENSITIVITY-like protein (DUF778)	-1.28672	0.135174	1.15155	OG0007068	Glyma.14G094100, Glyma.17G229300	Glyma.14G094100	RTE1	Protein of unknown function (DUF778)	-1.18126	-0.0827755	1.26403
OG0004704	AT1G67650, AT1G67680	AT1G67650		SRP72 RNA-binding domain-containing protein	0.99295	0.375613	-1.36856	OG0004704	Glyma.05G144700, Glyma.08G101100	Glyma.05G144700		SRP72 RNA-binding domain	0.863176	0.538564	-1.40174	OG0014890	AT3G57680	AT3G57680		Peptidase S41 family protein	-0.139371	1.28847	-1.1491									OG0007071	AT2G23780	AT2G23780		RING/U-box superfamily protein	-1.11962	-0.188419	1.30804	OG0007071	Glyma.01G178600, Glyma.11G063500	Glyma.01G178600		RING/U-box superfamily protein	-1.29187	0.147628	1.14424
OG0004729	AT1G50350, AT3G19950	AT1G50350		E3 ubiquitin-protein ligase RING1-like protein	1.04743	0.299183	-1.34662	OG0004729	Glyma.10G285300, Glyma.20G103700	Glyma.10G285300		RING/U-box superfamily protein	1.20484	0.0388835	-1.24372	OG0014957	AT3G10960	AT3G10960	AZG1	AZA-guanine resistant1	-0.601762	1.40922	-0.807456									OG0007080	AT2G37110	AT2G37110		PLAC8 family protein	-1.41052	0.616859	0.793665	OG0007080	Glyma.03G178800, Glyma.19G179500	Glyma.03G178800		PLAC8 family protein	-0.918677	-0.471803	1.39048
OG0004738	AT1G02290, AT3G45830	AT1G02290		hypothetical protein	0.802416	0.607304	-1.40972	OG0004738	Glyma.13G330500, Glyma.15G043500	Glyma.13G330500			1.26969	-0.0954857	-1.17421	OG0014974	AT3G08860	AT3G08860	PYD4	PYRIMIDINE 4	-0.794276	1.41047	-0.616195									OG0007104	AT2G34460	AT2G34460		NAD(P)-binding Rossmann-fold superfamily protein	-1.29786	0.162449	1.13541	OG0007104	Glyma.05G129900, Glyma.08G084600	Glyma.05G129900		NAD(P)-binding Rossmann-fold superfamily protein	-1.35696	0.333522	1.02344
OG0004744	AT1G73590	AT1G73590	PIN1	Auxin efflux carrier family protein	1.02982	0.324501	-1.35432	OG0004744	Glyma.07G102500, Glyma.09G176300, Glyma.U031115	Glyma.07G102500	ATPIN1,PIN1	Auxin efflux carrier family protein	1.36646	-0.367654	-0.998807	OG0015046	AT5G44790	AT5G44790	RAN1	copper-exporting ATPase / responsive-to-antagonist 1 / copper-transporting ATPase (RAN1)	-0.751096	1.41328	-0.662186									OG0007121	AT2G07180	AT2G07180		Protein kinase superfamily protein	-1.41202	0.774204	0.637816	OG0007121	Glyma.05G220600, Glyma.08G027100	Glyma.05G220600		Protein kinase superfamily protein	-1.22622	0.00295544	1.22326
OG0004748	AT1G68580	AT1G68580		Agenet and bromo-adjacent homology (BAH) domain-containing protein	0.790072	0.62076	-1.41083	OG0004748	Glyma.01G082400, Glyma.02G180400, Glyma.08G263800	Glyma.01G082400		agenet domain-containing protein / bromo-adjacent homology (BAH) domain-containing protein	1.0977	0.223345	-1.32105	OG0015079	AT5G66240	AT5G66240		Transducin/WD40 repeat-like superfamily protein	-0.222365	1.32069	-1.09833									OG0007145	AT2G40840	AT2G40840	DPE2	disproportionating enzyme 2	-1.1889	-0.0687935	1.25769	OG0007145	Glyma.03G121100, Glyma.19G125800	Glyma.03G121100	DPE2	disproportionating enzyme 2	-0.834602	-0.571425	1.40603
OG0004761	AT1G34150	AT1G34150		Pseudouridine synthase family protein	0.920647	0.469358	-1.39	OG0004761	Glyma.10G220000, Glyma.20G171700, Glyma.20G171733	Glyma.10G220000		Pseudouridine synthase family protein	1.13929	0.155964	-1.29526	OG0015107	AT5G09950	AT5G09950	MEF7	Tetratricopeptide repeat (TPR)-like superfamily protein	0.0375676	1.20553	-1.2431									OG0007156	AT2G28840	AT2G28840	XBAT31	hypothetical protein	-1.23053	0.0116628	1.21887	OG0007156	Glyma.11G140000, Glyma.12G063600	Glyma.11G140000	XBAT31	XB3 ortholog 1 in Arabidopsis thaliana	-1.15758	-0.124771	1.28235
OG0004770	AT1G54710	AT1G54710	ATG18H	autophagy 18h-like protein	1.33213	-0.254879	-1.07725	OG0004770	Glyma.10G157700, Glyma.20G230851, Glyma.20G230900	Glyma.10G157700	ATATG18H,ATG18H	homolog of yeast autophagy 18 (ATG18) H	1.41408	-0.690524	-0.723561	OG0015126	AT5G03250	AT5G03250		Phototropic-responsive NPH3 family protein	-0.50486	1.39647	-0.891614									OG0007170	AT2G42220	AT2G42220		Rhodanese/Cell cycle control phosphatase superfamily protein	-1.19123	-0.0644863	1.25571	OG0007170	Glyma.03G142800, Glyma.19G145800	Glyma.03G142800		Rhodanese/Cell cycle control phosphatase superfamily protein	-1.40807	0.589974	0.818094
OG0004777	AT1G55630, AT3G60050	AT1G55630		Pentatricopeptide repeat (PPR) superfamily protein	1.03766	0.313301	-1.35096	OG0004777	Glyma.10G235900, Glyma.20G158600	Glyma.10G235900		Pentatricopeptide repeat (PPR) superfamily protein	1.36202	-0.351364	-1.01066	OG0015159	AT5G48540	AT5G48540		receptor-like protein kinase-related family protein	-0.6353	1.41186	-0.77656									OG0007172	AT2G21580, AT4G39200	AT2G21580		Ribosomal protein S25 family protein	-1.12984	-0.171685	1.30153	OG0007172	Glyma.11G115400	Glyma.11G115400		Ribosomal protein S25 family protein	-1.16178	-0.117462	1.27924
OG0004779	AT1G44350	AT1G44350	ILL6	IAA-amino acid hydrolase ILR1-like 6	1.4041	-0.555859	-0.848244	OG0004779	Glyma.04G247600, Glyma.06G115100, Glyma.10G121554	Glyma.04G247600	ILL6	IAA-leucine resistant (ILR)-like gene 6	1.41352	-0.66833	-0.745187	OG0015196	AT5G19660	AT5G19660	S1P	SITE-1 protease	0.0317993	1.20854	-1.24033									OG0007209	AT2G05990	AT2G05990	MOD1	NAD(P)-binding Rossmann-fold superfamily protein	-1.31575	0.208884	1.10687	OG0007209	Glyma.11G101400, Glyma.12G027300	Glyma.11G101400	ENR1,MOD1	NAD(P)-binding Rossmann-fold superfamily protein	-1.39993	0.52631	0.873616
OG0004783	AT1G54140	AT1G54140	TAFII21	TATA binding protein associated factor 21kDa subunit	1.40692	-0.579214	-0.827704	OG0004783	Glyma.02G277500, Glyma.07G236200, Glyma.17G037200	Glyma.02G277500	TAF9,TAFII21	TATA binding protein associated factor 21kDa subunit	1.38823	-0.460424	-0.927807	OG0015442	AT5G08460	AT5G08460		GDSL-like Lipase/Acylhydrolase superfamily protein	-0.780591	1.41157	-0.630982									OG0007274	AT2G18740, AT4G30330	AT2G18740		Small nuclear ribonucleoprotein family protein	-1.41421	0.707107	0.707107	OG0007274	Glyma.17G067100	Glyma.17G067100		Small nuclear ribonucleoprotein family protein	-1.17464	-0.0947016	1.26935
OG0004786	AT1G80700, AT1G80980	AT1G80700		stress response NST1-like protein	1.16797	0.106591	-1.27456	OG0004786	Glyma.07G025532, Glyma.08G216900	Glyma.07G025532			1.24044	-0.0320281	-1.20842	OG0015559	AT5G17420	AT5G17420	IRX3	Cellulose synthase family protein	-0.511098	1.39751	-0.886416									OG0007292	AT2G33255	AT2G33255		Haloacid dehalogenase-like hydrolase (HAD) superfamily protein	-0.959118	-0.420479	1.3796	OG0007292	Glyma.10G191200, Glyma.20G199100	Glyma.10G191200		Haloacid dehalogenase-like hydrolase (HAD) superfamily protein	-1.22524	0.000997868	1.22425
OG0004794	AT1G80210, AT3G06820	AT1G80210	BRCC36A	Mov34/MPN/PAD-1 family protein	1.18055	0.0840609	-1.26461	OG0004794	Glyma.13G363400, Glyma.15G010400	Glyma.13G363400		Mov34/MPN/PAD-1 family protein	1.33345	-0.258776	-1.07468	OG0015585	AT5G18390	AT5G18390		Pentatricopeptide repeat (PPR) superfamily protein	-0.274688	1.33876	-1.06408									OG0007303	AT2G40490	AT2G40490	HEME2	Uroporphyrinogen decarboxylase	-0.796492	-0.613782	1.41027	OG0007303	Glyma.11G235400, Glyma.18G021500	Glyma.11G235400	HEME2	Uroporphyrinogen decarboxylase	-1.26043	0.0748084	1.18563
OG0004801	AT1G53200	AT1G53200		TAF RNA polymerase I subunit A	0.9314	0.455913	-1.38731	OG0004801	Glyma.12G227600, Glyma.13G009900, Glyma.13G272600	Glyma.12G227600			1.34731	-0.301405	-1.0459	OG0015663	AT5G24280	AT5G24280	GMI1	gamma-irradiation and mitomycin c induced 1	-0.527433	1.4001	-0.872664									OG0007332	AT2G11890	AT2G11890		adenylate cyclase	-1.41198	0.637234	0.774749	OG0007332	Glyma.13G163200, Glyma.17G107700	Glyma.13G163200		adenylate cyclases	-1.40854	0.594639	0.813897
OG0004806	AT1G18360, AT1G73480	AT1G18360		alpha/beta-Hydrolases superfamily protein	1.3848	-0.443929	-0.940875	OG0004806	Glyma.05G248100, Glyma.08G056600	Glyma.05G248100		alpha/beta-Hydrolases superfamily protein	0.997915	0.36887	-1.36678																	OG0007345	AT2G41190	AT2G41190		Transmembrane amino acid transporter family protein	-1.15015	-0.137575	1.28772	OG0007345	Glyma.02G179100, Glyma.10G094000	Glyma.02G179100		Transmembrane amino acid transporter family protein	-0.897456	-0.497807	1.39526
OG0004812	AT1G17620	AT1G17620		Late embryogenesis abundant (LEA) hydroxyproline-rich glycoprotein family	1.17351	0.0967272	-1.27024	OG0004812	Glyma.07G009700, Glyma.13G349900, Glyma.15G024400	Glyma.07G009700		Late embryogenesis abundant (LEA) hydroxyproline-rich glycoprotein family	1.07099	0.264347	-1.33533																	OG0007366	AT2G04690	AT2G04690		Pyridoxamine 5'-phosphate oxidase family protein	-1.41418	0.698305	0.715872	OG0007366	Glyma.13G116200, Glyma.17G043600	Glyma.13G116200		Pyridoxamine 5\'-phosphate oxidase family protein	-1.31238	0.199846	1.11253
OG0004856	AT1G71820	AT1G71820	SEC6	SEC6	1.06323	0.27594	-1.33917	OG0004856	Glyma.01G140600, Glyma.03G026300, Glyma.03G026900	Glyma.01G140600	SEC6	SEC6	1.35021	-0.310839	-1.03938																	OG0007395	AT2G45330, AT5G23600	AT2G45330	emb1067	RNA 2'-phosphotransferase%2C Tpt1 / KptA family	-1.41371	0.674039	0.739667	OG0007395	Glyma.17G254400	Glyma.17G254400	emb1067	RNA 2\'-phosphotransferase, Tpt1 / KptA family	-1.41124	0.626227	0.785012
OG0004862	AT1G54570	AT1G54570	PES1	Esterase/lipase/thioesterase family protein	1.24078	-0.0327323	-1.20805	OG0004862	Glyma.03G243700, Glyma.04G104700, Glyma.19G241200	Glyma.03G243700		Esterase/lipase/thioesterase family protein	1.13196	0.168186	-1.30015																	OG0007429	AT2G04280, AT4G12700	AT2G04280		calcium ion-binding protein	-1.41421	0.708731	0.705481	OG0007429	Glyma.14G190100	Glyma.14G190100			-1.40089	0.532742	0.868151
OG0004868	AT1G54130, AT3G14050	AT1G54130	RSH3	RELA/SPOT homolog 3	1.26066	-0.0752993	-1.18536	OG0004868	Glyma.07G039600, Glyma.16G008400	Glyma.07G039600	AT-RSH3,ATRSH3,RSH3	RELA/SPOT homolog 3	0.749738	0.663601	-1.41334																	OG0007445	AT2G39290, AT3G55030	AT2G39290	PGP1	phosphatidylglycerolphosphate synthase 1	-1.35852	0.338941	1.01958	OG0007445	Glyma.18G302100	Glyma.18G302100	PGP1,PGPS1,PGS1	phosphatidylglycerolphosphate synthase 1	-0.84862	-0.555427	1.40405
OG0004889	AT1G51190, AT3G20840	AT1G51190	PLT2	Integrase-type DNA-binding superfamily protein	1.1662	0.109711	-1.27591	OG0004889	Glyma.11G131900, Glyma.12G056300	Glyma.11G131900	PLT2	Integrase-type DNA-binding superfamily protein	1.3587	-0.339568	-1.01913																	OG0007449	AT2G13610	AT2G13610	ABCG5	ABC-2 type transporter family protein	-1.192	-0.0630624	1.25506	OG0007449	Glyma.05G192700, Glyma.08G000800	Glyma.05G192700		ABC-2 type transporter family protein	-1.40668	0.57712	0.829563
OG0004895	AT1G26150, AT1G68690	AT1G26150	PERK10	proline-rich extensin-like receptor kinase 10	1.13032	0.170904	-1.30122	OG0004895	Glyma.01G093100, Glyma.02G129300	Glyma.01G093100		Protein kinase superfamily protein	1.2454	-0.0424027	-1.20299																	OG0007535	AT4G27260, AT5G54510	AT4G27260	WES1	Auxin-responsive GH3 family protein	-1.41421	0.710668	0.70354	OG0007535	Glyma.12G141000	Glyma.12G141000	DFL1,GH3.6	Auxin-responsive GH3 family protein	-0.793895	-0.61661	1.4105
OG0004902	AT1G49780, AT3G19380	AT1G49780	PUB26	plant U-box 26	1.32743	-0.241281	-1.08615	OG0004902	Glyma.02G102900, Glyma.07G214300	Glyma.02G102900	PUB26	plant U-box 26	1.40849	-0.594216	-0.814279																	OG0007549	AT4G39900	AT4G39900		adenine deaminase	-1.17667	-0.0910586	1.26773	OG0007549	Glyma.11G240400, Glyma.18G016900	Glyma.11G240400			-1.26769	0.090969	1.17672
OG0004923	AT1G50300	AT1G50300	TAF15	TBP-associated factor 15	1.32878	-0.24516	-1.08362	OG0004923	Glyma.01G117501, Glyma.11G103900, Glyma.12G028800	Glyma.01G117501	TAF15	TBP-associated factor 15	1.16826	0.106074	-1.27433																	OG0007573	AT4G34350	AT4G34350	HDR	4-hydroxy-3-methylbut-2-enyl diphosphate reductase	-1.41047	0.616238	0.794237	OG0007573	Glyma.11G120900, Glyma.12G046000	Glyma.11G120900	CLB6,HDR,ISPH	4-hydroxy-3-methylbut-2-enyl diphosphate reductase	-1.3596	0.342736	1.01687
OG0004942	AT1G17960, AT1G18130, AT5G26830	AT1G17960		Threonyl-tRNA synthetase	0.817089	0.591093	-1.40818	OG0004942	Glyma.02G032800	Glyma.02G032800		Threonyl-tRNA synthetase	0.743728	0.669842	-1.41357																	OG0007586	AT4G25100	AT4G25100	FSD1	Fe superoxide dismutase 1	-1.21383	-0.0215546	1.23538	OG0007586	Glyma.10G193500, Glyma.20G196900	Glyma.10G193500	FSD2	Fe superoxide dismutase 2	-1.40382	0.553704	0.850117
OG0004945	AT1G17530, AT1G72750	AT1G17530	TIM23-1	translocase of inner mitochondrial membrane 23	1.41407	-0.689867	-0.724208	OG0004945	Glyma.13G347400, Glyma.15G026600	Glyma.13G347400	ATTIM23-2,TIM23-2	translocase inner membrane subunit 23-2	0.99411	0.374042	-1.36815																	OG0007656	AT4G15510	AT4G15510	PPD1	Photosystem II reaction center PsbP family protein	-1.33509	0.263615	1.07147	OG0007656	Glyma.03G230300, Glyma.19G227402	Glyma.03G230300		Photosystem II reaction center PsbP family protein	-0.818935	-0.589036	1.40797
OG0004948	AT1G50700, AT3G20410	AT1G50700	CPK33	calcium-dependent protein kinase 33	1.15937	0.121673	-1.28104	OG0004948	Glyma.02G291300, Glyma.14G023500	Glyma.02G291300	CPK9	calmodulin-domain protein kinase 9	1.14723	0.142557	-1.28979																	OG0007657	AT4G25640	AT4G25640	DTX35	detoxifying efflux carrier 35	-1.38827	0.460634	0.927639	OG0007657	Glyma.10G232200, Glyma.20G162000	Glyma.10G232200	ATDTX35,DTX35,FFT	detoxifying efflux carrier 35	-1.40707	0.580601	0.82647
OG0004968	AT1G53260, AT3G15000	AT1G53260		hypothetical protein	1.4039	-0.55431	-0.84959	OG0004968	Glyma.12G228400, Glyma.13G271400	Glyma.12G228400		cobalt ion binding	0.860579	0.541591	-1.40217																	OG0007704	AT4G33280	AT4G33280		AP2/B3-like transcriptional factor family protein	-1.39491	0.495792	0.899119	OG0007704	Glyma.14G079100, Glyma.17G246000	Glyma.14G079100		AP2/B3-like transcriptional factor family protein	-1.10689	-0.208859	1.31574
OG0004980	AT1G67440, AT1G67460	AT1G67440	emb1688	Minichromosome maintenance (MCM2/3/5) family protein	1.26554	-0.0861482	-1.1794	OG0004980	Glyma.11G249500, Glyma.18G007700	Glyma.11G249500	emb1688	Minichromosome maintenance (MCM2/3/5) family protein	0.915901	0.47524	-1.39114																	OG0007731	AT4G01310	AT4G01310		Ribosomal L5P family protein	-1.34747	0.301911	1.04556	OG0007731	Glyma.09G255500, Glyma.18G237400	Glyma.09G255500		Ribosomal L5P family protein	-0.841902	-0.563123	1.40502
OG0005000	AT1G80880	AT1G80880		Tetratricopeptide repeat (TPR)-like superfamily protein	0.767202	0.645258	-1.41246	OG0005000	Glyma.13G370800, Glyma.15G002750, Glyma.15G002800	Glyma.13G370800		Tetratricopeptide repeat (TPR)-like superfamily protein	1.28695	-0.135722	-1.15123																	OG0007733	AT4G29010	AT4G29010	AIM1	Enoyl-CoA hydratase/isomerase family	-1.21718	-0.0149908	1.23217	OG0007733	Glyma.07G085200, Glyma.09G191700	Glyma.07G085200	AIM1	Enoyl-CoA hydratase/isomerase family	-1.39907	0.520751	0.878314
OG0005011	AT1G06900, AT5G01440	AT1G06900		Insulinase (Peptidase family M16) family protein	1.41417	-0.697131	-0.717036	OG0005011	Glyma.11G160300, Glyma.18G053700	Glyma.11G160300		Insulinase (Peptidase family M16) family protein	1.14547	0.14555	-1.29102																	OG0007772	AT4G10020	AT4G10020	HSD5	hydroxysteroid dehydrogenase 5	-1.07848	-0.253013	1.33149	OG0007772	Glyma.01G227900, Glyma.11G015100	Glyma.01G227900	AtHSD5,HSD5	hydroxysteroid dehydrogenase 5	-0.926356	-0.462239	1.3886
OG0005016	AT1G77030	AT1G77030		putative DEAD-box ATP-dependent RNA helicase 29	1.26161	-0.0774127	-1.1842	OG0005016	Glyma.03G001200, Glyma.16G116400, Glyma.16G221700	Glyma.03G001200		hydrolases, acting on acid anhydrides, in phosphorus-containing anhydrides;ATP-dependent helicases;nucleic acid binding;ATP binding;RNA binding;helicases	1.08241	0.247014	-1.32942																	OG0007784	AT4G21190	AT4G21190	emb1417	Pentatricopeptide repeat (PPR) superfamily protein	-1.41353	0.744966	0.668559	OG0007784	Glyma.09G129400, Glyma.16G177300	Glyma.09G129400	emb1417	Pentatricopeptide repeat (PPR) superfamily protein	-1.35428	0.32438	1.0299
OG0005029	AT1G67120	AT1G67120		midasin-like protein	0.781455	0.630054	-1.41151	OG0005029	Glyma.07G035600, Glyma.16G004800, Glyma.19G039050	Glyma.07G035600		ATPases;nucleotide binding;ATP binding;nucleoside-triphosphatases;transcription factor binding	1.21102	0.0270129	-1.23803																	OG0007821	AT4G39400	AT4G39400	BRI1	Leucine-rich receptor-like protein kinase family protein	-1.19434	-0.0586913	1.25304	OG0007821	Glyma.04G218300, Glyma.06G147600	Glyma.04G218300	ATBRI1,BIN1,BRI1,CBB2,DWF2	Leucine-rich receptor-like protein kinase family protein	-1.3955	0.499194	0.89631
OG0005042	AT1G02670, AT1G05120	AT1G02670		P-loop containing nucleoside triphosphate hydrolases superfamily protein	1.08267	0.246611	-1.32929	OG0005042	Glyma.12G192700, Glyma.13G309700	Glyma.12G192700		Helicase protein with RING/U-box domain	1.32075	-0.222516	-1.09823																	OG0007853	AT4G32915	AT4G32915		glutamyl-tRNA(Gln) amidotransferase subunit C	-1.22957	0.0097134	1.21986	OG0007853	Glyma.10G214200, Glyma.20G177400	Glyma.10G214200			-1.24665	0.0450485	1.2016
OG0005043	AT1G10300, AT1G50920, AT3G23860	AT1G10300		Nucleolar GTP-binding protein	1.08816	0.238183	-1.32634	OG0005043	Glyma.11G133600	Glyma.11G133600		Nucleolar GTP-binding protein	1.30581	-0.182639	-1.12317																	OG0007856	AT4G01040	AT4G01040		Glycosyl hydrolase superfamily protein	-1.18756	-0.0712531	1.25882	OG0007856	Glyma.03G256800, Glyma.19G255000	Glyma.03G256800		Glycosyl hydrolase superfamily protein	-1.2826	0.125363	1.15724
OG0005067	AT1G70610	AT1G70610	ABCB26	transporter associated with antigen processing protein 1	1.37772	-0.412407	-0.965309	OG0005067	Glyma.01G026000, Glyma.02G038800, Glyma.16G087251	Glyma.01G026000	ATTAP1,TAP1	transporter associated with antigen processing protein 1	1.03121	0.322527	-1.35373																	OG0007897	AT4G01150	AT4G01150		CURVATURE THYLAKOID 1A-like protein	-1.12908	-0.172941	1.30202	OG0007897	Glyma.07G060700, Glyma.16G029300	Glyma.07G060700			-1.11926	-0.188996	1.30826
OG0005099	AT1G51560, AT3G21140	AT1G51560		Pyridoxamine 5'-phosphate oxidase family protein	0.81386	0.594681	-1.40854	OG0005099	Glyma.07G020600, Glyma.08G221400	Glyma.07G020600		Pyridoxamine 5\'-phosphate oxidase family protein	1.36798	-0.373387	-0.994592																	OG0007975	AT4G35790	AT4G35790	PLDDELTA	phospholipase D delta	-1.38016	0.42295	0.957215	OG0007975	Glyma.01G162100, Glyma.11G081500	Glyma.01G162100	ATPLDDELTA,PLDDELTA	phospholipase D delta	-1.39639	0.50434	0.892046
OG0005163	AT1G63780	AT1G63780	IMP4	Ribosomal RNA processing Brix domain protein	1.40312	-0.548429	-0.854687	OG0005163	Glyma.04G139900, Glyma.11G152600, Glyma.19G066600	Glyma.04G139900	IMP4	Ribosomal RNA processing Brix domain protein	0.930172	0.457457	-1.38763																	OG0008018	AT3G19450, AT4G34230	AT3G19450	ATCAD4	GroES-like zinc-binding alcohol dehydrogenase family protein	-1.21882	-0.0117688	1.23059	OG0008018	Glyma.20G128600	Glyma.20G128600	ATCAD4,CAD,CAD-C,CAD4	GroES-like zinc-binding alcohol dehydrogenase family protein	-1.37075	0.384071	0.986679
OG0005168	AT1G51130, AT3G20760	AT1G51130		Nse4%2C component of Smc5/6 DNA repair complex	1.33318	-0.257955	-1.07522	OG0005168	Glyma.10G296500, Glyma.20G247200	Glyma.10G296500		Nse4, component of Smc5/6 DNA repair complex	1.21425	0.020733	-1.23498																	OG0008051	AT4G26470	AT4G26470		Calcium-binding EF-hand family protein	-1.03032	-0.323784	1.35411	OG0008051	Glyma.08G265200, Glyma.16G095700	Glyma.08G265200		Calcium-binding EF-hand family protein	-1.38252	0.433424	0.949095
OG0005179	AT3G28020, AT3G48770	AT3G28020		DNA-binding protein	1.22067	0.00810584	-1.22878	OG0005179	Glyma.03G091100, Glyma.08G009502	Glyma.03G091100		DNA binding;ATP binding	1.13714	0.15957	-1.29671																	OG0008084	AT4G26430, AT5G56280	AT4G26430	CSN6B	COP9 signalosome subunit 6B	-1.19238	-0.0623523	1.25473	OG0008084	Glyma.04G115900	Glyma.04G115900	CSN6A	COP9 signalosome subunit 6A	-0.923115	-0.466286	1.3894
OG0005186	AT3G50670	AT3G50670	U1-70K	U1 small nuclear ribonucleoprotein-70K	1.01324	0.347786	-1.36103	OG0005186	Glyma.01G175100, Glyma.02G057600, Glyma.11G067300	Glyma.01G175100	U1-70K,U1SNRNP	U1 small nuclear ribonucleoprotein-70K	0.941019	0.443745	-1.38476																	OG0008098	AT4G17070	AT4G17070		peptidyl-prolyl cis-trans isomerase	-0.934768	-0.451668	1.38644	OG0008098	Glyma.09G245200, Glyma.18G248100	Glyma.09G245200		peptidyl-prolyl cis-trans isomerases	-1.36682	0.368999	0.99782
OG0005227	AT3G66652, AT5G58040	AT3G66652		fip1 motif-containing protein	0.789091	0.621822	-1.41091	OG0005227	Glyma.09G097600, Glyma.15G205600	Glyma.09G097600	ATFIP1[V],ATFIPS5,FIP1[V],FIPS5	homolog of yeast FIP1 [V]	1.20176	0.0447507	-1.24651																	OG0008118	AT4G20960	AT4G20960	PyrD	Cytidine/deoxycytidylate deaminase family protein	-1.40914	0.600933	0.808209	OG0008118	Glyma.03G010700, Glyma.07G071800	Glyma.03G010700		Cytidine/deoxycytidylate deaminase family protein	-1.29225	0.148564	1.14369
OG0005237	AT3G50840, AT5G66560	AT3G50840		Phototropic-responsive NPH3 family protein	1.40443	-0.5584	-0.84603	OG0005237	Glyma.02G061400, Glyma.16G143800	Glyma.02G061400		Phototropic-responsive NPH3 family protein	1.39512	-0.497002	-0.898121																	OG0008120	AT4G09010	AT4G09010	TL29	ascorbate peroxidase 4	-1.06159	-0.278377	1.33997	OG0008120	Glyma.02G209000, Glyma.14G177200	Glyma.02G209000	APX4,TL29	ascorbate peroxidase 4	-1.40238	0.543062	0.859315
OG0005285	AT3G02490, AT5G15980	AT3G02490		Pentatricopeptide repeat (PPR) superfamily protein	1.03022	0.323925	-1.35415	OG0005285	Glyma.08G255500, Glyma.18G278400	Glyma.08G255500		Pentatricopeptide repeat (PPR) superfamily protein	1.07944	0.251542	-1.33099																	OG0008159	AT4G14890	AT4G14890	FdC1	2Fe-2S ferredoxin-like superfamily protein	-1.12699	-0.176379	1.30337	OG0008159	Glyma.01G238000, Glyma.11G005700	Glyma.01G238000		2Fe-2S ferredoxin-like superfamily protein	-1.21722	-0.0149231	1.23214
OG0005307	AT3G19510, AT3G19530	AT3G19510	HAT3.1	Homeodomain-like protein with RING/FYVE/PHD-type zinc finger domain-containing protein	0.749333	0.664022	-1.41336	OG0005307	Glyma.10G260400, Glyma.20G130800	Glyma.10G260400	HAT3.1	Homeodomain-like protein with RING/FYVE/PHD-type zinc finger domain	1.36129	-0.348748	-1.01255																	OG0008160	AT4G40050	AT4G40050		signal transducer%2C putative (DUF3550/UPF0682)	-1.2884	0.1392	1.1492	OG0008160	Glyma.05G175900, Glyma.08G133400	Glyma.05G175900		Protein of unknown function (DUF3550/UPF0682)	-0.858665	-0.543818	1.40248
OG0005317	AT3G02340, AT5G15820	AT3G02340		RING/U-box superfamily protein	1.0931	0.230525	-1.32363	OG0005317	Glyma.13G050800, Glyma.19G037800	Glyma.13G050800		RING/U-box superfamily protein	1.18182	0.0817498	-1.26357																	OG0008172	AT4G29260, AT4G29270	AT4G29260		HAD superfamily%2C subfamily IIIB acid phosphatase	-0.795373	-0.615002	1.41037	OG0008172	Glyma.07G125900	Glyma.07G125900		HAD superfamily, subfamily IIIB acid phosphatase	-1.20202	-0.0442469	1.24627
OG0005318	AT3G14140, AT3G14160	AT3G14140		2-oxoglutarate-dependent dioxygenase family protein	0.872794	0.52728	-1.40007	OG0005318	Glyma.19G263000, Glyma.20G056000	Glyma.19G263000		2-oxoglutarate-dependent dioxygenase family protein	1.41275	-0.650691	-0.76206																	OG0008184	AT4G10330	AT4G10330		glycine-rich protein	-0.907918	-0.485064	1.39298	OG0008184	Glyma.09G154800, Glyma.16G205300	Glyma.09G154800		glycine-rich protein	-1.22723	0.00497932	1.22225
OG0005336	AT3G18090, AT3G23780	AT3G18090	NRPD2B	nuclear RNA polymerase D2B	1.32478	-0.233752	-1.09102	OG0005336	Glyma.04G061000, Glyma.06G061600	Glyma.04G061000	DMS2,DRD2,NRPD2,NRPD2A,NRPE2	nuclear RNA polymerase D2A	1.00746	0.355786	-1.36325																	OG0008193	AT4G38160	AT4G38160	pde191	Mitochondrial transcription termination factor family protein	-1.01217	-0.349277	1.36144	OG0008193	Glyma.10G054400, Glyma.13G141500	Glyma.10G054400	pde191	Mitochondrial transcription termination factor family protein	-1.4142	0.701302	0.712896
OG0005341	AT3G16840	AT3G16840		P-loop containing nucleoside triphosphate hydrolases superfamily protein	1.20283	0.042721	-1.24555	OG0005341	Glyma.03G014666, Glyma.03G014732, Glyma.07G074800	Glyma.03G014666		P-loop containing nucleoside triphosphate hydrolases superfamily protein	1.31065	-0.195276	-1.11537																	OG0008201	AT4G24460	AT4G24460	CLT2	CRT (chloroquine-resistance transporter)-like transporter 2	-1.41374	0.738574	0.675166	OG0008201	Glyma.04G096800, Glyma.06G098600	Glyma.04G096800	CLT2	CRT (chloroquine-resistance transporter)-like transporter 2	-1.22946	0.00947644	1.21998
OG0005348	AT3G06930, AT5G49020	AT3G06930	PRMT4B	protein arginine methyltransferase 4B	1.22737	-0.0052647	-1.2221	OG0005348	Glyma.07G247300, Glyma.17G026500	Glyma.07G247300	ATPRMT4A,PRMT4A	protein arginine methyltransferase 4A	1.08934	0.236359	-1.3257																	OG0008272	AT4G28860, AT4G28880	AT4G28860	ckl4	casein kinase I-like 4	-1.08106	-0.249074	1.33014	OG0008272	Glyma.09G193600	Glyma.09G193600	ckl3	casein kinase I-like 3	-0.971155	-0.404727	1.37588
OG0005384	AT3G03930, AT3G03940, AT5G18190	AT3G03930		kinase-like protein	1.33232	-0.255423	-1.07689	OG0005384	Glyma.16G041500	Glyma.16G041500		Protein kinase family protein	1.1781	0.0884947	-1.26659																	OG0008276	AT4G12650	AT4G12650		Endomembrane protein 70 protein family	-1.12758	-0.175406	1.30299	OG0008276	Glyma.02G309400, Glyma.20G059000	Glyma.02G309400		Endomembrane protein 70 protein family	-1.25435	0.0615278	1.19282
OG0005424	AT3G11960	AT3G11960		Cleavage and polyadenylation specificity factor (CPSF) A subunit protein	1.00894	0.353743	-1.36268	OG0005424	Glyma.03G206600, Glyma.08G263500, Glyma.19G204200	Glyma.03G206600		Cleavage and polyadenylation specificity factor (CPSF) A subunit protein	1.13682	0.160105	-1.29692																	OG0008284	AT1G75790, AT4G22010	AT1G75790	sks18	SKU5 similar 18	-1.08273	-0.24653	1.32926	OG0008284	Glyma.07G261800	Glyma.07G261800	sks4	SKU5 similar 4	-1.35356	0.321953	1.03161
OG0005427	AT3G06010, AT5G19310	AT3G06010	ATCHR12	SNF2/Brahma-type chromatin-remodeling protein CHR12	0.973851	0.401168	-1.37502	OG0005427	Glyma.10G250500, Glyma.20G143200	Glyma.10G250500	ATCHR12	Homeotic gene regulator	1.09336	0.230116	-1.32348																	OG0008288	AT4G01900	AT4G01900	GLB1	nitrogen regulatory P-II-like protein	-0.996071	-0.37138	1.36745	OG0008288	Glyma.03G222100, Glyma.19G219300	Glyma.03G222100	GLB1,PII	GLNB1 homolog	-1.40856	0.594885	0.813676
OG0005468	AT3G04500	AT3G04500		RNA-binding (RRM/RBD/RNP motifs) family protein	1.41334	-0.74967	-0.663672	OG0005468	Glyma.10G166200, Glyma.11G011000, Glyma.20G223000	Glyma.10G166200		RNA-binding (RRM/RBD/RNP motifs) family protein	1.22265	0.00417754	-1.22683																	OG0008312	AT4G32260	AT4G32260	PDE334	ATPase%2C F0 complex%2C subunit B/B'%2C bacterial/chloroplast	-1.36554	0.364213	1.00133	OG0008312	Glyma.04G066000, Glyma.06G067400	Glyma.04G066000		ATPase, F0 complex, subunit B/B\', bacterial/chloroplast	-1.19941	-0.0491842	1.2486
OG0005483	AT3G01520, AT5G14680	AT3G01520		Adenine nucleotide alpha hydrolases-like superfamily protein	1.09089	0.233951	-1.32485	OG0005483	Glyma.05G006300, Glyma.19G006700	Glyma.05G006300		Adenine nucleotide alpha hydrolases-like superfamily protein	1.27253	-0.101938	-1.17059																	OG0008316	AT4G25080	AT4G25080	CHLM	magnesium-protoporphyrin IX methyltransferase	-1.21558	-0.0181244	1.23371	OG0008316	Glyma.05G200500, Glyma.08G007900	Glyma.05G200500	CHLM	magnesium-protoporphyrin IX methyltransferase	-0.832109	-0.574247	1.40636
OG0005484	AT3G11780, AT5G06480	AT3G11780		MD-2-related lipid recognition domain-containing protein / ML domain-containing protein	1.06043	0.2801	-1.34053	OG0005484	Glyma.02G193900, Glyma.10G083300	Glyma.02G193900		MD-2-related lipid recognition domain-containing protein / ML domain-containing protein	1.3704	-0.382689	-0.987707																	OG0008351	AT1G71695	AT1G71695		Peroxidase superfamily protein	-0.822383	-0.585185	1.40757	OG0008351	Glyma.10G222400, Glyma.20G169200	Glyma.10G222400		Peroxidase superfamily protein	-0.812657	-0.596015	1.40867
OG0005492	AT3G51710	AT3G51710		D-mannose binding lectin protein with Apple-like carbohydrate-binding domain-containing protein	1.41381	-0.736333	-0.677473	OG0005492	Glyma.09G278200, Glyma.18G210600, Glyma.19G111900	Glyma.09G278200		D-mannose binding lectin protein with Apple-like carbohydrate-binding domain	1.36848	-0.375314	-0.993171																	OG0008364	AT1G76280	AT1G76280		Tetratricopeptide repeat (TPR)-like superfamily protein	-1.41276	0.761934	0.650824	OG0008364	Glyma.14G222150, Glyma.14G223300	Glyma.14G222150		Tetratricopeptide repeat (TPR)-like superfamily protein	-1.31382	0.2037	1.11012
OG0005500	AT3G10270, AT5G04110, AT5G04130	AT3G10270	GYRB1	DNA gyrase subunit B	0.774381	0.637627	-1.41201	OG0005500	Glyma.03G127300	Glyma.03G127300	GYRB2	DNA GYRASE B2	0.758142	0.654813	-1.41295																	OG0008378	AT1G05430	AT1G05430		hypothetical protein	-1.36534	0.363471	1.00187	OG0008378	Glyma.01G237200, Glyma.11G006100	Glyma.01G237200			-1.2546	0.0620775	1.19253
OG0005510	AT3G51290	AT3G51290		pyridoxal-phosphate-dependent serine hydroxymethyltransferase%2C putative (DUF632)	0.826842	0.580183	-1.40703	OG0005510	Glyma.01G164500, Glyma.11G078500, Glyma.16G124600	Glyma.01G164500		Protein of unknown function (DUF630) ;Protein of unknown function (DUF632)	1.25811	-0.0697179	-1.1884																	OG0008426	AT1G32050	AT1G32050	SCAMP5	SCAMP family protein	-0.758615	-0.654316	1.41293	OG0008426	Glyma.01G010300, Glyma.09G210800	Glyma.01G010300		SCAMP family protein	-1.22666	0.0038398	1.22282
OG0005512	AT3G10550, AT5G04540	AT3G10550	MTM1	Myotubularin-like phosphatases II superfamily	1.13435	0.164226	-1.29857	OG0005512	Glyma.10G201300, Glyma.20G189100	Glyma.10G201300		Myotubularin-like phosphatases II superfamily	1.41098	-0.622661	-0.788315																	OG0008468	AT1G80745, AT3G15420	AT1G80745		Transcription factor TFIIIC%2C tau55-related protein	-0.822855	-0.584656	1.40751	OG0008468	Glyma.13G278900	Glyma.13G278900		Transcription factor TFIIIC, tau55-related protein	-1.4106	0.61784	0.792763
OG0005521	AT3G56990	AT3G56990	EDA7	embryo sac development arrest 7	1.24699	-0.0457792	-1.20121	OG0005521	Glyma.03G135700, Glyma.07G106900, Glyma.09G171000	Glyma.03G135700	EDA7	embryo sac development arrest 7	1.18691	0.0724592	-1.25937																	OG0008498	AT1G67590	AT1G67590		Remorin family protein	-0.838659	-0.566819	1.40548	OG0008498	Glyma.05G145700, Glyma.08G102500	Glyma.05G145700		Remorin family protein	-1.36398	0.358479	1.00551
OG0005530	AT3G61520, AT5G28370, AT5G28460	AT3G61520		Pentatricopeptide repeat (PPR) superfamily protein	0.870564	0.529906	-1.40047	OG0005530	Glyma.16G031800	Glyma.16G031800		Pentatricopeptide repeat (PPR) superfamily protein	1.07717	0.255004	-1.33217																	OG0008509	AT1G24360	AT1G24360		NAD(P)-binding Rossmann-fold superfamily protein	-1.23414	0.0190066	1.21513	OG0008509	Glyma.11G248000, Glyma.18G009200	Glyma.11G248000		NAD(P)-binding Rossmann-fold superfamily protein	-1.34489	0.2937	1.05119
OG0005541	AT3G07370	AT3G07370	CHIP	carboxyl terminus of HSC70-interacting protein	0.734071	0.679795	-1.41387	OG0005541	Glyma.03G088400, Glyma.16G085100, Glyma.16G085300	Glyma.03G088400	ATCHIP,CHIP	carboxyl terminus of HSC70-interacting protein	1.26266	-0.0797325	-1.18293																	OG0008520	AT1G08380	AT1G08380	PSAO	photosystem I subunit O	-1.13255	-0.167212	1.29976	OG0008520	Glyma.11G181100, Glyma.12G092000	Glyma.11G181100	PSAO	photosystem I subunit O	-1.17527	-0.0935804	1.26885
OG0005555	AT3G12640	AT3G12640		RNA binding (RRM/RBD/RNP motifs) family protein	1.19133	0.0642958	-1.25563	OG0005555	Glyma.03G109800, Glyma.08G153100, Glyma.15G272900	Glyma.03G109800		RNA binding (RRM/RBD/RNP motifs) family protein	1.36665	-0.368363	-0.998287																	OG0008536	AT1G44000	AT1G44000		STAY-GREEN-like protein	-1.00174	-0.363652	1.36539	OG0008536	Glyma.04G243800, Glyma.06G119500	Glyma.04G243800			-1.327	0.240069	1.08694
OG0005558	AT3G01516, AT5G14690	AT3G01516		transmembrane protein	1.39365	-0.488737	-0.904915	OG0005558	Glyma.05G006400, Glyma.19G006800	Glyma.05G006400			0.993307	0.375129	-1.36844																	OG0008579	AT1G04970	AT1G04970		lipid-binding serum glycoprotein family protein	-1.40574	0.568977	0.836761	OG0008579	Glyma.02G266150, Glyma.14G051400	Glyma.02G266150		lipid-binding serum glycoprotein family protein	-0.87603	-0.523457	1.39949
OG0005567	AT3G09880, AT5G03470	AT3G09880	ATB' BETA	Protein phosphatase 2A regulatory B subunit family protein	0.876251	0.523195	-1.39945	OG0005567	Glyma.10G058900, Glyma.13G145700	Glyma.10G058900	ATB\' BETA	Protein phosphatase 2A regulatory B subunit family protein	1.41319	-0.660111	-0.753083																	OG0008601	AT1G58170	AT1G58170		Disease resistance-responsive (dirigent-like protein) family protein	-1.01326	-0.347761	1.36102	OG0008601	Glyma.01G127400, Glyma.03G044300	Glyma.01G127400		Disease resistance-responsive (dirigent-like protein) family protein	-1.28651	0.134667	1.15185
OG0005578	AT3G17712, AT3G17740	AT3G17712		hypothetical protein	1.05178	0.292835	-1.34462	OG0005578	Glyma.09G169600, Glyma.16G2192000	Glyma.09G169600			1.32311	-0.229088	-1.09402																	OG0008646	AT1G57600	AT1G57600		MBOAT (membrane bound O-acyl transferase) family protein	-1.4142	0.712836	0.701362	OG0008646	Glyma.10G273100, Glyma.20G116900	Glyma.10G273100		MBOAT (membrane bound O-acyl transferase) family protein	-0.849983	-0.553858	1.40384
OG0005594	AT3G50410, AT5G66940	AT3G50410	OBP1	OBF binding protein 1	1.39025	-0.470631	-0.919622	OG0005594	Glyma.02G062700, Glyma.16G145000	Glyma.02G062700	OBP1	OBF binding protein 1	1.37444	-0.398793	-0.975646																	OG0008682	AT1G50440	AT1G50440		RING/FYVE/PHD zinc finger superfamily protein	-1.24629	0.0442986	1.20199	OG0008682	Glyma.13G372600, Glyma.15G001100	Glyma.13G372600		RING/FYVE/PHD zinc finger superfamily protein	-0.952595	-0.428922	1.38152
OG0005597	AT3G45090, AT5G60760	AT3G45090		P-loop containing nucleoside triphosphate hydrolases superfamily protein	1.2359	-0.0226235	-1.21328	OG0005597	Glyma.11G195800, Glyma.12G078500	Glyma.11G195800		P-loop containing nucleoside triphosphate hydrolases superfamily protein	1.37286	-0.392429	-0.980433																	OG0008688	AT1G32550	AT1G32550	FdC2	2Fe-2S ferredoxin-like superfamily protein	-1.03427	-0.318164	1.35243	OG0008688	Glyma.05G112100, Glyma.17G154900	Glyma.05G112100		2Fe-2S ferredoxin-like superfamily protein	-1.14023	-0.154383	1.29462
OG0005621	AT5G62810	AT5G62810	PEX14	peroxin 14	1.24341	-0.0382198	-1.20519	OG0005621	Glyma.05G037400, Glyma.06G182600, Glyma.17G089700	Glyma.05G037400	ATPEX14,PED2,PEX14	peroxin 14	1.25305	-0.0587143	-1.19433																	OG0008698	AT1G69400	AT1G69400		Transducin/WD40 repeat-like superfamily protein	-1.21012	-0.028744	1.23886	OG0008698	Glyma.01G054100, Glyma.02G112500	Glyma.01G054100		Transducin/WD40 repeat-like superfamily protein	-1.33905	0.27556	1.06349
OG0005634	AT5G35600, AT5G63110	AT5G35600	HDA7	histone deacetylase7	1.20614	0.036402	-1.24254	OG0005634	Glyma.05G040600, Glyma.17G085700	Glyma.05G040600	ATHDA6,AXE1,HDA6,RPD3B,RTS1,SIL1	histone deacetylase 6	1.40975	-0.607637	-0.802113																	OG0008807	AT1G77110	AT1G77110	PIN6	Auxin efflux carrier family protein	-1.40576	0.569128	0.836627	OG0008807	Glyma.13G038300, Glyma.14G120900	Glyma.13G038300	PIN6	Auxin efflux carrier family protein	-0.873759	-0.526141	1.3999
OG0005656	AT5G07660, AT5G61460	AT5G07660	SMC6A	structural maintenance of chromosomes 6A	1.3215	-0.224602	-1.0969	OG0005656	Glyma.09G229900, Glyma.12G006400	Glyma.09G229900	ATRAD18,MIM,SMC6B	P-loop containing nucleoside triphosphate hydrolases superfamily protein	1.3715	-0.387006	-0.984491																	OG0008835	AT1G15290	AT1G15290		Tetratricopeptide repeat (TPR)-like superfamily protein	-1.27362	0.104429	1.16919	OG0008835	Glyma.07G028800, Glyma.08G214000	Glyma.07G028800		Tetratricopeptide repeat (TPR)-like superfamily protein	-1.37866	0.416427	0.962232
OG0005674	AT5G43530	AT5G43530		Helicase protein with RING/U-box domain-containing protein	0.802658	0.607039	-1.4097	OG0005674	Glyma.10G007940, Glyma.10G007980, Glyma.20G087900	Glyma.10G007940		Helicase protein with RING/U-box domain	1.22823	-0.00700094	-1.22123																	OG0008863	AT1G15530	AT1G15530		Concanavalin A-like lectin protein kinase family protein	-1.34855	0.305406	1.04314	OG0008863	Glyma.05G041300, Glyma.17G085000	Glyma.05G041300		Concanavalin A-like lectin protein kinase family protein	-0.896711	-0.49871	1.39542
OG0005702	AT5G42390	AT5G42390	SPP	Insulinase (Peptidase family M16) family protein	0.877848	0.521304	-1.39915	OG0005702	Glyma.01G233300, Glyma.05G077034, Glyma.11G009500	Glyma.01G233300		Insulinase (Peptidase family M16) family protein	1.32551	-0.235818	-1.08969																	OG0008897	AT1G16880	AT1G16880	ACR11	uridylyltransferase-like protein	-1.05584	-0.286881	1.34272	OG0008897	Glyma.13G370200, Glyma.15G003200	Glyma.13G370200		uridylyltransferase-related	-0.911253	-0.480971	1.39222
OG0005749	AT5G17930	AT5G17930		MIF4G domain-containing protein / MA3 domain-containing protein	1.25524	-0.0634533	-1.19178	OG0005749	Glyma.16G038400, Glyma.19G039750, Glyma.19G114400	Glyma.16G038400		MIF4G domain-containing protein / MA3 domain-containing protein	1.06548	0.272594	-1.33807																	OG0008913	AT1G24280, AT5G13110	AT1G24280	G6PD3	glucose-6-phosphate dehydrogenase 3	-1.21171	-0.0256653	1.23738	OG0008913	Glyma.18G284600	Glyma.18G284600	G6PD2	glucose-6-phosphate dehydrogenase 2	-1.05986	-0.280943	1.34081
OG0005766	AT5G57250	AT5G57250		Pentatricopeptide repeat (PPR) superfamily protein	1.31769	-0.214126	-1.10356	OG0005766	Glyma.09G058502, Glyma.09G058602, Glyma.15G164700	Glyma.09G058502		Pentatricopeptide repeat (PPR) superfamily protein	1.33537	-0.26446	-1.07091																	OG0008926	AT1G43130	AT1G43130	LCV2	like COV 2	-1.32375	0.230881	1.09287	OG0008926	Glyma.04G217200, Glyma.06G148600	Glyma.04G217200	LCV2	like COV 2	-1.27901	0.116909	1.1621
OG0005776	AT5G23610	AT5G23610		DYAD protein	1.10213	0.21638	-1.31851	OG0005776	Glyma.04G204600, Glyma.06G1610008, Glyma.08G005500	Glyma.04G204600			1.28276	-0.125734	-1.15703																	OG0008931	AT1G65900	AT1G65900		plant/protein	-1.32407	0.231761	1.09231	OG0008931	Glyma.11G212500, Glyma.18G043800	Glyma.11G212500			-1.32747	0.241406	1.08607
OG0005782	AT5G27950	AT5G27950		P-loop containing nucleoside triphosphate hydrolases superfamily protein	1.33191	-0.254231	-1.07768	OG0005782	Glyma.06G205200, Glyma.10G159100, Glyma.20G229600	Glyma.06G205200		P-loop containing nucleoside triphosphate hydrolases superfamily protein	0.890203	0.506557	-1.39676																	OG0008934	AT1G63800, AT5G41340	AT1G63800	UBC5	ubiquitin-conjugating enzyme 5	-1.33924	0.276139	1.0631	OG0008934	Glyma.07G069300	Glyma.07G069300	UBC5	ubiquitin-conjugating enzyme 5	-0.852534	-0.550917	1.40345
OG0005786	AT5G08630	AT5G08630		DDT domain-containing protein	1.19808	0.0516955	-1.24977	OG0005786	Glyma.05G197300, Glyma.06G159700, Glyma.08G004700	Glyma.05G197300		DDT domain-containing protein	1.3245	-0.23299	-1.09151																	OG0008948	AT1G12640, AT1G63050	AT1G12640	LPLAT1	MBOAT (membrane bound O-acyl transferase) family protein	-1.41043	0.615645	0.794782	OG0008948	Glyma.17G131500	Glyma.17G131500		MBOAT (membrane bound O-acyl transferase) family protein	-1.06368	-0.275279	1.33896
OG0005794	AT5G53080	AT5G53080		Tetratricopeptide repeat (TPR)-like superfamily protein	1.30604	-0.183229	-1.12281	OG0005794	Glyma.04G234300, Glyma.06G130267, Glyma.06G130333	Glyma.04G234300		Tetratricopeptide repeat (TPR)-like superfamily protein	1.29137	-0.146413	-1.14496																	OG0008976	AT1G33780	AT1G33780		electron transporter%2C putative (DUF179)	-1.41373	0.738831	0.674901	OG0008976	Glyma.04G256600, Glyma.06G324900	Glyma.04G256600		Protein of unknown function (DUF179)	-1.21866	-0.0120801	1.23074
OG0005811	AT5G08430, AT5G23480	AT5G08430		SWIB/MDM2 and Plus-3 and GYF domain-containing protein	1.33382	-0.259862	-1.07396	OG0005811	Glyma.09G158300, Glyma.16G208800	Glyma.09G158300		SWIB/MDM2 domain;Plus-3;GYF	1.05279	0.291356	-1.34415																	OG0008980	AT1G47550, AT1G47560	AT1G47550	SEC3A	exocyst complex component sec3A	-0.833448	-0.572732	1.40618	OG0008980	Glyma.17G246600	Glyma.17G246600	SEC3A	exocyst complex component sec3A	-1.01727	-0.342169	1.35944
OG0005822	AT5G48480	AT5G48480		Lactoylglutathione lyase / glyoxalase I family protein	0.987073	0.383541	-1.37061	OG0005822	Glyma.08G344200, Glyma.14G148600, Glyma.18G152900	Glyma.08G344200		Lactoylglutathione lyase / glyoxalase I family protein	1.07654	0.25595	-1.33249																	OG0009031	AT1G60800	AT1G60800	NIK3	NSP-interacting kinase 3	-1.40323	0.549264	0.853966	OG0009031	Glyma.01G028700, Glyma.02G036500	Glyma.01G028700	NIK3	NSP-interacting kinase 3	-1.17364	-0.0964976	1.27014
OG0005828	AT5G02850	AT5G02850		hydroxyproline-rich glycoprotein family protein	1.34587	-0.296793	-1.04907	OG0005828	Glyma.06G188800, Glyma.08G287300, Glyma.13G067700	Glyma.06G188800		hydroxyproline-rich glycoprotein family protein	1.40381	-0.553657	-0.850158																	OG0009040	AT1G01140	AT1G01140	CIPK9	CBL-interacting protein kinase 9	-1.28053	0.120478	1.16005	OG0009040	Glyma.07G051000, Glyma.16G020200	Glyma.07G051000	CIPK9,PKS6,SnRK3.12	CBL-interacting protein kinase 9	-1.37098	0.384982	0.986
OG0005835	AT5G09240, AT5G09250	AT5G09240		ssDNA-binding transcriptional regulator	0.907337	0.485776	-1.39311	OG0005835	Glyma.04G210100, Glyma.06G155900	Glyma.04G210100	KIWI	ssDNA-binding transcriptional regulator	1.4052	-0.564524	-0.840674																	OG0009061	AT1G71090	AT1G71090		Auxin efflux carrier family protein	-1.24883	0.0496757	1.19915	OG0009061	Glyma.09G116100, Glyma.19G072900	Glyma.09G116100		Auxin efflux carrier family protein	-1.35099	0.313405	1.03759
OG0005842	AT5G13060, AT5G19330	AT5G13060	ABAP1	ARMADILLO BTB protein 1	0.761407	0.651379	-1.41279	OG0005842	Glyma.01G239200, Glyma.11G004300	Glyma.01G239200	ARIA	ARM repeat protein interacting with ABF2	1.35452	-0.325194	-1.02933																	OG0009087	AT1G64190, AT5G41670	AT1G64190		6-phosphogluconate dehydrogenase family protein	-1.39275	0.483802	0.908947	OG0009087	Glyma.08G020500	Glyma.08G020500		6-phosphogluconate dehydrogenase family protein	-1.22756	0.00564649	1.22191
OG0005855	AT5G01310	AT5G01310	APTX	APRATAXIN-like protein	0.886336	0.511194	-1.39753	OG0005855	Glyma.01G117800, Glyma.U000401, Glyma.U000501	Glyma.01G117800	APTX	APRATAXIN-like	1.12581	0.178313	-1.30413																	OG0009088	AT1G30130	AT1G30130		DUF1365 family protein	-0.965379	-0.412315	1.37769	OG0009088	Glyma.13G219000, Glyma.15G093200	Glyma.13G219000			-1.29803	0.162871	1.13516
OG0005867	AT5G46400	AT5G46400	PRP39-2	Tetratricopeptide repeat (TPR)-like superfamily protein	1.30839	-0.189345	-1.11905	OG0005867	Glyma.05G164550, Glyma.08G122000, Glyma.15G199300	Glyma.05G164550			1.41227	-0.64201	-0.770263																	OG0009132	AT1G27330, AT1G27350	AT1G27330		Ribosome associated membrane protein RAMP4	-0.759338	-0.653556	1.41289	OG0009132	Glyma.05G148000	Glyma.05G148000		Ribosome associated membrane protein RAMP4	-0.917289	-0.473523	1.39081
OG0005875	AT5G02520	AT5G02520		dentin sialophosphoprotein-like protein	1.41326	-0.751554	-0.661708	OG0005875	Glyma.09G003000, Glyma.10G043400, Glyma.13G131100	Glyma.09G003000	EMB1674	kinase interacting family protein	1.30195	-0.172762	-1.12919																	OG0009140	AT1G21780	AT1G21780		BTB/POZ domain-containing protein	-1.35628	0.331168	1.02511	OG0009140	Glyma.13G078000, Glyma.14G151300	Glyma.13G078000		BTB/POZ domain-containing protein	-1.14287	-0.149949	1.29282
OG0005879	AT5G19920, AT5G50970	AT5G19920		Transducin/WD40 repeat-like superfamily protein	1.39083	-0.473636	-0.917197	OG0005879	Glyma.04G201300, Glyma.06G163900	Glyma.04G201300		transducin family protein / WD-40 repeat family protein	1.04023	0.309606	-1.34984																	OG0009149	AT1G47840	AT1G47840	HXK3	hexokinase 3	-0.851533	-0.552072	1.40361	OG0009149	Glyma.14G218800, Glyma.17G257800	Glyma.14G218800	HXK3	hexokinase 3	-1.38953	0.466922	0.922605
OG0005881	AT5G44710	AT5G44710		37S ribosomal protein S27	1.16231	0.116547	-1.27885	OG0005881	Glyma.03G013100, Glyma.03G084100, Glyma.07G072800	Glyma.03G013100			1.30341	-0.176485	-1.12693																	OG0009178	AT1G64150	AT1G64150		Uncharacterized protein family (UPF0016)	-1.13141	-0.169099	1.30051	OG0009178	Glyma.01G223500, Glyma.11G020001	Glyma.01G223500		Uncharacterized protein family (UPF0016)	-1.41361	0.670964	0.742644
OG0005883	AT5G19680	AT5G19680		Leucine-rich repeat (LRR) family protein	0.931342	0.455986	-1.38733	OG0005883	Glyma.05G227700, Glyma.08G034700, Glyma.08G276800	Glyma.05G227700		Leucine-rich repeat (LRR) family protein	1.39917	-0.521446	-0.877728																	OG0009195	AT1G74960	AT1G74960	FAB1	fatty acid biosynthesis 1	-1.41379	0.676831	0.736956	OG0009195	Glyma.13G112700, Glyma.17G047000	Glyma.13G112700	ATKAS2,FAB1,KAS2	fatty acid biosynthesis 1	-1.4004	0.529451	0.870951
OG0005886	AT5G12080, AT5G19520	AT5G12080	MSL10	mechanosensitive channel of small conductance-like 10	0.825685	0.581483	-1.40717	OG0005886	Glyma.04G055200, Glyma.06G055400	Glyma.04G055200	ATMSL10,MSL10	mechanosensitive channel of small conductance-like 10	1.03286	0.320164	-1.35303																	OG0009234	AT1G21350	AT1G21350		Thioredoxin superfamily protein	-0.866773	-0.534357	1.40113	OG0009234	Glyma.04G239800, Glyma.06G124100	Glyma.04G239800		Thioredoxin superfamily protein	-1.37231	0.390241	0.982073
OG0005887	AT5G20200	AT5G20200		nucleoporin-like protein	1.34042	-0.27976	-1.06066	OG0005887	Glyma.04G146900, Glyma.06G217600, Glyma.06G217700	Glyma.04G146900		nucleoporin-related	1.29651	-0.159085	-1.13743																	OG0009253	AT1G77490	AT1G77490	TAPX	thylakoidal ascorbate peroxidase	-1.36738	0.371111	0.996269	OG0009253	Glyma.04G248300, Glyma.06G114400	Glyma.04G248300	TAPX	thylakoidal ascorbate peroxidase	-1.06967	-0.266321	1.33599
OG0005893	AT5G49570	AT5G49570	PNG1	peptide-N-glycanase 1	1.05651	0.285895	-1.3424	OG0005893	Glyma.03G246500, Glyma.16G136532, Glyma.19G243900	Glyma.03G246500	AtPNG1,PNG1	peptide-N-glycanase 1	1.26631	-0.0878568	-1.17845																	OG0009266	AT1G10030	AT1G10030	ERG28	ergosterol biosynthesis protein	-1.40942	0.805424	0.604	OG0009266	Glyma.04G087700, Glyma.06G089400	Glyma.04G087700	ERG28	homolog of yeast ergosterol28	-1.17579	-0.0926466	1.26844
OG0006627	AT2G38410	AT2G38410		ENTH/VHS/GAT family protein	1.14249	0.150581	-1.29307	OG0006627	Glyma.09G278600, Glyma.18G210100	Glyma.09G278600		ENTH/VHS/GAT family protein	1.41323	-0.661042	-0.752192																	OG0009278	AT1G19430	AT1G19430		S-adenosyl-L-methionine-dependent methyltransferases superfamily protein	-1.27053	0.0973886	1.17314	OG0009278	Glyma.14G074900, Glyma.17G250500	Glyma.14G074900		S-adenosyl-L-methionine-dependent methyltransferases superfamily protein	-1.32564	0.236195	1.08944
OG0006654	AT1G28180, AT2G33730	AT1G28180		DEAD-box ATP-dependent RNA helicase-like protein	0.753511	0.659664	-1.41318	OG0006654	Glyma.07G268900	Glyma.07G268900		P-loop containing nucleoside triphosphate hydrolases superfamily protein	1.1169	0.192816	-1.30972																	OG0009287	AT1G76340	AT1G76340	GONST3	golgi nucleotide sugar transporter 3	-1.38891	0.463815	0.925096	OG0009287	Glyma.01G110200, Glyma.03G075900	Glyma.01G110200	GONST3	golgi nucleotide sugar transporter 3	-1.29838	0.163733	1.13464
OG0006666	AT2G35320	AT2G35320	EYA	eyes absent-like protein	0.960895	0.418168	-1.37906	OG0006666	Glyma.05G112400, Glyma.17G154600	Glyma.05G112400	ATEYA,EYA	EYES ABSENT homolog	1.0945	0.228345	-1.32285																	OG0009288	AT1G26100	AT1G26100		Cytochrome b561/ferric reductase transmembrane protein family	-0.983786	-0.38795	1.37174	OG0009288	Glyma.01G089700, Glyma.02G101300	Glyma.01G089700		Cytochrome b561/ferric reductase transmembrane protein family	-1.41415	0.695835	0.718319
OG0006672	AT2G42240	AT2G42240		RNA-binding (RRM/RBD/RNP motifs) family protein	1.13178	0.168477	-1.30026	OG0006672	Glyma.01G188700, Glyma.11G053500	Glyma.01G188700		RNA-binding (RRM/RBD/RNP motifs) family protein	1.41068	-0.618763	-0.791913																	OG0009299	AT1G32900	AT1G32900	GBSS1	UDP-Glycosyltransferase superfamily protein	-1.39093	0.474141	0.91679	OG0009299	Glyma.10G172200, Glyma.20G218100	Glyma.10G172200		UDP-Glycosyltransferase superfamily protein	-1.40387	0.554096	0.849777
OG0006707	AT2G32000	AT2G32000		DNA topoisomerase%2C type IA%2C core	1.1461	0.14448	-1.29058	OG0006707	Glyma.11G253100, Glyma.18G003850	Glyma.11G253100		DNA topoisomerase, type IA, core	1.27785	-0.114216	-1.16364																	OG0009300	AT1G63260	AT1G63260	TET10	tetraspanin10	-1.26708	0.0895955	1.17749	OG0009300	Glyma.05G205600, Glyma.08G012500	Glyma.05G205600	TET10	tetraspanin10	-1.35737	0.334924	1.02244
OG0006725	AT2G47620	AT2G47620	SWI3A	SWITCH/sucrose nonfermenting 3A	1.38696	-0.454221	-0.932744	OG0006725	Glyma.04G243100, Glyma.06G120200	Glyma.04G243100	ATSWI3A,CHB1,SWI3A	SWITCH/sucrose nonfermenting 3A	0.992527	0.376186	-1.36871																	OG0009324	AT1G31812	AT1G31812	ACBP6	acyl-CoA-binding protein 6	-1.22457	-0.000352362	1.22492	OG0009324	Glyma.04G122900, Glyma.09G214500	Glyma.04G122900	ACBP,ACBP6	acyl-CoA-binding protein 6	-1.18733	-0.0716865	1.25901
OG0006758	AT1G08260, AT2G27120	AT1G08260	TIL1	DNA polymerase epsilon catalytic subunit	0.949212	0.433275	-1.38249	OG0006758	Glyma.12G087000	Glyma.12G087000	ABO4,EMB142,EMB2284,EMB529,ESD7,POL2A,TIL1	DNA polymerase epsilon catalytic subunit	1.23922	-0.0294847	-1.20974																	OG0009364	AT1G77300	AT1G77300	EFS	histone-lysine N-methyltransferase	-1.10821	-0.206756	1.31496	OG0009364	Glyma.04G245400, Glyma.06G117700	Glyma.04G245400	ASHH2,CCR1,EFS,SDG8	histone methyltransferases(H3-K4 specific);histone methyltransferases(H3-K36 specific)	-1.40522	0.564734	0.840489
OG0006771	AT2G44510, AT5G03830	AT2G44510		CDK inhibitor P21 binding protein	0.854037	0.549181	-1.40322	OG0006771	Glyma.08G095400	Glyma.08G095400		CDK inhibitor P21 binding protein	0.851259	0.552388	-1.40365																	OG0009391	AT1G53520	AT1G53520	FAP3	Chalcone-flavanone isomerase family protein	-1.1651	-0.111645	1.27674	OG0009391	Glyma.13G262500, Glyma.15G242900	Glyma.13G262500		Chalcone-flavanone isomerase family protein	-0.976661	-0.397446	1.37411
OG0006882	AT2G39230, AT3G54980	AT2G39230	LOJ	LATERAL ORGAN JUNCTION	1.34161	-0.283438	-1.05818	OG0006882	Glyma.07G068500	Glyma.07G068500		Pentatricopeptide repeat (PPR) superfamily protein	0.788303	0.622674	-1.41098																	OG0009392	AT1G62640	AT1G62640	KAS III	3-ketoacyl-acyl carrier protein synthase III	-1.40104	0.53375	0.867291	OG0009392	Glyma.09G277400, Glyma.18G211400	Glyma.09G277400	KAS III	3-ketoacyl-acyl carrier protein synthase III	-1.12798	-0.17476	1.30274
OG0006884	AT2G47310	AT2G47310		flowering time control protein-related / FCA gamma-like protein	1.27533	-0.108376	-1.16696	OG0006884	Glyma.03G220900, Glyma.19G217900	Glyma.03G220900	FCA	RNA binding;abscisic acid binding	1.32203	-0.226079	-1.09595																	OG0009458	AT1G18060	AT1G18060		microbial collagenase	-1.26391	0.0825121	1.1814	OG0009458	Glyma.05G243300, Glyma.08G051100	Glyma.05G243300			-1.10935	-0.204928	1.31428
OG0006950	AT2G42620	AT2G42620	MAX2	RNI-like superfamily protein	1.08919	0.236589	-1.32578	OG0006950	Glyma.06G277000, Glyma.12G128600	Glyma.06G277000	MAX2,ORE9,PPS	RNI-like superfamily protein	1.21082	0.0273827	-1.23821																	OG0009512	AT1G23190, AT1G70730	AT1G23190	PGM3	Phosphoglucomutase/phosphomannomutase family protein	-1.41372	0.674518	0.739202	OG0009512	Glyma.05G237000	Glyma.05G237000		Phosphoglucomutase/phosphomannomutase family protein	-1.39285	0.484359	0.908493
OG0007003	AT2G25660	AT2G25660	emb2410	embryo defective 2410	0.94073	0.444113	-1.38484	OG0007003	Glyma.14G129500, Glyma.17G204000	Glyma.14G129500	emb2410	embryo defective 2410	1.19827	0.0513285	-1.2496																	OG0009525	AT1G79790	AT1G79790	FHY1	Haloacid dehalogenase-like hydrolase (HAD) superfamily protein	-0.960592	-0.418563	1.37915	OG0009525	Glyma.09G252100, Glyma.18G240500	Glyma.09G252100		Haloacid dehalogenase-like hydrolase (HAD) superfamily protein	-1.37351	0.395027	0.978482
OG0007006	AT2G15630	AT2G15630		Pentatricopeptide repeat (PPR) superfamily protein	1.1	0.219743	-1.31974	OG0007006	Glyma.11G123700, Glyma.12G048300	Glyma.11G123700		Pentatricopeptide repeat (PPR) superfamily protein	1.06719	0.270033	-1.33723																	OG0009528	AT1G01225	AT1G01225		NC domain-containing protein-like protein	-1.41011	0.798309	0.611799	OG0009528	Glyma.03G258900, Glyma.19G257600	Glyma.03G258900		NC domain-containing protein-related	-1.03447	-0.317875	1.35234
OG0007016	AT2G01680	AT2G01680		Ankyrin repeat family protein	1.08136	0.248617	-1.32998	OG0007016	Glyma.05G238600, Glyma.08G045700	Glyma.05G238600		Ankyrin repeat family protein	1.0565	0.285912	-1.34241																	OG0009530	AT1G44575	AT1G44575	NPQ4	Chlorophyll A-B binding family protein	-1.28577	0.132888	1.15288	OG0009530	Glyma.04G249700, Glyma.06G113200	Glyma.04G249700	NPQ4,PSBS	Chlorophyll A-B binding family protein	-1.40786	0.588004	0.81986
OG0007029	AT2G25625	AT2G25625		histone deacetylase-like protein	1.36108	-0.347973	-1.01311	OG0007029	Glyma.04G070000, Glyma.06G072000	Glyma.04G070000			1.1981	0.0516548	-1.24976																	OG0009556	AT1G63610	AT1G63610		hypothetical protein	-1.3906	0.472401	0.918195	OG0009556	Glyma.04G018200, Glyma.06G018500	Glyma.04G018200			-1.41216	0.640078	0.772081
OG0007037	AT2G03070	AT2G03070	MED8	mediator subunit 8	1.38656	-0.452273	-0.934289	OG0007037	Glyma.12G188300, Glyma.13G372700	Glyma.12G188300	MED8	mediator subunit 8	1.34176	-0.28388	-1.05788																	OG0009567	AT1G05850	AT1G05850	POM1	Chitinase family protein	-1.36985	0.380551	0.989295	OG0009567	Glyma.08G259200, Glyma.18G283400	Glyma.08G259200	ATCTL1,CTL1,ELP,ELP1,ERH2,HOT2,POM1	Chitinase family protein	-0.876018	-0.523471	1.39949
OG0007052	AT1G11710, AT2G15980	AT1G11710		Pentatricopeptide repeat (PPR) superfamily protein	1.3179	-0.214706	-1.1032	OG0007052	Glyma.11G122100	Glyma.11G122100		Tetratricopeptide repeat (TPR)-like superfamily protein	1.05322	0.290735	-1.34395																	OG0009625	AT1G27680	AT1G27680	APL2	ADPGLC-PPase large subunit	-0.751562	-0.6617	1.41326	OG0009625	Glyma.04G030300, Glyma.06G030400	Glyma.04G030300	APL2	ADPGLC-PPase large subunit	-1.25646	0.0660996	1.19036
OG0007053	AT2G32940	AT2G32940	AGO6	Argonaute family protein	1.31096	-0.196081	-1.11487	OG0007053	Glyma.13G193200, Glyma.15G231700	Glyma.13G193200	AGO6	Argonaute family protein	1.25751	-0.0683995	-1.18911																	OG0009676	AT1G12580	AT1G12580	PEPKR1	phosphoenolpyruvate carboxylase-related kinase 1	-1.40934	0.603029	0.806306	OG0009676	Glyma.10G239567, Glyma.16G199400	Glyma.10G239567	PEPKR1	phosphoenolpyruvate carboxylase-related kinase 1	-1.05645	-0.285986	1.34243
OG0007081	AT2G21440	AT2G21440		RNA-binding (RRM/RBD/RNP motifs) family protein	1.22339	0.00270929	-1.2261	OG0007081	Glyma.12G236300, Glyma.13G201700	Glyma.12G236300		RNA-binding (RRM/RBD/RNP motifs) family protein	1.00838	0.354519	-1.3629																	OG0009717	AT1G11755	AT1G11755	LEW1	Undecaprenyl pyrophosphate synthetase family protein	-1.38282	0.434803	0.948021	OG0009717	Glyma.01G233700, Glyma.11G009100	Glyma.01G233700	LEW1	Undecaprenyl pyrophosphate synthetase family protein	-1.39351	0.487947	0.905561
OG0007108	AT2G02150	AT2G02150	EMB2794	Tetratricopeptide repeat (TPR)-like superfamily protein	1.36556	-0.364305	-1.00126	OG0007108	Glyma.05G135601, Glyma.08G090700	Glyma.05G135601		Tetratricopeptide repeat (TPR)-like superfamily protein	1.39982	-0.525627	-0.874194																	OG0009719	AT1G55670	AT1G55670	PSAG	photosystem I subunit G	-1.21152	-0.0260371	1.23756	OG0009719	Glyma.04G112800, Glyma.06G321900	Glyma.04G112800	PSAG	photosystem I subunit G	-1.29601	0.157834	1.13818
OG0007132	AT2G16440	AT2G16440	MCM4	Minichromosome maintenance (MCM2/3/5) family protein	0.973262	0.401947	-1.37521	OG0007132	Glyma.11G113300, Glyma.12G039200	Glyma.11G113300	MCM4	Minichromosome maintenance (MCM2/3/5) family protein	1.14927	0.139081	-1.28835																	OG0009727	AT1G32410	AT1G32410		Vacuolar protein sorting 55 (VPS55) family protein	-1.41271	0.762778	0.649934	OG0009727	Glyma.01G201100, Glyma.11G041100	Glyma.01G201100		Vacuolar protein sorting 55 (VPS55) family protein	-1.21808	-0.0132179	1.2313
OG0007140	AT2G17210, AT3G57430	AT2G17210		Tetratricopeptide repeat (TPR)-like superfamily protein	1.09	0.235336	-1.32534	OG0007140	Glyma.15G156600	Glyma.15G156600	OTP84	Tetratricopeptide repeat (TPR)-like superfamily protein	1.20306	0.0422712	-1.24533																	OG0009782	AT3G54940	AT3G54940		Papain family cysteine protease	-1.18507	-0.0758327	1.2609	OG0009782	Glyma.10G207100, Glyma.20G183732	Glyma.10G207100		Papain family cysteine protease	-0.787253	-0.623809	1.41106
OG0007149	AT2G29210	AT2G29210		splicing factor PWI domain-containing protein	1.41385	-0.679006	-0.73484	OG0007149	Glyma.11G136000, Glyma.12G059700	Glyma.11G136000		splicing factor PWI domain-containing protein	1.35052	-0.311847	-1.03867																	OG0009855	AT3G16350	AT3G16350		Homeodomain-like superfamily protein	-1.29773	0.162116	1.13561	OG0009855	Glyma.13G354800, Glyma.15G019400	Glyma.13G354800		Homeodomain-like superfamily protein	-1.41402	0.686641	0.727377
OG0007167	AT2G37560	AT2G37560	ORC2	origin recognition complex second largest subunit 2	1.41247	-0.767002	-0.645469	OG0007167	Glyma.14G082100, Glyma.17G243200	Glyma.14G082100	ATORC2,ORC2	origin recognition complex second largest subunit 2	1.24256	-0.036439	-1.20612																	OG0009861	AT3G26060	AT3G26060	PRXQ	Thioredoxin superfamily protein	-0.803001	-0.606662	1.40966	OG0009861	Glyma.13G113200, Glyma.17G046500	Glyma.13G113200	ATPRX Q	Thioredoxin superfamily protein	-1.32387	0.231216	1.09266
OG0007173	AT2G34357	AT2G34357		ARM repeat superfamily protein	0.874627	0.525116	-1.39974	OG0007173	Glyma.13G112900, Glyma.17G046900	Glyma.13G112900		ARM repeat superfamily protein	1.04395	0.30424	-1.34819																	OG0009900	AT3G17790	AT3G17790	PAP17	purple acid phosphatase 17	-1.34329	0.288654	1.05463	OG0009900	Glyma.05G247900, Glyma.08G056400	Glyma.05G247900	ATACP5,ATPAP17,PAP17	purple acid phosphatase 17	-1.31195	0.198701	1.11324
OG0007289	AT2G24990, AT5G37350	AT2G24990		Serine/threonine-protein kinase Rio1	1.4049	-0.562118	-0.842782	OG0007289	Glyma.18G230300	Glyma.18G230300		Serine/threonine-protein kinase Rio1	1.38051	-0.424454	-0.956054																	OG0009901	AT3G49250	AT3G49250	DMS3	defective in meristem silencing 3	-1.39696	0.507776	0.889188	OG0009901	Glyma.04G235500, Glyma.06G129200	Glyma.04G235500	DMS3,IDN1	defective in meristem silencing 3	-1.39152	0.477248	0.914275
OG0007324	AT2G28380	AT2G28380	DRB2	dsRNA-binding protein 2	1.41245	-0.645038	-0.76741	OG0007324	Glyma.12G172100, Glyma.13G325600	Glyma.12G172100	DRB2	dsRNA-binding protein 2	0.997338	0.369655	-1.36699																	OG0009973	AT3G13200	AT3G13200	EMB2769	Cwf15 / Cwc15 cell cycle control family protein	-0.964053	-0.41405	1.3781	OG0009973	Glyma.05G059200, Glyma.17G141500	Glyma.05G059200	EMB2769	Cwf15 / Cwc15 cell cycle control family protein	-1.40411	0.555948	0.848166
OG0007339	AT2G03150	AT2G03150	emb1579	ATP/GTP-binding protein family	1.3513	-0.314404	-1.03689	OG0007339	Glyma.01G051400, Glyma.02G109900	Glyma.01G051400	emb1579	ATP/GTP-binding protein family	1.27156	-0.0997279	-1.17183																	OG0010038	AT3G52610	AT3G52610		GATA zinc finger protein	-1.17122	-0.100823	1.27204	OG0010038	Glyma.02G202100, Glyma.10G074600	Glyma.02G202100			-1.00735	-0.355936	1.36329
OG0007371	AT2G40430	AT2G40430		Nop53 protein	0.927127	0.461275	-1.3884	OG0007371	Glyma.02G230100, Glyma.14G196400	Glyma.02G230100			1.12066	0.186717	-1.30738																	OG0010085	AT3G63520	AT3G63520	CCD1	carotenoid cleavage dioxygenase 1	-0.764769	-0.647832	1.4126	OG0010085	Glyma.12G236650, Glyma.13G202200	Glyma.12G236650	ATCCD1,ATNCED1,CCD1,NCED1	carotenoid cleavage dioxygenase 1	-1.38914	0.464946	0.92419
OG0007411	AT2G43970	AT2G43970	LARP6b	RNA-binding protein	1.1901	0.0665742	-1.25667	OG0007411	Glyma.03G264600, Glyma.19G263600	Glyma.03G264600		RNA-binding protein	1.31995	-0.220327	-1.09963																	OG0010154	AT3G21865	AT3G21865	PEX22	peroxin 22	-0.981958	-0.390395	1.37235	OG0010154	Glyma.12G195800, Glyma.13G306700	Glyma.12G195800	PEX22	peroxin 22	-1.41149	0.629834	0.78166
OG0007433	AT2G37310	AT2G37310		Pentatricopeptide repeat (PPR) superfamily protein	1.33794	-0.272177	-1.06576	OG0007433	Glyma.10G047150, Glyma.13G135000	Glyma.10G047150		Pentatricopeptide repeat (PPR) superfamily protein	0.975492	0.398996	-1.37449																	OG0010179	AT3G51850	AT3G51850	CPK13	calcium-dependent protein kinase 13	-1.02739	-0.327938	1.35533	OG0010179	Glyma.07G151000, Glyma.18G202100	Glyma.07G151000	CPK13	calcium-dependent protein kinase 13	-1.41371	0.739415	0.674298
OG0007446	AT2G25740	AT2G25740		ATP-dependent protease La (LON) domain protein	0.764256	0.648374	-1.41263	OG0007446	Glyma.04G086400, Glyma.06G087900	Glyma.04G086400		ATP-dependent protease La (LON) domain protein	0.828179	0.57868	-1.40686																	OG0010281	AT3G02770, AT5G16450	AT3G02770		Ribonuclease E inhibitor RraA/Dimethylmenaquinone methyltransferase	-1.21222	-0.0246779	1.2369	OG0010281	Glyma.18G242200	Glyma.18G242200		Ribonuclease E inhibitor RraA/Dimethylmenaquinone methyltransferase	-1.33675	0.268607	1.06815
OG0007472	AT1G76170, AT2G44270	AT1G76170		2-thiocytidine tRNA biosynthesis protein%2C TtcA	1.09095	0.233867	-1.32482	OG0007472	Glyma.04G002200	Glyma.04G002200	ROL5	repressor of lrx1	1.24793	-0.0477771	-1.20016																	OG0010298	AT3G50820, AT5G66570	AT3G50820	PSBO2	photosystem II subunit O-2	-1.24491	0.0413746	1.20353	OG0010298	Glyma.11G061300	Glyma.11G061300	MSP-1,OE33,OEE1,OEE33,PSBO-1,PSBO1	PS II oxygen-evolving complex 1	-0.855947	-0.546971	1.40292
OG0007473	AT2G25920	AT2G25920		pollen-specific LRR extensin-like protein	1.41421	-0.709699	-0.704511	OG0007473	Glyma.02G014100, Glyma.10G014800	Glyma.02G014100			0.952531	0.429005	-1.38154																	OG0010330	AT3G05190, AT5G27410	AT3G05190		D-aminoacid aminotransferase-like PLP-dependent enzymes superfamily protein	-1.40094	0.533091	0.867853	OG0010330	Glyma.03G240100	Glyma.03G240100		D-aminoacid aminotransferase-like PLP-dependent enzymes superfamily protein	-1.03581	-0.315957	1.35177
OG0007487	AT2G18220	AT2G18220		Noc2p family	1.34852	-0.305309	-1.04321	OG0007487	Glyma.13G335000, Glyma.15G039500	Glyma.13G335000		Noc2p family	1.2263	-0.00311236	-1.22319																	OG0010351	AT3G08940, AT5G01530	AT3G08940	LHCB4.2	light harvesting complex photosystem II	-1.21941	-0.0106046	1.23001	OG0010351	Glyma.01G115900	Glyma.01G115900	LHCB4.2	light harvesting complex photosystem II	-1.05104	-0.293929	1.34496
OG0007505	AT2G40930	AT2G40930	UBP5	ubiquitin-specific protease 5	1.01355	0.347351	-1.3609	OG0007505	Glyma.03G122400, Glyma.19G126500	Glyma.03G122400	ATUBP5,PDE323,UBP5	ubiquitin-specific protease 5	1.33866	-0.274358	-1.0643																	OG0010384	AT3G08920	AT3G08920		Rhodanese/Cell cycle control phosphatase superfamily protein	-1.03249	-0.320701	1.35319	OG0010384	Glyma.01G121700, Glyma.03G057800	Glyma.01G121700		Rhodanese/Cell cycle control phosphatase superfamily protein	-1.40748	0.584384	0.823098
OG0007517	AT1G34200, AT4G09670	AT1G34200		Glyceraldehyde-3-phosphate dehydrogenase-like family protein	1.18966	0.0673949	-1.25705	OG0007517	Glyma.02G076500	Glyma.02G076500		Oxidoreductase family protein	1.39441	-0.492937	-0.901469																	OG0010385	AT3G44460	AT3G44460	DPBF2	Basic-leucine zipper (bZIP) transcription factor family protein	-1.25413	0.0610563	1.19307	OG0010385	Glyma.12G184432, Glyma.13G317000	Glyma.12G184432	ABI5,GIA1	Basic-leucine zipper (bZIP) transcription factor family protein	-1.24495	0.041453	1.20349
OG0007524	AT4G25730	AT4G25730		FtsJ-like methyltransferase family protein	1.14097	0.153139	-1.29411	OG0007524	Glyma.11G116800, Glyma.12G042600	Glyma.11G116800		FtsJ-like methyltransferase family protein	0.929704	0.458045	-1.38775																	OG0010387	AT3G56460	AT3G56460		GroES-like zinc-binding alcohol dehydrogenase family protein	-1.16665	-0.108915	1.27556	OG0010387	Glyma.04G224400, Glyma.06G140300	Glyma.04G224400		GroES-like zinc-binding alcohol dehydrogenase family protein	-1.41421	0.708995	0.705217
OG0007548	AT4G30790	AT4G30790		autophagy-like protein	1.24782	-0.0475351	-1.20029	OG0007548	Glyma.02G206500, Glyma.17G071400	Glyma.02G206500			1.35837	-0.338414	-1.01996																	OG0010436	AT3G04830, AT5G28220	AT3G04830		Protein prenylyltransferase superfamily protein	-1.33535	0.2644	1.07095	OG0010436	Glyma.03G245800	Glyma.03G245800		Protein prenylyltransferase superfamily protein	-1.41178	0.634101	0.777681
OG0007605	AT3G23145, AT4G10320	AT3G23145		ATP binding / aminoacyl-tRNA ligase/ nucleotide binding protein	1.32	-0.220468	-1.09954	OG0007605	Glyma.11G094300	Glyma.11G094300		tRNA synthetase class I (I, L, M and V) family protein	0.758116	0.65484	-1.41296																	OG0010480	AT3G06650, AT5G49460	AT3G06650	ACLB-1	ATP-citrate lyase B-1	-0.924282	-0.464831	1.38911	OG0010480	Glyma.09G035600	Glyma.09G035600	ACLB-1	ATP-citrate lyase B-1	-1.30314	0.175783	1.12736
OG0007621	AT4G32050	AT4G32050		neurochondrin family protein	1.12426	0.180851	-1.30511	OG0007621	Glyma.02G001200, Glyma.02G173300	Glyma.02G001200		neurochondrin family protein	1.37522	-0.402009	-0.973215																	OG0010489	AT3G05280, AT5G27490	AT3G05280		Integral membrane Yip1 family protein	-1.02462	-0.331853	1.35647	OG0010489	Glyma.03G238400	Glyma.03G238400		Integral membrane Yip1 family protein	-1.4141	0.691499	0.722601
OG0007650	AT4G24680	AT4G24680	MOS1	modifier of snc1	1.00635	0.357311	-1.36366	OG0007650	Glyma.05G039400, Glyma.17G087600	Glyma.05G039400	MOS1	modifier of snc1	1.00099	0.364667	-1.36566																	OG0010494	AT3G18420	AT3G18420		Protein prenylyltransferase superfamily protein	-1.40637	0.574363	0.832006	OG0010494	Glyma.05G135200, Glyma.08G090400	Glyma.05G135200		Protein prenylyltransferase superfamily protein	-1.26097	0.0759971	1.18498
OG0007687	AT4G15890	AT4G15890		binding protein	1.41092	-0.789056	-0.621859	OG0007687	Glyma.09G044100, Glyma.15G149000	Glyma.09G044100		binding	1.1858	0.0744969	-1.26029																	OG0010505	AT3G61490	AT3G61490		Pectin lyase-like superfamily protein	-1.11773	-0.191469	1.3092	OG0010505	Glyma.07G066900, Glyma.16G033000	Glyma.07G066900		Pectin lyase-like superfamily protein	-1.36987	0.38065	0.989221
OG0007688	AT4G27020, AT5G54870	AT4G27020		inositol-1%2C4%2C5-trisphosphate 5-phosphatase	1.17926	0.0864008	-1.26566	OG0007688	Glyma.02G289900	Glyma.02G289900			1.07186	0.263035	-1.33489																	OG0010530	AT3G14110	AT3G14110	FLU	Tetratricopeptide repeat (TPR)-like superfamily protein	-1.25475	0.0623931	1.19236	OG0010530	Glyma.07G041700, Glyma.16G010200	Glyma.07G041700	FLU	Tetratricopeptide repeat (TPR)-like superfamily protein	-1.3961	0.502672	0.893431
OG0007696	AT4G00980	AT4G00980		zinc knuckle (CCHC-type) family protein	0.955373	0.425335	-1.38071	OG0007696	Glyma.03G258000, Glyma.19G256500	Glyma.03G258000		zinc knuckle (CCHC-type) family protein	1.35933	-0.341784	-1.01755																	OG0010540	AT3G62760	AT3G62760	ATGSTF13	Glutathione S-transferase family protein	-1.41351	0.745392	0.668117	OG0010540	Glyma.02G154300, Glyma.10G019900	Glyma.02G154300	ATGSTF13	Glutathione S-transferase family protein	-1.35458	0.325386	1.02919
OG0007709	AT4G28560	AT4G28560	RIC7	ROP-interactive CRIB motif-containing protein 7	1.18934	0.0679841	-1.25732	OG0007709	Glyma.10G038800, Glyma.13G125201	Glyma.10G038800	RIC7	ROP-interactive CRIB motif-containing protein 7	1.21745	0.01446	-1.23191																	OG0010548	AT3G08710	AT3G08710	TH9	thioredoxin H-type 9	-1.29817	0.163207	1.13496	OG0010548	Glyma.09G273200, Glyma.18G215900	Glyma.09G273200	ATH9,TH9,TRX H9	thioredoxin H-type 9	-1.08271	-0.246555	1.32927
OG0007728	AT1G80070, AT4G38780	AT1G80070	SUS2	Pre-mRNA-processing-splicing factor	1.10432	0.21292	-1.31724	OG0007728	Glyma.13G366100	Glyma.13G366100	EMB14,EMB177,EMB33,SUS2	Pre-mRNA-processing-splicing factor	1.03109	0.322692	-1.35378																	OG0010555	AT3G29130	AT3G29130		kxDL motif protein	-1.36969	0.379965	0.98973	OG0010555	Glyma.05G166500, Glyma.08G124500	Glyma.05G166500			-1.31327	0.202227	1.11105
OG0007746	AT4G02460	AT4G02460	PMS1	DNA mismatch repair protein	1.28627	-0.134074	-1.15219	OG0007746	Glyma.02G155200, Glyma.10G019200	Glyma.02G155200	PMS1	DNA mismatch repair protein, putative	0.999404	0.36684	-1.36624																	OG0010586	AT3G44890	AT3G44890	RPL9	ribosomal protein L9	-1.31673	0.21152	1.10521	OG0010586	Glyma.11G192500, Glyma.12G081500	Glyma.11G192500	RPL9	ribosomal protein L9	-1.40101	0.53357	0.867445
OG0007776	AT4G02390	AT4G02390	PARP2	poly(ADP-ribose) polymerase	0.828423	0.578404	-1.40683	OG0007776	Glyma.02G017200, Glyma.10G017700	Glyma.02G017200	APP,ATPARP1,PARP1,PP	poly(ADP-ribose) polymerase	0.966787	0.41047	-1.37726																	OG0010590	AT3G29200	AT3G29200	CM1	chorismate mutase 1	-1.3757	0.403963	0.971735	OG0010590	Glyma.13G059400, Glyma.19G027100	Glyma.13G059400	ATCM1,CM1	chorismate mutase 1	-0.951758	-0.430001	1.38176
OG0007791	AT4G39680	AT4G39680		SAP domain-containing protein	0.874449	0.525327	-1.39978	OG0007791	Glyma.11G237500, Glyma.18G019700	Glyma.11G237500		SAP domain-containing protein	1.33112	-0.251944	-1.07918																	OG0010600	AT3G55800	AT3G55800	SBPASE	sedoheptulose-bisphosphatase	-1.20699	-0.0347721	1.24176	OG0010600	Glyma.11G226900, Glyma.18G030400	Glyma.11G226900	SBPASE	sedoheptulose-bisphosphatase	-1.27027	0.096799	1.17347
OG0007800	AT4G08320	AT4G08320	TPR8	Tetratricopeptide repeat (TPR)-like superfamily protein	1.35232	-0.317791	-1.03453	OG0007800	Glyma.13G080100, Glyma.14G149300	Glyma.13G080100		Tetratricopeptide repeat (TPR)-like superfamily protein	1.10994	0.20399	-1.31393																	OG0010623	AT3G47860	AT3G47860	CHL	chloroplastic lipocalin	-1.21423	-0.0207644	1.235	OG0010623	Glyma.02G289400, Glyma.14G025600	Glyma.02G289400	CHL	chloroplastic lipocalin	-1.01249	-0.348822	1.36132
OG0007817	AT4G37010	AT4G37010	CEN2	centrin 2	1.41421	-0.711278	-0.702928	OG0007817	Glyma.18G100800, Glyma.18G101100	Glyma.18G100800	ATCEN2,CEN1,CEN2	centrin2	1.37494	-0.400853	-0.974089																	OG0010624	AT3G13180	AT3G13180		NOL1/NOP2/sun family protein / antitermination NusB domain-containing protein	-1.14449	-0.147204	1.29169	OG0010624	Glyma.02G301000, Glyma.14G013102	Glyma.02G301000		NOL1/NOP2/sun family protein / antitermination NusB domain-containing protein	-1.35703	0.333778	1.02326
OG0007866	AT4G04180	AT4G04180		P-loop containing nucleoside triphosphate hydrolases superfamily protein	1.28326	-0.126923	-1.15634	OG0007866	Glyma.04G157800, Glyma.15G112100	Glyma.04G157800		P-loop containing nucleoside triphosphate hydrolases superfamily protein	1.29024	-0.143657	-1.14658																	OG0010677	AT3G56130	AT3G56130		biotin/lipoyl attachment domain-containing protein	-0.939091	-0.446196	1.38529	OG0010677	Glyma.11G233700, Glyma.18G023300	Glyma.11G233700		biotin/lipoyl attachment domain-containing protein	-1.28149	0.122724	1.15876
OG0007872	AT4G37190	AT4G37190		plasma membrane%2C autoregulation-binding site%2C misato segment II%2C myosin-like%2C tubulin/FtsZ protein	1.16044	0.119799	-1.28024	OG0007872	Glyma.01G183800, Glyma.11G058500	Glyma.01G183800			1.08895	0.236955	-1.32591																	OG0010768	AT3G13440	AT3G13440		S-adenosyl-L-methionine-dependent methyltransferases superfamily protein	-1.40489	0.562039	0.842851	OG0010768	Glyma.01G139633, Glyma.03G027700	Glyma.01G139633		S-adenosyl-L-methionine-dependent methyltransferases superfamily protein	-1.41398	0.729053	0.684931
OG0007899	AT1G03445, AT4G03080	AT1G03445	BSU1	Serine/threonine protein phosphatase family protein	0.930438	0.457122	-1.38756	OG0007899	Glyma.10G022700	Glyma.10G022700	BSL1	BRI1 suppressor 1 (BSU1)-like 1	1.35327	-0.320984	-1.03229																	OG0010772	AT3G10290, AT5G04160	AT3G10290		Nucleotide-sugar transporter family protein	-1.14949	-0.138698	1.28819	OG0010772	Glyma.19G136300	Glyma.19G136300		Nucleotide-sugar transporter family protein	-1.09475	-0.227966	1.32271
OG0007922	AT4G11130	AT4G11130	RDR2	RNA-dependent RNA polymerase 2	0.917007	0.473872	-1.39088	OG0007922	Glyma.05G035900, Glyma.17G091500	Glyma.05G035900	RDR2,SMD1	RNA-dependent RNA polymerase 2	1.35777	-0.336336	-1.02144																	OG0010774	AT3G14920	AT3G14920		Peptide-N4-(N-acetyl-beta-glucosaminyl)asparagine amidase A protein	-1.41256	0.765529	0.647028	OG0010774	Glyma.06G228800, Glyma.12G157500	Glyma.06G228800		Peptide-N4-(N-acetyl-beta-glucosaminyl)asparagine amidase A protein	-1.38537	0.446593	0.938777
OG0007938	AT4G34910	AT4G34910		P-loop containing nucleoside triphosphate hydrolases superfamily protein	1.3532	-0.320725	-1.03247	OG0007938	Glyma.10G152900, Glyma.20G235400	Glyma.10G152900		P-loop containing nucleoside triphosphate hydrolases superfamily protein	1.26679	-0.0889399	-1.17785																	OG0010803	AT5G49990, AT5G62890	AT5G49990		Xanthine/uracil permease family protein	-1.35731	0.334746	1.02257	OG0010803	Glyma.06G184800	Glyma.06G184800		Xanthine/uracil permease family protein	-1.40233	0.542735	0.859596
OG0007956	AT4G16630	AT4G16630		DEA(D/H)-box RNA helicase family protein	1.25255	-0.0576523	-1.1949	OG0007956	Glyma.08G313100, Glyma.18G101600	Glyma.08G313100		DEA(D/H)-box RNA helicase family protein	0.957702	0.422318	-1.38002																	OG0010824	AT5G66420	AT5G66420		TIM-barrel signal transduction protein	-1.32371	0.230769	1.09294	OG0010824	Glyma.02G053800, Glyma.16G133933	Glyma.02G053800			-0.962187	-0.416485	1.37867
OG0007968	AT4G36960	AT4G36960		RNA-binding (RRM/RBD/RNP motifs) family protein	1.01491	0.345459	-1.36037	OG0007968	Glyma.01G186400, Glyma.11G055500	Glyma.01G186400		RNA-binding (RRM/RBD/RNP motifs) family protein	0.785935	0.625232	-1.41117																	OG0010841	AT5G47870	AT5G47870	RAD52-2	cobalt ion-binding protein	-1.22295	-0.00357412	1.22653	OG0010841	Glyma.10G298500, Glyma.20G249700	Glyma.10G298500			-1.33598	0.26629	1.06969
OG0007985	AT4G03430	AT4G03430	EMB2770	pre-mRNA splicing factor-like protein	1.40614	-0.572393	-0.833748	OG0007985	Glyma.12G203300, Glyma.13G298300	Glyma.12G203300	EMB2770,STA1	pre-mRNA splicing factor-related	1.16117	0.118534	-1.2797																	OG0010885	AT5G16460	AT5G16460		Putative adipose-regulatory protein (Seipin)	-1.37031	0.38235	0.987958	OG0010885	Glyma.09G250400, Glyma.18G242100	Glyma.09G250400		Putative adipose-regulatory protein (Seipin)	-0.889531	-0.507364	1.3969
OG0007989	AT4G14790	AT4G14790	ATSUV3	ATP-dependent RNA helicase	1.1719	0.0996051	-1.27151	OG0007989	Glyma.01G235700, Glyma.11G007500	Glyma.01G235700	ATSUV3,EDA15	ATP-dependent RNA helicase, mitochondrial (SUV3)	1.19781	0.0522033	-1.25001																	OG0010920	AT5G50860	AT5G50860		Protein kinase superfamily protein	-1.37354	0.395155	0.978385	OG0010920	Glyma.04G199300, Glyma.06G166200	Glyma.04G199300		Protein kinase superfamily protein	-1.13616	-0.161212	1.29737
OG0008010	AT1G01610, AT4G00400	AT1G01610	GPAT4	glycerol-3-phosphate acyltransferase 4	1.31573	-0.208816	-1.10691	OG0008010	Glyma.03G008300	Glyma.03G008300	AtGPAT8,GPAT8	glycerol-3-phosphate acyltransferase 8	0.952025	0.429657	-1.38168																	OG0010924	AT5G47730	AT5G47730		Sec14p-like phosphatidylinositol transfer family protein	-0.876549	-0.522842	1.39939	OG0010924	Glyma.09G015100, Glyma.15G120800	Glyma.09G015100		Sec14p-like phosphatidylinositol transfer family protein	-1.41411	0.721717	0.692395
OG0008041	AT4G28260	AT4G28260		acyl-UDP-N-acetylglucosamine O-acyltransferase	1.12125	0.185759	-1.30701	OG0008041	Glyma.12G203700, Glyma.13G298000	Glyma.12G203700			0.816695	0.591531	-1.40823																	OG0010940	AT5G44000	AT5G44000		Glutathione S-transferase family protein	-1.38653	0.452141	0.934393	OG0010940	Glyma.10G040000, Glyma.13G126502	Glyma.10G040000		Glutathione S-transferase family protein	-1.27008	0.0963672	1.17371
OG0008047	AT4G35760	AT4G35760	LTO1	NAD(P)H dehydrogenase (quinone)s	1.33747	-0.270768	-1.0667	OG0008047	Glyma.01G161400, Glyma.11G082400	Glyma.01G161400		NAD(P)H dehydrogenase (quinone)s	1.10784	0.20734	-1.31518																	OG0010945	AT5G07950	AT5G07950		hypothetical protein	-1.41332	0.663037	0.750279	OG0010945	Glyma.05G022400, Glyma.17G077251	Glyma.05G022400			-1.41421	0.70305	0.711156
OG0008063	AT4G37170	AT4G37170		Pentatricopeptide repeat (PPR) superfamily protein	1.15719	0.125453	-1.28264	OG0008063	Glyma.13G332400, Glyma.15G041800	Glyma.13G332400		Pentatricopeptide repeat (PPR) superfamily protein	1.40298	-0.5474	-0.855576																	OG0010993	AT5G04740	AT5G04740	ACR12	ACT domain-containing protein	-1.41394	0.682929	0.731012	OG0010993	Glyma.10G279300, Glyma.20G110400	Glyma.10G279300		ACT domain-containing protein	-1.27163	0.0998872	1.17174
OG0008075	AT4G15950	AT4G15950	NRPD4	RNA polymerase II%2C Rpb4%2C core protein	1.21299	0.023186	-1.23617	OG0008075	Glyma.09G016100, Glyma.15G121800	Glyma.09G016100	NRPD4,NRPE4,RDM2	RNA polymerase II, Rpb4, core protein	1.38892	-0.463876	-0.925047																	OG0011085	AT5G17170	AT5G17170	ENH1	rubredoxin family protein	-1.18816	-0.0701477	1.25831	OG0011085	Glyma.01G229800, Glyma.11G012700	Glyma.01G229800	ENH1	rubredoxin family protein	-1.12877	-0.173461	1.30223
OG0008083	AT1G79940, AT4G21180	AT1G79940	ATERDJ2A	DnaJ / Sec63 Brl domains-containing protein	1.39461	-0.494111	-0.900503	OG0008083	Glyma.15G183400	Glyma.15G183400	ATERDJ2A	DnaJ / Sec63 Brl domains-containing protein	1.10896	0.205562	-1.31452																	OG0011102	AT5G58490	AT5G58490		NAD(P)-binding Rossmann-fold superfamily protein	-1.07163	-0.263376	1.33501	OG0011102	Glyma.02G230500, Glyma.14G197600	Glyma.02G230500		NAD(P)-binding Rossmann-fold superfamily protein	-1.4107	0.619012	0.791683
OG0008139	AT4G02560	AT4G02560	LD	Homeodomain-like superfamily protein	1.40927	-0.602357	-0.806916	OG0008139	Glyma.03G211500, Glyma.19G208700	Glyma.03G211500	LD	Homeodomain-like superfamily protein	1.40742	-0.583775	-0.823642																	OG0011112	AT5G10870	AT5G10870	CM2	chorismate mutase 2	-1.38326	0.436769	0.946487	OG0011112	Glyma.14G102700, Glyma.17G222700	Glyma.14G102700	ATCM2,CM2	chorismate mutase 2	-1.37257	0.391258	0.981311
OG0008145	AT4G33920	AT4G33920		Protein phosphatase 2C family protein	1.09536	0.227002	-1.32237	OG0008145	Glyma.10G259400, Glyma.20G131500	Glyma.10G259400		Protein phosphatase 2C family protein	1.4104	-0.615349	-0.795054																	OG0011117	AT5G03430	AT5G03430		phosphoadenosine phosphosulfate (PAPS) reductase family protein	-1.41076	0.790954	0.619804	OG0011117	Glyma.03G184200, Glyma.19G184800	Glyma.03G184200		phosphoadenosine phosphosulfate (PAPS) reductase family protein	-1.35357	0.321965	1.0316
OG0008163	AT4G34270	AT4G34270		TIP41-like family protein	1.41323	-0.661048	-0.752186	OG0008163	Glyma.10G260500, Glyma.20G130700	Glyma.10G260500		TIP41-like family protein	0.845221	0.559327	-1.40455																	OG0011121	AT5G07030	AT5G07030		Eukaryotic aspartyl protease family protein	-1.25063	0.0535241	1.19711	OG0011121	Glyma.04G136000, Glyma.11G157000	Glyma.04G136000		Eukaryotic aspartyl protease family protein	-1.19246	-0.062207	1.25466
OG0008173	AT4G32605	AT4G32605		Mitochondrial glycoprotein family protein	1.09765	0.22342	-1.32107	OG0008173	Glyma.02G291900, Glyma.14G022800	Glyma.02G291900		Mitochondrial glycoprotein family protein	1.0314	0.322246	-1.35365																	OG0011174	AT5G08280	AT5G08280	HEMC	hydroxymethylbilane synthase	-1.06446	-0.274114	1.33858	OG0011174	Glyma.11G094700, Glyma.12G021100	Glyma.11G094700	HEMC	hydroxymethylbilane synthase	-1.14068	-0.153628	1.29431
OG0008196	AT4G34310	AT4G34310		alpha/beta-Hydrolases superfamily protein	1.37061	-0.383511	-0.987096	OG0008196	Glyma.14G081100, Glyma.17G244300	Glyma.14G081100		alpha/beta-Hydrolases superfamily protein	1.06917	0.267075	-1.33624																	OG0011216	AT5G50375	AT5G50375	CPI1	cyclopropyl isomerase	-0.892073	-0.504308	1.39638	OG0011216	Glyma.04G194500, Glyma.06G171500	Glyma.04G194500	CPI1	cyclopropyl isomerase	-1.23069	0.0119736	1.21871
OG0008199	AT4G38440	AT4G38440	IYO	RPAP1-like%2C carboxy-terminal protein	1.05307	0.290944	-1.34402	OG0008199	Glyma.01G063600, Glyma.02G121200	Glyma.01G063600			1.27248	-0.101819	-1.17066																	OG0011225	AT5G17840	AT5G17840		DnaJ/Hsp40 cysteine-rich domain superfamily protein	-0.955445	-0.425242	1.38069	OG0011225	Glyma.16G035800, Glyma.19G117300	Glyma.16G035800		DnaJ/Hsp40 cysteine-rich domain superfamily protein	-1.35781	0.33645	1.02136
OG0008207	AT4G27940	AT4G27940	MTM1	manganese tracking factor for mitochondrial SOD2	1.40318	-0.548936	-0.854249	OG0008207	Glyma.04G238600, Glyma.06G125200	Glyma.04G238600	ATMTM1,MTM1	manganese tracking factor for mitochondrial SOD2	1.0044	0.359993	-1.3644																	OG0011227	AT5G64040	AT5G64040	PSAN	photosystem I reaction center subunit PSI-N%2C chloroplast%2C putative / PSI-N%2C putative (PSAN)	-1.17514	-0.0938116	1.26895	OG0011227	Glyma.04G215800, Glyma.06G150300	Glyma.04G215800	PSAN	photosystem I reaction center subunit PSI-N, chloroplast, putative / PSI-N, putative (PSAN)	-1.41031	0.614166	0.79614
OG0008216	AT4G32910	AT4G32910		nuclear pore complex Nup85-like protein	0.798008	0.612128	-1.41014	OG0008216	Glyma.14G146000, Glyma.17G193800	Glyma.14G146000			1.38449	-0.442479	-0.942014																	OG0011266	AT5G63050	AT5G63050	EMB2759	embryo defective 2759	-1.14683	-0.143226	1.29006	OG0011266	Glyma.04G185700, Glyma.06G180400	Glyma.04G185700	EMB2759	embryo defective 2759	-0.820982	-0.586751	1.40773
OG0008227	AT4G18593	AT4G18593		dual specificity protein phosphatase-like protein	1.39084	-0.473693	-0.917151	OG0008227	Glyma.08G348700, Glyma.18G160500	Glyma.08G348700		dual specificity protein phosphatase-related	1.33789	-0.272037	-1.06585																	OG0011348	AT5G54530	AT5G54530		serine protease%2C putative (Protein of unknown function%2C DUF538)	-1.40473	0.560775	0.843956	OG0011348	Glyma.06G262800, Glyma.12G140100	Glyma.06G262800		Protein of unknown function, DUF538	-1.15292	-0.132829	1.28575
OG0008302	AT4G16280	AT4G16280	FCA	flowering time control protein FCA	1.3669	-0.369308	-0.997593	OG0008302	Glyma.07G237900, Glyma.17G035500	Glyma.07G237900	FCA	RNA binding;abscisic acid binding	1.36281	-0.35422	-1.00859																	OG0011349	AT5G67130	AT5G67130		PLC-like phosphodiesterases superfamily protein	-1.24584	0.043337	1.2025	OG0011349	Glyma.01G187900, Glyma.11G054200	Glyma.01G187900		PLC-like phosphodiesterases superfamily protein	-1.29618	0.158257	1.13792
OG0008335	AT4G02210	AT4G02210		Myb/SANT-like DNA-binding domain protein	1.32311	-0.229082	-1.09403	OG0008335	Glyma.03G217200, Glyma.19G213802	Glyma.03G217200			1.34276	-0.286997	-1.05576																	OG0011371	AT5G52980	AT5G52980		ER-based factor for assembly of V-ATPase	-1.13389	-0.164979	1.29887	OG0011371	Glyma.10G212800, Glyma.20G178200	Glyma.10G212800			-1.41271	0.64997	0.762744
OG0008339	AT1G13160, AT4G31520	AT1G13160		ARM repeat superfamily protein	1.1019	0.216743	-1.31865	OG0008339	Glyma.11G244500	Glyma.11G244500		ARM repeat superfamily protein	1.13227	0.167674	-1.29994																	OG0011393	AT5G64620	AT5G64620	C/VIF2	cell wall / vacuolar inhibitor of fructosidase 2	-0.95619	-0.424278	1.38047	OG0011393	Glyma.04G214000, Glyma.06G152400	Glyma.04G214000	ATC/VIF2,C/VIF2	cell wall / vacuolar inhibitor of fructosidase 2	-1.10207	-0.216478	1.31855
OG0008347	AT4G02070	AT4G02070	MSH6	MUTS homolog 6	0.964266	0.413771	-1.37804	OG0008347	Glyma.03G219033, Glyma.19G216000	Glyma.03G219033	ATMSH6,MSH6,MSH6-1	MUTS homolog 6	1.21387	0.02146	-1.23533																	OG0011512	AT5G11280	AT5G11280		tail fiber	-0.844227	-0.560465	1.40469	OG0011512	Glyma.04G068100, Glyma.06G069800	Glyma.04G068100			-1.2118	-0.0254916	1.23729
OG0008366	AT1G15690	AT1G15690	AVP1	Inorganic H pyrophosphatase family protein	1.24836	-0.0486745	-1.19968	OG0008366	Glyma.07G028500, Glyma.08G214300	Glyma.07G028500	ATAVP3,AtVHP1;1,AVP-3,AVP1	Inorganic H pyrophosphatase family protein	1.0322	0.321111	-1.35331																	OG0011582	AT5G66290	AT5G66290		hypothetical protein	-0.934752	-0.451688	1.38644	OG0011582	Glyma.01G167600, Glyma.11G075600	Glyma.01G167600			-1.33657	0.268059	1.06851
OG0008380	AT1G30970	AT1G30970	SUF4	zinc finger (C2H2 type) family protein	1.1984	0.0510895	-1.24949	OG0008380	Glyma.05G241800, Glyma.08G049300	Glyma.05G241800	SUF4	zinc finger (C2H2 type) family protein	1.25887	-0.0713753	-1.1875																	OG0011621	AT5G58100	AT5G58100		transmembrane protein	-1.18484	-0.076246	1.26109	OG0011621	Glyma.01G000900, Glyma.08G360000	Glyma.01G000900			-0.96008	-0.41923	1.37931
OG0008391	AT1G09290	AT1G09290		hypothetical protein	0.808364	0.600761	-1.40913	OG0008391	Glyma.10G280900, Glyma.20G108700	Glyma.10G280900			1.34507	-0.294259	-1.05081																	OG0011631	AT5G67590	AT5G67590	FRO1	NADH-ubiquinone oxidoreductase-like protein	-1.32962	0.247566	1.08205	OG0011631	Glyma.05G106100, Glyma.17G160400	Glyma.05G106100	FRO1	NADH-ubiquinone oxidoreductase-related	-1.21064	-0.0277456	1.23838
OG0008399	AT1G13030	AT1G13030		sphere organelles protein-like protein	0.809914	0.59905	-1.40896	OG0008399	Glyma.11G243800, Glyma.18G013300	Glyma.11G243800		sphere organelles protein-related	1.26091	-0.075862	-1.18505																	OG0011663	AT5G13420	AT5G13420	TRA2	Aldolase-type TIM barrel family protein	-0.966639	-0.410665	1.3773	OG0011663	Glyma.08G362900, Glyma.18G299100	Glyma.08G362900		Aldolase-type TIM barrel family protein	-1.11748	-0.191881	1.30936
OG0008404	AT1G48650	AT1G48650		DEA(D/H)-box RNA helicase family protein	1.01516	0.345109	-1.36027	OG0008404	Glyma.05G242800, Glyma.08G050200	Glyma.05G242800		DEA(D/H)-box RNA helicase family protein	0.918246	0.472337	-1.39058																	OG0011777	AT5G14320	AT5G14320	EMB3137	Ribosomal protein S13/S18 family	-1.21907	-0.0112792	1.23035	OG0011777	Glyma.04G253300, Glyma.06G109300	Glyma.04G253300		Ribosomal protein S13/S18 family	-0.963324	-0.415002	1.37833
OG0008423	AT1G09280	AT1G09280		rhodanese-like domain protein	1.18194	0.0815406	-1.26348	OG0008423	Glyma.10G146100, Glyma.20G095800	Glyma.10G146100			1.12807	0.1746	-1.30267																	OG0011780	AT5G42070	AT5G42070		hypothetical protein	-0.878383	-0.520669	1.39905	OG0011780	Glyma.05G218000, Glyma.08G024100	Glyma.05G218000			-1.40851	0.594403	0.814111
OG0008440	AT1G31430	AT1G31430		Pentatricopeptide repeat (PPR-like) superfamily protein	0.980055	0.392933	-1.37299	OG0008440	Glyma.02G087100, Glyma.07G173900	Glyma.02G087100		Pentatricopeptide repeat (PPR-like) superfamily protein	1.34068	-0.280563	-1.06012																	OG0011781	AT5G01920	AT5G01920	STN8	Protein kinase superfamily protein	-0.877058	-0.52224	1.3993	OG0011781	Glyma.03G002200, Glyma.16G220200	Glyma.03G002200	STN8	Protein kinase superfamily protein	-1.41417	0.716988	0.697179
OG0008447	AT1G05670	AT1G05670		Pentatricopeptide repeat (PPR-like) superfamily protein	0.757487	0.6555	-1.41299	OG0008447	Glyma.08G294400, Glyma.18G128532	Glyma.08G294400		Pentatricopeptide repeat (PPR-like) superfamily protein	1.38574	-0.448365	-0.93738																	OG0011805	AT5G08415	AT5G08415		Radical SAM superfamily protein	-1.36997	0.381037	0.988934	OG0011805	Glyma.10G279476, Glyma.20G110200	Glyma.10G279476		Radical SAM superfamily protein	-1.39861	0.517849	0.880757
OG0008461	AT1G77180	AT1G77180	SKIP	chromatin protein family	1.38071	-0.425329	-0.955377	OG0008461	Glyma.01G008600, Glyma.16G077700	Glyma.01G008600	SKIP	chromatin protein family	0.963682	0.414534	-1.37822																	OG0011879	AT5G05740	AT5G05740	EGY2	ethylene-dependent gravitropism-deficient and yellow-green-like 2	-1.38321	0.436565	0.946646	OG0011879	Glyma.02G256000, Glyma.14G060500	Glyma.02G256000	ATEGY2,EGY2	ethylene-dependent gravitropism-deficient and yellow-green-like 2	-0.967481	-0.40956	1.37704
OG0008466	AT1G02080	AT1G02080		transcription regulator	1.39289	-0.484576	-0.908316	OG0008466	Glyma.03G118400, Glyma.07G108700	Glyma.03G118400		transcription regulators	1.37591	-0.404832	-0.971076																	OG0011902	AT5G55640	AT5G55640		Na-translocating NADH-quinone reductase subunit A	-1.07498	-0.258321	1.3333	OG0011902	Glyma.02G300000, Glyma.14G013900	Glyma.02G300000			-1.29631	0.158587	1.13773
OG0008505	AT1G10270	AT1G10270	GRP23	glutamine-rich protein 23	1.1025	0.215803	-1.3183	OG0008505	Glyma.12G164700, Glyma.16G001000	Glyma.12G164700	GRP23	glutamine-rich protein 23	1.20417	0.040168	-1.24433																	OG0011911	AT5G56590	AT5G56590		O-Glycosyl hydrolases family 17 protein	-1.39272	0.483644	0.909076	OG0011911	Glyma.05G225800, Glyma.08G032700	Glyma.05G225800		O-Glycosyl hydrolases family 17 protein	-1.12013	-0.187579	1.30771
OG0008591	AT1G71850	AT1G71850		Ubiquitin carboxyl-terminal hydrolase family protein	0.996864	0.3703	-1.36716	OG0008591	Glyma.02G075200, Glyma.16G157200	Glyma.02G075200		Ubiquitin carboxyl-terminal hydrolase family protein	1.18419	0.0774305	-1.26162																	OG0011916	AT5G08050	AT5G08050		wiskott-aldrich syndrome family protein%2C putative (DUF1118)	-0.949541	-0.432853	1.38239	OG0011916	Glyma.04G161600, Glyma.06G204200	Glyma.04G161600		Protein of unknown function (DUF1118)	-1.4142	0.712903	0.701294
OG0008605	AT1G68400	AT1G68400		leucine-rich repeat transmembrane protein kinase family protein	1.03656	0.314877	-1.35144	OG0008605	Glyma.10G271900, Glyma.20G118200	Glyma.10G271900		leucine-rich repeat transmembrane protein kinase family protein	1.00413	0.360372	-1.3645																	OG0011935	AT5G23400	AT5G23400		Leucine-rich repeat (LRR) family protein	-1.37521	0.401968	0.973246	OG0011935	Glyma.10G288400, Glyma.20G100500	Glyma.10G288400		Leucine-rich repeat (LRR) family protein	-0.849603	-0.554295	1.4039
OG0008618	AT1G56110, AT3G12860	AT1G56110	NOP56	NOP56-like pre RNA processing ribonucleoprotein	1.05077	0.294313	-1.34509	OG0008618	Glyma.17G128400	Glyma.17G128400	NOP56	homolog of nucleolar protein NOP56	0.795784	0.614554	-1.41034																	OG0011937	AT5G47670	AT5G47670	NF-YB6	nuclear factor Y%2C subunit B6	-1.23333	0.0173568	1.21597	OG0011937	Glyma.07G268100, Glyma.17G005600	Glyma.07G268100	L1L,NF-YB6	nuclear factor Y, subunit B6	-1.16675	-0.108743	1.27549
OG0008630	AT1G09220	AT1G09220		Pentatricopeptide repeat (PPR) superfamily protein	1.27248	-0.101824	-1.17065	OG0008630	Glyma.03G001300, Glyma.15G228600	Glyma.03G001300		Pentatricopeptide repeat (PPR) superfamily protein	1.31084	-0.195771	-1.11507																	OG0012747	AT2G43040	AT2G43040	NPG1	tetratricopeptide repeat (TPR)-containing protein	-0.797089	-0.613131	1.41022	OG0012747	Glyma.16G105400	Glyma.16G105400	NPG1	tetratricopeptide repeat (TPR)-containing protein	-0.895693	-0.499941	1.39563
OG0008639	AT1G64570	AT1G64570	DUO3	Homeodomain-like superfamily protein	1.3848	-0.443908	-0.940891	OG0008639	Glyma.13G204900, Glyma.15G107800	Glyma.13G204900	DUO3	Homeodomain-like superfamily protein	1.4142	-0.701797	-0.712404																	OG0012839	AT2G31040	AT2G31040		ATP synthase protein I-like protein	-0.829342	-0.577369	1.40671	OG0012839	Glyma.06G277600	Glyma.06G277600		ATP synthase protein I -related	-1.25806	0.0696092	1.18846
OG0008644	AT1G75210	AT1G75210		HAD-superfamily hydrolase%2C subfamily IG%2C 5'-nucleotidase	1.37341	-0.39464	-0.978773	OG0008644	Glyma.04G031800, Glyma.06G031900	Glyma.04G031800		HAD-superfamily hydrolase, subfamily IG, 5\'-nucleotidase	1.38	-0.422242	-0.95776																	OG0012864	AT2G42590	AT2G42590	GRF9	general regulatory factor 9	-1.1628	-0.115682	1.27848	OG0012864	Glyma.12G210400	Glyma.12G210400	GF14 MU,GRF9	general regulatory factor 9	-1.17253	-0.098492	1.27102
OG0008668	AT1G07980	AT1G07980	NF-YC10	nuclear factor Y%2C subunit C10	1.2942	-0.153345	-1.14085	OG0008668	Glyma.11G148000, Glyma.12G069100	Glyma.11G148000	NF-YC10	nuclear factor Y, subunit C10	1.41364	-0.671906	-0.741733																	OG0012883	AT2G44060	AT2G44060		Late embryogenesis abundant protein%2C group 2	-0.811477	-0.597321	1.4088	OG0012883	Glyma.20G044800	Glyma.20G044800		Late embryogenesis abundant protein, group 2	-1.22159	-0.00627865	1.22787
OG0008684	AT1G49540	AT1G49540	ELP2	elongator protein 2	1.4141	-0.69186	-0.722244	OG0008684	Glyma.10G270300, Glyma.20G121000	Glyma.10G270300	ELP2	elongator protein 2	1.35318	-0.320677	-1.0325																	OG0012959	AT2G45790	AT2G45790	PMM	phosphomannomutase	-1.35777	0.336324	1.02145	OG0012959	Glyma.18G229800	Glyma.18G229800	ATPMM,PMM	phosphomannomutase	-0.91618	-0.474895	1.39107
OG0008690	AT1G51580	AT1G51580		RNA-binding KH domain-containing protein	0.784258	0.62704	-1.4113	OG0008690	Glyma.07G020300, Glyma.08G221700	Glyma.07G020300		RNA-binding KH domain-containing protein	0.964257	0.413782	-1.37804																	OG0012977	AT2G27680	AT2G27680		NAD(P)-linked oxidoreductase superfamily protein	-1.16382	-0.113889	1.27771	OG0012977	Glyma.12G183100	Glyma.12G183100		NAD(P)-linked oxidoreductase superfamily protein	-1.37962	0.420586	0.959036
OG0008694	AT1G68990	AT1G68990	MGP3	male gametophyte defective 3	1.09089	0.233965	-1.32485	OG0008694	Glyma.08G253800, Glyma.18G276200	Glyma.08G253800		DNA/RNA polymerases superfamily protein	1.27592	-0.10973	-1.16619																	OG0013000	AT2G42770	AT2G42770		Peroxisomal membrane 22 kDa (Mpv17/PMP22) family protein	-1.24863	0.0492479	1.19938	OG0013000	Glyma.12G117300	Glyma.12G117300		Peroxisomal membrane 22 kDa (Mpv17/PMP22) family protein	-1.36488	0.361766	1.00311
OG0008745	AT1G55040	AT1G55040		zinc finger (Ran-binding) family protein	1.39674	-0.506436	-0.890303	OG0008745	Glyma.03G237100, Glyma.19G234800	Glyma.03G237100		zinc finger (Ran-binding) family protein	0.870984	0.529412	-1.4004																	OG0013048	AT2G14260	AT2G14260	PIP	proline iminopeptidase	-1.41416	0.69647	0.717691	OG0013048	Glyma.15G061600	Glyma.15G061600	PIP	proline iminopeptidase	-0.804304	-0.605231	1.40954
OG0008746	AT1G53860	AT1G53860		Remorin family protein	0.963292	0.415043	-1.37833	OG0008746	Glyma.07G045800, Glyma.16G013800	Glyma.07G045800		Remorin family protein	1.01709	0.342419	-1.35951																	OG0013057	AT2G30200	AT2G30200	EMB3147	EMBRYO DEFECTIVE 3147	-1.29484	0.15494	1.1399	OG0013057	Glyma.18G057700	Glyma.18G057700		catalytics;transferases;[acyl-carrier-protein] S-malonyltransferases;binding	-1.20583	-0.036999	1.24283
OG0008748	AT1G71010	AT1G71010	FAB1C	FORMS APLOID AND BINUCLEATE CELLS 1C	0.895981	0.499592	-1.39557	OG0008748	Glyma.07G216600, Glyma.20G013500	Glyma.07G216600	FAB1C	FORMS APLOID AND BINUCLEATE CELLS 1C	1.34257	-0.286395	-1.05617																	OG0013079	AT2G30080	AT2G30080	ZIP6	ZIP metal ion transporter family	-1.37768	0.412264	0.965418	OG0013079	Glyma.14G196200	Glyma.14G196200	ATZIP6,ZIP6	ZIP metal ion transporter family	-1.36875	0.376313	0.992433
OG0008776	AT1G11530	AT1G11530	CXXS1	C-terminal cysteine residue is changed to a serine 1	1.3193	-0.218544	-1.10076	OG0008776	Glyma.13G251200, Glyma.15G063100	Glyma.13G251200	ATCXXS1,CXXS1	C-terminal cysteine residue is changed to a serine 1	1.39145	-0.476865	-0.914585																	OG0013129	AT2G30970	AT2G30970	ASP1	aspartate aminotransferase 1	-1.10752	-0.207845	1.31537	OG0013129	Glyma.06G275700	Glyma.06G275700	ASP1	aspartate aminotransferase 1	-1.19032	-0.0661676	1.25649
OG0008792	AT1G24460	AT1G24460	TNO1	TGN-related%2C localized SYP41 interacting protein	1.22625	-0.0030156	-1.22323	OG0008792	Glyma.11G246000, Glyma.18G011200	Glyma.11G246000			0.768254	0.644143	-1.4124																	OG0013141	AT2G29630	AT2G29630	THIC	thiaminC	-1.41267	0.763608	0.649058	OG0013141	Glyma.18G065700	Glyma.18G065700	PY,THIC	thiaminC	-1.15759	-0.124752	1.28235
OG0008794	AT1G72560	AT1G72560	PSD	ARM repeat superfamily protein	1.08153	0.248368	-1.32989	OG0008794	Glyma.03G264400, Glyma.19G263400	Glyma.03G264400	PSD	ARM repeat superfamily protein	1.38855	-0.461988	-0.926557																	OG0013166	AT2G29650	AT2G29650	PHT4;1	phosphate transporter 4%3B1	-1.41412	0.720944	0.693179	OG0013166	Glyma.18G066000	Glyma.18G066000	ANTR1,PHT4;1	phosphate transporter 4;1	-1.26289	0.0802256	1.18266
OG0008799	AT1G16830	AT1G16830		Pentatricopeptide repeat (PPR) superfamily protein	0.93093	0.456504	-1.38743	OG0008799	Glyma.17G219900, Glyma.19G019400	Glyma.17G219900		Pentatricopeptide repeat (PPR) superfamily protein	1.41415	-0.695665	-0.718487																	OG0013249	AT4G34980	AT4G34980	SLP2	subtilisin-like serine protease 2	-1.23117	0.0129456	1.21822	OG0013249	Glyma.12G031800	Glyma.12G031800	SLP2	subtilisin-like serine protease 2	-1.10643	-0.209574	1.31601
OG0008824	AT1G04985	AT1G04985		triacylglycerol lipase-like protein	0.880132	0.518593	-1.39872	OG0008824	Glyma.02G267200, Glyma.14G050300	Glyma.02G267200			1.40036	-0.529176	-0.871185																	OG0013251	AT4G26555	AT4G26555		FKBP-like peptidyl-prolyl cis-trans isomerase family protein	-1.33803	0.272464	1.06557	OG0013251	Glyma.18G074000	Glyma.18G074000		FKBP-like peptidyl-prolyl cis-trans isomerase family protein	-1.09827	-0.222453	1.32072
OG0008832	AT1G09410, AT1G56690	AT1G09410		pentatricopeptide (PPR) repeat-containing protein	1.32348	-0.230111	-1.09337	OG0008832	Glyma.09G272000	Glyma.09G272000		Pentatricopeptide repeat (PPR) superfamily protein	1.09482	0.227851	-1.32267																	OG0013257	AT4G21470	AT4G21470	FMN/FHY	riboflavin kinase/FMN hydrolase	-1.39182	0.478815	0.913004	OG0013257	Glyma.07G190300	Glyma.07G190300	ATFMN/FHY,FMN/FHY	riboflavin kinase/FMN hydrolase	-1.34977	0.309369	1.0404
OG0008838	AT1G34320	AT1G34320		Ikzf5 (DUF668)	0.87768	0.521503	-1.39918	OG0008838	Glyma.10G218000, Glyma.20G174000	Glyma.10G218000		Protein of unknown function (DUF668)	1.41329	-0.662342	-0.750946																	OG0013273	AT4G11820	AT4G11820	HMGS	hydroxymethylglutaryl-CoA synthase / HMG-CoA synthase / 3-hydroxy-3-methylglutaryl coenzyme A synthase	-1.05028	-0.295038	1.34531	OG0013273	Glyma.17G132300	Glyma.17G132300	EMB2778,FKP1,HMGS,MVA1	hydroxymethylglutaryl-CoA synthase / HMG-CoA synthase / 3-hydroxy-3-methylglutaryl coenzyme A synthase	-1.29878	0.164759	1.13403
OG0008840	AT1G70530	AT1G70530	CRK3	cysteine-rich RLK (RECEPTOR-like protein kinase) 3	1.07565	0.257302	-1.33295	OG0008840	Glyma.08G284100, Glyma.18G141700	Glyma.08G284100	CRK3	cysteine-rich RLK (RECEPTOR-like protein kinase) 3	1.20345	0.0415288	-1.24498																	OG0013289	AT4G33360	AT4G33360	FLDH	NAD(P)-binding Rossmann-fold superfamily protein	-1.33135	0.252593	1.07875	OG0013289	Glyma.06G038700	Glyma.06G038700	FLDH	NAD(P)-binding Rossmann-fold superfamily protein	-0.970983	-0.404955	1.37594
OG0008847	AT1G77600	AT1G77600		ARM repeat superfamily protein	1.2774	-0.113167	-1.16423	OG0008847	Glyma.13G080300, Glyma.14G149066	Glyma.13G080300		ARM repeat superfamily protein	1.31692	-0.212026	-1.10489																	OG0013302	AT4G09620	AT4G09620		Mitochondrial transcription termination factor family protein	-1.38773	0.457945	0.929783	OG0013302	Glyma.20G175900	Glyma.20G175900		Mitochondrial transcription termination factor family protein	-1.40009	0.52736	0.872726
OG0008862	AT1G30290	AT1G30290		Tetratricopeptide repeat (TPR)-like superfamily protein	0.728764	0.685226	-1.41399	OG0008862	Glyma.13G221600, Glyma.15G090700	Glyma.13G221600		Tetratricopeptide repeat (TPR)-like superfamily protein	0.795523	0.614838	-1.41036																	OG0013316	AT4G27470	AT4G27470	RMA3	RING membrane-anchor 3	-1.41016	0.797727	0.612435	OG0013316	Glyma.12G151200	Glyma.12G151200	ATRMA1,RMA1	RING membrane-anchor 1	-1.15745	-0.125003	1.28245
OG0008898	AT1G68980, AT1G69290	AT1G68980		Tetratricopeptide repeat (TPR)-like superfamily protein	0.787955	0.62305	-1.41101	OG0008898	Glyma.02G116700	Glyma.02G116700		Pentatricopeptide repeat (PPR) superfamily protein	1.22474	1.52e-15	-1.22474																	OG0013338	AT4G24620	AT4G24620	PGI1	phosphoglucose isomerase 1	-1.32911	0.246105	1.083	OG0013338	Glyma.04G092400	Glyma.04G092400	PGI,PGI1	phosphoglucose isomerase 1	-1.37734	0.410836	0.966508
OG0008904	AT1G03530	AT1G03530	NAF1	nuclear assembly factor 1	1.24449	-0.040502	-1.20399	OG0008904	Glyma.06G297000, Glyma.12G108100	Glyma.06G297000	ATNAF1,NAF1	nuclear assembly factor 1	0.956377	0.424035	-1.38041																	OG0013428	AT4G31990	AT4G31990	ASP5	aspartate aminotransferase 5	-1.28841	0.139219	1.14919	OG0013428	Glyma.17G216000	Glyma.17G216000	AAT3,ASP5,ATAAT1	aspartate aminotransferase 5	-1.00893	-0.353761	1.36269
OG0008918	AT1G04650	AT1G04650		holliday junction resolvase	0.740687	0.672987	-1.41367	OG0008918	Glyma.10G192800, Glyma.20G197700	Glyma.10G192800			1.13389	0.164982	-1.29887																	OG0013448	AT4G30960	AT4G30960	SIP3	SOS3-interacting protein 3	-1.24632	0.0443569	1.20196	OG0013448	Glyma.02G202900	Glyma.02G202900	ATCIPK6,CIPK6,SIP3,SNRK3.14	SOS3-interacting protein 3	-1.07644	-0.25611	1.33255
OG0008924	AT1G75200	AT1G75200		flavodoxin family protein / radical SAM domain-containing protein	1.37678	-0.408468	-0.968313	OG0008924	Glyma.14G075000, Glyma.17G250400	Glyma.14G075000		flavodoxin family protein / radical SAM domain-containing protein	0.946386	0.436898	-1.38328																	OG0013452	AT4G34050	AT4G34050	CCoAOMT1	S-adenosyl-L-methionine-dependent methyltransferases superfamily protein	-1.17188	-0.0996373	1.27152	OG0013452	Glyma.07G214700	Glyma.07G214700	CCoAOMT1	S-adenosyl-L-methionine-dependent methyltransferases superfamily protein	-0.871454	-0.528859	1.40031
OG0008930	AT1G13410	AT1G13410		Tetratricopeptide repeat (TPR)-like superfamily protein	0.820024	0.587821	-1.40784	OG0008930	Glyma.02G284667, Glyma.16G115600	Glyma.02G284667		Tetratricopeptide repeat (TPR)-like superfamily protein	1.17108	0.101063	-1.27214																	OG0013457	AT4G00895	AT4G00895		ATPase%2C F1 complex%2C OSCP/delta subunit protein	-1.41299	0.655546	0.757443	OG0013457	Glyma.19G257900	Glyma.19G257900		ATPase, F1 complex, OSCP/delta subunit protein	-1.19226	-0.0625672	1.25483
OG0008936	AT1G01630	AT1G01630		Sec14p-like phosphatidylinositol transfer family protein	1.27608	-0.110094	-1.16598	OG0008936	Glyma.04G202100, Glyma.06G163500	Glyma.04G202100		Sec14p-like phosphatidylinositol transfer family protein	1.41321	-0.660507	-0.752705																	OG0013474	AT4G11640	AT4G11640	SR	serine racemase	-1.41354	0.669034	0.744508	OG0013474	Glyma.05G206600	Glyma.05G206600	ATSR,SR	serine racemase	-1.08917	-0.236625	1.32579
OG0008982	AT1G22700	AT1G22700		Tetratricopeptide repeat (TPR)-like superfamily protein	1.34376	-0.290141	-1.05362	OG0008982	Glyma.10G215300, Glyma.20G176400	Glyma.10G215300		Tetratricopeptide repeat (TPR)-like superfamily protein	1.35492	-0.326541	-1.02838																	OG0013482	AT4G10340	AT4G10340	LHCB5	light harvesting complex of photosystem II 5	-1.34559	0.295905	1.04968	OG0013482	Glyma.10G177200	Glyma.10G177200	LHCB5	light harvesting complex of photosystem II 5	-1.34643	0.298598	1.04783
OG0009011	AT1G71210	AT1G71210		Pentatricopeptide repeat (PPR) superfamily protein	1.33696	-0.269219	-1.06774	OG0009011	Glyma.02G276200, Glyma.14G039600	Glyma.02G276200		Pentatricopeptide repeat (PPR) superfamily protein	0.88166	0.516775	-1.39843																	OG0013511	AT4G39520	AT4G39520		GTP-binding protein-like protein	-1.40699	0.579821	0.827164	OG0013511	Glyma.06G146700	Glyma.06G146700		GTP-binding protein-related	-0.871839	-0.528405	1.40024
OG0009018	AT1G16080	AT1G16080		nuclear protein	1.24409	-0.0396488	-1.20444	OG0009018	Glyma.07G020900, Glyma.08G220900	Glyma.07G020900			1.36187	-0.350799	-1.01107																	OG0013514	AT4G17830	AT4G17830		Peptidase M20/M25/M40 family protein	-1.40977	0.801867	0.607906	OG0013514	Glyma.11G043300	Glyma.11G043300		Peptidase M20/M25/M40 family protein	-1.41126	0.62658	0.784684
OG0009019	AT1G17690	AT1G17690	NOF1	U3 small nucleolar RNA-associated protein	0.791105	0.61964	-1.41074	OG0009019	Glyma.09G057700, Glyma.15G163800	Glyma.09G057700	NOF1		1.20661	0.0355061	-1.24211																	OG0013549	AT4G19020	AT4G19020	CMT2	chromomethylase 2	-1.22235	-0.00476643	1.22712	OG0013549	Glyma.16G103500	Glyma.16G103500	CMT2	chromomethylase 2	-1.02211	-0.335392	1.3575
OG0009046	AT1G74900	AT1G74900	OTP43	Pentatricopeptide repeat (PPR) superfamily protein	1.40821	-0.591419	-0.816796	OG0009046	Glyma.11G189200, Glyma.12G085400	Glyma.11G189200	OTP43	Pentatricopeptide repeat (PPR) superfamily protein	0.995079	0.372727	-1.36781																	OG0013581	AT4G18710	AT4G18710	BIN2	Protein kinase superfamily protein	-1.41414	0.719284	0.694859	OG0013581	Glyma.04G063600	Glyma.04G063600	ATSK21,BIN2,DWF12,SK21,UCU1	Protein kinase superfamily protein	-0.865584	-0.53575	1.40133
OG0009060	AT1G63490	AT1G63490		transcription factor jumonji (jmjC) domain-containing protein	0.777026	0.634802	-1.41183	OG0009060	Glyma.01G219800, Glyma.11G023700	Glyma.01G219800		transcription factor jumonji (jmjC) domain-containing protein	1.23423	-0.019188	-1.21504																	OG0013605	AT4G21960	AT4G21960	PRXR1	Peroxidase superfamily protein	-1.21653	-0.0162597	1.23279	OG0013605	Glyma.17G013600	Glyma.17G013600	PRXR1	Peroxidase superfamily protein	-1.25765	0.0687003	1.18895
OG0009068	AT1G44910	AT1G44910	PRP40A	pre-mRNA-processing protein 40A	1.15777	0.124445	-1.28222	OG0009068	Glyma.14G089078, Glyma.17G233000	Glyma.14G089078	ATPRP40A,PRP40A	pre-mRNA-processing protein 40A	1.28508	-0.131239	-1.15384																	OG0013621	AT4G33680	AT4G33680	AGD2	Pyridoxal phosphate (PLP)-dependent transferases superfamily protein	-1.34583	0.296678	1.04915	OG0013621	Glyma.07G185700	Glyma.07G185700	AGD2	Pyridoxal phosphate (PLP)-dependent transferases superfamily protein	-1.38093	0.426312	0.954617
OG0009074	AT1G53490	AT1G53490	HEI10	RING/U-box superfamily protein	0.881359	0.517133	-1.39849	OG0009074	Glyma.09G099300, Glyma.15G209600	Glyma.09G099300		RING/U-box superfamily protein	1.40612	-0.572252	-0.833872																	OG0013698	AT1G12840	AT1G12840	DET3	vacuolar ATP synthase subunit C (VATC) / V-ATPase C subunit / vacuolar proton pump C subunit (DET3)	-1.27116	0.0988144	1.17234	OG0013698	Glyma.19G101000	Glyma.19G101000	ATVHA-C,DET3	vacuolar ATP synthase subunit C (VATC) / V-ATPase C subunit / vacuolar proton pump C subunit (DET3)	-1.38753	0.456961	0.930566
OG0009136	AT1G79280	AT1G79280	NUA	nuclear pore anchor	1.24903	-0.0501006	-1.19893	OG0009136	Glyma.08G162300, Glyma.15G265300	Glyma.08G162300	AtTPR,NUA	nuclear pore anchor	1.33962	-0.277286	-1.06233																	OG0013763	AT1G80500	AT1G80500		SNARE-like superfamily protein	-1.31607	0.209739	1.10633	OG0013763	Glyma.04G207300	Glyma.04G207300		SNARE-like superfamily protein	-1.28346	0.127384	1.15607
OG0009137	AT1G08720	AT1G08720	EDR1	Protein kinase superfamily protein	1.22441	0.000672377	-1.22508	OG0009137	Glyma.10G159200, Glyma.20G229500	Glyma.10G159200	ATEDR1,EDR1	Protein kinase superfamily protein	1.41356	-0.669499	-0.744059																	OG0013771	AT1G66430	AT1G66430		pfkB-like carbohydrate kinase family protein	-1.36208	0.351569	1.01051	OG0013771	Glyma.02G245800	Glyma.02G245800		pfkB-like carbohydrate kinase family protein	-1.38605	0.449837	0.936216
OG0009141	AT1G29940	AT1G29940	NRPA2	nuclear RNA polymerase A2	1.08866	0.237415	-1.32607	OG0009141	Glyma.13G192600, Glyma.17G183400	Glyma.13G192600	NRPA2	nuclear RNA polymerase A2	1.32511	-0.234695	-1.09041																	OG0013800	AT1G65520	AT1G65520	ECI1	delta(3)%2C delta(2)-enoyl CoA isomerase 1	-1.11418	-0.197196	1.31138	OG0013800	Glyma.18G288900	Glyma.18G288900	ATECI1,ECHIC,ECI1,PEC11	delta(3), delta(2)-enoyl CoA isomerase 1	-1.1679	-0.10671	1.27461
OG0009147	AT1G43900	AT1G43900		Protein phosphatase 2C family protein	1.25957	-0.072897	-1.18667	OG0009147	Glyma.10G291800, Glyma.20G241101	Glyma.10G291800		Protein phosphatase 2C family protein	1.41405	-0.688329	-0.725719																	OG0013867	AT1G32060	AT1G32060	PRK	phosphoribulokinase	-1.21112	-0.0268113	1.23793	OG0013867	Glyma.01G010200	Glyma.01G010200	PRK	phosphoribulokinase	-1.36527	0.363209	1.00206
OG0009168	AT1G35220	AT1G35220		FAM91 carboxy-terminus protein	1.18361	0.0785012	-1.26211	OG0009168	Glyma.13G027300, Glyma.20G056500	Glyma.13G027300			1.01188	0.349675	-1.36155																	OG0013890	AT1G80860	AT1G80860	PLMT	phospholipid N-methyltransferase	-1.41128	0.626728	0.784547	OG0013890	Glyma.08G218900	Glyma.08G218900	ATPLMT,PLMT	phospholipid N-methyltransferase	-1.4083	0.592248	0.816051
OG0009213	AT1G04560	AT1G04560		AWPM-19-like family protein	1.17217	0.0991339	-1.2713	OG0009213	Glyma.10G205900, Glyma.20G184600	Glyma.10G205900		AWPM-19-like family protein	1.14553	0.145442	-1.29097																	OG0013900	AT1G62990	AT1G62990	KNAT7	homeobox knotted-like protein	-1.41161	0.780065	0.631546	OG0013900	Glyma.11G027100	Glyma.11G027100	IXR11,KNAT7	KNOTTED-like homeobox of Arabidopsis thaliana 7	-1.41287	0.652997	0.75987
OG0009269	AT1G62260	AT1G62260	MEF9	mitochondrial editing factor 9	1.21318	0.0228114	-1.23599	OG0009269	Glyma.05G122700, Glyma.08G077700	Glyma.05G122700	MEF9	mitochondrial editing factor 9	0.751166	0.662112	-1.41328																	OG0013938	AT1G05190	AT1G05190	emb2394	Ribosomal protein L6 family	-1.16291	-0.115497	1.2784	OG0013938	Glyma.16G189100	Glyma.16G189100	emb2394	Ribosomal protein L6 family	-1.37253	0.391121	0.981414
OG0009270	AT1G29850	AT1G29850		double-stranded DNA-binding family protein	0.746086	0.667398	-1.41348	OG0009270	Glyma.05G127400, Glyma.08G082100	Glyma.05G127400		double-stranded DNA-binding family protein	1.37912	-0.418411	-0.960709																	OG0014005	AT1G61520	AT1G61520	LHCA3	PSI type III chlorophyll a/b-binding protein	-1.27215	0.101068	1.17108	OG0014005	Glyma.02G309500	Glyma.02G309500	LHCA3	photosystem I light harvesting complex gene 3	-1.40584	0.569841	0.835999
OG0009321	AT1G33390	AT1G33390	FAS4	RNA helicase family protein	1.41128	-0.626792	-0.784488	OG0009321	Glyma.01G142700, Glyma.03G024000	Glyma.01G142700	ATFAS4,FAS4	RNA helicase family protein	1.1639	0.11376	-1.27766																	OG0014018	AT1G12600	AT1G12600		UDP-N-acetylglucosamine (UAA) transporter family	-1.41219	0.771517	0.640677	OG0014018	Glyma.09G263900	Glyma.09G263900	ATUTR2,UTR2	UDP-galactose transporter 2	-1.22129	-0.00687262	1.22817
OG0009327	AT1G12680	AT1G12680	PEPKR2	phosphoenolpyruvate carboxylase-related kinase 2	0.993096	0.375416	-1.36851	OG0009327	Glyma.04G097100, Glyma.06G098900	Glyma.04G097100	PEPKR2	phosphoenolpyruvate carboxylase-related kinase 2	1.30134	-0.171211	-1.13013																	OG0014071	AT1G01910	AT1G01910		P-loop containing nucleoside triphosphate hydrolases superfamily protein	-1.39148	0.477027	0.914454	OG0014071	Glyma.07G079700	Glyma.07G079700		P-loop containing nucleoside triphosphate hydrolases superfamily protein	-1.30836	0.189264	1.1191
OG0009337	AT1G77800	AT1G77800		PHD finger family protein	0.995483	0.372178	-1.36766	OG0009337	Glyma.04G253800, Glyma.06G108500	Glyma.04G253800		PHD finger family protein	0.838644	0.566835	-1.40548																	OG0014075	AT1G67560	AT1G67560	LOX6	PLAT/LH2 domain-containing lipoxygenase family protein	-1.31594	0.209391	1.10655	OG0014075	Glyma.08G102900	Glyma.08G102900		PLAT/LH2 domain-containing lipoxygenase family protein	-1.31902	0.217753	1.10126
OG0009357	AT1G47570	AT1G47570		RING/U-box superfamily protein	1.0226	0.334705	-1.3573	OG0009357	Glyma.05G198100, Glyma.08G005450	Glyma.05G198100		RING/U-box superfamily protein	1.0757	0.257227	-1.33293																	OG0014122	AT1G10130	AT1G10130	ECA3	endoplasmic reticulum-type calcium-transporting ATPase 3	-1.40301	0.547677	0.855337	OG0014122	Glyma.04G046700	Glyma.04G046700	ATECA3,ECA3	endoplasmic reticulum-type calcium-transporting ATPase 3	-1.39721	0.509245	0.887963
OG0009359	AT1G27910	AT1G27910	PUB45	plant U-box 45	1.25796	-0.0693817	-1.18858	OG0009359	Glyma.11G249000, Glyma.18G008300	Glyma.11G249000		ARM repeat superfamily protein	1.25231	-0.0571385	-1.19518																	OG0014141	AT1G11820	AT1G11820		O-Glycosyl hydrolases family 17 protein	-1.41257	0.647237	0.765332	OG0014141	Glyma.07G261600	Glyma.07G261600		O-Glycosyl hydrolases family 17 protein	-1.10437	-0.212847	1.31722
OG0009376	AT1G71870	AT1G71870		MATE efflux family protein	1.10788	0.20728	-1.31516	OG0009376	Glyma.02G075300, Glyma.16G157300	Glyma.02G075300		MATE efflux family protein	1.02683	0.328735	-1.35556																	OG0014144	AT1G23750	AT1G23750		Nucleic acid-binding%2C OB-fold-like protein	-0.885372	-0.512347	1.39772	OG0014144	Glyma.01G030800	Glyma.01G030800		Nucleic acid-binding, OB-fold-like protein	-1.16294	-0.115444	1.27838
OG0009380	AT1G72440	AT1G72440	EDA25	CCAAT-binding factor	1.4142	-0.70105	-0.713146	OG0009380	Glyma.07G043700, Glyma.16G012100	Glyma.07G043700	EDA25,SWA2	CCAAT-binding factor	1.27047	-0.0972415	-1.17323																	OG0014270	AT1G01490	AT1G01490		Heavy metal transport/detoxification superfamily protein	-0.855908	-0.547016	1.40292	OG0014270	Glyma.18G238000	Glyma.18G238000		Heavy metal transport/detoxification superfamily protein	-0.916677	-0.47428	1.39096
OG0009383	AT1G69350	AT1G69350		Tetratricopeptide repeat (TPR)-like superfamily protein	1.29838	-0.163736	-1.13464	OG0009383	Glyma.01G054900, Glyma.02G113400	Glyma.01G054900		Tetratricopeptide repeat (TPR)-like superfamily protein	1.11926	0.188998	-1.30826																	OG0014275	AT1G78900	AT1G78900	VHA-A	vacuolar ATP synthase subunit A	-1.14657	-0.143681	1.29025	OG0014275	Glyma.08G224400	Glyma.08G224400	VHA-A	vacuolar ATP synthase subunit A	-1.24898	0.0500014	1.19898
OG0009416	AT1G51210, AT5G03490	AT1G51210		UDP-Glycosyltransferase superfamily protein	1.36027	-0.34509	-1.01518	OG0009416	Glyma.01G067100	Glyma.01G067100		UDP-Glycosyltransferase superfamily protein	0.994811	0.37309	-1.3679																	OG0014297	AT1G78060	AT1G78060		Glycosyl hydrolase family protein	-1.30239	0.17388	1.12851	OG0014297	Glyma.06G105300	Glyma.06G105300		Glycosyl hydrolase family protein	-1.39583	0.50107	0.894759
OG0009435	AT1G08600	AT1G08600	ATRX	P-loop containing nucleoside triphosphate hydrolases superfamily protein	1.36213	-0.351757	-1.01038	OG0009435	Glyma.10G165000, Glyma.20G227200	Glyma.10G165000	ATRX,CHR20	P-loop containing nucleoside triphosphate hydrolases superfamily protein	1.28766	-0.137427	-1.15024																	OG0014336	AT1G68590	AT1G68590	PSRP3/1	Ribosomal protein PSRP-3/Ycf65	-1.12924	-0.172687	1.30192	OG0014336	Glyma.08G364600	Glyma.08G364600		Ribosomal protein PSRP-3/Ycf65	-0.956374	-0.424039	1.38041
OG0009460	AT1G62800, AT5G19550	AT1G62800	ASP4	aspartate aminotransferase 4	1.41419	-0.714606	-0.699581	OG0009460	Glyma.04G080700	Glyma.04G080700	ASP3,YLS4	aspartate aminotransferase 3	1.41083	-0.62079	-0.790043																	OG0014367	AT1G10950	AT1G10950	TMN1	transmembrane nine 1	-1.28531	0.131783	1.15352	OG0014367	Glyma.12G169700	Glyma.12G169700	AtTMN1,TMN1	transmembrane nine 1	-1.39973	0.525022	0.874707
OG0009478	AT1G22960	AT1G22960		Pentatricopeptide repeat (PPR) superfamily protein	1.16112	0.118627	-1.27974	OG0009478	Glyma.13G034900, Glyma.14G156100	Glyma.13G034900		Pentatricopeptide repeat (PPR) superfamily protein	1.389	-0.464249	-0.924748																	OG0014393	AT1G62040	AT1G62040	ATG8C	Ubiquitin-like superfamily protein	-1.195	-0.0574742	1.25247	OG0014393	Glyma.12G098400	Glyma.12G098400	ATG8C	Ubiquitin-like superfamily protein	-1.38298	0.435534	0.947451
OG0009487	AT1G70620	AT1G70620		cyclin-like protein	1.4044	-0.558177	-0.846224	OG0009487	Glyma.08G2824007, Glyma.18G143900	Glyma.08G2824007			1.32334	-0.229725	-1.09362																	OG0014410	AT1G56590	AT1G56590	ZIP4	Clathrin adaptor complexes medium subunit family protein	-1.17988	-0.0852782	1.26516	OG0014410	Glyma.10G145500	Glyma.10G145500	ZIP4	Clathrin adaptor complexes medium subunit family protein	-0.919898	-0.470288	1.39019
OG0009501	AT1G14300	AT1G14300		ARM repeat superfamily protein	1.22313	0.00322136	-1.22635	OG0009501	Glyma.08G300451, Glyma.18G120051	Glyma.08G300451		ARM repeat superfamily protein	1.10428	0.212983	-1.31727																	OG0014418	AT1G12050	AT1G12050		fumarylacetoacetase	-1.29675	0.159672	1.13708	OG0014418	Glyma.15G114300	Glyma.15G114300		fumarylacetoacetase, putative	-1.23361	0.0179265	1.21568
OG0009508	AT1G48570	AT1G48570		zinc finger (Ran-binding) family protein	0.765143	0.647437	-1.41258	OG0009508	Glyma.07G102100, Glyma.09G177100	Glyma.07G102100		zinc finger (Ran-binding) family protein	1.3513	-0.314414	-1.03689																	OG0014429	AT1G13750	AT1G13750		Purple acid phosphatases superfamily protein	-1.18402	-0.0777401	1.26176	OG0014429	Glyma.08G291600	Glyma.08G291600		Purple acid phosphatases superfamily protein	-1.302	0.172878	1.12912
OG0009518	AT1G09770	AT1G09770	CDC5	cell division cycle 5	1.18815	0.0701725	-1.25832	OG0009518	Glyma.10G165900, Glyma.20G223300	Glyma.10G165900	ATCDC5,ATMYBCDC5,CDC5	cell division cycle 5	1.14115	0.152848	-1.29399																	OG0014556	AT3G19240	AT3G19240		Vacuolar import/degradation%2C Vid27-related protein	-1.41199	0.774618	0.637374	OG0014556	Glyma.07G212300	Glyma.07G212300		Vacuolar import/degradation, Vid27-related protein	-1.38684	0.453598	0.933238
OG0009522	AT1G51610	AT1G51610		Cation efflux family protein	1.39987	-0.525921	-0.873946	OG0009522	Glyma.07G020100, Glyma.08G222000	Glyma.07G020100		Cation efflux family protein	1.40251	-0.544033	-0.858479																	OG0014559	AT3G29770	AT3G29770	MES11	methyl esterase 11	-1.19219	-0.0627085	1.25489	OG0014559	Glyma.18G269200	Glyma.18G269200	ATMES11,MES11	methyl esterase 11	-1.17206	-0.0993294	1.27138
OG0009527	AT1G08070	AT1G08070	OTP82	Tetratricopeptide repeat (TPR)-like superfamily protein	1.0214	0.336387	-1.35779	OG0009527	Glyma.05G008800, Glyma.17G117001	Glyma.05G008800	OTP82	Tetratricopeptide repeat (TPR)-like superfamily protein	1.09432	0.228627	-1.32295																	OG0014572	AT3G23640	AT3G23640	HGL1	heteroglycan glucosidase 1	-1.34449	0.292442	1.05205	OG0014572	Glyma.04G123900	Glyma.04G123900	HGL1	heteroglycan glucosidase 1	-1.35981	0.343457	1.01635
OG0009560	AT1G77220	AT1G77220		organic solute transporter ostalpha protein (DUF300)	1.41049	-0.61644	-0.794051	OG0009560	Glyma.04G2403006, Glyma.06G123100	Glyma.04G2403006			0.949935	0.432346	-1.38228																	OG0014620	AT3G04880	AT3G04880	DRT102	DNA-damage-repair/toleration protein (DRT102)	-0.970345	-0.405794	1.37614	OG0014620	Glyma.19G243000	Glyma.19G243000	DRT102	DNA-damage-repair/toleration protein (DRT102)	-0.810573	-0.598322	1.40889
OG0009569	AT1G06270	AT1G06270		Pentatricopeptide repeat (PPR) superfamily protein	1.41337	-0.748882	-0.664492	OG0009569	Glyma.12G208100, Glyma.13G293000	Glyma.12G208100		Pentatricopeptide repeat (PPR) superfamily protein	1.29584	-0.157423	-1.13842																	OG0014652	AT3G12290	AT3G12290		Amino acid dehydrogenase family protein	-0.942303	-0.442111	1.38441	OG0014652	Glyma.03G212700	Glyma.03G212700		Amino acid dehydrogenase family protein	-1.24048	0.0320985	1.20838
OG0009578	AT1G65470	AT1G65470	FAS1	chromatin assembly factor-1 (FASCIATA1) (FAS1)	1.12335	0.182344	-1.30569	OG0009578	Glyma.09G248000, Glyma.18G244800	Glyma.09G248000	FAS1,NFB2	chromatin assembly factor-1 (FASCIATA1) (FAS1)	1.39568	-0.500189	-0.895488																	OG0014653	AT3G52940	AT3G52940	FK	Ergosterol biosynthesis ERG4/ERG24 family	-1.38121	0.42754	0.953666	OG0014653	Glyma.13G150900	Glyma.13G150900	ELL1,FK,HYD2	Ergosterol biosynthesis ERG4/ERG24 family	-1.40334	0.550102	0.85324
OG0009587	AT1G71340	AT1G71340	GDPD4	PLC-like phosphodiesterases superfamily protein	1.22757	-0.00567115	-1.2219	OG0009587	Glyma.04G110300, Glyma.06G323800	Glyma.04G110300		PLC-like phosphodiesterases superfamily protein	1.05598	0.286674	-1.34266																	OG0014654	AT3G25860	AT3G25860	LTA2	2-oxoacid dehydrogenases acyltransferase family protein	-1.19713	-0.0534731	1.25061	OG0014654	Glyma.20G114500	Glyma.20G114500	LTA2,PLE2	2-oxoacid dehydrogenases acyltransferase family protein	-1.21967	-0.0100919	1.22976
OG0009590	AT1G27480	AT1G27480		alpha/beta-Hydrolases superfamily protein	1.31593	-0.209358	-1.10657	OG0009590	Glyma.04G047002, Glyma.06G047700	Glyma.04G047002		alpha/beta-Hydrolases superfamily protein	1.22073	0.00798166	-1.22872																	OG0014659	AT3G61080	AT3G61080		Protein kinase superfamily protein	-1.4091	0.808632	0.600466	OG0014659	Glyma.03G017600	Glyma.03G017600		Protein kinase superfamily protein	-0.813217	-0.595393	1.40861
OG0009632	AT1G75340	AT1G75340		Zinc finger C-x8-C-x5-C-x3-H type family protein	1.38327	-0.436832	-0.946437	OG0009632	Glyma.11G109000, Glyma.12G016400	Glyma.11G109000		Zinc finger C-x8-C-x5-C-x3-H type family protein	1.2881	-0.138494	-1.14961																	OG0014698	AT3G55440	AT3G55440	TPI	triosephosphate isomerase	-1.36706	0.369906	0.997154	OG0014698	Glyma.15G038100	Glyma.15G038100	ATCTIMC,CYTOTPI,TPI	triosephosphate isomerase	-1.41351	0.668249	0.745265
OG0009691	AT1G16800	AT1G16800		P-loop containing nucleoside triphosphate hydrolases superfamily protein	1.38365	-0.438562	-0.945085	OG0009691	Glyma.15G000900, Glyma.15G214200	Glyma.15G000900		P-loop containing nucleoside triphosphate hydrolases superfamily protein	1.20143	0.0453652	-1.2468																	OG0014743	AT3G47470	AT3G47470	LHCA4	light-harvesting chlorophyll-protein complex I subunit A4	-1.25534	0.0636763	1.19166	OG0014743	Glyma.06G194900	Glyma.06G194900	CAB4,LHCA4	light-harvesting chlorophyll-protein complex I subunit A4	-1.22701	0.00455255	1.22246
OG0009695	AT1G76420	AT1G76420	CUC3	NAC (No Apical Meristem) domain transcriptional regulator superfamily protein	1.02679	0.328789	-1.35558	OG0009695	Glyma.04G014900, Glyma.06G014900	Glyma.04G014900	ANAC031,CUC3,NAC368	NAC (No Apical Meristem) domain transcriptional regulator superfamily protein	0.747898	0.665515	-1.41341																	OG0014803	AT3G27340	AT3G27340		Myb domain protein	-1.32918	0.2463	1.08288	OG0014803	Glyma.08G318800	Glyma.08G318800			-1.0109	-0.351035	1.36193
OG0009708	AT1G11480	AT1G11480		eukaryotic translation initiation factor-like protein	1.18141	0.0825068	-1.26391	OG0009708	Glyma.07G187300, Glyma.08G061800	Glyma.07G187300		eukaryotic translation initiation factor-related	0.798812	0.61125	-1.41006																	OG0014829	AT3G62580	AT3G62580		Late embryogenesis abundant protein (LEA) family protein	-1.24882	0.0496569	1.19916	OG0014829	Glyma.10G014200	Glyma.10G014200		Late embryogenesis abundant protein (LEA) family protein	-1.34682	0.299825	1.04699
OG0009767	AT3G51100	AT3G51100		altered inheritance of mitochondria protein	0.946689	0.436509	-1.3832	OG0009767	Glyma.01G006900, Glyma.11G111600	Glyma.01G006900			1.40748	-0.584401	-0.823082																	OG0014839	AT3G54890	AT3G54890	LHCA1	chlorophyll a-b binding protein 6	-1.34261	0.286526	1.05608	OG0014839	Glyma.02G064700	Glyma.02G064700	LHCA1	photosystem I light harvesting complex gene 1	-0.800484	-0.60942	1.4099
OG0009770	AT3G11964	AT3G11964		RIBOSOMAL RNA PROCESSING 5	1.15497	0.129286	-1.28426	OG0009770	Glyma.02G168900, Glyma.09G104000	Glyma.02G168900		RNA binding;RNA binding	0.923564	0.465727	-1.38929																	OG0014924	AT3G07760	AT3G07760		Sterile alpha motif (SAM) domain-containing protein	-0.86887	-0.531897	1.40077	OG0014924	Glyma.02G305100	Glyma.02G305100		Sterile alpha motif (SAM) domain-containing protein	-1.40976	0.607785	0.801977
OG0009778	AT3G11270, AT5G05780	AT3G11270	MEE34	Mov34/MPN/PAD-1 family protein	1.39745	-0.51071	-0.88674	OG0009778	Glyma.11G227700	Glyma.11G227700	AE3,ATHMOV34,RPN8A	RP non-ATPase subunit 8A	1.24215	-0.0355823	-1.20657																	OG0014928	AT3G05410	AT3G05410		Photosystem II reaction center PsbP family protein	-1.40184	0.53924	0.862597	OG0014928	Glyma.10G153100	Glyma.10G153100		Photosystem II reaction center PsbP family protein	-1.21827	-0.0128541	1.23112
OG0009785	AT3G09920	AT3G09920	PIP5K9	phosphatidyl inositol monophosphate 5 kinase	1.41224	-0.641503	-0.770741	OG0009785	Glyma.10G060000, Glyma.13G146700	Glyma.10G060000	PIP5K9	phosphatidyl inositol monophosphate 5 kinase	1.41371	-0.674189	-0.739521																	OG0014938	AT3G17810	AT3G17810	PYD1	pyrimidine 1	-1.11259	-0.199757	1.31234	OG0014938	Glyma.07G105400	Glyma.07G105400	PYD1	pyrimidine 1	-0.958437	-0.421364	1.3798
OG0009793	AT3G09720	AT3G09720		P-loop containing nucleoside triphosphate hydrolases superfamily protein	1.31023	-0.19417	-1.11606	OG0009793	Glyma.03G178500, Glyma.19G179300	Glyma.03G178500		P-loop containing nucleoside triphosphate hydrolases superfamily protein	0.762442	0.650288	-1.41273																	OG0014979	AT3G02870	AT3G02870	VTC4	Inositol monophosphatase family protein	-1.3743	0.398239	0.976063	OG0014979	Glyma.15G115500	Glyma.15G115500	VTC4	Inositol monophosphatase family protein	-1.2847	0.130341	1.15436
OG0009795	AT3G49890	AT3G49890		hypothetical protein	1.06895	0.267399	-1.33635	OG0009795	Glyma.05G105500, Glyma.17G160900	Glyma.05G105500			1.2151	0.0190684	-1.23417																	OG0015002	AT3G29320	AT3G29320	PHS1	Glycosyl transferase%2C family 35	-1.21671	-0.0159115	1.23262	OG0015002	Glyma.13G057800	Glyma.13G057800		Glycosyl transferase, family 35	-1.25995	0.0737416	1.18621
OG0009797	AT3G02910	AT3G02910		AIG2-like (avirulence induced gene) family protein	1.24636	-0.0444408	-1.20192	OG0009797	Glyma.11G109600, Glyma.12G015700	Glyma.11G109600		AIG2-like (avirulence induced gene) family protein	1.14384	0.148308	-1.29215																	OG0015080	AT5G15410	AT5G15410	DND1	Cyclic nucleotide-regulated ion channel family protein	-1.26104	0.0761373	1.1849	OG0015080	Glyma.18G263900	Glyma.18G263900	ATCNGC2,CNGC2,DND1	Cyclic nucleotide-regulated ion channel family protein	-0.887094	-0.510286	1.39738
OG0009805	AT3G61740	AT3G61740	SDG14	SET domain protein 14	1.24456	-0.0406384	-1.20392	OG0009805	Glyma.07G056000, Glyma.16G024900	Glyma.07G056000	ATX3,SDG14	SET domain protein 14	0.781603	0.629896	-1.4115																	OG0015091	AT5G27290	AT5G27290		stress regulated protein	-1.41301	0.757122	0.655883	OG0015091	Glyma.03G241900	Glyma.03G241900			-1.40193	0.539863	0.862062
OG0009819	AT3G03110, AT5G17020	AT3G03110	XPO1B	exportin 1B	1.06405	0.274728	-1.33878	OG0009819	Glyma.12G018500	Glyma.12G018500	ATCRM1,ATXPO1,HIT2,XPO1,XPO1A	exportin 1A	0.901148	0.493327	-1.39448																	OG0015098	AT5G47840	AT5G47840	AMK2	adenosine monophosphate kinase	-1.29321	0.150919	1.14229	OG0015098	Glyma.09G234300	Glyma.09G234300	AMK2	adenosine monophosphate kinase	-1.36719	0.370406	0.996786
OG0009832	AT3G06400, AT5G18620	AT3G06400	CHR11	chromatin-remodeling protein 11	0.83029	0.576301	-1.40659	OG0009832	Glyma.13G215900	Glyma.13G215900	CHR17	chromatin remodeling factor17	1.34836	-0.304789	-1.04357																	OG0015118	AT5G19940	AT5G19940		Plastid-lipid associated protein PAP / fibrillin family protein	-1.29325	0.151022	1.14223	OG0015118	Glyma.17G201600	Glyma.17G201600		Plastid-lipid associated protein PAP / fibrillin family protein	-1.38311	0.436127	0.946988
OG0009847	AT3G23900	AT3G23900		RNA recognition motif (RRM)-containing protein	0.766326	0.646185	-1.41251	OG0009847	Glyma.05G152900, Glyma.08G109600	Glyma.05G152900		RNA recognition motif (RRM)-containing protein	0.840865	0.564306	-1.40517																	OG0015146	AT5G43600	AT5G43600	UAH	ureidoglycolate amidohydrolase	-0.943017	-0.441201	1.38422	OG0015146	Glyma.10G184900	Glyma.10G184900	ATAAH-2,UAH	ureidoglycolate amidohydrolase	-0.85593	-0.54699	1.40292
OG0009895	AT3G21400	AT3G21400		dynein beta chain%2C ciliary protein	1.31729	-0.213055	-1.10424	OG0009895	Glyma.09G045900, Glyma.15G153100	Glyma.09G045900			1.22486	-0.000232684	-1.22463																	OG0015160	AT5G54270	AT5G54270	LHCB3	light-harvesting chlorophyll B-binding protein 3	-1.21312	-0.0229368	1.23605	OG0015160	Glyma.13G282000	Glyma.13G282000	LHCB3,LHCB3*1	light-harvesting chlorophyll B-binding protein 3	-1.28261	0.125382	1.15723
OG0009898	AT3G49990	AT3G49990		Low temperature viability protein	0.999874	0.366198	-1.36607	OG0009898	Glyma.05G023000, Glyma.17G076700	Glyma.05G023000			0.832717	0.573559	-1.40628																	OG0015199	AT5G52110	AT5G52110	HCF208	chaperone (DUF2930)	-1.40317	0.548802	0.854365	OG0015199	Glyma.16G198400	Glyma.16G198400	CCB2,HCF208	Protein of unknown function (DUF2930)	-1.3695	0.379196	0.990299
OG0009934	AT3G10360	AT3G10360	PUM4	pumilio 4	1.3588	-0.339933	-1.01887	OG0009934	Glyma.10G209000, Glyma.20G181600	Glyma.10G209000	APUM4,PUM4	pumilio 4	1.09848	0.22212	-1.3206																	OG0015220	AT5G48450	AT5G48450	sks3	SKU5 similar 3	-1.1131	-0.198933	1.31203	OG0015220	Glyma.08G343500	Glyma.08G343500	sks3	SKU5 similar 3	-1.0761	-0.256626	1.33272
OG0009944	AT3G02460, AT5G15930	AT3G02460		Ypt/Rab-GAP domain of gyp1p superfamily protein	1.12001	0.187788	-1.30779	OG0009944	Glyma.19G040100	Glyma.19G040100		Ypt/Rab-GAP domain of gyp1p superfamily protein	0.822757	0.584765	-1.40752																	OG0015227	AT5G07960	AT5G07960		asterix-like protein	-1.40345	0.550901	0.852548	OG0015227	Glyma.06G201800	Glyma.06G201800			-1.12022	-0.187433	1.30766
OG0009964	AT3G07050	AT3G07050	NSN1	GTP-binding family protein	0.775858	0.63605	-1.41191	OG0009964	Glyma.10G122200, Glyma.20G073900	Glyma.10G122200		GTP-binding family protein	1.19938	0.0492421	-1.24862																	OG0015300	AT5G17560	AT5G17560		BolA-like family protein	-1.37427	0.398092	0.976174	OG0015300	Glyma.02G000900	Glyma.02G000900		BolA-like family protein	-1.32343	0.229985	1.09345
OG0010005	AT3G19970	AT3G19970		alpha/beta-Hydrolases superfamily protein	1.20936	0.0302099	-1.23957	OG0010005	Glyma.10G286500, Glyma.20G102600	Glyma.10G286500		alpha/beta-Hydrolases superfamily protein	0.959543	0.419927	-1.37947																	OG0015323	AT5G05080	AT5G05080	UBC22	ubiquitin-conjugating enzyme 22	-1.12738	-0.175744	1.30312	OG0015323	Glyma.03G004200	Glyma.03G004200	ATUBC22,UBC22	ubiquitin-conjugating enzyme 22	-0.942588	-0.441748	1.38434
OG0010008	AT3G20240	AT3G20240		Mitochondrial substrate carrier family protein	1.39964	-0.524461	-0.875181	OG0010008	Glyma.07G001800, Glyma.08G225000	Glyma.07G001800		Mitochondrial substrate carrier family protein	0.92533	0.463522	-1.38885																	OG0015402	AT5G19850	AT5G19850		alpha/beta-Hydrolases superfamily protein	-1.23964	0.0303521	1.20929	OG0015402	Glyma.18G000300	Glyma.18G000300		alpha/beta-Hydrolases superfamily protein	-1.21641	-0.0164961	1.23291
OG0010017	AT3G52060	AT3G52060		core-2/I-branching beta-1%2C6-N-acetylglucosaminyltransferase family protein	1.01487	0.345513	-1.36039	OG0010017	Glyma.10G121506, Glyma.20G071600	Glyma.10G121506		Core-2/I-branching beta-1,6-N-acetylglucosaminyltransferase family protein	1.30854	-0.189743	-1.1188																	OG0015403	AT5G17770	AT5G17770	CBR	NADH:cytochrome B5 reductase 1	-0.872001	-0.528214	1.40022	OG0015403	Glyma.19G119000	Glyma.19G119000	ATCBR,CBR,CBR1	NADH:cytochrome B5 reductase 1	-1.29452	0.154139	1.14038
OG0010022	AT3G01460	AT3G01460	MBD9	methyl-CPG-binding domain 9	0.81079	0.598082	-1.40887	OG0010022	Glyma.13G170000, Glyma.19G010200	Glyma.13G170000	ATMBD9,MBD9	methyl-CPG-binding domain 9	1.30864	-0.190007	-1.11864																	OG0015430	AT5G48930	AT5G48930	HCT	hydroxycinnamoyl-CoA shikimate/quinate hydroxycinnamoyl transferase	-1.14715	-0.142691	1.28984	OG0015430	Glyma.08G220200	Glyma.08G220200	HCT	hydroxycinnamoyl-CoA shikimate/quinate hydroxycinnamoyl transferase	-0.850842	-0.552869	1.40371
OG0010031	AT3G57000	AT3G57000		nucleolar essential protein-like protein	1.14197	0.151462	-1.29343	OG0010031	Glyma.11G099000, Glyma.12G025100	Glyma.11G099000		nucleolar essential protein-related	1.24103	-0.0332545	-1.20778																	OG0015448	AT5G49410	AT5G49410		thiamine-phosphate synthase	-1.4128	0.651583	0.761213	OG0015448	Glyma.14G008500	Glyma.14G008500			-1.29532	0.156123	1.1392
OG0010040	AT3G02320, AT5G15810	AT3G02320		N2%2CN2-dimethylguanosine tRNA methyltransferase	1.38342	-0.43751	-0.945908	OG0010040	Glyma.13G053100	Glyma.13G053100		N2,N2-dimethylguanosine tRNA methyltransferase	1.09871	0.221758	-1.32047																	OG0015508	AT5G12250	AT5G12250	TUB6	beta-6 tubulin	-1.21583	-0.0176443	1.23347	OG0015508	Glyma.03G124400	Glyma.03G124400	TUB6	beta-6 tubulin	-1.10342	-0.214344	1.31777
OG0010047	AT3G57660	AT3G57660	NRPA1	nuclear RNA polymerase A1	0.86249	0.539364	-1.40185	OG0010047	Glyma.02G181200, Glyma.10G095200	Glyma.02G181200	NRPA1	nuclear RNA polymerase A1	1.32703	-0.240144	-1.08689																	OG0015564	AT5G66530	AT5G66530		Galactose mutarotase-like superfamily protein	-1.35421	0.324147	1.03007	OG0015564	Glyma.01G173300	Glyma.01G173300		Galactose mutarotase-like superfamily protein	-1.20616	-0.0363521	1.24252
OG0010056	AT3G12810	AT3G12810	PIE1	SNF2 domain-containing protein / helicase domain-containing protein	1.41072	-0.619273	-0.791442	OG0010056	Glyma.02G174100, Glyma.09G112200	Glyma.02G174100	chr13,PIE1,SRCAP	SNF2 domain-containing protein / helicase domain-containing protein	1.23556	-0.0219184	-1.21364																	OG0015565	AT5G35360	AT5G35360	CAC2	acetyl Co-enzyme a carboxylase biotin carboxylase subunit	-1.30157	0.171782	1.12978	OG0015565	Glyma.08G027600	Glyma.08G027600	CAC2	acetyl Co-enzyme a carboxylase biotin carboxylase subunit	-1.33804	0.272493	1.06555
OG0010079	AT3G49670, AT5G65700	AT3G49670	BAM2	Leucine-rich receptor-like protein kinase family protein	1.41376	-0.675728	-0.738028	OG0010079	Glyma.17G156300	Glyma.17G156300	BAM1	Leucine-rich receptor-like protein kinase family protein	1.15043	0.137093	-1.28752																	OG0015592	AT5G61410	AT5G61410	RPE	D-ribulose-5-phosphate-3-epimerase	-1.20572	-0.0371943	1.24292	OG0015592	Glyma.05G025300	Glyma.05G025300	EMB2728,RPE	D-ribulose-5-phosphate-3-epimerase	-1.2826	0.125354	1.15725
OG0010086	AT3G52860	AT3G52860		mediator of RNA polymerase II transcription subunit-like protein	1.24395	-0.0393651	-1.20459	OG0010086	Glyma.05G185600, Glyma.08G143600	Glyma.05G185600			0.806448	0.602873	-1.40932																	OG0015603	AT5G11500	AT5G11500		coiled-coil protein	-1.40592	0.570496	0.835421	OG0015603	Glyma.04G080400	Glyma.04G080400			-0.979258	-0.393994	1.37325
OG0010127	AT3G58560, AT3G58580	AT3G58560		DNAse I-like superfamily protein	0.998937	0.367477	-1.36641	OG0010127	Glyma.19G204800	Glyma.19G204800		DNAse I-like superfamily protein	1.39414	-0.491454	-0.902687																	OG0015628	AT5G40440	AT5G40440	MKK3	mitogen-activated protein kinase kinase 3	-1.33907	0.275613	1.06345	OG0015628	Glyma.05G005900	Glyma.05G005900	ATMKK3,MKK3	mitogen-activated protein kinase kinase 3	-0.966545	-0.410788	1.37733
OG0010130	AT3G58800	AT3G58800		secretion-regulating guanine nucleotide exchange factor	1.3308	-0.251007	-1.0798	OG0010130	Glyma.02G287500, Glyma.14G027500	Glyma.02G287500			1.20918	0.0305612	-1.23974																	OG0015652	AT5G36880	AT5G36880	ACS	acetyl-CoA synthetase	-1.11547	-0.195124	1.31059	OG0015652	Glyma.19G107300	Glyma.19G107300	ACS	acetyl-CoA synthetase	-1.37814	0.414228	0.963916
OG0010161	AT3G48390, AT5G63190	AT3G48390		MA3 domain-containing protein	0.969809	0.406501	-1.37631	OG0010161	Glyma.17G126700	Glyma.17G126700		MA3 domain-containing protein	0.994498	0.373516	-1.36801																	OG0015654	AT5G23310	AT5G23310	FSD3	Fe superoxide dismutase 3	-0.822198	-0.585391	1.40759	OG0015654	Glyma.20G050800	Glyma.20G050800	FSD3	Fe superoxide dismutase 3	-1.03819	-0.312543	1.35073
OG0010174	AT3G49240	AT3G49240	emb1796	Pentatricopeptide repeat (PPR) superfamily protein	0.972448	0.403022	-1.37547	OG0010174	Glyma.04G235800, Glyma.06G128900	Glyma.04G235800	emb1796	Pentatricopeptide repeat (PPR) superfamily protein	1.14497	0.146387	-1.29136																	OG0015658	AT5G26570	AT5G26570	PWD	chloroplastidic phosphoglucan%2C water dikinase (ATGWD3)	-1.02769	-0.327523	1.35521	OG0015658	Glyma.10G298000	Glyma.10G298000	ATGWD3,OK1,PWD	catalytics;carbohydrate kinases;phosphoglucan, water dikinases	-1.04933	-0.296417	1.34575
OG0010185	AT3G17340	AT3G17340		ARM repeat superfamily protein	1.01504	0.345287	-1.36032	OG0010185	Glyma.07G233500, Glyma.17G038500	Glyma.07G233500		ARM repeat superfamily protein	1.38153	-0.428968	-0.952559																	OG0000004	AT1G06630, AT1G19070, AT1G21990, AT1G47915, AT1G47920, AT1G48390, AT1G48400, AT1G52650, AT1G56610, AT1G58310, AT1G64540, AT2G29910, AT2G29930, AT2G33796, AT2G42720, AT3G03030, AT3G03040, AT3G42770, AT3G44060, AT3G44080, AT3G44090, AT3G44180, AT3G44810, AT3G49150, AT3G54160, AT3G58820, AT3G58860, AT3G58880, AT3G58890, AT3G58900, AT3G58910, AT3G58920, AT3G58930, AT3G58940, AT3G58950, AT3G58960, AT3…	AT1G06630		F-box/RNI-like superfamily protein	-1.40529	0.565304	0.839989	OG0000013	Glyma.01G121600, Glyma.02G159600, Glyma.02G172500, Glyma.03G080400, Glyma.04G114900, Glyma.04G117600, Glyma.04G163700, Glyma.06G108300, Glyma.06G219500, Glyma.06G230700, Glyma.06G236900, Glyma.06G237100, Glyma.06G237800, Glyma.06G315800, Glyma.07G131500, Glyma.07G133300, Glyma.07G163900, Glyma.07G169600, Glyma.07G171900, Glyma.08G294500, Glyma.09G000200, Glyma.09G064900, Glyma.09G104100, Glyma.09…	Glyma.01G121600		hAT transposon superfamily	-1.02026	-0.337983	1.35825
OG0010203	AT3G57050	AT3G57050	CBL	cystathionine beta-lyase	0.741115	0.672544	-1.41366	OG0010203	Glyma.03G129700, Glyma.19G132000	Glyma.03G129700	CBL	cystathionine beta-lyase	1.28924	-0.141243	-1.148																	OG0000029	AT1G13080, AT1G13090, AT1G13100, AT1G13110, AT2G02580, AT2G24180, AT3G26150, AT3G26160, AT3G26170, AT3G26180, AT3G26190, AT3G26200, AT3G26210, AT3G26220, AT3G26230, AT3G26270, AT3G26280, AT3G26290, AT3G26300, AT3G26310, AT3G26320, AT3G26330, AT3G26830, AT3G44250, AT3G53280, AT3G53290, AT3G53300, AT3G53305, AT5G25120, AT5G25130, AT5G25140, AT5G25180, AT5G35715, AT5G57260	AT1G13080	CYP71B2	cytochrome P450%2C family 71%2C subfamily B%2C polypeptide 2	-1.14139	-0.152439	1.29383	OG0000064	Glyma.02G224100, Glyma.03G171400, Glyma.10G133500, Glyma.11G146481, Glyma.11G177800, Glyma.11G177900, Glyma.11G178100, Glyma.11G178200, Glyma.12G074500, Glyma.13G147000, Glyma.14G190800, Glyma.15G043200, Glyma.17G063200, Glyma.18G064401, Glyma.20G083800	Glyma.02G224100		Histone superfamily protein	-1.07793	-0.253847	1.33178
OG0010210	AT3G55270	AT3G55270	MKP1	mitogen-activated protein kinase phosphatase 1	1.41009	-0.611616	-0.798476	OG0010210	Glyma.02G095100, Glyma.18G286300	Glyma.02G095100	ATMKP1,MKP1	mitogen-activated protein kinase phosphatase 1	1.073	0.261307	-1.33431																	OG0000093	AT1G32940, AT1G32950, AT1G32960, AT1G32970, AT1G66210, AT1G66220, AT4G10510, AT4G10520, AT4G10530, AT4G10540, AT4G10550, AT4G21323, AT4G21326, AT4G21630, AT4G21640, AT4G21650, AT4G26330, AT5G11940	AT1G32940	SBT3.5	Subtilase family protein	-0.837074	-0.56862	1.40569	OG0000415	Glyma.02G182300, Glyma.02G303900, Glyma.03G138300, Glyma.08G335700, Glyma.10G100700, Glyma.18G070800, Glyma.19G141300	Glyma.02G182300			-1.15816	-0.123776	1.28193
OG0010215	AT3G24320	AT3G24320	MSH1	MUTL protein homolog 1	1.18023	0.084647	-1.26487	OG0010215	Glyma.10G130700, Glyma.20G073400	Glyma.10G130700	ATMSH1,CHM,CHM1,MSH1	MUTL protein homolog 1	1.01315	0.347917	-1.36106																	OG0000202	AT5G39660	AT5G39660	CDF2	cycling DOF factor 2	-1.40502	0.563107	0.841916	OG0000683	Glyma.01G209400, Glyma.05G059600, Glyma.11G032800, Glyma.17G142060	Glyma.01G209400		Ribosomal protein S30 family protein	-1.36611	0.366334	0.999774
OG0010225	AT3G07020	AT3G07020	SGT	UDP-Glycosyltransferase superfamily protein	0.900117	0.49458	-1.3947	OG0010225	Glyma.03G083100, Glyma.18G149700	Glyma.03G083100		UDP-Glycosyltransferase superfamily protein	1.2476	-0.0470636	-1.20053																	OG0000383	AT2G20610, AT2G24850, AT4G23590, AT4G23600, AT4G28410, AT4G28420, AT5G36160, AT5G53970	AT2G20610	SUR1	Tyrosine transaminase family protein	-1.0619	-0.277921	1.33982	OG0000697	Glyma.02G050200, Glyma.04G007500, Glyma.06G007400, Glyma.16G130300	Glyma.02G050200	ATVHA-C1,AVA-P1,VHA-C1	ATPase, F0/V0 complex, subunit C protein	-1.32627	0.237979	1.08829
OG0010249	AT3G63500	AT3G63500	TTA2	fibronectin type III domain protein (DUF1423)	1.33672	-0.268489	-1.06823	OG0010249	Glyma.09G228100, Glyma.12G008500	Glyma.09G228100		Protein of unknown function (DUF1423)	1.26848	-0.0927487	-1.17573																	OG0000385	AT2G38870, AT2G38900	AT2G38870		Serine protease inhibitor%2C potato inhibitor I-type family protein	-1.35068	0.312374	1.03831	OG0000754	Glyma.11G241702, Glyma.11G241800, Glyma.14G217100, Glyma.17G255602, Glyma.18G015300	Glyma.11G241702		Histone superfamily protein	-1.40683	0.578422	0.828407
OG0010274	AT3G29400	AT3G29400	EXO70E1	exocyst subunit exo70 family protein E1	1.28684	-0.135459	-1.15138	OG0010274	Glyma.08G245400, Glyma.18G266600	Glyma.08G245400	ATEXO70E1,EXO70E1	exocyst subunit exo70 family protein E1	1.08883	0.237146	-1.32598																	OG0000466	AT2G36190, AT3G52600	AT2G36190	cwINV4	cell wall invertase 4	-0.788808	-0.622128	1.41094	OG0000866	Glyma.01G240000, Glyma.07G255500, Glyma.11G003600, Glyma.11G003700, Glyma.15G102550	Glyma.01G240000	RPS15A	ribosomal protein S15A	-1.37679	0.408525	0.968269
OG0010285	AT3G02510, AT5G16040	AT3G02510		Regulator of chromosome condensation (RCC1) family protein	0.739189	0.674531	-1.41372	OG0010285	Glyma.19G046100	Glyma.19G046100		Regulator of chromosome condensation (RCC1) family protein	1.08958	0.235986	-1.32557																	OG0000507	AT1G22985, AT1G71130, AT4G27950, AT5G53290	AT1G22985	CRF7	Integrase-type DNA-binding superfamily protein	-1.41266	0.763706	0.648955	OG0001121	Glyma.02G199300, Glyma.03G200200, Glyma.10G077800, Glyma.19G197800	Glyma.02G199300		Ovate family protein	-1.41351	0.668208	0.745305
OG0010290	AT3G04460	AT3G04460	PEX12	peroxin-12	0.890011	0.506788	-1.3968	OG0010290	Glyma.03G250100, Glyma.19G247700	Glyma.03G250100	APM4,ATPEX12,PEX12	peroxin-12	1.28759	-0.137265	-1.15033																	OG0000532	AT4G22790	AT4G22790		MATE efflux family protein	-1.35876	0.339779	1.01898	OG0001200	Glyma.01G180100, Glyma.02G060500, Glyma.11G062100, Glyma.13G087350, Glyma.16G143100	Glyma.01G180100		nucleic acid binding;sequence-specific DNA binding transcription factors;zinc ion binding	-1.27617	0.110303	1.16586
OG0010302	AT3G54220	AT3G54220	SCR	GRAS family transcription factor	1.40605	-0.571578	-0.834468	OG0010302	Glyma.09G270000, Glyma.18G220100	Glyma.09G270000	SCR,SGR1	GRAS family transcription factor	1.33302	-0.25749	-1.07553																	OG0000578	AT5G16100	AT5G16100		RWP-RK domain protein	-1.09814	-0.222667	1.3208	OG0001323	Glyma.07G187900, Glyma.13G250200, Glyma.13G250300, Glyma.15G063900, Glyma.15G064000	Glyma.07G187900	DYT1	basic helix-loop-helix (bHLH) DNA-binding superfamily protein	-1.22474	0	1.22474
OG0010316	AT3G12680	AT3G12680	HUA1	floral homeotic protein (HUA1)	1.41203	-0.638	-0.774031	OG0010316	Glyma.08G232700, Glyma.15G217400	Glyma.08G232700	HUA1	floral homeotic protein (HUA1)	1.30127	-0.171034	-1.13024																	OG0000583	AT5G64530	AT5G64530	XND1	xylem NAC domain 1	-1.1722	-0.0990776	1.27127	OG0001329	Glyma.04G012500, Glyma.06G012200, Glyma.11G117100, Glyma.12G042800, Glyma.18G144850	Glyma.04G012500	CIB1	cryptochrome-interacting basic-helix-loop-helix 1	-1.1874	-0.0715547	1.25895
OG0010325	AT3G03300	AT3G03300	DCL2	dicer-like 2	1.17194	0.0995342	-1.27147	OG0010325	Glyma.09G025300, Glyma.09G025400	Glyma.09G025300	ATDCL2,DCL2	dicer-like 2	1.38028	-0.423457	-0.956823																	OG0000649	AT2G21210, AT4G38840	AT2G21210		SAUR-like auxin-responsive protein family	-1.20684	-0.0350568	1.2419	OG0001369	Glyma.03G083500, Glyma.06G040700, Glyma.13G076500, Glyma.14G083500, Glyma.17G241500	Glyma.03G083500		Remorin family protein	-1.21085	-0.0273328	1.23818
OG0010360	AT3G63010	AT3G63010	GID1B	alpha/beta-Hydrolases superfamily protein	1.40374	-0.553067	-0.85067	OG0010360	Glyma.02G151100, Glyma.10G022900	Glyma.02G151100	ATGID1B,GID1B	alpha/beta-Hydrolases superfamily protein	1.25618	-0.0655029	-1.19068																	OG0000724	AT1G11310, AT1G61560, AT2G39200	AT1G11310	MLO2	Seven transmembrane MLO family protein	-1.13135	-0.169197	1.30055	OG0001370	Glyma.02G085100	Glyma.02G085100		UDP-3-O-acyl N-acetylglycosamine deacetylase family protein	-1.26942	0.0948757	1.17455
OG0010361	AT3G42660	AT3G42660		transducin family protein / WD-40 repeat family protein	1.37644	-0.407035	-0.969403	OG0010361	Glyma.04G158400, Glyma.06G206800	Glyma.04G158400		transducin family protein / WD-40 repeat family protein	1.41247	-0.645437	-0.767033																	OG0000779	AT4G11720	AT4G11720	HAP2	hapless 2	-1.36861	0.37581	0.992805	OG0001382	Glyma.04G110900, Glyma.06G323600, Glyma.09G002200, Glyma.12G242200	Glyma.04G110900		Galactose-binding protein	-1.20369	-0.0410676	1.24476
OG0010372	AT3G20475	AT3G20475	MSH5	MUTS-homologue 5	1.3197	-0.219626	-1.10007	OG0010372	Glyma.02G292202, Glyma.14G022400	Glyma.02G292202	ATMSH5,MSH5	MUTS-homologue 5	0.785797	0.625381	-1.41118																	OG0000781	AT1G55770, AT4G02250	AT1G55770		Plant invertase/pectin methylesterase inhibitor superfamily protein	-0.85785	-0.544763	1.40261	OG0001523	Glyma.01G081050, Glyma.08G261450, Glyma.10G274651, Glyma.20G115200	Glyma.01G081050			-0.927655	-0.460614	1.38827
OG0010379	AT3G50690	AT3G50690		Leucine-rich repeat (LRR) family protein	1.3081	-0.188578	-1.11952	OG0010379	Glyma.02G057800, Glyma.16G140800	Glyma.02G057800		Leucine-rich repeat (LRR) family protein	1.26745	-0.0904224	-1.17703																	OG0000795	AT1G05260, AT3G21770, AT4G11290	AT1G05260	RCI3	Peroxidase superfamily protein	-1.24384	0.039138	1.20471	OG0001559	Glyma.13G156200, Glyma.13G156300, Glyma.17G103767, Glyma.17G103833, Glyma.17G103900	Glyma.13G156200	DRS1	DROUGHT SENSITIVE 1	-1.20908	-0.030741	1.23983
OG0010388	AT3G55400	AT3G55400	OVA1	methionyl-tRNA synthetase / methionine-tRNA ligase / MetRS (cpMetRS)	1.34421	-0.291556	-1.05266	OG0010388	Glyma.10G289600, Glyma.20G099600	Glyma.10G289600	OVA1	methionyl-tRNA synthetase / methionine--tRNA ligase / MetRS (cpMetRS)	0.833956	0.572157	-1.40611																	OG0000801	AT1G21890, AT1G44800, AT4G08300	AT1G21890	UMAMIT19	nodulin MtN21 /EamA-like transporter family protein	-0.847525	-0.556685	1.40421	OG0001709	Glyma.07G040200, Glyma.09G070100, Glyma.13G110900, Glyma.15G178100, Glyma.17G048600	Glyma.07G040200			-1.39712	0.50873	0.888392
OG0010408	AT3G49400	AT3G49400		Transducin/WD40 repeat-like superfamily protein	1.2769	-0.111993	-1.1649	OG0010408	Glyma.10G094100, Glyma.14G156200	Glyma.10G094100		Transducin/WD40 repeat-like superfamily protein	0.783513	0.627842	-1.41135																	OG0000842	AT1G32780, AT1G64710	AT1G32780		GroES-like zinc-binding dehydrogenase family protein	-0.887064	-0.510323	1.39739	OG0001725	Glyma.03G249500, Glyma.10G164501, Glyma.10G164650, Glyma.19G247000, Glyma.20G226800	Glyma.03G249500	PGSIP6	plant glycogenin-like starch initiation protein 6	-1.23893	0.0288867	1.21005
OG0010464	AT3G15850	AT3G15850	FAD5	fatty acid desaturase 5	1.34151	-0.283105	-1.0584	OG0010464	Glyma.07G030000, Glyma.08G212900	Glyma.07G030000	ADS3,FAD5,FADB,JB67	fatty acid desaturase 5	1.41292	-0.654098	-0.758822																	OG0000849	AT1G13140, AT1G13150, AT1G24540, AT3G26125, AT5G08250, AT5G23190	AT1G13140	CYP86C3	cytochrome P450%2C family 86%2C subfamily C%2C polypeptide 3	-1.26177	0.077752	1.18402	OG0001878	Glyma.02G139800, Glyma.07G205700, Glyma.13G230400, Glyma.15G082100	Glyma.02G139800		ARM repeat superfamily protein	-1.1606	-0.119523	1.28012
OG0010473	AT3G05120, AT5G27320	AT3G05120	GID1A	alpha/beta-Hydrolases superfamily protein	1.2646	-0.0840297	-1.18057	OG0010473	Glyma.10G158000	Glyma.10G158000	ATGID1C,GID1C	alpha/beta-Hydrolases superfamily protein	0.949735	0.432603	-1.38234																	OG0001004	AT2G04220, AT3G13229, AT4G12690, AT5G48270	AT2G04220		DUF868 family protein (DUF868)	-0.980564	-0.392255	1.37282	OG0001989	Glyma.02G164116, Glyma.03G126100, Glyma.19G128900	Glyma.02G164116		basic helix-loop-helix (bHLH) DNA-binding superfamily protein	-1.00951	-0.352949	1.36246
OG0010498	AT3G61690	AT3G61690		nucleotidyltransferase	1.36282	-0.354256	-1.00857	OG0010498	Glyma.07G056700, Glyma.16G025800	Glyma.07G056700		nucleotidyltransferases	0.984916	0.386437	-1.37135																	OG0001013	AT2G42440, AT3G58190	AT2G42440	ASL15	Lateral organ boundaries (LOB) domain family protein	-1.4054	0.566164	0.839234	OG0002095	Glyma.11G193000, Glyma.12G081000, Glyma.12G178300, Glyma.13G3222000	Glyma.11G193000		Domain of unknown function (DUF966)	-1.07672	-0.255687	1.33241
OG0010532	AT3G13225	AT3G13225		WW domain-containing protein	1.40678	-0.578009	-0.828774	OG0010532	Glyma.08G332700, Glyma.18G074300	Glyma.08G332700		WW domain-containing protein	0.748134	0.66527	-1.4134																	OG0001070	AT2G37170, AT2G37180, AT3G53420, AT5G60660	AT2G37170	PIP2B	plasma membrane intrinsic protein 2	-1.14416	-0.147767	1.29192	OG0002180	Glyma.01G111900, Glyma.03G077200, Glyma.07G144900, Glyma.18G196402	Glyma.01G111900		Protein of unknown function (DUF740)	-1.22589	0.00228602	1.2236
OG0010544	AT3G02130	AT3G02130	RPK2	receptor-like protein kinase 2	0.732289	0.681622	-1.41391	OG0010544	Glyma.08G246100, Glyma.18G267000	Glyma.08G246100	RPK2,TOAD2	receptor-like protein kinase 2	1.37498	-0.400994	-0.973983																	OG0001072	AT1G80660, AT2G07560, AT3G42640	AT1G80660	HA9	H[+]-ATPase 9	-0.919768	-0.470449	1.39022	OG0002327	Glyma.04G066200, Glyma.06G067600, Glyma.14G116200, Glyma.17G211500	Glyma.04G066200		Nucleotide/sugar transporter family protein	-1.27524	0.108172	1.16707
OG0010556	AT3G04340	AT3G04340	emb2458	FtsH extracellular protease family	1.19559	0.0563656	-1.25195	OG0010556	Glyma.10G164800, Glyma.20G227000	Glyma.10G164800	emb2458	FtsH extracellular protease family	1.23432	-0.0193886	-1.21494																	OG0001099	AT2G44890, AT2G45510	AT2G44890	CYP704A1	cytochrome P450%2C family 704%2C subfamily A%2C polypeptide 1	-1.40024	0.52838	0.871861	OG0002350	Glyma.01G196900, Glyma.05G109900, Glyma.11G044700, Glyma.17G157200	Glyma.01G196900			-1.3883	0.460785	0.927518
OG0010567	AT3G54610	AT3G54610	HAG1	histone acetyltransferase of the GNAT family 1	0.86898	0.531768	-1.40075	OG0010567	Glyma.03G158300, Glyma.19G160700	Glyma.03G158300	BGT,GCN5,HAC3,HAG01,HAG1,HAT1	histone acetyltransferase of the GNAT family 1	0.96387	0.414288	-1.37816																	OG0001103	AT1G18940, AT1G74780, AT2G34350, AT2G34355	AT1G18940		Nodulin-like / Major Facilitator Superfamily protein	-1.0643	-0.274351	1.33865	OG0002377	Glyma.02G258900, Glyma.12G168500, Glyma.14G053200	Glyma.02G258900		secE/sec61-gamma protein transport protein	-1.24729	0.0464194	1.20088
OG0010570	AT3G30300	AT3G30300		O-fucosyltransferase family protein	1.34373	-0.290047	-1.05369	OG0010570	Glyma.08G252900, Glyma.18G275500	Glyma.08G252900		O-fucosyltransferase family protein	0.891826	0.504605	-1.39643																	OG0001202	AT1G14390, AT2G02780	AT1G14390		Leucine-rich repeat protein kinase family protein	-1.09958	-0.220408	1.31998	OG0002490	Glyma.08G359500, Glyma.10G265600, Glyma.18G177100, Glyma.20G125000	Glyma.08G359500			-1.02629	-0.329504	1.35579
OG0010571	AT3G06790	AT3G06790	MORF3	plastid developmental protein DAG	0.854024	0.549197	-1.40322	OG0010571	Glyma.07G245000, Glyma.17G028800	Glyma.07G245000		plastid developmental protein DAG, putative	1.4082	-0.591225	-0.81697																	OG0001230	AT2G23660, AT3G27650	AT2G23660	LBD10	LOB domain-containing protein 10	-1.40989	0.609266	0.800625	OG0002519	Glyma.03G101200, Glyma.03G101800, Glyma.03G102000, Glyma.07G114200	Glyma.03G101200	CER1	Fatty acid hydroxylase superfamily	-1.41405	0.688653	0.725402
OG0010587	AT3G10070	AT3G10070	TAF12	TBP-associated factor 12	1.3867	-0.452918	-0.933778	OG0010587	Glyma.10G070700, Glyma.13G152882	Glyma.10G070700	TAF12,TAFII58	TBP-associated factor 12	1.40918	-0.601355	-0.807826																	OG0001238	AT4G25090, AT5G07390, AT5G47910, AT5G51060	AT4G25090		Riboflavin synthase-like superfamily protein	-1.36275	0.353976	1.00877	OG0002564	Glyma.06G308900, Glyma.12G096000, Glyma.12G190500, Glyma.13G311200	Glyma.06G308900	YAB2	Plant-specific transcription factor YABBY family protein	-1.354	0.323421	1.03058
OG0010605	AT3G02760	AT3G02760		Class II aaRS and biotin synthetases superfamily protein	1.09541	0.226924	-1.32234	OG0010605	Glyma.05G234900, Glyma.08G042400	Glyma.05G234900		Class II aaRS and biotin synthetases superfamily protein	1.22108	0.00729033	-1.22837																	OG0001283	AT4G25790, AT4G30320, AT4G31470, AT5G57625	AT4G25790		CAP (Cysteine-rich secretory proteins%2C Antigen 5%2C and Pathogenesis-related 1 protein) superfamily protein	-1.2315	0.0136277	1.21787	OG0002682	Glyma.11G126000, Glyma.12G050600, Glyma.13G345500, Glyma.15G028800	Glyma.11G126000		Plant protein of unknown function (DUF936)	-0.790087	-0.620743	1.41083
OG0010609	AT3G29390	AT3G29390	RIK	RS2-interacting KH protein	0.892509	0.503782	-1.39629	OG0010609	Glyma.08G245100, Glyma.18G266400	Glyma.08G245100	RIK	RS2-interacting KH protein	1.40694	-0.579384	-0.827553																	OG0001316	AT4G36550	AT4G36550		ARM repeat superfamily protein	-1.35184	0.316213	1.03563	OG0002775	Glyma.04G101000, Glyma.06G102700, Glyma.13G089600, Glyma.14G174400	Glyma.04G101000		Outer arm dynein light chain 1 protein	-0.955217	-0.425537	1.38075
OG0010617	AT3G58520	AT3G58520		Ubiquitin carboxyl-terminal hydrolase family protein	1.0641	0.274655	-1.33875	OG0010617	Glyma.03G207200, Glyma.19G204700	Glyma.03G207200		Ubiquitin carboxyl-terminal hydrolase family protein	1.05985	0.280964	-1.34081																	OG0001429	AT1G19670	AT1G19670	CLH1	chlorophyllase 1	-1.14234	-0.150832	1.29317	OG0002784	Glyma.03G193300, Glyma.17G197300, Glyma.19G084800, Glyma.19G193400	Glyma.03G193300		Basic-leucine zipper (bZIP) transcription factor family protein	-0.921093	-0.468804	1.3899
OG0010634	AT3G01150	AT3G01150	PTB1	polypyrimidine tract-binding protein 1	1.19993	0.0482042	-1.24814	OG0010634	Glyma.09G236000, Glyma.18G261000	Glyma.09G236000	ATPTB1,PTB,PTB1	polypyrimidine tract-binding protein 1	1.13541	0.162456	-1.29787																	OG0001440	AT1G14210, AT1G14220	AT1G14210		Ribonuclease T2 family protein	-0.78193	-0.629545	1.41147	OG0002814	Glyma.05G245900, Glyma.07G101000, Glyma.08G053702, Glyma.09G177800	Glyma.05G245900	WOX1	WUSCHEL related homeobox 1	-1.3936	0.488473	0.905131
OG0010642	AT3G27550	AT3G27550		RNA-binding CRS1 / YhbY (CRM) domain protein	1.1552	0.128899	-1.2841	OG0010642	Glyma.05G002800, Glyma.19G003000	Glyma.05G002800		RNA-binding CRS1 / YhbY (CRM) domain protein	1.09657	0.22511	-1.32168																	OG0001494	AT1G63820, AT5G41380	AT1G63820		CCT motif family protein	-0.929716	-0.458029	1.38775	OG0002830	Glyma.07G005100, Glyma.08G205600, Glyma.13G358000, Glyma.15G015400	Glyma.07G005100			-1.17157	-0.100195	1.27176
OG0010665	AT3G14730	AT3G14730		Pentatricopeptide repeat (PPR) superfamily protein	1.20749	0.0338053	-1.2413	OG0010665	Glyma.08G233900, Glyma.13G150300	Glyma.08G233900		Pentatricopeptide repeat (PPR) superfamily protein	0.816508	0.59174	-1.40825																	OG0001530	AT1G07120	AT1G07120		CHUP1-like protein	-1.11967	-0.18834	1.30801	OG0002833	Glyma.03G175700, Glyma.10G046900, Glyma.13G134900, Glyma.19G176300	Glyma.03G175700			-1.10271	-0.215474	1.31818
OG0010683	AT3G43920	AT3G43920	DCL3	dicer-like 3	1.41419	-0.713988	-0.700204	OG0010683	Glyma.04G057400, Glyma.06G058000	Glyma.04G057400	ATDCL3,DCL3	dicer-like 3	1.10337	0.214434	-1.3178																	OG0001649	AT3G46130, AT5G59780	AT3G46130	MYB48	myb domain protein 48	-1.37848	0.415672	0.96281	OG0002994	Glyma.03G226900, Glyma.10G141100, Glyma.19G223800, Glyma.20G089800	Glyma.03G226900			-1.41373	0.674875	0.738856
OG0010700	AT3G18760	AT3G18760		Translation elongation factor EF1B/ribosomal protein S6 family protein	1.3193	-0.218534	-1.10077	OG0010700	Glyma.01G008800, Glyma.16G077600	Glyma.01G008800		Translation elongation factor EF1B/ribosomal protein S6 family protein	0.805592	0.603815	-1.40941																	OG0001673	AT3G18500	AT3G18500		DNAse I-like superfamily protein	-1.40749	0.822989	0.584506	OG0003024	Glyma.02G278000, Glyma.07G235300, Glyma.14G036500, Glyma.20G042900	Glyma.02G278000	CLE22	CLAVATA3/ESR-RELATED 22	-1.30041	0.168844	1.13156
OG0010718	AT3G11910, AT5G06600	AT3G11910	UBP13	ubiquitin-specific protease 13	0.741881	0.671753	-1.41363	OG0010718	Glyma.14G044500	Glyma.14G044500	UBP12	ubiquitin-specific protease 12	0.992145	0.376702	-1.36885																	OG0001683	AT5G17450	AT5G17450	HIPP21	Heavy metal transport/detoxification superfamily protein	-1.22544	0.00138925	1.22405	OG0003189	Glyma.01G180200, Glyma.02G060732, Glyma.11G062000, Glyma.16G143200	Glyma.01G180200		Protein of unknown function, DUF547	-1.3725	0.390965	0.981531
OG0010729	AT3G14900	AT3G14900	EMB3120	hypothetical protein	1.27914	-0.117215	-1.16192	OG0010729	Glyma.02G250300, Glyma.14G066300	Glyma.02G250300			0.993586	0.374752	-1.36834																	OG0001862	AT2G41835, AT3G57480, AT5G48205	AT2G41835		zinc finger (C2H2 type%2C AN1-like) family protein	-1.3524	0.318069	1.03433	OG0003209	Glyma.07G248100, Glyma.09G045200, Glyma.15G147400, Glyma.17G026000	Glyma.07G248100		Heavy metal transport/detoxification superfamily protein	-1.4137	0.673864	0.739836
OG0010739	AT3G10030	AT3G10030		aspartate/glutamate/uridylate kinase family protein	1.03277	0.320297	-1.35307	OG0010739	Glyma.10G065100, Glyma.13G149900	Glyma.10G065100		aspartate/glutamate/uridylate kinase family protein	1.33699	-0.269326	-1.06767																	OG0001909	AT2G23110, AT2G23120, AT2G33690	AT2G23110		Late embryogenesis abundant protein%2C group 6	-1.33383	0.259895	1.07394	OG0003229	Glyma.04G165700, Glyma.05G0245007, Glyma.06G196800, Glyma.17G102800	Glyma.04G165700		actin binding	-0.894648	-0.501203	1.39585
OG0010741	AT3G42170	AT3G42170	DAYSLEEPER	BED zinc finger and hAT dimerization domain-containing protein DAYSLEEPER	1.14035	0.154186	-1.29454	OG0010741	Glyma.13G159800, Glyma.13G160000	Glyma.13G159800		BED zinc finger ;hAT family dimerisation domain	1.37689	-0.408909	-0.967977																	OG0001953	AT1G01190, AT2G46660, AT3G61880, AT5G09970	AT1G01190	CYP78A8	cytochrome P450%2C family 78%2C subfamily A%2C polypeptide 8	-0.888885	-0.50814	1.39702	OG0003255	Glyma.04G145100, Glyma.05G015000, Glyma.06G209100, Glyma.17G123500	Glyma.04G145100		Protein of unknown function, DUF617	-1.16417	-0.113274	1.27745
OG0010802	AT5G63060	AT5G63060		Sec14p-like phosphatidylinositol transfer family protein	1.27058	-0.0975005	-1.17308	OG0010802	Glyma.05G039500, Glyma.17G087400	Glyma.05G039500		Sec14p-like phosphatidylinositol transfer family protein	1.40062	-0.530922	-0.8697																	OG0001973	AT2G23300, AT4G37250, AT5G67280	AT2G23300		Leucine-rich repeat protein kinase family protein	-1.11888	-0.189616	1.30849	OG0003683	Glyma.15G213100	Glyma.15G213100	DECR,SDRB	short-chain dehydrogenase-reductase B	-1.39798	0.513934	0.884043
OG0010805	AT5G47630	AT5G47630	mtACP3	mitochondrial acyl carrier protein 3	1.22908	-0.00872019	-1.22036	OG0010805	Glyma.09G014000, Glyma.15G118700	Glyma.09G014000	mtACP3	mitochondrial acyl carrier protein 3	0.997513	0.369418	-1.36693																	OG0001994	AT2G21080	AT2G21080		Ras guanine nucleotide exchange factor K	-1.41304	0.656681	0.756361	OG0003692	Glyma.09G040100	Glyma.09G040100		cytochrome oxidase 2	-1.2083	-0.0322552	1.24055
OG0010812	AT5G20600	AT5G20600		ribosomal RNA processing-like protein	1.3108	-0.195656	-1.11514	OG0010812	Glyma.13G103200, Glyma.17G055832	Glyma.13G103200			0.917293	0.473517	-1.39081																	OG0002002	AT2G18480, AT4G36670	AT2G18480		Major facilitator superfamily protein	-0.920392	-0.469675	1.39007	OG0004066	Glyma.05G140300, Glyma.08G095700	Glyma.05G140300		Protein of unknown function (DUF3317)	-1.19984	-0.0483818	1.24822
OG0010816	AT5G53620	AT5G53620		RNA polymerase II degradation factor	0.93286	0.454075	-1.38693	OG0010816	Glyma.04G230800, Glyma.06G134300	Glyma.04G230800			1.28296	-0.126196	-1.15676																	OG0002012	AT2G18730, AT4G30340, AT5G57690	AT2G18730	DGK3	diacylglycerol kinase 3	-1.41248	0.645662	0.76682	OG0004181	Glyma.01G226000, Glyma.05G217400, Glyma.08G023400	Glyma.01G226000		alpha/beta-Hydrolases superfamily protein	-1.10466	-0.212387	1.31705
OG0010817	AT5G19070	AT5G19070		SNARE associated Golgi protein family	1.39983	-0.525708	-0.874126	OG0010817	Glyma.13G208800, Glyma.15G104000	Glyma.13G208800		SNARE associated Golgi protein family	1.41129	-0.62689	-0.784397																	OG0002026	AT2G21650, AT4G39250	AT2G21650	MEE3	Homeodomain-like superfamily protein	-1.10804	-0.207025	1.31506	OG0004228	Glyma.02G154700, Glyma.03G213100, Glyma.10G019600	Glyma.02G154700	AtHSBP,HSBP	heat shock factor binding protein	-1.07658	-0.255902	1.33248
OG0010828	AT5G20250	AT5G20250	DIN10	Raffinose synthase family protein	1.18356	0.0785894	-1.26215	OG0010828	Glyma.13G160100, Glyma.17G111400	Glyma.13G160100	DIN10	Raffinose synthase family protein	1.23213	-0.0149145	-1.21722																	OG0002028	AT2G28160	AT2G28160	FRU	FER-like regulator of iron uptake	-1.41357	0.669733	0.743833	OG0004236	Glyma.05G222900, Glyma.08G029900, Glyma.08G030000	Glyma.05G222900		Metallopeptidase M24 family protein	-1.37926	0.419019	0.960241
OG0010849	AT5G25800	AT5G25800		Polynucleotidyl transferase%2C ribonuclease H-like superfamily protein	1.23551	-0.0218138	-1.21369	OG0010849	Glyma.13G037300, Glyma.14G119200	Glyma.13G037300		Polynucleotidyl transferase, ribonuclease H-like superfamily protein	1.32012	-0.220772	-1.09934																	OG0002038	AT1G65570, AT2G43860, AT2G43870, AT3G59850	AT1G65570		Pectin lyase-like superfamily protein	-1.00308	-0.361809	1.36489	OG0004458	Glyma.06G269000, Glyma.10G041900, Glyma.13G128900	Glyma.06G269000		Glutaredoxin family protein	-1.41416	0.696414	0.717746
OG0010858	AT5G61770	AT5G61770	PPAN	PETER PAN-like protein	1.33592	-0.266115	-1.06981	OG0010858	Glyma.11G100700, Glyma.12G026700	Glyma.11G100700	PPAN	PETER PAN-like protein	0.974564	0.400225	-1.37479																	OG0002040	AT2G46370	AT2G46370	JAR1	Auxin-responsive GH3 family protein	-1.20655	-0.0356097	1.24216	OG0004478	Glyma.10G244500, Glyma.20G149900	Glyma.10G244500			-1.38586	0.448906	0.936953
OG0010882	AT5G58003	AT5G58003	CPL4	C-terminal domain phosphatase-like 4	1.10286	0.215229	-1.31809	OG0010882	Glyma.02G203000, Glyma.17G074700	Glyma.02G203000	CPL4	C-terminal domain phosphatase-like 4	1.38066	-0.425117	-0.955541																	OG0002046	AT1G51900, AT2G14830	AT1G51900		Regulator of Vps4 activity in the MVB pathway protein	-0.993891	-0.374339	1.36823	OG0004676	Glyma.14G136600, Glyma.15G025600, Glyma.16G096400	Glyma.14G136600		Survival protein SurE-like phosphatase/nucleotidase	-1.16319	-0.114993	1.27819
OG0010916	AT5G26030	AT5G26030	FC1	ferrochelatase 1	1.02907	0.325562	-1.35463	OG0010916	Glyma.04G050400, Glyma.06G051100	Glyma.04G050400	ATFC-I,FC-I,FC1	ferrochelatase 1	1.38704	-0.4546	-0.932443																	OG0002110	AT2G30990	AT2G30990		arginine N-methyltransferase%2C putative (DUF688)	-1.33266	0.256436	1.07622	OG0004782	Glyma.07G096700, Glyma.09G181100, Glyma.10G121000	Glyma.07G096700		Bifunctional inhibitor/lipid-transfer protein/seed storage 2S albumin superfamily protein	-1.22474	0	1.22474
OG0010936	AT5G62640	AT5G62640	ELF5	proline-rich family protein	1.40963	-0.606273	-0.803356	OG0010936	Glyma.05G031100, Glyma.17G095700	Glyma.05G031100	ELF5	proline-rich family protein	1.34239	-0.285846	-1.05654																	OG0002140	AT1G62190, AT2G22890, AT4G27030	AT1G62190		Kua-ubiquitin conjugating enzyme hybrid localization domain-containing protein	-1.25464	0.0621672	1.19248	OG0005013	Glyma.04G183400, Glyma.06G182800, Glyma.17G089932	Glyma.04G183400		Tetratricopeptide repeat (TPR)-like superfamily protein	-1.14533	-0.145773	1.29111
OG0010937	AT5G27620	AT5G27620	CYCH;1	cyclin H%3B1	1.27397	-0.105238	-1.16873	OG0010937	Glyma.06G164600, Glyma.17G201300	Glyma.06G164600	CYCH;1	cyclin H;1	1.13459	0.163817	-1.29841																	OG0002183	AT1G45545, AT2G26570, AT4G33390, AT5G42880	AT1G45545		WEAK CHLOROPLAST MOVEMENT UNDER BLUE LIGHT-like protein (DUF827)	-1.05638	-0.286086	1.34247	OG0005046	Glyma.12G166600, Glyma.16G002900	Glyma.12G166600			-1.22474	-1.07e-16	1.22474
OG0010999	AT5G37570	AT5G37570		Pentatricopeptide repeat (PPR-like) superfamily protein	1.16546	0.111004	-1.27647	OG0010999	Glyma.03G184300, Glyma.20G220700	Glyma.03G184300		Pentatricopeptide repeat (PPR-like) superfamily protein	1.32669	-0.239179	-1.08751																	OG0002190	AT4G19380	AT4G19380		Long-chain fatty alcohol dehydrogenase family protein	-1.30911	0.191221	1.11789	OG0005119	Glyma.10G173500, Glyma.20G216700	Glyma.10G173500		Serine/threonine-protein kinase WNK (With No Lysine)-related	-1.33109	0.251849	1.07924
OG0011022	AT5G38840	AT5G38840		SMAD/FHA domain-containing protein	1.39319	-0.486198	-0.906992	OG0011022	Glyma.08G253900, Glyma.18G276300	Glyma.08G253900		SMAD/FHA domain-containing protein	1.22263	0.004209	-1.22684																	OG0002207	AT3G25050, AT3G48580, AT4G13080, AT4G13090	AT3G25050	XTH3	xyloglucan endotransglucosylase/hydrolase 3	-1.41208	0.773238	0.638846	OG0005159	Glyma.16G166267, Glyma.16G166333, Glyma.16G166500	Glyma.16G166267		SET domain-containing protein	-1.41418	0.715026	0.699158
OG0011031	AT5G53020	AT5G53020		Ribonuclease P protein subunit P38-like protein	0.82172	0.585926	-1.40765	OG0011031	Glyma.04G2348002, Glyma.06G129650	Glyma.04G2348002			1.38094	-0.426348	-0.954589																	OG0002221	AT1G64440, AT3G28530, AT4G10960, AT4G23920	AT1G64440	RHD1	NAD(P)-binding Rossmann-fold superfamily protein	-0.874404	-0.52538	1.39978	OG0005491	Glyma.03G168900, Glyma.10G041200, Glyma.13G128100	Glyma.03G168900		RmlC-like cupins superfamily protein	-1.1768	-0.0908337	1.26763
OG0011044	AT5G16850	AT5G16850	TERT	telomerase reverse transcriptase	1.29248	-0.149128	-1.14335	OG0011044	Glyma.08G155900, Glyma.15G274000	Glyma.08G155900	ATTERT,TERT	telomerase reverse transcriptase	1.02456	0.331935	-1.3565																	OG0002283	AT4G18770	AT4G18770	MYB98	myb domain protein 98	-1.15892	-0.12245	1.28137	OG0005616	Glyma.04G080800, Glyma.06G082500	Glyma.04G080800		RNA polymerase I-associated factor PAF67	-1.06113	-0.279059	1.34019
OG0011045	AT5G33300	AT5G33300		chromosome-associated kinesin-like protein	0.963342	0.414977	-1.37832	OG0011045	Glyma.04G094700, Glyma.06G096600	Glyma.04G094700		chromosome-associated kinesin-related	1.2381	-0.0271565	-1.21094																	OG0002328	AT1G63650, AT4G00480, AT5G41315	AT1G63650	EGL3	basic helix-loop-helix (bHLH) DNA-binding superfamily protein	-1.19937	-0.0492681	1.24864	OG0005697	Glyma.02G203100, Glyma.06G221600, Glyma.17G074600	Glyma.02G203100		Reticulon family protein	-1.1531	-0.132512	1.28561
OG0011059	AT5G35770	AT5G35770	SAP	Transducin/WD40 repeat-like superfamily protein	1.24243	-0.0361662	-1.20626	OG0011059	Glyma.02G304600, Glyma.14G009200	Glyma.02G304600	SAP	Transducin/WD40 repeat-like superfamily protein	0.924729	0.464274	-1.389																	OG0002337	AT4G31330	AT4G31330		transmembrane protein%2C putative (Protein of unknown function%2C DUF599)	-1.41394	0.682748	0.731189	OG0005817	Glyma.02G278700, Glyma.07G232600, Glyma.15G055400	Glyma.02G278700		RPM1-interacting protein 4 (RIN4) family protein	-1.41035	0.614731	0.795621
OG0011079	AT5G66540	AT5G66540		U3 small nucleolar ribonucleoprotein	1.01339	0.34757	-1.36096	OG0011079	Glyma.05G038800, Glyma.17G088200	Glyma.05G038800			1.29441	-0.153875	-1.14054																	OG0002403	AT1G16980, AT1G17000, AT1G78580, AT4G27550	AT1G16980	TPS2	trehalose-6-phosphate synthase	-0.922679	-0.46683	1.38951	OG0005890	Glyma.09G023400, Glyma.15G129500, Glyma.15G129551	Glyma.09G023400		Glycosyl hydrolase family protein	-1.29355	0.151765	1.14179
OG0011088	AT5G66500	AT5G66500		Tetratricopeptide repeat (TPR)-like superfamily protein	1.34839	-0.304887	-1.0435	OG0011088	Glyma.11G190300, Glyma.19G026400	Glyma.11G190300		Tetratricopeptide repeat (TPR)-like superfamily protein	0.86932	0.531369	-1.40069																	OG0002419	AT4G11910, AT4G11911, AT4G22920	AT4G11910		STAY-GREEN-like protein	-1.41266	0.648948	0.763712	OG0006587	Glyma.05G001100, Glyma.19G001100	Glyma.05G001100		ribosomal protein L22	-1.37396	0.396852	0.977109
OG0011101	AT5G07920	AT5G07920	DGK1	diacylglycerol kinase1	1.06295	0.276365	-1.33931	OG0011101	Glyma.05G022500, Glyma.17G077100	Glyma.05G022500	ATDGK1,DGK1	diacylglycerol kinase1	1.05566	0.287149	-1.34281																	OG0002425	AT4G19460	AT4G19460		UDP-Glycosyltransferase superfamily protein	-1.23358	0.0178669	1.21571	OG0006615	Glyma.10G053300, Glyma.13G140300	Glyma.10G053300			-1.25977	0.0733544	1.18642
OG0011106	AT5G36960	AT5G36960		hypothetical protein	1.35113	-0.313844	-1.03728	OG0011106	Glyma.11G203200, Glyma.18G047600	Glyma.11G203200			1.30072	-0.169645	-1.13108																	OG0002449	AT1G62770, AT4G12390	AT1G62770		Plant invertase/pectin methylesterase inhibitor superfamily protein	-0.864182	-0.53739	1.40157	OG0006736	Glyma.02G170300, Glyma.09G107200	Glyma.02G170300			-1.32759	0.241752	1.08584
OG0011111	AT5G02880	AT5G02880	UPL4	ubiquitin-protein ligase 4	1.41164	-0.631897	-0.779738	OG0011111	Glyma.10G049100, Glyma.13G136900	Glyma.10G049100	UPL4	ubiquitin-protein ligase 4	1.36273	-0.353898	-1.00883																	OG0002500	AT1G30530, AT5G17030, AT5G17040, AT5G17050	AT1G30530	UGT78D1	UDP-glucosyl transferase 78D1	-1.37762	0.412015	0.965608	OG0006754	Glyma.13G197100, Glyma.15G235500	Glyma.13G197100	PFD1	PREFOLDIN 1	-1.17151	-0.100306	1.27181
OG0011115	AT5G18920	AT5G18920		Cox19-like CHCH family protein	1.39405	-0.490965	-0.903089	OG0011115	Glyma.13G212100, Glyma.15G100600	Glyma.13G212100		Cox19-like CHCH family protein	1.09737	0.223873	-1.32124																	OG0002535	AT1G54740	AT1G54740		FANTASTIC four-like protein (DUF3049)	-1.39712	0.508684	0.888432	OG0006923	Glyma.05G137300, Glyma.08G092600	Glyma.05G137300			-1.17852	-0.0877266	1.26625
OG0011120	AT5G15640	AT5G15640		Mitochondrial substrate carrier family protein	1.18439	0.0770741	-1.26146	OG0011120	Glyma.08G249600, Glyma.18G271700	Glyma.08G249600		Mitochondrial substrate carrier family protein	0.801285	0.608544	-1.40983																	OG0002541	AT1G22990, AT1G71050	AT1G22990	HIPP22	Heavy metal transport/detoxification superfamily protein	-1.18184	-0.0817082	1.26355	OG0006940	Glyma.14G144100, Glyma.17G192300	Glyma.14G144100		haloacid dehalogenase-like hydrolase family protein	-1.1685	-0.105643	1.27414
OG0011122	AT5G43920	AT5G43920		transducin family protein / WD-40 repeat family protein	1.30722	-0.186289	-1.12093	OG0011122	Glyma.03G169100, Glyma.19G170400	Glyma.03G169100		transducin family protein / WD-40 repeat family protein	1.2079	0.0330227	-1.24092																	OG0002546	AT1G55120, AT3G13784, AT3G13790	AT1G55120	FRUCT5	beta-fructofuranosidase 5	-1.19409	-0.0591738	1.25326	OG0006956	Glyma.01G146600, Glyma.09G194200	Glyma.01G146600		protein serine/threonine phosphatases;protein kinases;catalytics;cAMP-dependent protein kinase regulators;ATP binding;protein serine/threonine phosphatases	-1.25433	0.0614846	1.19284
OG0011130	AT5G02270	AT5G02270	ABCI20	non-intrinsic ABC protein 9	1.4141	-0.691812	-0.722292	OG0011130	Glyma.10G145200, Glyma.20G094300	Glyma.10G145200	ATNAP9,NAP9	non-intrinsic ABC protein 9	1.15078	0.136492	-1.28727																	OG0002559	AT1G77700	AT1G77700		Pathogenesis-related thaumatin superfamily protein	-1.23406	0.0188391	1.21522	OG0007055	Glyma.02G163900, Glyma.20G074000	Glyma.02G163900	URED	urease accessory protein D	-1.36004	0.344273	1.01576
OG0011147	AT5G05560	AT5G05560	EMB2771	E3 ubiquitin ligase	1.40064	-0.531011	-0.869625	OG0011147	Glyma.02G258100, Glyma.14G058400	Glyma.02G258100	EMB2771	E3 ubiquitin ligase, putative	1.08915	0.236648	-1.3258																	OG0002563	AT1G65680	AT1G65680	EXPB2	expansin B2	-0.938945	-0.446381	1.38533	OG0007064	Glyma.06G290500, Glyma.12G116400	Glyma.06G290500		ATP binding;protein kinases;protein serine/threonine kinases	-1.09208	-0.23212	1.32419
OG0011149	AT5G39590	AT5G39590		TLD-domain containing nucleolar protein	0.800128	0.60981	-1.40994	OG0011149	Glyma.04G215400, Glyma.06G150801	Glyma.04G215400		TLD-domain containing nucleolar protein	1.24092	-0.0330092	-1.20791																	OG0002582	AT1G17345, AT1G72430	AT1G17345		SAUR-like auxin-responsive protein family	-1.28703	0.135896	1.15113	OG0007077	Glyma.01G144900, Glyma.03G021900	Glyma.01G144900	AtGRF9,GRF9	growth-regulating factor 9	-0.973847	-0.401174	1.37502
OG0011161	AT5G43790	AT5G43790		Pentatricopeptide repeat (PPR) superfamily protein	0.933745	0.452959	-1.3867	OG0011161	Glyma.10G258200, Glyma.20G132900	Glyma.10G258200		Pentatricopeptide repeat (PPR) superfamily protein	1.28095	-0.121461	-1.15949																	OG0002593	AT1G29195	AT1G29195		phosphatidylinositol 4-phosphate 5-kinase MSS4-like protein	-1.12613	-0.177792	1.30392	OG0007110	Glyma.10G071200, Glyma.13G153052	Glyma.10G071200	ATFACE-2,ATFACE2,FACE2,RCE1	farnesylated protein-converting enzyme 2	-1.412	0.637483	0.774516
OG0011186	AT5G53440	AT5G53440		LOW protein: zinc finger CCCH domain protein	1.10826	0.206679	-1.31493	OG0011186	Glyma.04G236700, Glyma.06G127600	Glyma.04G236700			1.39311	-0.485774	-0.907338																	OG0002597	AT1G22260, AT1G22275	AT1G22260	ZYP1a	Myosin heavy chain-related protein	-1.08719	-0.239678	1.32687	OG0007143	Glyma.13G215300, Glyma.15G097900	Glyma.13G215300		NAD(P)-binding Rossmann-fold superfamily protein	-1.40753	0.584842	0.822689
OG0011200	AT5G52820	AT5G52820		WD-40 repeat family protein / notchless protein	1.072	0.262824	-1.33482	OG0011200	Glyma.02G080600, Glyma.16G165100	Glyma.02G080600		WD-40 repeat family protein / notchless protein, putative	1.1563	0.126994	-1.28329																	OG0002612	AT1G07780, AT1G29410, AT5G05590	AT1G07780	PAI1	phosphoribosylanthranilate isomerase 1	-1.40847	0.59393	0.814536	OG0007148	Glyma.02G251200, Glyma.14G065500	Glyma.02G251200		Integral membrane Yip1 family protein	-1.37669	0.408107	0.968587
OG0011204	AT5G57990	AT5G57990	UBP23	ubiquitin-specific protease 23	1.33656	-0.268012	-1.06854	OG0011204	Glyma.02G203500, Glyma.17G074200	Glyma.02G203500	UBP23	ubiquitin-specific protease 23	1.25202	-0.0565045	-1.19551																	OG0002641	AT1G26870	AT1G26870	FEZ	NAC (No Apical Meristem) domain transcriptional regulator superfamily protein	-1.39199	0.479712	0.912275	OG0007183	Glyma.01G023500, Glyma.02G041500	Glyma.01G023500	AGL22,SVP	K-box region and MADS-box transcription factor family protein	-1.41198	0.637254	0.774731
OG0011210	AT5G06430	AT5G06430		Thioredoxin superfamily protein	1.4047	-0.560509	-0.844189	OG0011210	Glyma.09G029200, Glyma.20G204600	Glyma.09G029200		Thioredoxin superfamily protein	0.771885	0.640286	-1.41217																	OG0002644	AT1G51770, AT3G21310	AT1G51770		Core-2/I-branching beta-1%2C6-N-acetylglucosaminyltransferase family protein	-1.38768	0.45773	0.929955	OG0007198	Glyma.05G240800	Glyma.05G240800		Small nuclear ribonucleoprotein family protein	-1.41267	0.649092	0.763576
OG0011221	AT5G58210	AT5G58210		hydroxyproline-rich glycoprotein family protein	1.4	-0.526787	-0.873212	OG0011221	Glyma.09G160700, Glyma.16G210200	Glyma.09G160700		hydroxyproline-rich glycoprotein family protein	0.809765	0.599214	-1.40898																	OG0002651	AT1G16905, AT1G78850, AT1G78860	AT1G16905		Curculin-like (mannose-binding) lectin family protein	-1.28178	0.123424	1.15836	OG0007304	Glyma.08G154600, Glyma.15G273500	Glyma.08G154600			-1.40758	0.585344	0.82224
OG0011267	AT5G60250	AT5G60250		zinc finger (C3HC4-type RING finger) family protein	1.13238	0.167483	-1.29987	OG0011267	Glyma.11G152542, Glyma.12G071900	Glyma.11G152542		zinc finger (C3HC4-type RING finger) family protein	1.12683	0.176644	-1.30348																	OG0002665	AT1G09157, AT5G39650	AT1G09157		transmembrane protein%2C putative (DUF679)	-1.29115	0.145871	1.14528	OG0007386	Glyma.06G003200	Glyma.06G003200	PIP2;8,PIP3B	plasma membrane intrinsic protein 2;8	-1.29997	0.167751	1.13222
OG0011269	AT5G53060	AT5G53060	RCF3	RNA-binding KH domain-containing protein	1.33155	-0.253179	-1.07837	OG0011269	Glyma.04G234100, Glyma.06G130700	Glyma.04G234100		RNA-binding KH domain-containing protein	0.924518	0.464536	-1.38905																	OG0002667	AT1G45688, AT5G42860	AT1G45688		transmembrane protein	-0.839554	-0.5658	1.40535	OG0007499	Glyma.01G191800, Glyma.11G050300	Glyma.01G191800		Major facilitator superfamily protein	-1.22235	-0.00478127	1.22713
OG0011270	AT5G35910	AT5G35910		Polynucleotidyl transferase%2C ribonuclease H fold protein with HRDC domain-containing protein	1.1012	0.217847	-1.31905	OG0011270	Glyma.05G089300, Glyma.17G187400	Glyma.05G089300		Polynucleotidyl transferase, ribonuclease H fold protein with HRDC domain	1.207	0.0347544	-1.24175																	OG0002680	AT1G69490	AT1G69490	NAP	NAC-like%2C activated by AP3/PI	-1.39873	0.518605	0.880122	OG0007540	Glyma.13G257200, Glyma.15G057700	Glyma.13G257200	ATBCA5,BCA5	beta carbonic anhydrase 5	-1.30654	0.184541	1.122
OG0011280	AT5G54110	AT5G54110	MAMI	membrane-associated mannitol-induced	1.29022	-0.143613	-1.14661	OG0011280	Glyma.12G218700, Glyma.13G282300	Glyma.12G218700		PapD-like superfamily protein	1.16086	0.119069	-1.27993																	OG0002685	AT1G03055	AT1G03055	D27	beta-carotene isomerase D27-like protein	-1.13268	-0.166992	1.29967	OG0007612	Glyma.12G168200, Glyma.16G004200	Glyma.12G168200			-1.00426	-0.360186	1.36445
OG0011308	AT5G66750	AT5G66750	CHR1	chromatin remodeling 1	0.917273	0.473542	-1.39082	OG0011308	Glyma.01G175300, Glyma.11G067500	Glyma.01G175300	ATDDM1,CHA1,CHR01,CHR1,DDM1,SOM1,SOM4	chromatin remodeling 1	1.0115	0.350201	-1.3617																	OG0002701	AT1G02260	AT1G02260		Divalent ion symporter	-1.41399	0.728794	0.685195	OG0007697	Glyma.08G321900, Glyma.18G090500	Glyma.08G321900		SWIB/MDM2 domain superfamily protein	-1.41421	0.707107	0.707107
OG0011314	AT5G59900	AT5G59900		Pentatricopeptide repeat (PPR) superfamily protein	1.22003	0.00937047	-1.2294	OG0011314	Glyma.11G098900, Glyma.12G024900	Glyma.11G098900		Pentatricopeptide repeat (PPR) superfamily protein	1.02603	0.329859	-1.35589																	OG0002704	AT1G23710, AT1G70420	AT1G23710		hypothetical protein (DUF1645)	-1.406	0.571179	0.834819	OG0007702	Glyma.10G008300, Glyma.20G087600	Glyma.10G008300	ATBET12,ATBS14B,BET12,BS14B	Target SNARE coiled-coil domain protein	-1.19479	-0.0578565	1.25265
OG0011369	AT5G13390	AT5G13390	NEF1	no exine formation 1	1.41421	-0.707363	-0.70685	OG0011369	Glyma.08G363300, Glyma.18G298700	Glyma.08G363300	NEF1	no exine formation 1	1.23419	-0.0191048	-1.21508																	OG0002739	AT1G21400, AT5G09300, AT5G34780	AT1G21400		Thiamin diphosphate-binding fold (THDP-binding) superfamily protein	-1.18732	-0.071705	1.25902	OG0007806	Glyma.05G210900, Glyma.08G017300	Glyma.05G210900		Pectin lyase-like superfamily protein	-1.40019	0.52802	0.872166
OG0011373	AT5G61150	AT5G61150	VIP4	leo1-like family protein	1.21287	0.0234064	-1.23628	OG0011373	Glyma.04G163400, Glyma.06G202100	Glyma.04G163400	VIP4	leo1-like family protein	0.984698	0.386728	-1.37143																	OG0002752	AT1G79840	AT1G79840	GL2	HD-ZIP IV family of homeobox-leucine zipper protein with lipid-binding START domain-containing protein	-1.41398	0.729059	0.684925	OG0007850	Glyma.09G262200, Glyma.18G230000	Glyma.09G262200			-1.39805	0.514357	0.883688
OG0011375	AT5G49930	AT5G49930	emb1441	zinc knuckle (CCHC-type) family protein	0.92379	0.465445	-1.38923	OG0011375	Glyma.09G031900, Glyma.15G136900	Glyma.09G031900	emb1441	zinc knuckle (CCHC-type) family protein	1.22524	-0.00100083	-1.22424																	OG0002759	AT1G49900, AT3G49930, AT5G67450	AT1G49900		C2H2 type zinc finger transcription factor family	-1.40886	0.597975	0.810886	OG0007927	Glyma.05G012600, Glyma.17G120700	Glyma.05G012600		Plant protein of unknown function (DUF936)	-1.39615	0.502937	0.893211
OG0011386	AT5G05660	AT5G05660	NFXL2	NF-X1-type zinc finger protein NFXL2	1.29909	-0.165522	-1.13357	OG0011386	Glyma.11G230200, Glyma.18G027000	Glyma.11G230200	ATNFXL2	sequence-specific DNA binding transcription factors;zinc ion binding;sequence-specific DNA binding transcription factors	1.04655	0.300466	-1.34702																	OG0002760	AT1G25390	AT1G25390		Protein kinase superfamily protein	-1.41267	0.763453	0.649222	OG0007928	Glyma.03G249600, Glyma.19G247100	Glyma.03G249600		Profilin family protein	-1.4137	0.739741	0.673962
OG0011387	AT5G49650	AT5G49650	XK-2	xylulose kinase-2	1.26258	-0.0795558	-1.18303	OG0011387	Glyma.04G088400, Glyma.06G090401	Glyma.04G088400	XK-2,XK2	xylulose kinase-2	1.37418	-0.397755	-0.976428																	OG0002870	AT3G12620, AT3G55050, AT5G02760	AT3G12620		Protein phosphatase 2C family protein	-0.959159	-0.420426	1.37959	OG0007929	Glyma.01G076100, Glyma.11G164037	Glyma.01G076100		Plastid-lipid associated protein PAP / fibrillin family protein	-1.1908	-0.0652738	1.25608
OG0011392	AT5G12410	AT5G12410		THUMP domain-containing protein	1.1366	0.160461	-1.29707	OG0011392	Glyma.01G226800, Glyma.11G015900	Glyma.01G226800		THUMP domain-containing protein	1.19912	0.0497259	-1.24885																	OG0002884	AT3G60720	AT3G60720	PDLP8	plasmodesmata-located protein 8	-0.816022	-0.59228	1.4083	OG0008032	Glyma.13G245500, Glyma.15G068200	Glyma.13G245500		Protein of unknown function (DUF300)	-0.837049	-0.568649	1.4057
OG0011412	AT5G06540	AT5G06540		Pentatricopeptide repeat (PPR) superfamily protein	1.34714	-0.300878	-1.04627	OG0011412	Glyma.03G205100, Glyma.19G202500	Glyma.03G205100		Pentatricopeptide repeat (PPR) superfamily protein	0.906862	0.486357	-1.39322																	OG0002913	AT3G11110	AT3G11110		RING/U-box superfamily protein	-1.25408	0.0609437	1.19314	OG0008410	Glyma.02G075700, Glyma.16G157600	Glyma.02G075700			-1.41416	0.717944	0.696214
OG0011413	AT5G23290	AT5G23290	PFD5	prefoldin 5	1.19292	0.061343	-1.25426	OG0011413	Glyma.10G286000, Glyma.20G103300	Glyma.10G286000	PFD5	prefoldin 5	1.39776	-0.51263	-0.885135																	OG0002946	AT3G46750	AT3G46750		low-temperature-induced protein	-1.24008	0.0312756	1.20881	OG0008411	Glyma.12G165700, Glyma.16G002200	Glyma.12G165700		RNA-binding KH domain-containing protein	-1.0617	-0.278213	1.33992
OG0011424	AT5G43960	AT5G43960		Nuclear transport factor 2 (NTF2) family protein with RNA binding (RRM-RBD-RNP motifs) domain-containing protein	1.24591	-0.0434927	-1.20242	OG0011424	Glyma.03G167100, Glyma.19G168200	Glyma.03G167100		Nuclear transport factor 2 (NTF2) family protein with RNA binding (RRM-RBD-RNP motifs) domain	1.22621	-0.00293987	-1.22327																	OG0002992	AT3G04940, AT5G28020, AT5G28030	AT3G04940	CYSD1	cysteine synthase D1	-1.34425	0.291672	1.05258	OG0008418	Glyma.08G362600, Glyma.18G299400	Glyma.08G362600		Got1/Sft2-like vescicle transport protein family	-1.40652	0.575644	0.830872
OG0011456	AT5G51050	AT5G51050	APC2	Mitochondrial substrate carrier family protein	0.934079	0.452537	-1.38662	OG0011456	Glyma.04G202800, Glyma.06G162700	Glyma.04G202800		Mitochondrial substrate carrier family protein	1.37233	-0.390299	-0.982029																	OG0003003	AT3G47720, AT5G62520	AT3G47720	SRO4	similar to RCD one 4	-1.4046	0.559759	0.844844	OG0008465	Glyma.01G038700, Glyma.02G026000	Glyma.01G038700			-1.32999	0.248661	1.08133
OG0011458	AT5G06760	AT5G06760	LEA4-5	Late Embryogenesis Abundant 4-5	1.41309	-0.65775	-0.75534	OG0011458	Glyma.03G144400, Glyma.19G147200	Glyma.03G144400	LEA4-5	Late Embryogenesis Abundant 4-5	1.36347	-0.356611	-1.00686																	OG0003030	AT5G56970	AT5G56970	CKX3	cytokinin oxidase 3	-1.24163	0.034509	1.20713	OG0008532	Glyma.13G100600, Glyma.17G059300	Glyma.13G100600	emb2191	Cytidine/deoxycytidylate deaminase family protein	-1.08377	-0.24493	1.3287
OG0011476	AT5G53800	AT5G53800		nucleic acid-binding protein	0.93956	0.4456	-1.38516	OG0011476	Glyma.12G223300, Glyma.13G278100	Glyma.12G223300			1.26604	-0.087262	-1.17878																	OG0003031	AT5G06610	AT5G06610		lipase (DUF620)	-0.820819	-0.586933	1.40775	OG0008752	Glyma.07G035300, Glyma.16G004700	Glyma.07G035300		Ribosomal protein L18ae family	-1.23445	0.0196387	1.21481
OG0011482	AT5G61440	AT5G61440	ACHT5	atypical CYS HIS rich thioredoxin 5	1.05297	0.291092	-1.34407	OG0011482	Glyma.04G167500, Glyma.06G195100	Glyma.04G167500	ACHT4	atypical CYS HIS rich thioredoxin 4	1.41401	-0.686256	-0.727754																	OG0003104	AT5G24900, AT5G24910	AT5G24900	CYP714A2	cytochrome P450%2C family 714%2C subfamily A%2C polypeptide 2	-1.39772	0.512341	0.885377	OG0008896	Glyma.10G147100, Glyma.20G097600	Glyma.10G147100			-1.35707	0.333888	1.02318
OG0011491	AT5G18810	AT5G18810	SCL28	SC35-like splicing factor 28	1.25426	-0.0613263	-1.19293	OG0011491	Glyma.07G252700, Glyma.17G021700	Glyma.07G252700	SCL28	SC35-like splicing factor 28	0.849782	0.554089	-1.40387																	OG0003115	AT5G65890	AT5G65890	ACR1	ACT domain repeat 1	-0.89339	-0.502721	1.39611	OG0008940	Glyma.11G194000, Glyma.12G079900	Glyma.11G194000		S-adenosyl-L-methionine-dependent methyltransferases superfamily protein	-1.29434	0.153699	1.14064
OG0011511	AT5G67100	AT5G67100	ICU2	DNA-directed DNA polymerase	0.852305	0.551181	-1.40349	OG0011511	Glyma.01G187400, Glyma.13G029600	Glyma.01G187400	ICU2	DNA-directed DNA polymerases	1.07466	0.258799	-1.33346																	OG0003204	AT5G06800	AT5G06800		myb-like HTH transcriptional regulator family protein	-0.75582	-0.657248	1.41307	OG0009020	Glyma.07G006600, Glyma.08G207200	Glyma.07G006600	TIC20	translocon at the inner envelope membrane of chloroplasts 20	-1.41368	0.740606	0.67307
OG0011533	AT5G61330	AT5G61330		rRNA processing protein-like protein	1.35507	-0.327054	-1.02802	OG0011533	Glyma.09G089400, Glyma.18G253900	Glyma.09G089400		rRNA processing protein-related	1.25606	-0.0652369	-1.19082																	OG0003227	AT5G11720	AT5G11720		Glycosyl hydrolases family 31 protein	-1.33314	0.257857	1.07529	OG0009275	Glyma.10G160800, Glyma.20G227600	Glyma.10G160800		Calcium-binding EF hand family protein	-1.10658	-0.209343	1.31592
OG0011547	AT5G23080	AT5G23080	TGH	SWAP (Suppressor-of-White-APricot)/surp domain-containing protein	0.979746	0.393345	-1.37309	OG0011547	Glyma.05G015200, Glyma.17G123700	Glyma.05G015200	TGH	SWAP (Suppressor-of-White-APricot)/surp domain-containing protein	1.12451	0.180451	-1.30496																	OG0003449	AT2G38310	AT2G38310	PYL4	PYR1-like 4	-1.08041	-0.250066	1.33048	OG0009308	Glyma.09G005400, Glyma.15G110000	Glyma.09G005400		B-cell receptor-associated 31-like	-0.954023	-0.427079	1.3811
OG0011564	AT5G10490	AT5G10490	MSL2	MSCS-like 2	1.41417	-0.697064	-0.717102	OG0011564	Glyma.01G023200, Glyma.09G199100	Glyma.01G023200	MSL2	MSCS-like 2	1.40249	-0.543865	-0.858624																	OG0003464	AT2G40150, AT2G40160, AT3G55990	AT2G40150	TBL28	TRICHOME BIREFRINGENCE-LIKE 28	-1.40395	0.554697	0.849254	OG0009591	Glyma.08G173700, Glyma.15G253700	Glyma.08G173700	PSBR	photosystem II subunit R	-0.971191	-0.404681	1.37587
OG0011579	AT5G16280	AT5G16280		Tetratricopeptide repeat (TPR)-like superfamily protein	1.05414	0.289384	-1.34352	OG0011579	Glyma.03G202700, Glyma.19G200400	Glyma.03G202700		Tetratricopeptide repeat (TPR)-like superfamily protein	1.3232	-0.229336	-1.09387																	OG0003479	AT2G20680, AT4G28320	AT2G20680	MAN2	Glycosyl hydrolase superfamily protein	-0.773137	-0.638953	1.41209	OG0009621	Glyma.01G064400, Glyma.02G122200	Glyma.01G064400		Chaperone DnaJ-domain superfamily protein	-1.40546	0.566656	0.838802
OG0011596	AT5G05930	AT5G05930	GC1	guanylyl cyclase 1	1.11426	0.197072	-1.31133	OG0011596	Glyma.11G225300, Glyma.18G032000	Glyma.11G225300	ATGC1,GC1	guanylyl cyclase 1	1.39187	-0.479075	-0.912793																	OG0003522	AT2G42380, AT3G58120	AT2G42380	BZIP34	Basic-leucine zipper (bZIP) transcription factor family protein	-1.20898	-0.0309463	1.23992	OG0009633	Glyma.11G183600, Glyma.12G088900	Glyma.11G183600		F-box/RNI-like superfamily protein	-1.28933	0.141466	1.14787
OG0011665	AT5G41190	AT5G41190		RNA-binding NOB1-like protein	1.13234	0.16756	-1.2999	OG0011665	Glyma.05G206400, Glyma.08G013300	Glyma.05G206400			1.22589	-0.00229056	-1.2236																	OG0003531	AT2G29720, AT2G35660	AT2G29720	CTF2B	FAD/NAD(P)-binding oxidoreductase family protein	-1.408	0.818686	0.589313	OG0009674	Glyma.13G073500, Glyma.20G047800	Glyma.13G073500		RINT-1 / TIP-1 family	-1.16062	-0.11949	1.28011
OG0011681	AT5G63120	AT5G63120		P-loop containing nucleoside triphosphate hydrolases superfamily protein	1.0405	0.30922	-1.34972	OG0011681	Glyma.05G041000, Glyma.17G085300	Glyma.05G041000		P-loop containing nucleoside triphosphate hydrolases superfamily protein	0.826563	0.580496	-1.40706																	OG0003533	AT1G07720, AT2G28630	AT1G07720	KCS3	3-ketoacyl-CoA synthase 3	-1.41199	0.637319	0.77467	OG0009675	Glyma.07G006100, Glyma.08G206700	Glyma.07G006100			-0.889472	-0.507435	1.39691
OG0011705	AT5G58510	AT5G58510		Rab3 GTPase-activating protein catalytic protein	1.28398	-0.128632	-1.15535	OG0011705	Glyma.11G165900, Glyma.18G058700	Glyma.11G165900			1.36173	-0.350295	-1.01143																	OG0003563	AT2G35770, AT2G35780, AT3G07990	AT2G35770	scpl28	serine carboxypeptidase-like 28	-1.12982	-0.171729	1.30155	OG0009744	Glyma.05G043300, Glyma.17G125800	Glyma.05G043300	ATPIMT1,PIMT1	protein-l-isoaspartate methyltransferase 1	-1.04166	-0.307542	1.34921
OG0011724	AT5G13480	AT5G13480	FY	Transducin/WD40 repeat-like superfamily protein	1.41347	-0.667014	-0.746455	OG0011724	Glyma.13G198200, Glyma.15G236500	Glyma.13G198200	FY	Transducin/WD40 repeat-like superfamily protein	1.34286	-0.287319	-1.05554																	OG0003580	AT2G22480	AT2G22480	PFK5	phosphofructokinase 5	-1.2762	0.110376	1.16582	OG0009765	Glyma.13G263200, Glyma.15G241100	Glyma.13G263200		O-methyltransferase family protein	-1.15295	-0.13277	1.28572
OG0011730	AT5G04010	AT5G04010		F-box family protein	1.4132	-0.660137	-0.753058	OG0011730	Glyma.02G191900, Glyma.20G106000	Glyma.02G191900		F-box family protein	1.37433	-0.398342	-0.975986																	OG0003621	AT2G41210, AT3G07960, AT3G56960	AT2G41210	PIP5K5	phosphatidylinositol- 4-phosphate 5-kinase 5	-1.16503	-0.111761	1.27679	OG0009952	Glyma.02G303200, Glyma.14G010700	Glyma.02G303200			-0.986165	-0.384761	1.37093
OG0011737	AT5G56290	AT5G56290	PEX5	peroxin 5	1.11435	0.196921	-1.31127	OG0011737	Glyma.04G116700, Glyma.06G320100	Glyma.04G116700	ATPEX5,PEX5	peroxin 5	1.15376	0.13137	-1.28513																	OG0003635	AT2G38460, AT5G03570	AT2G38460	IREG1	iron regulated 1	-1.35829	0.338136	1.02015	OG0010043	Glyma.13G062400, Glyma.19G023300	Glyma.13G062400		Reticulon family protein	-1.2091	-0.0307133	1.23981
OG0011772	AT5G57160	AT5G57160	ATLIG4	DNA ligase IV	1.20363	0.0411984	-1.24482	OG0011772	Glyma.09G060132, Glyma.15G166700	Glyma.09G060132	ATLIG4,LIG4	DNA ligase IV	1.41005	-0.611105	-0.798944																	OG0003638	AT2G20700, AT4G28280	AT2G20700	LLG2	LORELEI-LIKE-GPI ANCHORED PROTEIN 2	-1.29991	0.167598	1.13232	OG0010076	Glyma.09G043900, Glyma.15G149200	Glyma.09G043900		Transducin/WD40 repeat-like superfamily protein	-1.37305	0.393162	0.979883
OG0011774	AT5G19900	AT5G19900		PRLI-interacting factor	0.796086	0.614225	-1.41031	OG0011774	Glyma.10G294900, Glyma.20G244700	Glyma.10G294900		PRLI-interacting factor, putative	1.04421	0.303856	-1.34807																	OG0003685	AT2G22450, AT5G64300	AT2G22450	RIBA2	riboflavin biosynthesis protein	-1.41218	0.640355	0.77182	OG0010158	Glyma.07G246500, Glyma.17G027500	Glyma.07G246500			-1.35581	0.329571	1.02624
OG0011799	AT5G02050	AT5G02050		Mitochondrial glycoprotein family protein	1.32177	-0.225339	-1.09643	OG0011799	Glyma.07G137100, Glyma.18G187800	Glyma.07G137100		Mitochondrial glycoprotein family protein	1.03536	0.316605	-1.35196																	OG0003693	AT2G44140, AT3G59950	AT2G44140		Peptidase family C54 protein	-1.03619	-0.315407	1.3516	OG0010205	Glyma.12G095500	Glyma.12G095500			-1.04142	-0.307896	1.34931
OG0011817	AT5G04050	AT5G04050		RNA-directed DNA polymerase (reverse transcriptase)	1.37578	-0.404292	-0.971485	OG0011817	Glyma.16G116350, Glyma.16G222000	Glyma.16G116350		RNA-directed DNA polymerase (reverse transcriptase)	1.2752	-0.108067	-1.16713																	OG0003735	AT2G16230, AT4G34480	AT2G16230		O-Glycosyl hydrolases family 17 protein	-1.38701	0.454459	0.932555	OG0010354	Glyma.10G207400, Glyma.20G183500	Glyma.10G207400			-1.38406	0.440491	0.943574
OG0011818	AT5G48820	AT5G48820	ICK6	inhibitor/interactor with cyclin-dependent kinase	1.40897	-0.809899	-0.599066	OG0011818	Glyma.08G354300, Glyma.18G170800	Glyma.08G354300	ICK6,KRP3	inhibitor/interactor with cyclin-dependent kinase	0.779916	0.631706	-1.41162																	OG0003737	AT2G39470	AT2G39470	PnsL1	PsbP-like protein 2	-1.15109	-0.135958	1.28705	OG0010363	Glyma.02G143400, Glyma.10G031000	Glyma.02G143400			-1.28134	0.122383	1.15896
OG0011823	AT5G53950	AT5G53950	CUC2	NAC (No Apical Meristem) domain transcriptional regulator superfamily protein	1.1717	0.0999547	-1.27166	OG0011823	Glyma.12G226500, Glyma.13G274300	Glyma.12G226500	ANAC098,ATCUC2,CUC2	NAC (No Apical Meristem) domain transcriptional regulator superfamily protein	0.800716	0.609166	-1.40988																	OG0003760	AT1G42560, AT2G33670	AT1G42560	MLO9	Seven transmembrane MLO family protein	-0.90085	-0.49369	1.39454	OG0010366	Glyma.04G188800, Glyma.06G176800	Glyma.04G188800	WNK3	with no lysine (K) kinase 3	-1.15962	-0.12123	1.28085
OG0011831	AT5G17790	AT5G17790	VAR3	zinc finger (Ran-binding) family protein	1.37226	-0.390018	-0.98224	OG0011831	Glyma.03G007200, Glyma.19G118900	Glyma.03G007200	VAR3	zinc finger (Ran-binding) family protein	1.26908	-0.0940969	-1.17498																	OG0003773	AT2G30340, AT2G40470	AT2G30340	LBD13	LOB domain-containing protein 13	-1.40596	0.570858	0.835102	OG0010409	Glyma.13G362100, Glyma.15G011700	Glyma.13G362100			-1.08957	-0.236004	1.32557
OG0011833	AT5G64420	AT5G64420		DNA polymerase V family	1.3757	-0.403976	-0.971725	OG0011833	Glyma.13G254600, Glyma.15G060100	Glyma.13G254600		DNA polymerase V family	0.864315	0.537234	-1.40155																	OG0003801	AT2G17300, AT4G35320	AT2G17300		hypothetical protein	-0.906209	-0.487156	1.39336	OG0010442	Glyma.17G093000, Glyma.U031407	Glyma.17G093000		DNA glycosylase superfamily protein	-1.38372	0.438914	0.944809
OG0011851	AT5G20320	AT5G20320	DCL4	dicer-like 4	0.791638	0.619061	-1.4107	OG0011851	Glyma.13G156500, Glyma.17G104100	Glyma.13G156500	ATDCL4,DCL4	dicer-like 4	1.1591	0.122137	-1.28124																	OG0003808	AT2G21180	AT2G21180		transmembrane protein	-1.40037	0.529206	0.871159	OG0010682	Glyma.10G207200, Glyma.20G183600	Glyma.10G207200			-1.38427	0.441435	0.942834
OG0011864	AT5G14770	AT5G14770		PPR repeat protein	1.21633	0.0166602	-1.23299	OG0011864	Glyma.07G194900, Glyma.13G181601	Glyma.07G194900		Tetratricopeptide repeat (TPR)-like superfamily protein	1.34	-0.278469	-1.06153																	OG0003809	AT2G41120	AT2G41120		DUF309 domain protein	-1.05226	-0.292132	1.3444	OG0010913	Glyma.13G165800, Glyma.17G113600	Glyma.13G165800		Tetratricopeptide repeat (TPR)-like superfamily protein	-1.35603	0.330313	1.02571
OG0011875	AT5G58760	AT5G58760	DDB2	damaged DNA binding 2	1.16503	0.111768	-1.2768	OG0011875	Glyma.02G226300, Glyma.14G193200	Glyma.02G226300	DDB2	damaged DNA binding 2	1.3175	-0.213603	-1.10389																	OG0003820	AT1G15100, AT2G01150	AT1G15100	RHA2A	RING-H2 finger A2A	-1.3773	0.410634	0.966662	OG0011083	Glyma.06G308200, Glyma.12G096600	Glyma.06G308200		Tetratricopeptide repeat (TPR)-like superfamily protein	-0.974422	-0.400413	1.37483
OG0011904	AT5G11850	AT5G11850		Protein kinase superfamily protein	1.03178	0.321709	-1.35349	OG0011904	Glyma.14G094400, Glyma.17G229100	Glyma.14G094400		Protein kinase superfamily protein	0.893701	0.502346	-1.39605																	OG0003821	AT2G36590, AT2G39890, AT3G55740	AT2G36590	ProT3	proline transporter 3	-1.26139	0.0769127	1.18448	OG0011182	Glyma.11G237900, Glyma.18G019400	Glyma.11G237900		Eukaryotic aspartyl protease family protein	-1.41019	0.612789	0.797402
OG0011929	AT5G10700	AT5G10700		Peptidyl-tRNA hydrolase II (PTH2) family protein	0.843102	0.561752	-1.40485	OG0011929	Glyma.04G075900, Glyma.06G077100	Glyma.04G075900		Peptidyl-tRNA hydrolase II (PTH2) family protein	1.39251	-0.482512	-0.909998																	OG0003830	AT1G06430, AT2G30950	AT1G06430	FTSH8	FTSH protease 8	-1.41353	0.66865	0.744878	OG0011192	Glyma.08G290000, Glyma.18G134500	Glyma.08G290000			-1.37003	0.381285	0.98875
OG0011936	AT5G09420	AT5G09420	TOC64-V	translocon at the outer membrane of chloroplasts 64-V	1.03589	0.315839	-1.35173	OG0011936	Glyma.08G178700, Glyma.15G053800	Glyma.08G178700	ATTOC64-V,MTOM64,TOC64-V	translocon at the outer membrane of chloroplasts 64-V	1.22302	0.0034519	-1.22647																	OG0003854	AT2G33170, AT5G63930	AT2G33170		Leucine-rich repeat receptor-like protein kinase family protein	-1.11444	-0.196774	1.31122	OG0011203	Glyma.08G336300, Glyma.18G071400	Glyma.08G336300			-1.29708	0.160488	1.13659
OG0012669	AT2G35920	AT2G35920		RNA helicase family protein	0.758374	0.654569	-1.41294	OG0012669	Glyma.02G195500	Glyma.02G195500		RNA helicase family protein	0.903112	0.490936	-1.39405																	OG0003935	AT2G22240, AT4G39800, AT5G10170	AT2G22240	MIPS2	myo-inositol-1-phosphate synthase 2	-1.4136	0.670675	0.742924	OG0011388	Glyma.11G234100, Glyma.18G022900	Glyma.11G234100		Heavy metal transport/detoxification superfamily protein	-1.22474	0	1.22474
OG0012719	AT2G38660	AT2G38660		Amino acid dehydrogenase family protein	1.39787	-0.513298	-0.884576	OG0012719	Glyma.03G000600	Glyma.03G000600		Amino acid dehydrogenase family protein	0.880801	0.517797	-1.3986																	OG0003956	AT2G42140, AT3G58000	AT2G42140		VQ motif-containing protein	-1.22667	0.00386001	1.22281	OG0011417	Glyma.08G349600, Glyma.18G166700	Glyma.08G349600		B-cell receptor-associated protein 31-like	-1.40511	0.5638	0.841308
OG0012758	AT2G03670	AT2G03670	CDC48B	cell division cycle 48B	1.07696	0.255325	-1.33228	OG0012758	Glyma.02G118800	Glyma.02G118800	CDC48B	cell division cycle 48B	1.36135	-0.348962	-1.01239																	OG0003957	AT2G24370, AT4G31230	AT2G24370		kinase with adenine nucleotide alpha hydrolases-like domain-containing protein	-1.4142	0.711729	0.702474	OG0011451	Glyma.09G227600, Glyma.12G009100	Glyma.09G227600	RLF	reduced lateral root formation	-0.834504	-0.571537	1.40604
OG0012781	AT2G36740	AT2G36740	SWC2	DNA binding protein SWC2	1.39137	-0.476435	-0.914934	OG0012781	Glyma.05G136000	Glyma.05G136000	ATSWC2,SWC2	sequence-specific DNA binding transcription factors;DNA binding;DNA binding	1.26035	-0.0746279	-1.18572																	OG0003967	AT2G47485, AT3G62650	AT2G47485		hypothetical protein	-1.1068	-0.209002	1.3158	OG0011469	Glyma.11G249100, Glyma.18G008200	Glyma.11G249100			-1.40305	0.547946	0.855105
OG0012787	AT2G14050	AT2G14050	MCM9	minichromosome maintenance 9	1.40368	-0.552625	-0.851053	OG0012787	Glyma.15G055000	Glyma.15G055000	MCM9	minichromosome maintenance 9	1.1342	0.164462	-1.29867																	OG0004013	AT1G12550, AT2G45630, AT5G28310	AT1G12550	HPR3	D-isomer specific 2-hydroxyacid dehydrogenase family protein	-1.36653	0.367931	0.998603	OG0011545	Glyma.10G285900, Glyma.20G103400	Glyma.10G285900		TCP family transcription factor	-1.35341	0.321451	1.03196
OG0012810	AT2G45280	AT2G45280	RAD51C	RAS associated with diabetes protein 51C	0.742605	0.671004	-1.41361	OG0012810	Glyma.03G027600	Glyma.03G027600	ATRAD51C,RAD51C	RAS associated with diabetes protein 51C	1.20455	0.0394341	-1.24399																	OG0004018	AT1G09940, AT1G58290, AT2G31250	AT1G09940	HEMA2	Glutamyl-tRNA reductase family protein	-0.930624	-0.456889	1.38751	OG0011559	Glyma.03G171300, Glyma.19G172400	Glyma.03G171300		Oligosaccaryltransferase	-0.950418	-0.431725	1.38214
OG0012817	AT2G04740	AT2G04740		ankyrin repeat family protein	1.41085	-0.789842	-0.621008	OG0012817	Glyma.20G057100	Glyma.20G057100		ankyrin repeat family protein	0.956457	0.423932	-1.38039																	OG0004022	AT2G47710, AT5G49050	AT2G47710		Adenine nucleotide alpha hydrolases-like superfamily protein	-1.31696	0.212137	1.10482	OG0011599	Glyma.05G246600, Glyma.08G0548002	Glyma.05G246600	AtPOT1b	Nucleic acid-binding, OB-fold-like protein	-1.37505	0.4013	0.973751
OG0012831	AT2G27790	AT2G27790		RNA-binding (RRM/RBD/RNP motifs) family protein	1.40814	-0.590644	-0.817491	OG0012831	Glyma.12G050500	Glyma.12G050500		RNA-binding (RRM/RBD/RNP motifs) family protein	1.16177	0.117485	-1.27925																	OG0004089	AT4G33590, AT4G33600	AT4G33590		transmembrane protein	-1.03012	-0.324076	1.35419	OG0011884	Glyma.02G253000, Glyma.14G063500	Glyma.02G253000		RING/FYVE/PHD zinc finger superfamily protein	-1.01756	-0.34176	1.35932
OG0012841	AT2G40650	AT2G40650		PRP38 family protein	1.37934	-0.419365	-0.959975	OG0012841	Glyma.10G149900	Glyma.10G149900		PRP38 family protein	1.34804	-0.303766	-1.04428																	OG0004104	AT4G27430	AT4G27430	CIP7	COP1-interacting protein 7	-1.38323	0.436669	0.946565	OG0011887	Glyma.13G108200, Glyma.17G051200	Glyma.13G108200	ATBRXL4,BRX-LIKE4,BRXL4	BREVIS RADIX-like 4	-0.915845	-0.475309	1.39115
OG0012856	AT2G03800	AT2G03800	GEK1	D-aminoacyl-tRNA deacylase	0.923759	0.465484	-1.38924	OG0012856	Glyma.05G183800	Glyma.05G183800	GEK1	D-aminoacyl-tRNA deacylases	0.962429	0.416169	-1.3786																	OG0004110	AT4G00080	AT4G00080	UNE11	Plant invertase/pectin methylesterase inhibitor superfamily protein	-0.947739	-0.435165	1.3829	OG0011941	Glyma.16G058100, Glyma.19G070900	Glyma.16G058100	MPL1	Myzus persicae-induced lipase 1	-0.914231	-0.477302	1.39153
OG0012923	AT2G45000	AT2G45000	EMB2766	structural constituent of nuclear pore	1.4135	-0.745681	-0.667818	OG0012923	Glyma.01G074700	Glyma.01G074700		Nucleoporin autopeptidase	1.3009	-0.17009	-1.13081																	OG0004120	AT4G33980, AT5G42900	AT4G33980		hypothetical protein	-0.783875	-0.627452	1.41133	OG0012628	Glyma.12G232500	Glyma.12G232500		PETG	-0.913842	-0.477782	1.39162
OG0012935	AT2G05760	AT2G05760		Xanthine/uracil permease family protein	0.828516	0.5783	-1.40682	OG0012935	Glyma.20G056900	Glyma.20G056900		Xanthine/uracil permease family protein	1.01698	0.342579	-1.35956																	OG0004128	AT4G27310, AT5G54470	AT4G27310	BBX28	B-box type zinc finger family protein	-1.26323	0.0809922	1.18224	OG0012658	Glyma.15G208300	Glyma.15G208300		photosystem II reaction center protein M	-1.26149	0.0771312	1.18436
OG0012937	AT2G14660	AT2G14660		thymocyte nuclear-like protein	1.4142	-0.702437	-0.711767	OG0012937	Glyma.01G241600	Glyma.01G241600			1.33088	-0.251243	-1.07964																	OG0004295	AT1G02816, AT4G02370	AT1G02816		pectinesterase (Protein of unknown function%2C DUF538)	-1.26172	0.0776475	1.18407	OG0012886	Glyma.03G068800	Glyma.03G068800			-1.11253	-0.199852	1.31238
OG0012950	AT2G39260	AT2G39260		regulator of nonsense transcripts UPF2	0.778288	0.633451	-1.41174	OG0012950	Glyma.09G087900	Glyma.09G087900		binding;RNA binding	1.12997	0.171477	-1.30145																	OG0004327	AT4G34920, AT4G34930, AT4G38690	AT4G34920		PLC-like phosphodiesterases superfamily protein	-1.35144	0.314883	1.03656	OG0012949	Glyma.02G206800	Glyma.02G206800			-0.980241	-0.392685	1.37293
OG0012960	AT2G44880	AT2G44880	AHG11	Pentatricopeptide repeat (PPR-like) superfamily protein	0.751809	0.661442	-1.41325	OG0012960	Glyma.18G252800	Glyma.18G252800		Pentatricopeptide repeat (PPR-like) superfamily protein	1.01118	0.350637	-1.36182																	OG0004335	AT3G23730, AT4G14130	AT3G23730	XTH16	xyloglucan endotransglucosylase/hydrolase 16	-1.08322	-0.245771	1.32899	OG0013045	Glyma.16G120900	Glyma.16G120900			-1.15485	-0.129494	1.28435
OG0012962	AT2G03380	AT2G03380		Pentatricopeptide repeat (PPR) superfamily protein	0.766637	0.645857	-1.41249	OG0012962	Glyma.07G226200	Glyma.07G226200		Pentatricopeptide repeat (PPR) superfamily protein	0.978264	0.395317	-1.37358																	OG0004340	AT4G33550	AT4G33550		Bifunctional inhibitor/lipid-transfer protein/seed storage 2S albumin superfamily protein	-1.39917	0.521419	0.87775	OG0013362	Glyma.03G032900	Glyma.03G032900	MEE44	Nucleotidyltransferase family protein	-1.26622	0.0876624	1.17856
OG0012992	AT2G38280	AT2G38280	FAC1	AMP deaminase%2C putative / myoadenylate deaminase	1.30959	-0.192475	-1.11711	OG0012992	Glyma.03G055900	Glyma.03G055900	ATAMPD,FAC1	AMP deaminase, putative / myoadenylate deaminase, putative	1.34079	-0.280881	-1.0599																	OG0004370	AT4G18540	AT4G18540		transmembrane protein	-1.15513	-0.129014	1.28414	OG0013580	Glyma.01G206100	Glyma.01G206100			-1.0374	-0.313673	1.35108
OG0012994	AT2G04620	AT2G04620		zinc transporter-like protein	0.768538	0.643841	-1.41238	OG0012994	Glyma.08G102000	Glyma.08G102000		Cation efflux family protein	1.40746	-0.584144	-0.823312																	OG0004410	AT4G33070, AT5G01320, AT5G01330	AT4G33070		Thiamine pyrophosphate dependent pyruvate decarboxylase family protein	-1.34725	0.30122	1.04603	OG0013613	Glyma.09G209600	Glyma.09G209600	VPS25	E2F/DP family winged-helix DNA-binding domain	-1.25104	0.0544044	1.19664
OG0013010	AT2G18510	AT2G18510	emb2444	RNA-binding (RRM/RBD/RNP motifs) family protein	1.25078	-0.0538384	-1.19694	OG0013010	Glyma.09G001000	Glyma.09G001000	emb2444	RNA-binding (RRM/RBD/RNP motifs) family protein	1.02556	0.33053	-1.35609																	OG0004441	AT1G33700, AT4G10060, AT5G49900	AT1G33700		Beta-glucosidase%2C GBA2 type family protein	-0.932184	-0.454926	1.38711	OG0013628	Glyma.02G078600	Glyma.02G078600		NAD(P)-binding Rossmann-fold superfamily protein	-1.38842	0.461384	0.92704
OG0013033	AT2G28600	AT2G28600		P-loop containing nucleoside triphosphate hydrolases superfamily protein	1.19619	0.0552462	-1.25143	OG0013033	Glyma.02G165400	Glyma.02G165400		P-loop containing nucleoside triphosphate hydrolases superfamily protein	0.930993	0.456425	-1.38742																	OG0004443	AT4G19880, AT5G44990, AT5G45020	AT4G19880		Glutathione S-transferase family protein	-1.41279	0.761383	0.651404	OG0013644	Glyma.10G264300	Glyma.10G264300	MED21	mediator 21	-1.30821	0.188864	1.11934
OG0013046	AT2G32990	AT2G32990	GH9B8	glycosyl hydrolase 9B8	1.12153	0.185306	-1.30684	OG0013046	Glyma.02G269400	Glyma.02G269400	AtGH9B8,GH9B8	glycosyl hydrolase 9B8	1.34199	-0.284596	-1.05739																	OG0004454	AT1G22180, AT4G08690	AT1G22180		Sec14p-like phosphatidylinositol transfer family protein	-1.26562	0.0863249	1.1793	OG0013839	Glyma.20G205100	Glyma.20G205100		P-loop containing nucleoside triphosphate hydrolases superfamily protein	-0.803324	-0.606308	1.40963
OG0013096	AT2G06990	AT2G06990	HEN2	RNA helicase%2C ATP-dependent%2C SK12/DOB1 protein	0.774616	0.637377	-1.41199	OG0013096	Glyma.08G027700	Glyma.08G027700	HEN2	RNA helicase, ATP-dependent, SK12/DOB1 protein	1.06376	0.275152	-1.33892																	OG0004464	AT4G09960	AT4G09960	STK	K-box region and MADS-box transcription factor family protein	-1.33996	0.278332	1.06162	OG0013862	Glyma.11G145300	Glyma.11G145300	TPST	tyrosylprotein sulfotransferase	-1.31448	0.20546	1.10902
OG0013134	AT2G32120	AT2G32120	HSP70T-2	heat-shock protein 70T-2	1.11643	0.193581	-1.31001	OG0013134	Glyma.01G238600	Glyma.01G238600	HSP70T-2	heat-shock protein 70T-2	0.820556	0.587227	-1.40778																	OG0004484	AT1G02390, AT4G01950	AT1G02390	GPAT2	glycerol-3-phosphate acyltransferase 2	-1.40449	0.558889	0.845603	OG0014158	Glyma.20G082000	Glyma.20G082000			-1.24151	0.034245	1.20726
OG0013162	AT2G26140	AT2G26140	ftsh4	FTSH protease 4	1.26621	-0.0876483	-1.17857	OG0013162	Glyma.14G096000	Glyma.14G096000	ftsh4	FTSH protease 4	1.34984	-0.309611	-1.04023																	OG0004485	AT3G22540, AT4G14819	AT3G22540		hypothetical protein (DUF1677)	-1.41144	0.782353	0.629089	OG0014386	Glyma.13G241600	Glyma.13G241600		alpha 1,4-glycosyltransferase family protein	-1.05112	-0.2938	1.34492
OG0013205	AT2G35790	AT2G35790		transmembrane protein	0.93287	0.454062	-1.38693	OG0013205	Glyma.17G183500	Glyma.17G183500			1.00107	0.364568	-1.36563																	OG0004496	AT4G26540, AT5G56040	AT4G26540		Leucine-rich repeat receptor-like protein kinase family protein	-1.32505	0.234534	1.09052	OG0014480	Glyma.05G249000	Glyma.05G249000		tetratricopeptide repeat (TPR)-containing protein	-1.41206	0.63847	0.77359
OG0013221	AT2G02560	AT2G02560	CAND1	cullin-associated and neddylation dissociated	1.24785	-0.0476	-1.20025	OG0013221	Glyma.17G002000	Glyma.17G002000	ATCAND1,CAND1,ETA2,HVE,TIP120	cullin-associated and neddylation dissociated	0.831004	0.575495	-1.4065																	OG0004511	AT4G31805, AT5G10890	AT4G31805		WRKY family transcription factor	-0.771781	-0.640397	1.41218	OG0014641	Glyma.20G054400	Glyma.20G054400		ARM repeat superfamily protein	-1.4142	0.702107	0.712095
OG0013230	AT2G26000	AT2G26000	BRIZ2	zinc finger (C3HC4-type RING finger) family protein	1.13365	0.165386	-1.29903	OG0013230	Glyma.15G005300	Glyma.15G005300	BRIZ2	zinc finger (C3HC4-type RING finger) family protein	1.08676	0.240344	-1.3271																	OG0004536	AT1G19715	AT1G19715		Mannose-binding lectin superfamily protein	-1.22205	-0.00536621	1.22742	OG0014668	Glyma.13G197000	Glyma.13G197000		glycoside hydrolase family 2 protein	-0.870293	-0.530225	1.40052
OG0013231	AT2G32600	AT2G32600		hydroxyproline-rich glycoprotein family protein	1.40899	-0.809665	-0.599324	OG0013231	Glyma.15G005900	Glyma.15G005900		hydroxyproline-rich glycoprotein family protein	1.22805	-0.00664028	-1.22141																	OG0004541	AT1G75810	AT1G75810		transmembrane protein	-0.799701	-0.610277	1.40998	OG0014684	Glyma.20G189700	Glyma.20G189700		mRNA splicing factor, thioredoxin-like U5 snRNP	-1.11454	-0.196619	1.31116
OG0013282	AT4G33760	AT4G33760		tRNA synthetase class II (D%2C K and N) family protein	0.784362	0.626928	-1.41129	OG0013282	Glyma.05G236700	Glyma.05G236700		tRNA synthetase class II (D, K and N) family protein	1.34129	-0.282445	-1.05885																	OG0004574	AT1G18990, AT1G74830	AT1G18990		myosin-binding protein%2C putative (Protein of unknown function%2C DUF593)	-0.893896	-0.502111	1.39601	OG0014699	Glyma.08G051300	Glyma.08G051300		Glycosyltransferase family 29 (sialyltransferase) family protein	-1.03895	-0.311457	1.3504
OG0013319	AT4G10090	AT4G10090	ELP6	elongator protein 6	0.809203	0.599835	-1.40904	OG0013319	Glyma.08G340700	Glyma.08G340700	ELP6	elongator protein 6	1.32018	-0.220946	-1.09923																	OG0004624	AT1G44120, AT1G77460	AT1G44120		CELLULOSE SYNTHASE INTERACTIVE 2	-1.41409	0.691026	0.723066	OG0014761	Glyma.19G140500	Glyma.19G140500			-1.37685	0.408767	0.968085
OG0013337	AT4G35800	AT4G35800	NRPB1	RNA polymerase II large subunit	1.16045	0.119783	-1.28024	OG0013337	Glyma.11G081200	Glyma.11G081200	NRPB1,RNA_POL_II_LS,RNA_POL_II_LSRNA_POL_II_LS,RPB1	RNA polymerase II large subunit	1.36419	-0.359217	-1.00497																	OG0004655	AT1G23965, AT1G70270	AT1G23965		transcription factor	-1.30726	0.18641	1.12085	OG0014771	Glyma.19G025900	Glyma.19G025900	ATHYP1,HYP1	hypothetical protein 1	-1.17785	-0.0889491	1.26679
OG0013346	AT4G31390	AT4G31390	ACDO1	Protein kinase superfamily protein	1.33322	-0.258097	-1.07513	OG0013346	Glyma.14G133600	Glyma.14G133600		Protein kinase superfamily protein	1.29977	-0.167235	-1.13253																	OG0004661	AT1G48260, AT3G17510	AT1G48260	CIPK17	CBL-interacting protein kinase 17	-1.08585	-0.241744	1.32759	OG0014783	Glyma.03G099400	Glyma.03G099400		Ribosomal L18p/L5e family protein	-1.31847	0.216249	1.10222
OG0013419	AT4G21580	AT4G21580		oxidoreductase%2C zinc-binding dehydrogenase family protein	1.00634	0.357335	-1.36367	OG0013419	Glyma.15G068300	Glyma.15G068300		oxidoreductase, zinc-binding dehydrogenase family protein	1.38376	-0.439088	-0.944673																	OG0004685	AT1G31920	AT1G31920		Tetratricopeptide repeat (TPR)-like superfamily protein	-1.33868	0.274446	1.06424	OG0014869	Glyma.08G131700	Glyma.08G131700		GDSL-like Lipase/Acylhydrolase superfamily protein	-0.897051	-0.498298	1.39535
OG0013498	AT4G32680	AT4G32680		transmembrane protein	1.37811	-0.414092	-0.96402	OG0013498	Glyma.12G113900	Glyma.12G113900			0.824464	0.582854	-1.40732																	OG0004707	AT1G15460, AT1G74810	AT1G15460	BOR4	HCO3- transporter family	-1.27432	0.106056	1.16827	OG0014923	Glyma.02G276300	Glyma.02G276300	ENA	DnaJ/Hsp40 cysteine-rich domain superfamily protein	-1.39662	0.505698	0.890918
OG0013548	AT4G14850	AT4G14850	LOI1	Pentatricopeptide repeat (PPR) superfamily protein	0.79317	0.617397	-1.41057	OG0013548	Glyma.10G247700	Glyma.10G247700	LOI1,MEF11	Pentatricopeptide repeat (PPR) superfamily protein	1.01677	0.342868	-1.35964																	OG0004712	AT1G22170, AT1G78050	AT1G22170		Phosphoglycerate mutase family protein	-0.969353	-0.4071	1.37645	OG0015003	Glyma.11G126900	Glyma.11G126900	ATRBL13,RBL13	RHOMBOID-like protein 13	-1.41356	0.669648	0.743915
OG0013579	AT4G00570	AT4G00570	NAD-ME2	NAD-dependent malic enzyme 2	1.29091	-0.145288	-1.14562	OG0013579	Glyma.03G014600	Glyma.03G014600	NAD-ME2	NAD-dependent malic enzyme 2	1.11196	0.200766	-1.31272																	OG0004739	AT1G52510	AT1G52510		alpha/beta-Hydrolases superfamily protein	-1.40926	0.602163	0.807092	OG0015059	Glyma.04G091400	Glyma.04G091400	ATL43	RING/U-box superfamily protein	-1.41224	0.641462	0.770779
OG0013592	AT4G38360	AT4G38360	LAZ1	organic solute transporter ostalpha protein (DUF300)	1.11233	0.200164	-1.3125	OG0013592	Glyma.04G001400	Glyma.04G001400	LAZ1	Protein of unknown function (DUF300)	1.38023	-0.423222	-0.957004																	OG0004784	AT1G68330	AT1G68330		membrane-associated kinase regulator	-1.19263	-0.0618795	1.25451	OG0015202	Glyma.05G179000	Glyma.05G179000		ARM-repeat/Tetratricopeptide repeat (TPR)-like protein	-1.24083	0.0328382	1.208
OG0013633	AT4G10620	AT4G10620		P-loop containing nucleoside triphosphate hydrolases superfamily protein	1.05045	0.294779	-1.34523	OG0013633	Glyma.11G101800	Glyma.11G101800		P-loop containing nucleoside triphosphate hydrolases superfamily protein	1.22819	-0.00691099	-1.22127																	OG0004793	AT1G76770, AT1G76780	AT1G76770		HSP20-like chaperones superfamily protein	-0.909758	-0.482807	1.39257	OG0015205	Glyma.08G159600	Glyma.08G159600	PNT1	mannosyltransferase family protein	-1.37819	0.414404	0.963782
OG0013643	AT4G34730	AT4G34730		ribosome-binding factor A family protein	1.41393	-0.682431	-0.731498	OG0013643	Glyma.06G007300	Glyma.06G007300		ribosome-binding factor A family protein	1.34311	-0.288087	-1.05502																	OG0004830	AT1G47990	AT1G47990	GA2OX4	gibberellin 2-oxidase 4	-1.3644	0.360012	1.00439	OG0015464	Glyma.13G222900	Glyma.13G222900			-1.35812	0.337562	1.02056
OG0013735	AT1G74400	AT1G74400		Tetratricopeptide repeat (TPR)-like superfamily protein	0.743996	0.669564	-1.41356	OG0013735	Glyma.06G196000	Glyma.06G196000		Tetratricopeptide repeat (TPR)-like superfamily protein	1.25555	-0.0641237	-1.19142																	OG0004880	AT1G51170, AT3G20830	AT1G51170	UCN	Protein kinase superfamily protein	-1.00018	-0.365774	1.36596	OG0015535	Glyma.13G207400	Glyma.13G207400			-1.39704	0.508258	0.888786
OG0013749	AT1G14610	AT1G14610	TWN2	valyl-tRNA synthetase / valine-tRNA ligase (VALRS)	1.22458	0.000325985	-1.22491	OG0013749	Glyma.10G239500	Glyma.10G239500	TWN2,VALRS	valyl-tRNA synthetase / valine--tRNA ligase (VALRS)	1.37596	-0.405038	-0.970919																	OG0004955	AT1G12630	AT1G12630		Integrase-type DNA-binding superfamily protein	-0.759636	-0.653243	1.41288
OG0013775	AT1G62730	AT1G62730		Terpenoid synthases superfamily protein	1.07032	0.265343	-1.33567	OG0013775	Glyma.13G075600	Glyma.13G075600		Terpenoid synthases superfamily protein	0.756814	0.656206	-1.41302																	OG0004959	AT1G53180, AT3G15115	AT1G53180		hypothetical protein	-1.38489	0.444323	0.940565
OG0013777	AT1G74350	AT1G74350		Intron maturase%2C type II family protein	1.38135	-0.42817	-0.953178	OG0013777	Glyma.17G135400	Glyma.17G135400		Intron maturase, type II family protein	1.19743	0.0529184	-1.25035																	OG0004969	AT1G59950, AT1G59960	AT1G59950		NAD(P)-linked oxidoreductase superfamily protein	-1.40774	0.586802	0.820936
OG0013790	AT1G24530	AT1G24530		Transducin/WD40 repeat-like superfamily protein	0.854105	0.549102	-1.40321	OG0013790	Glyma.08G130300	Glyma.08G130300		Transducin/WD40 repeat-like superfamily protein	0.774374	0.637635	-1.41201																	OG0004997	AT1G49620, AT3G19150	AT1G49620	ICK5	Cyclin-dependent kinase inhibitor family protein	-1.08249	-0.246887	1.32938
OG0013815	AT1G16210	AT1G16210		coiled-coil protein	0.798798	0.611265	-1.41006	OG0013815	Glyma.06G001200	Glyma.06G001200			1.1838	0.0781485	-1.26195																	OG0005026	AT1G51680, AT3G21230, AT3G21240	AT1G51680	4CL1	4-coumarate:CoA ligase 1	-0.763094	-0.6496	1.41269
OG0013827	AT1G18550	AT1G18550		ATP binding microtubule motor family protein	1.40985	-0.801012	-0.608842	OG0013827	Glyma.04G145200	Glyma.04G145200		ATP binding microtubule motor family protein	1.40759	-0.585397	-0.822193																	OG0005057	AT1G49740, AT3G19310	AT1G49740		PLC-like phosphodiesterases superfamily protein	-1.38433	0.441731	0.942602
OG0013836	AT1G79350	AT1G79350	EMB1135	RING/FYVE/PHD zinc finger superfamily protein	0.761415	0.651371	-1.41279	OG0013836	Glyma.15G219200	Glyma.15G219200	EMB1135	RING/FYVE/PHD zinc finger superfamily protein	1.24723	-0.0462851	-1.20095																	OG0005139	AT1G75820	AT1G75820	CLV1	Leucine-rich receptor-like protein kinase family protein	-1.41421	0.706486	0.707727
OG0013837	AT1G20300	AT1G20300		Pentatricopeptide repeat (PPR) superfamily protein	1.41122	-0.625913	-0.785303	OG0013837	Glyma.06G020900	Glyma.06G020900		Pentatricopeptide repeat (PPR) superfamily protein	0.994803	0.373102	-1.3679																	OG0005144	AT1G61110	AT1G61110	NAC025	NAC domain containing protein 25	-1.36921	0.3781	0.991111
OG0013870	AT1G78130	AT1G78130	UNE2	Major facilitator superfamily protein	1.07002	0.265793	-1.33582	OG0013870	Glyma.14G172300	Glyma.14G172300	UNE2	Major facilitator superfamily protein	1.38133	-0.428071	-0.953255																	OG0005148	AT1G25275	AT1G25275		thionin-like protein	-0.964089	-0.414002	1.37809
OG0013896	AT1G49350	AT1G49350		pfkB-like carbohydrate kinase family protein	1.26596	-0.0870741	-1.17888	OG0013896	Glyma.20G019800	Glyma.20G019800		pfkB-like carbohydrate kinase family protein	1.00558	0.35838	-1.36396																	OG0005231	AT3G23170	AT3G23170		hypothetical protein	-1.10788	-0.207277	1.31516
OG0013901	AT1G08190	AT1G08190	VPS41	vacuolar protein sorting 41	1.06342	0.275659	-1.33908	OG0013901	Glyma.11G191000	Glyma.11G191000	ATVAM2,ATVPS41,VAM2,VPS41,ZIP2	vacuolar protein sorting 41	1.22754	-0.00560859	-1.22193																	OG0005240	AT3G60420, AT3G60440, AT3G60450	AT3G60420		phosphoglycerate mutase family protein	-1.36834	0.374757	0.993582
OG0013940	AT1G15440	AT1G15440	PWP2	periodic tryptophan protein 2	1.17328	0.0971465	-1.27043	OG0013940	Glyma.09G084600	Glyma.09G084600	ATPWP2,PWP2	periodic tryptophan protein 2	1.26915	-0.0942575	-1.17489																	OG0005267	AT3G12060, AT5G06700	AT3G12060	TBL1	trichome birefringence-like protein (DUF828)	-1.08834	-0.2379	1.32624
OG0013943	AT1G03150	AT1G03150		Acyl-CoA N-acyltransferases (NAT) superfamily protein	1.41403	-0.687066	-0.72696	OG0013943	Glyma.03G154800	Glyma.03G154800		Acyl-CoA N-acyltransferases (NAT) superfamily protein	1.4108	-0.62038	-0.790422																	OG0005289	AT3G13310	AT3G13310		Chaperone DnaJ-domain superfamily protein	-1.41279	0.761419	0.651366
OG0013966	AT1G06560	AT1G06560		NOL1/NOP2/sun family protein	0.922056	0.467605	-1.38966	OG0013966	Glyma.14G030100	Glyma.14G030100		NOL1/NOP2/sun family protein	0.982434	0.389758	-1.37219																	OG0005376	AT3G27950	AT3G27950		GDSL-like Lipase/Acylhydrolase superfamily protein	-1.41248	0.64554	0.766936
OG0013984	AT1G56345	AT1G56345		Pseudouridine synthase family protein	1.31264	-0.200544	-1.1121	OG0013984	Glyma.20G098200	Glyma.20G098200		Pseudouridine synthase family protein	0.944696	0.439058	-1.38375																	OG0005381	AT3G18215	AT3G18215		transmembrane protein%2C putative (Protein of unknown function%2C DUF599)	-1.19705	-0.0536209	1.25067
OG0013989	AT1G74120	AT1G74120		Mitochondrial transcription termination factor family protein	0.880242	0.518462	-1.3987	OG0013989	Glyma.04G160400	Glyma.04G160400		Mitochondrial transcription termination factor family protein	1.15415	0.130711	-1.28486																	OG0005393	AT3G20820	AT3G20820		Leucine-rich repeat (LRR) family protein	-0.875956	-0.523545	1.3995
OG0014010	AT1G27290	AT1G27290		transmembrane protein	1.03589	0.315842	-1.35173	OG0014010	Glyma.05G148600	Glyma.05G148600			1.16934	0.104159	-1.2735																	OG0005398	AT3G28007, AT5G62850	AT3G28007	SWEET4	Nodulin MtN3 family protein	-1.40413	0.556058	0.84807
OG0014019	AT1G24290	AT1G24290		AAA-type ATPase family protein	1.02398	0.332765	-1.35674	OG0014019	Glyma.14G003100	Glyma.14G003100		AAA-type ATPase family protein	1.16307	0.115206	-1.27828																	OG0005456	AT3G05290, AT5G27520	AT3G05290	PNC1	peroxisomal adenine nucleotide carrier 1	-1.23125	0.0131176	1.21813
OG0014024	AT1G15130	AT1G15130		Endosomal targeting BRO1-like domain-containing protein	1.03835	0.312307	-1.35066	OG0014024	Glyma.10G266600	Glyma.10G266600		Endosomal targeting BRO1-like domain-containing protein	1.23268	-0.0160292	-1.21665																	OG0005508	AT3G09220, AT5G01040, AT5G01050	AT3G09220	LAC7	laccase 7	-1.31733	0.213163	1.10417
OG0014057	AT1G77550	AT1G77550		tubulin-tyrosine ligase	0.871493	0.528812	-1.40031	OG0014057	Glyma.15G177600	Glyma.15G177600		tubulin-tyrosine ligases;tubulin-tyrosine ligases	1.25647	-0.0661262	-1.19034																	OG0005515	AT3G46640, AT5G59570	AT3G46640	PCL1	Homeodomain-like superfamily protein	-0.851001	-0.552686	1.40369
OG0014061	AT1G23800	AT1G23800	ALDH2B7	aldehyde dehydrogenase 2B7	1.29874	-0.164647	-1.13409	OG0014061	Glyma.01G031500	Glyma.01G031500	ALDH2B,ALDH2B7	aldehyde dehydrogenase 2B7	1.17189	0.0996269	-1.27152																	OG0005529	AT3G10740, AT5G26120	AT3G10740	ASD1	alpha-L-arabinofuranosidase 1	-1.41415	0.718938	0.69521
OG0014080	AT1G79490	AT1G79490	EMB2217	Pentatricopeptide repeat (PPR) superfamily protein	1.36435	-0.359812	-1.00454	OG0014080	Glyma.19G055700	Glyma.19G055700	EMB2217	Pentatricopeptide repeat (PPR) superfamily protein	0.882996	0.515183	-1.39818																	OG0005637	AT5G11950, AT5G26140	AT5G11950	LOG8	Putative lysine decarboxylase family protein	-1.40376	0.553269	0.850495
OG0014084	AT1G48090	AT1G48090		calcium-dependent lipid-binding family protein	1.17398	0.0958881	-1.26987	OG0014084	Glyma.07G233100	Glyma.07G233100		calcium-dependent lipid-binding family protein	1.14384	0.148298	-1.29214																	OG0005648	AT5G07070, AT5G58380	AT5G07070	CIPK2	CBL-interacting protein kinase 2	-1.17261	-0.0983353	1.27095
OG0014090	AT1G31360	AT1G31360	RECQL2	RECQ helicase L2	1.35531	-0.327865	-1.02744	OG0014090	Glyma.09G215200	Glyma.09G215200	ATRECQ2,MED34,RECQL2	RECQ helicase L2	1.20907	0.0307639	-1.23984																	OG0005661	AT5G59750	AT5G59750	RIBA3	monofunctional riboflavin biosynthesis protein RIBA 3	-1.40693	0.579337	0.827594
OG0014119	AT1G32700	AT1G32700		PLATZ transcription factor family protein	1.06451	0.274044	-1.33855	OG0014119	Glyma.01G096000	Glyma.01G096000		PLATZ transcription factor family protein	1.39878	-0.518932	-0.879846																	OG0005715	AT5G10100, AT5G65140	AT5G10100	TPPI	Haloacid dehalogenase-like hydrolase (HAD) superfamily protein	-1.39584	0.50111	0.894725
OG0014129	AT1G09630	AT1G09630	RAB11c	RAB GTPase 11C	1.07848	0.253011	-1.33149	OG0014129	Glyma.16G001800	Glyma.16G001800	ATRAB-A2A,ATRAB11C,ATRABA2A,RAB-A2A,RAB11c	RAB GTPase 11C	1.32554	-0.235917	-1.08962																	OG0005746	AT5G37810, AT5G37820	AT5G37810	NIP4;1	NOD26-like intrinsic protein 4%3B1	-1.4136	0.742759	0.670845
OG0014135	AT1G59760	AT1G59760	MTR4	RNA helicase%2C ATP-dependent%2C SK12/DOB1 protein	1.37669	-0.408084	-0.968604	OG0014135	Glyma.08G361900	Glyma.08G361900		RNA helicase, ATP-dependent, SK12/DOB1 protein	1.17691	0.0906328	-1.26754																	OG0005760	AT5G35630	AT5G35630	GS2	glutamine synthetase 2	-0.89998	-0.494747	1.39473
OG0014191	AT1G20410	AT1G20410		Pseudouridine synthase family protein	1.34569	-0.296235	-1.04946	OG0014191	Glyma.14G222900	Glyma.14G222900		Pseudouridine synthase family protein	1.04889	0.297061	-1.34595																	OG0005818	AT5G50335	AT5G50335		hypothetical protein	-0.93677	-0.449137	1.38591
OG0014246	AT1G54490	AT1G54490	XRN4	exoribonuclease 4	1.40116	-0.534553	-0.866606	OG0014246	Glyma.20G228700	Glyma.20G228700	AIN1,ATXRN4,EIN5,XRN4	exoribonuclease 4	1.32384	-0.231134	-1.09271																	OG0005823	AT5G04250	AT5G04250		Cysteine proteinases superfamily protein	-1.40615	0.572505	0.833648
OG0014267	AT1G77360	AT1G77360	APPR6	Tetratricopeptide repeat (TPR)-like superfamily protein	1.18719	0.0719302	-1.25912	OG0014267	Glyma.06G116600	Glyma.06G116600		Tetratricopeptide repeat (TPR)-like superfamily protein	1.16485	0.112084	-1.27693																	OG0005837	AT5G43160	AT5G43160	QWRF9	QWRF motif protein (DUF566)	-1.41354	0.669071	0.744473
OG0014271	AT1G79950	AT1G79950		RAD3-like DNA-binding helicase protein	1.29154	-0.146824	-1.14471	OG0014271	Glyma.13G359400	Glyma.13G359400		RAD3-like DNA-binding helicase protein	0.821769	0.585871	-1.40764																	OG0005895	AT5G12200	AT5G12200	PYD2	pyrimidine 2	-1.38258	0.433677	0.948899
OG0014281	AT1G19485	AT1G19485		Transducin/WD40 repeat-like superfamily protein	1.40173	-0.538472	-0.863255	OG0014281	Glyma.10G068100	Glyma.10G068100		Transducin/WD40 repeat-like superfamily protein	1.41332	-0.663038	-0.750278																	OG0006594	AT2G26900	AT2G26900	BASS2	Sodium Bile acid symporter family	-1.21133	-0.0263943	1.23773
OG0014312	AT1G73710	AT1G73710		Pentatricopeptide repeat (PPR) superfamily protein	0.753999	0.659154	-1.41315	OG0014312	Glyma.08G174800	Glyma.08G174800		Pentatricopeptide repeat (PPR) superfamily protein	0.964809	0.41306	-1.37787																	OG0006635	AT2G38910	AT2G38910	CPK20	calcium-dependent protein kinase 20	-1.36141	0.349175	1.01224
[truncated: 732 more rows]
[truncated: 62 more columns]

## Sheet: Table S5B
Table S5B. Arabidopsis and soybean genes grouped into orthoclusters in endosperm as shown in Figure 5. Given are normalised expression values using the clust algorithm. Shared orthogroups (OG) between Arabidopsis and soybean in each cluster were highlighted in orange and same OGs were in same row. For each OG, the function of one gene of this OG were given.
[truncated: 854 more rows]
[truncated: 62 more columns]
