# Supplementary material for: Analysis of Spatio-Temporal Transcriptome Profiles of Soybean (Glycine max) Tissues during Early Seed Development
Source: Int J Mol Sci. 2020 Oct 14;21(20):7603. doi: 10.3390/ijms21207603 (PMC7589660; doi:10.3390/ijms21207603)
Supplement: Supplementary file 1 [file ijms-21-07603-s001.zip › supplementary_files/Table S6.xlsx]

## Sheet: Table S6A
Table S6A. GO enrichment (biological process) for genes in embryo proper orthogroup clusters (pvalue < 0.05). Orange-Arabidopsis; Blue-soybean.
cluster1						cluster2						cluster3						cluster4						cluster5						cluster6						cluster7
GOID	GOTerm	PValue	GOID	GOTerm	PValue	GOID	GOTerm	PValue	GOID	GOTerm	PValue	GOID	GOTerm	PValue	GOID	GOTerm	PValue	GOID	GOTerm	PValue	GOID	GOTerm	PValue	GOID	GOTerm	PValue	GOID	GOTerm	PValue	GOID	GOTerm	PValue	GOID	GOTerm	PValue	GOID	GOTerm	PValue	GOID	GOTerm	PValue
GO:0006396	RNA processing	2.24196e-12	GO:0006396	RNA processing	8.84423e-11	GO:0055114	oxidation-reduction process	6.71875e-05	GO:0006310	DNA recombination	9.40838e-05	GO:0006098	pentose-phosphate shunt	8.29001e-16	GO:0006633	fatty acid biosynthetic process	5.07893e-08	GO:0006874	cellular calcium ion homeostasis	2.24075e-13	GO:0010466	negative regulation of peptidase activity	2.9129e-07	GO:0005975	carbohydrate metabolic process	2.40648e-05	GO:0006334	nucleosome assembly	2.15485e-10	GO:0009860	pollen tube growth	1.32813e-06	GO:0006486	protein glycosylation	0.00192019	GO:0006032	chitin catabolic process	4.51699e-08	GO:0048024	regulation of mRNA splicing_ via spliceosome	1.9219e-05
GO:0007126	meiotic nuclear division	5.69618e-07	GO:0006397	mRNA processing	4.6871e-09	GO:0008202	steroid metabolic process	8.09574e-05	GO:0035335	peptidyl-tyrosine dephosphorylation	0.000966179	GO:0019344	cysteine biosynthetic process	5.20657e-13	GO:0015979	photosynthesis	1.97517e-07	GO:0009416	response to light stimulus	1.223e-09	GO:0015979	photosynthesis	0.00123604	GO:0042631	cellular response to water deprivation	0.000218984	GO:0006629	lipid metabolic process	0.00167736	GO:0006857	oligopeptide transport	5.55322e-06	GO:0009737	response to abscisic acid	0.00205313	GO:0045017	glycerolipid biosynthetic process	5.52734e-08	GO:0006334	nucleosome assembly	0.00151363
GO:0043687	post-translational protein modification	7.86804e-07	GO:0000398	mRNA splicing_ via spliceosome	2.71865e-07	GO:0009651	response to salt stress	0.000138772	GO:0006260	DNA replication	0.00132698	GO:0019288	isopentenyl diphosphate biosynthetic process, methylerythritol 4-phosphate pathway	7.16733e-11	GO:0022900	electron transport chain	1.94829e-05	GO:0019745	pentacyclic triterpenoid biosynthetic process	5.38917e-09	GO:0006364	rRNA processing	0.00144237	GO:1902358	sulfate transmembrane transport	0.0008546	GO:0032312	regulation of GTPase activity	0.00214601	GO:0009827	plant-type cell wall modification	9.42351e-06	GO:0045893	positive regulation of transcription_ DNA-templated	0.0150552	GO:0009972	cytidine deamination	8.1767e-08	GO:0015986	ATP synthesis coupled proton transport	0.00401366
GO:0030422	production of siRNA involved in RNA interference	1.83467e-06	GO:0008150	biological_process	2.66957e-06	GO:0048573	photoperiodism, flowering	0.000707304	GO:0007005	mitochondrion organization	0.0013866	GO:0009657	plastid organization	2.1033e-09	GO:0015991	ATP hydrolysis coupled proton transport	0.000134937	GO:0006032	chitin catabolic process	2.42889e-08	GO:0009793	embryo development ending in seed dormancy	0.0136633	GO:0071555	cell wall organization	0.00179848	GO:0032957	inositol trisphosphate metabolic process	0.00223308	GO:0071555	cell wall organization	4.22189e-05	GO:0030001	metal ion transport	0.0166622	GO:0071555	cell wall organization	1.01127e-06	GO:0015992	proton transport	0.00562985
GO:0009560	embryo sac egg cell differentiation	2.2561e-06	GO:0006351	transcription_ DNA-templated	4.27304e-06	GO:0046686	response to cadmium ion	0.00235406	GO:0034314	Arp2/3 complex-mediated actin nucleation	0.00298891	GO:0019252	starch biosynthetic process	2.2867e-09	GO:0009765	photosynthesis_ light harvesting	0.000222013	GO:0016998	cell wall macromolecule catabolic process	4.07998e-08				GO:0009833	plant-type primary cell wall biogenesis	0.0025552	GO:0007186	G-protein coupled receptor signaling pathway	0.0214972	GO:0035725	sodium ion transmembrane transport	4.86365e-05				GO:0009873	ethylene-activated signaling pathway	1.13268e-06	GO:0000079	regulation of cyclin-dependent protein serine/threonine kinase activity	0.00937038
GO:0000278	mitotic cell cycle	2.77003e-06	GO:0051726	regulation of cell cycle	4.82462e-05	GO:0006556	S-adenosylmethionine biosynthetic process	0.00254871	GO:0016567	protein ubiquitination	0.0252255	GO:0006364	rRNA processing	3.30408e-08	GO:0034968	histone lysine methylation	0.000341931	GO:0006952	defense response	3.16782e-07				GO:0008272	sulfate transport	0.00338164	GO:0034968	histone lysine methylation	0.0247861	GO:0045490	pectin catabolic process	8.38927e-05				GO:0009611	response to wounding	1.94471e-05	GO:0045893	positive regulation of transcription_ DNA-templated	0.00979613
GO:0006606	protein import into nucleus	3.74259e-06	GO:0016579	protein deubiquitination	9.87605e-05	GO:0051788	response to misfolded protein	0.00404282	GO:0006281	DNA repair	0.0372548	GO:0019684	photosynthesis, light reaction	3.64036e-08	GO:0000079	regulation of cyclin-dependent protein serine/threonine kinase activity	0.00064127	GO:0055114	oxidation-reduction process	7.95896e-07				GO:0009451	RNA modification	0.00415638	GO:0007049	cell cycle	0.0247861	GO:0006814	sodium ion transport	8.58859e-05				GO:0010413	glucuronoxylan metabolic process	2.48897e-05	GO:0006412	translation	0.0164783
GO:0010228	vegetative to reproductive phase transition of meristem	5.16927e-06	GO:0007062	sister chromatid cohesion	0.000127898	GO:0046855	inositol phosphate dephosphorylation	0.0048208				GO:0008152	metabolic process	3.79389e-08	GO:0010338	leaf formation	0.000785396	GO:0030003	cellular cation homeostasis	1.1115e-05				GO:0070814	hydrogen sulfide biosynthetic process	0.00535449	GO:0006184	obsolete GTP catabolic process	0.0299735	GO:0016042	lipid catabolic process	0.000150634				GO:0010345	suberin biosynthetic process	3.14539e-05	GO:0006913	nucleocytoplasmic transport	0.048778
GO:0010332	response to gamma radiation	5.68923e-06	GO:0001522	pseudouridine synthesis	0.000266908	GO:0009738	abscisic acid-activated signaling pathway	0.00558218				GO:0015979	photosynthesis	6.07626e-08	GO:0018298	protein-chromophore linkage	0.000825897	GO:0006979	response to oxidative stress	1.43935e-05				GO:0042546	cell wall biogenesis	0.00703918	GO:0008150	biological_process	0.0484452	GO:0009813	flavonoid biosynthetic process	0.00040333				GO:0045492	xylan biosynthetic process	4.49662e-05
GO:0007062	sister chromatid cohesion	7.31884e-06	GO:0006298	mismatch repair	0.00042605	GO:0006370	7-methylguanosine mRNA capping	0.0059575				GO:0015995	chlorophyll biosynthetic process	7.41242e-08	GO:0006334	nucleosome assembly	0.000948615	GO:0048440	carpel development	6.94635e-05				GO:0030243	cellulose metabolic process	0.00708457				GO:0080167	response to karrikin	0.00060179				GO:0006855	drug transmembrane transport	6.67511e-05
GO:0048825	cotyledon development	9.46261e-06	GO:0007131	reciprocal meiotic recombination	0.000815803	GO:0043248	proteasome assembly	0.00737892				GO:0009773	photosynthetic electron transport in photosystem I	8.45347e-08	GO:0035194	posttranscriptional gene silencing by RNA	0.00122947	GO:0005975	carbohydrate metabolic process	9.00075e-05				GO:0009750	response to fructose	0.00764685				GO:0005975	carbohydrate metabolic process	0.000681726				GO:0006857	oligopeptide transport	7.63676e-05
GO:0035196	production of miRNAs involved in gene silencing by miRNA	1.70645e-05	GO:0009734	auxin-activated signaling pathway	0.00087766	GO:0080129	proteasome core complex assembly	0.00853559				GO:0070838	divalent metal ion transport	1.44769e-07	GO:0006605	protein targeting	0.00124839	GO:0009733	response to auxin	0.000148701				GO:0009744	response to sucrose	0.0102341				GO:0046777	protein autophosphorylation	0.00228767				GO:0006612	protein targeting to membrane	9.13222e-05
GO:0006310	DNA recombination	2.25177e-05	GO:0008380	RNA splicing	0.00106685	GO:0006730	one-carbon metabolic process	0.00944789				GO:0009809	lignin biosynthetic process	2.07622e-07	GO:0009073	aromatic amino acid family biosynthetic process	0.00160047	GO:0009734	auxin-activated signaling pathway	0.00019274				GO:0006810	transport	0.0162435				GO:0042546	cell wall biogenesis	0.00364202				GO:0009860	pollen tube growth	9.30891e-05
GO:0006259	DNA metabolic process	3.36124e-05	GO:0006352	DNA-templated transcription_ initiation	0.00198242	GO:0009845	seed germination	0.00997112				GO:0006833	water transport	1.66931e-06	GO:0010466	negative regulation of peptidase activity	0.00323495	GO:0010541	acropetal auxin transport	0.00027951				GO:0009970	cellular response to sulfate starvation	0.0209954				GO:0010224	response to UV-B	0.00364202				GO:0010200	response to chitin	9.43533e-05
GO:0010182	sugar mediated signaling pathway	3.97161e-05	GO:0016567	protein ubiquitination	0.00233503	GO:0009853	photorespiration	0.0102623				GO:0010103	stomatal complex morphogenesis	2.95967e-06	GO:0006388	tRNA splicing_ via endonucleolytic cleavage and ligation	0.0033934	GO:0051510	regulation of unidimensional cell growth	0.000338412				GO:0080147	root hair cell development	0.0230353				GO:0010306	rhamnogalacturonan II biosynthetic process	0.00498508				GO:0009723	response to ethylene	0.000130027
GO:0010564	regulation of cell cycle process	4.22034e-05	GO:0006270	DNA replication initiation	0.00236156	GO:0098656	anion transmembrane transport	0.0164358				GO:0030003	cellular cation homeostasis	2.99705e-06	GO:0046417	chorismate metabolic process	0.00442734	GO:0010315	auxin efflux	0.000403501				GO:0090501	RNA phosphodiester bond hydrolysis	0.029615				GO:0010183	pollen tube guidance	0.00720361				GO:0010363	regulation of plant-type hypersensitive response	0.000171701
GO:0006406	mRNA export from nucleus	4.52506e-05	GO:0060918	auxin transport	0.00330161	GO:1902358	sulfate transmembrane transport	0.0186782				GO:0007030	Golgi organization	3.08296e-06	GO:0032502	developmental process	0.0046566	GO:0042744	hydrogen peroxide catabolic process	0.000618079				GO:0030244	cellulose biosynthetic process	0.030147				GO:0048759	xylem vessel member cell differentiation	0.00786753				GO:0015706	nitrate transport	0.000244395
GO:0009553	embryo sac development	4.84079e-05	GO:0006260	DNA replication	0.00337841	GO:0006281	DNA repair	0.0257953				GO:0006096	glycolytic process	4.46054e-06	GO:0019915	lipid storage	0.00858077	GO:0010540	basipetal auxin transport	0.00129983				GO:0009963	positive regulation of flavonoid biosynthetic process	0.0310729				GO:0009744	response to sucrose	0.00928176				GO:0006865	amino acid transport	0.000249046
GO:0032204	regulation of telomere maintenance	9.02298e-05	GO:0031047	gene silencing by RNA	0.00459697	GO:0009640	photomorphogenesis	0.02708				GO:0009637	response to blue light	5.03915e-06	GO:0015031	protein transport	0.00959376	GO:0016126	sterol biosynthetic process	0.00203417				GO:0030245	cellulose catabolic process	0.0368439				GO:0098655	cation transmembrane transport	0.00931631				GO:0009827	plant-type cell wall modification	0.000377698
GO:0043247	telomere maintenance in response to DNA damage	9.02298e-05	GO:0010228	vegetative to reproductive phase transition of meristem	0.00601998	GO:0009407	toxin catabolic process	0.02708				GO:0010264	myo-inositol hexakisphosphate biosynthetic process	5.82654e-06	GO:0051301	cell division	0.0320918	GO:0048443	stamen development	0.00370384				GO:0009832	plant-type cell wall biogenesis	0.0369778				GO:0006730	one-carbon metabolic process	0.0103311				GO:0009693	ethylene biosynthetic process	0.000446229
GO:0055085	transmembrane transport	0.000111537	GO:0006278	RNA-dependent DNA biosynthetic process	0.00665207	GO:0007568	aging	0.0273238				GO:0009965	leaf morphogenesis	5.96183e-06	GO:0006007	glucose catabolic process	0.0390189	GO:0007229	integrin-mediated signaling pathway	0.00480773				GO:0009611	response to wounding	0.043725				GO:0015706	nitrate transport	0.0108614				GO:0009753	response to jasmonic acid	0.000457018
GO:0006397	mRNA processing	0.000148239	GO:0031124	mRNA 3'-end processing	0.00665207	GO:0009755	hormone-mediated signaling pathway	0.0299067				GO:0080167	response to karrikin	6.63332e-06	GO:0030001	metal ion transport	0.0407688	GO:0046777	protein autophosphorylation	0.00514805										GO:0055085	transmembrane transport	0.0126316				GO:0048868	pollen tube development	0.000459623
GO:0045132	meiotic chromosome segregation	0.000158295	GO:0009560	embryo sac egg cell differentiation	0.00666612	GO:0032957	inositol trisphosphate metabolic process	0.0312965				GO:0010207	photosystem II assembly	1.21881e-05				GO:0019761	glucosinolate biosynthetic process	0.00625797										GO:0009626	plant-type hypersensitive response	0.0150255				GO:0019853	L-ascorbic acid biosynthetic process	0.000465862
GO:0000956	nuclear-transcribed mRNA catabolic process	0.000162857	GO:0006452	translational frameshifting	0.00887	GO:0009718	anthocyanin-containing compound biosynthetic process	0.0318432				GO:0000096	sulfur amino acid metabolic process	1.24749e-05				GO:0006873	cellular ion homeostasis	0.00634459										GO:0000462	maturation of SSU-rRNA from tricistronic rRNA transcript (SSU-rRNA, 5.8S rRNA, LSU-rRNA)	0.0175458				GO:0008152	metabolic process	0.000524113
GO:0009630	gravitropism	0.000182316	GO:0048513	animal organ development	0.00887	GO:0048767	root hair elongation	0.036007				GO:0043085	positive regulation of catalytic activity	1.3927e-05				GO:0009827	plant-type cell wall modification	0.0071373										GO:0031408	oxylipin biosynthetic process	0.0198611				GO:0071281	cellular response to iron ion	0.000534393
GO:0007131	reciprocal meiotic recombination	0.000201244	GO:0009909	regulation of flower development	0.00922628	GO:0032502	developmental process	0.0370575				GO:0010218	response to far red light	1.4325e-05				GO:0055085	transmembrane transport	0.00896602										GO:0010215	cellulose microfibril organization	0.0248854				GO:0055072	iron ion homeostasis	0.000586682
GO:0010162	seed dormancy process	0.000264147	GO:0007129	synapsis	0.0114127	GO:0043161	proteasome-mediated ubiquitin-dependent protein catabolic process	0.0383769				GO:0035304	regulation of protein dephosphorylation	1.57832e-05				GO:0010048	vernalization response	0.0104487										GO:0044036	cell wall macromolecule metabolic process	0.0286226				GO:0010167	response to nitrate	0.000668847
GO:0009933	meristem structural organization	0.000282005	GO:0045905	positive regulation of translational termination	0.0114698	GO:0051604	protein maturation	0.0419741				GO:0019761	glucosinolate biosynthetic process	1.66505e-05				GO:0043481	anthocyanin accumulation in tissues in response to UV light	0.0108635										GO:0009741	response to brassinosteroid	0.0308458				GO:0042128	nitrate assimilation	0.000700206
GO:0009640	photomorphogenesis	0.000296168	GO:0045901	positive regulation of translational elongation	0.0114698	GO:0050826	response to freezing	0.0459028				GO:0000023	maltose metabolic process	2.33836e-05				GO:0006865	amino acid transport	0.0116566										GO:0019761	glucosinolate biosynthetic process	0.0326952				GO:0045490	pectin catabolic process	0.000765565
GO:0006306	DNA methylation	0.000296905	GO:0042254	ribosome biogenesis	0.013273	GO:0000027	ribosomal large subunit assembly	0.0463864				GO:0009744	response to sucrose	2.57063e-05				GO:0016051	carbohydrate biosynthetic process	0.0141682										GO:1902600	hydrogen ion transmembrane transport	0.033168				GO:0007275	multicellular organismal development	0.000766387
GO:0031047	gene silencing by RNA	0.00030067	GO:0009308	amine metabolic process	0.0134477							GO:0008652	cellular amino acid biosynthetic process	2.63797e-05				GO:0030497	fatty acid elongation	0.0143532										GO:0010229	inflorescence development	0.0332494				GO:0009963	positive regulation of flavonoid biosynthetic process	0.00134709
GO:0016246	RNA interference	0.000378794	GO:0033044	regulation of chromosome organization	0.0144618							GO:0006633	fatty acid biosynthetic process	2.97633e-05				GO:0030163	protein catabolic process	0.0156254										GO:0006631	fatty acid metabolic process	0.036324				GO:0010584	pollen exine formation	0.00138711
GO:0009845	seed germination	0.000383821	GO:0006511	ubiquitin-dependent protein catabolic process	0.0153189							GO:0016132	brassinosteroid biosynthetic process	4.33988e-05				GO:0009966	regulation of signal transduction	0.0167901										GO:0010200	response to chitin	0.0380916				GO:0009826	unidimensional cell growth	0.00195469
GO:0033044	regulation of chromosome organization	0.00044797	GO:0016560	protein import into peroxisome matrix_ docking	0.0154757							GO:0009765	photosynthesis, light harvesting	4.52942e-05				GO:0010093	specification of floral organ identity	0.0182252										GO:0007169	transmembrane receptor protein tyrosine kinase signaling pathway	0.0388854				GO:0009834	plant-type secondary cell wall biogenesis	0.00223627
GO:0031048	chromatin silencing by small RNA	0.000459439	GO:0008612	peptidyl-lysine modification to peptidyl-hypusine	0.0178531							GO:0006636	unsaturated fatty acid biosynthetic process	4.69131e-05				GO:0009860	pollen tube growth	0.0235388										GO:0010089	xylem development	0.039409				GO:0043547	positive regulation of GTPase activity	0.00228503
GO:0019915	lipid storage	0.000692957	GO:0009640	photomorphogenesis	0.0216476							GO:0016126	sterol biosynthetic process	5.53488e-05				GO:0010582	floral meristem determinacy	0.0312976										GO:0009814	defense response, incompatible interaction	0.039409				GO:0009835	fruit ripening	0.00270985
GO:0010267	production of ta-siRNAs involved in RNA interference	0.000693536	GO:0009408	response to heat	0.0217464							GO:0010114	response to red light	6.31492e-05				GO:0046274	lignin catabolic process	0.0346263										GO:0006810	transport	0.0448559				GO:0009741	response to brassinosteroid	0.00277767
GO:0000398	mRNA splicing, via spliceosome	0.000740863	GO:0000085	mitotic G2 phase	0.0225863							GO:0007169	transmembrane receptor protein tyrosine kinase signaling pathway	6.53603e-05				GO:0006810	transport	0.0364664										GO:0009809	lignin biosynthetic process	0.0455351				GO:0042538	hyperosmotic salinity response	0.00283103
GO:0009908	flower development	0.000792251	GO:0006401	RNA catabolic process	0.0225863							GO:0006733	oxidoreduction coenzyme metabolic process	7.10224e-05				GO:0010167	response to nitrate	0.0400893										GO:0009902	chloroplast relocation	0.0491948				GO:0009740	gibberellic acid mediated signaling pathway	0.00415288
GO:0050826	response to freezing	0.000850398	GO:0016070	RNA metabolic process	0.0254068							GO:0009108	coenzyme biosynthetic process	7.10224e-05				GO:0009751	response to salicylic acid	0.0414572										GO:0006813	potassium ion transport	0.0495125				GO:0000165	MAPK cascade	0.00438496
GO:0042991	transcription factor import into nucleus	0.00094677	GO:0045132	meiotic chromosome segregation	0.0304489							GO:0006766	vitamin metabolic process	7.10224e-05				GO:0030154	cell differentiation	0.0456561																GO:0009308	amine metabolic process	0.00526622
GO:0006302	double-strand break repair	0.000961417	GO:0006729	tetrahydrobiopterin biosynthetic process	0.0307695							GO:0009106	lipoate metabolic process	7.10224e-05																						GO:0006874	cellular calcium ion homeostasis	0.00528113
GO:0006298	mismatch repair	0.00102131	GO:0016571	histone methylation	0.0307695							GO:0044272	sulfur compound biosynthetic process	7.10224e-05																						GO:0030245	cellulose catabolic process	0.00528113
GO:0006857	oligopeptide transport	0.00115492	GO:0045892	negative regulation of transcription_ DNA-templated	0.0330507							GO:0019748	secondary metabolic process	0.000102927																						GO:0048653	anther development	0.00624891
GO:0009616	virus induced gene silencing	0.00129053	GO:0000724	double-strand break repair via homologous recombination	0.0330507							GO:0006084	acetyl-CoA metabolic process	0.000117233																						GO:0000041	transition metal ion transport	0.00929365
GO:0009734	auxin-activated signaling pathway	0.00198579	GO:0010212	response to ionizing radiation	0.0399255							GO:0009073	aromatic amino acid family biosynthetic process	0.000117918																						GO:0016051	carbohydrate biosynthetic process	0.0102526
GO:0010073	meristem maintenance	0.00214459	GO:0010388	protein deneddylation	0.0399255							GO:0005975	carbohydrate metabolic process	0.00012222																						GO:0043069	negative regulation of programmed cell death	0.0102708
GO:0042138	meiotic DNA double-strand break formation	0.00266367	GO:0043687	post-translational protein modification	0.0408484							GO:0009072	aromatic amino acid family metabolic process	0.000123002																						GO:0045454	cell redox homeostasis	0.012242
GO:0007129	synapsis	0.00298372	GO:0035335	peptidyl-tyrosine dephosphorylation	0.0426302							GO:0006816	calcium ion transport	0.000134302																						GO:0071732	cellular response to nitric oxide	0.0124054
GO:0006261	DNA-dependent DNA replication	0.00376291										GO:0009266	response to temperature stimulus	0.000203826																						GO:0048443	stamen development	0.0130355
GO:0001172	transcription, RNA-templated	0.00436031										GO:0009117	nucleotide metabolic process	0.000239983																						GO:0009624	response to nematode	0.0138665
GO:0000122	negative regulation of transcription from RNA polymerase II promoter	0.00436031										GO:0009750	response to fructose	0.000275689																						GO:0009832	plant-type cell wall biogenesis	0.0146848
GO:0019740	nitrogen utilization	0.00436031										GO:0018298	protein-chromophore linkage	0.000344254																						GO:0006887	exocytosis	0.016951
GO:0016579	protein deubiquitination	0.00440949										GO:0010155	regulation of proton transport	0.000364317																						GO:0046777	protein autophosphorylation	0.0171866
GO:0048366	leaf development	0.0044855										GO:0006546	glycine catabolic process	0.000439574																						GO:0048440	carpel development	0.0197354
GO:0048364	root development	0.0044855										GO:0030154	cell differentiation	0.000599005																						GO:0002237	response to molecule of bacterial origin	0.0231956
GO:0006342	chromatin silencing	0.00473691										GO:0009695	jasmonic acid biosynthetic process	0.000615995																						GO:0042981	regulation of apoptotic process	0.0238532
GO:0016441	posttranscriptional gene silencing	0.00482152										GO:0006972	hyperosmotic response	0.000770909																						GO:0071369	cellular response to ethylene stimulus	0.0238532
GO:0006629	lipid metabolic process	0.0048276										GO:0032259	methylation	0.000817302																						GO:0042546	cell wall biogenesis	0.025762
GO:0090502	RNA phosphodiester bond hydrolysis, endonucleolytic	0.00506255										GO:0005992	trehalose biosynthetic process	0.00135201																						GO:0009831	plant-type cell wall modification involved in multidimensional cell growth	0.0267104
GO:0008361	regulation of cell size	0.00537253										GO:0019760	glucosinolate metabolic process	0.00162112																						GO:0009595	detection of biotic stimulus	0.0271179
GO:0016575	histone deacetylation	0.0068585										GO:0007020	microtubule nucleation	0.00179021																						GO:0000186	activation of MAPKK activity	0.0271617
GO:0009926	auxin polar transport	0.00685868										GO:0009231	riboflavin biosynthetic process	0.00205959																						GO:0002229	defense response to oomycetes	0.0298827
GO:0007059	chromosome segregation	0.00686664										GO:0006388	tRNA splicing, via endonucleolytic cleavage and ligation	0.00205959																						GO:0009814	defense response, incompatible interaction	0.0330023
GO:0009410	response to xenobiotic stimulus	0.00755303										GO:0009805	coumarin biosynthetic process	0.00216134																						GO:0006073	cellular glucan metabolic process	0.0330146
GO:0000710	meiotic mismatch repair	0.00911947										GO:0010027	thylakoid membrane organization	0.00244378																						GO:0009686	gibberellin biosynthetic process	0.0334785
GO:0006418	tRNA aminoacylation for protein translation	0.00929086										GO:0006520	cellular amino acid metabolic process	0.00296097																						GO:0009807	lignan biosynthetic process	0.0344983
GO:0071897	DNA biosynthetic process	0.0103345										GO:0005982	starch metabolic process	0.00329486																						GO:0010374	stomatal complex development	0.0344983
GO:0008284	positive regulation of cell proliferation	0.0103785										GO:0006006	glucose metabolic process	0.00449551																						GO:0042938	dipeptide transport	0.035306
GO:0015858	nucleoside transport	0.0112741										GO:0006680	glucosylceramide catabolic process	0.0046708																						GO:0000271	polysaccharide biosynthetic process	0.0385179
GO:0010165	response to X-ray	0.0112741										GO:0009832	plant-type cell wall biogenesis	0.00577396																						GO:0030036	actin cytoskeleton organization	0.0401144
GO:0080156	mitochondrial mRNA modification	0.0124731										GO:0008654	phospholipid biosynthetic process	0.00664124																						GO:0010054	trichoblast differentiation	0.0420773
GO:0016568	chromatin modification	0.014288										GO:0009768	photosynthesis, light harvesting in photosystem I	0.00717448
GO:0045490	pectin catabolic process	0.014351										GO:0006021	inositol biosynthetic process	0.00717448
GO:0015696	ammonium transport	0.0149663										GO:1902475	L-alpha-amino acid transmembrane transport	0.00717448
GO:0048235	pollen sperm cell differentiation	0.0149663										GO:0015996	chlorophyll catabolic process	0.00720705
GO:0072488	ammonium transmembrane transport	0.0163747										GO:0016556	mRNA modification	0.00801239
GO:0090116	C-5 methylation of cytosine	0.017055										GO:0010304	PSII associated light-harvesting complex II catabolic process	0.00899335
GO:0032504	multicellular organism reproduction	0.0173111										GO:0000272	polysaccharide catabolic process	0.00990905
GO:0006812	cation transport	0.0179443										GO:0009636	response to toxic substance	0.010823
GO:0009880	embryonic pattern specification	0.0184471										GO:0006782	protoporphyrinogen IX biosynthetic process	0.0114596
GO:0007267	cell-cell signaling	0.019449										GO:0098656	anion transmembrane transport	0.0121336
GO:0006352	DNA-templated transcription, initiation	0.0199032										GO:0006631	fatty acid metabolic process	0.0123163
GO:0048453	sepal formation	0.0204624										GO:0022900	electron transport chain	0.0141148
GO:0006366	transcription from RNA polymerase II promoter	0.0204773										GO:0009825	multidimensional cell growth	0.0144486
GO:1901642	nucleoside transmembrane transport	0.0210464										GO:0015824	proline transport	0.0149726
GO:0071577	zinc II ion transmembrane transport	0.0210464										GO:0006744	ubiquinone biosynthetic process	0.0153803
GO:0009887	organ morphogenesis	0.0224637										GO:0010224	response to UV-B	0.0191004
GO:0008033	tRNA processing	0.0241213										GO:0010817	regulation of hormone levels	0.0210454
GO:0009939	positive regulation of gibberellic acid mediated signaling pathway	0.0241934										GO:0009932	cell tip growth	0.0216981
GO:0048451	petal formation	0.0242051										GO:0009069	serine family amino acid metabolic process	0.0239704
GO:0010050	vegetative phase change	0.025792										GO:0006402	mRNA catabolic process	0.0239704
GO:0016571	histone methylation	0.025792										GO:0044550	secondary metabolite biosynthetic process	0.0239704
GO:0006817	phosphate ion transport	0.0258746										GO:0080064	4,4-dimethyl-9beta,19-cyclopropylsterol oxidation	0.026136
GO:0000741	karyogamy	0.0262448										GO:0010434	bract formation	0.026136
GO:0016569	covalent chromatin modification	0.0286716										GO:0010205	photoinhibition	0.0299341
GO:0010074	maintenance of meristem identity	0.0320181										GO:0016117	carotenoid biosynthetic process	0.0306891
GO:0008380	RNA splicing	0.0328408										GO:0006073	cellular glucan metabolic process	0.0307574
GO:0060151	peroxisome localization	0.0360804										GO:0006085	acetyl-CoA biosynthetic process	0.0366021
GO:0051645	Golgi localization	0.0360804										GO:0007205	protein kinase C-activating G-protein coupled receptor signaling pathway	0.0366021
GO:0051646	mitochondrion localization	0.0360804										GO:0010053	root epidermal cell differentiation	0.0379629
GO:0010449	root meristem growth	0.0425332										GO:0043481	anthocyanin accumulation in tissues in response to UV light	0.0380759
GO:0010431	seed maturation	0.0438616										GO:0042546	cell wall biogenesis	0.0397903
GO:0001522	pseudouridine synthesis	0.0453854										GO:0009834	plant-type secondary cell wall biogenesis	0.0398188
GO:0010311	lateral root formation	0.0458412										GO:0019375	galactolipid biosynthetic process	0.0420216
GO:0010260	organ senescence	0.0467182										GO:0009699	phenylpropanoid biosynthetic process	0.0439617
GO:0042325	regulation of phosphorylation	0.0470336										GO:0009864	induced systemic resistance, jasmonic acid mediated signaling pathway	0.0439617
GO:0034551	mitochondrial respiratory chain complex III assembly	0.0470336										GO:0009058	biosynthetic process	0.0458336
GO:0097054	L-glutamate biosynthetic process	0.0470336										GO:0000271	polysaccharide biosynthetic process	0.0489583
GO:0051026	chiasma assembly	0.0472569

## Sheet: Table S6B
Table S6B. GO enrichment (biological process) for genes in endosperm orthogroup clusters (pvalue < 0.05). Orange-Arabidopsis; Blue-soybean.
cluster1						cluster2						cluster3						cluster4						cluster5						cluster6						cluster7
GOID	GOTerm	PValue	GOID	GOTerm	PValue	GOID	GOTerm	PValue	GOID	GOTerm	PValue	GOID	GOTerm	PValue	GOID	GOTerm	PValue	GOID	GOTerm	PValue	GOID	GOTerm	PValue	GOID	GOTerm	PValue	GOID	GOTerm	PValue	GOID	GOTerm	PValue	GOID	GOTerm	PValue	GOID	GOTerm	PValue	GOID	GOTerm	PValue
GO:0009862	systemic acquired resistance, salicylic acid mediated signaling pathway	0.000138787	GO:0001682	tRNA 5'-leader removal	6.31077e-08	GO:0006857	oligopeptide transport	1.58893e-06	GO:0032259	methylation	1.95314e-06	GO:0009408	response to heat	0.00133785	GO:0000398	mRNA splicing_ via spliceosome	3.95175e-05	GO:0005975	carbohydrate metabolic process	3.19879e-08	GO:0006465	signal peptide processing	5.84847e-07	GO:0009733	response to auxin	2.94009e-05	GO:0051225	spindle assembly	9.76563e-06	GO:0006098	pentose-phosphate shunt	5.25926e-12	GO:0006811	ion transport	0.00013846	GO:0006520	cellular amino acid metabolic process	5.95747e-07	GO:0006397	mRNA processing	0.00019383
GO:0009595	detection of biotic stimulus	0.000146486	GO:0032312	regulation of GTPase activity	2.15662e-05	GO:0010093	specification of floral organ identity	0.000719587	GO:0008033	tRNA processing	6.95357e-06	GO:0010183	pollen tube guidance	0.00305316	GO:0006396	RNA processing	0.000320693	GO:0009627	systemic acquired resistance	1.2119e-06	GO:0006281	DNA repair	3.4085e-06	GO:0019853	L-ascorbic acid biosynthetic process	4.6041e-05	GO:0001522	pseudouridine synthesis	0.00235295	GO:0010027	thylakoid membrane organization	5.82603e-11	GO:0007186	G-protein coupled receptor signaling pathway	0.00015246	GO:0009058	biosynthetic process	1.64223e-05	GO:0006950	response to stress	0.00222095
GO:0009416	response to light stimulus	0.000363124	GO:0007018	microtubule-based movement	0.00103884	GO:0009741	response to brassinosteroid	0.000842867				GO:0009560	embryo sac egg cell differentiation	0.0034858	GO:0016567	protein ubiquitination	0.00110218	GO:0009860	pollen tube growth	4.60234e-06	GO:0006334	nucleosome assembly	6.49093e-06	GO:0009835	fruit ripening	4.71707e-05	GO:0009408	response to heat	0.0148562	GO:0055114	oxidation-reduction process	7.35191e-11	GO:0008150	biological_process	0.00016048	GO:0009688	abscisic acid biosynthetic process	0.000886785	GO:0008152	metabolic process	0.0307222
GO:0043900	regulation of multi-organism process	0.00071035	GO:0016042	lipid catabolic process	0.00497144	GO:0009691	cytokinin biosynthetic process	0.00138506				GO:0010182	sugar mediated signaling pathway	0.00605254	GO:0030001	metal ion transport	0.0158216	GO:0006457	protein folding	3.37544e-05	GO:0001731	formation of translation preinitiation complex	0.000182578	GO:0006865	amino acid transport	0.000251911				GO:0043085	positive regulation of catalytic activity	1.42745e-08	GO:0030001	metal ion transport	0.000965276	GO:0009902	chloroplast relocation	0.000961094
GO:0009409	response to cold	0.00103942	GO:0008150	biological_process	0.00802693	GO:0009909	regulation of flower development	0.01622				GO:0016567	protein ubiquitination	0.0136972	GO:0016998	cell wall macromolecule catabolic process	0.0214136	GO:0034976	response to endoplasmic reticulum stress	3.83262e-05	GO:0006446	regulation of translational initiation	0.000182578	GO:0009827	plant-type cell wall modification	0.000255183				GO:0007169	transmembrane receptor protein tyrosine kinase signaling pathway	5.78548e-08	GO:0022900	electron transport chain	0.00173953	GO:0007267	cell-cell signaling	0.00106334
GO:0010114	response to red light	0.00106433				GO:0031048	chromatin silencing by small RNA	0.020146				GO:0046274	lignin catabolic process	0.0154725				GO:0071555	cell wall organization	5.34266e-05	GO:0048193	Golgi vesicle transport	0.000400324	GO:0071281	cellular response to iron ion	0.000292197				GO:0010207	photosystem II assembly	7.45388e-08	GO:0006470	protein dephosphorylation	0.00299506	GO:0034660	ncRNA metabolic process	0.00217429
GO:0009637	response to blue light	0.00141915				GO:0006364	rRNA processing	0.0339119				GO:0042542	response to hydrogen peroxide	0.016601				GO:0006032	chitin catabolic process	5.77032e-05	GO:0005975	carbohydrate metabolic process	0.000544691	GO:0009860	pollen tube growth	0.000586858				GO:0006364	rRNA processing	1.69486e-07	GO:0000160	phosphorelay signal transduction system	0.00675041	GO:0006364	rRNA processing	0.00218344
GO:0009958	positive gravitropism	0.00212286				GO:0071555	cell wall organization	0.0410638				GO:0006312	mitotic recombination	0.02276				GO:0010584	pollen exine formation	7.94301e-05	GO:0006367	transcription initiation from RNA polymerase II promoter	0.000760404	GO:0005975	carbohydrate metabolic process	0.000642269				GO:0019252	starch biosynthetic process	2.16792e-07	GO:0023014	signal transduction by protein phosphorylation	0.0183462	GO:0006021	inositol biosynthetic process	0.00246374
GO:0010310	regulation of hydrogen peroxide metabolic process	0.00282114										GO:0006418	tRNA aminoacylation for protein translation	0.0322352				GO:0016998	cell wall macromolecule catabolic process	9.20764e-05	GO:0045040	protein import into mitochondrial outer membrane	0.000914749	GO:0030418	nicotianamine biosynthetic process	0.000800999				GO:0009902	chloroplast relocation	4.6679e-07	GO:0006885	regulation of pH	0.0255322	GO:0045893	positive regulation of transcription, DNA-templated	0.00322301
GO:0009744	response to sucrose	0.00459907										GO:0009845	seed germination	0.0333367				GO:0042542	response to hydrogen peroxide	0.000106922	GO:0006357	regulation of transcription from RNA polymerase II promoter	0.00107762	GO:0010089	xylem development	0.0008078				GO:0016117	carotenoid biosynthetic process	4.74641e-07	GO:0016036	cellular response to phosphate starvation	0.0294096	GO:0008654	phospholipid biosynthetic process	0.00394659
GO:0009624	response to nematode	0.00507303										GO:0009827	plant-type cell wall modification	0.0333367				GO:0009827	plant-type cell wall modification	0.000126234	GO:0006470	protein dephosphorylation	0.0011392	GO:0006952	defense response	0.00100316				GO:0034660	ncRNA metabolic process	9.67352e-07	GO:0006814	sodium ion transport	0.0308941	GO:0019288	isopentenyl diphosphate biosynthetic process, methylerythritol 4-phosphate pathway	0.00493021
GO:0009697	salicylic acid biosynthetic process	0.00526525										GO:0006855	drug transmembrane transport	0.0376347				GO:0009408	response to heat	0.000250791	GO:0006207	de novo' pyrimidine nucleobase biosynthetic process	0.00145375	GO:0006829	zinc II ion transport	0.00200355				GO:0010155	regulation of proton transport	9.67352e-07				GO:0016556	mRNA modification	0.0062703
GO:0019684	photosynthesis, light reaction	0.00574675										GO:0051510	regulation of unidimensional cell growth	0.0472604				GO:0015031	protein transport	0.000270045	GO:0000413	protein peptidyl-prolyl isomerization	0.00295392	GO:0071732	cellular response to nitric oxide	0.00279719				GO:0000023	maltose metabolic process	1.76986e-06				GO:0006865	amino acid transport	0.0079221
GO:0000165	MAPK cascade	0.00612888																GO:0008152	metabolic process	0.000290373	GO:0061025	membrane fusion	0.00327055	GO:0010413	glucuronoxylan metabolic process	0.00293494				GO:0016556	mRNA modification	3.40824e-06				GO:0010027	thylakoid membrane organization	0.00864174
GO:0010218	response to far red light	0.00652956																GO:0006886	intracellular protein transport	0.000353996	GO:0090305	nucleic acid phosphodiester bond hydrolysis	0.00327055	GO:0010233	phloem transport	0.0037248				GO:0009637	response to blue light	7.13807e-06				GO:0007205	protein kinase C-activating G-protein coupled receptor signaling pathway	0.00875901
GO:0015979	photosynthesis	0.00666639																GO:0006904	vesicle docking involved in exocytosis	0.000437522	GO:0008150	biological_process	0.00611512	GO:0045492	xylan biosynthetic process	0.00410608				GO:0010103	stomatal complex morphogenesis	1.01317e-05				GO:0002238	response to molecule of fungal origin	0.00976099
GO:0009773	photosynthetic electron transport in photosystem I	0.00726835																GO:0006465	signal peptide processing	0.0004842	GO:0016192	vesicle-mediated transport	0.00634935	GO:0009693	ethylene biosynthetic process	0.00411247				GO:0019288	isopentenyl diphosphate biosynthetic process, methylerythritol 4-phosphate pathway	1.5964e-05				GO:0042793	transcription from plastid promoter	0.0105236
GO:0006364	rRNA processing	0.010633																GO:0009697	salicylic acid biosynthetic process	0.000662255	GO:0006621	protein retention in ER lumen	0.00645721	GO:0045490	pectin catabolic process	0.00418325				GO:0006468	protein phosphorylation	1.80732e-05				GO:0000278	mitotic cell cycle	0.0111643
GO:0009617	response to bacterium	0.0123353																GO:0042744	hydrogen peroxide catabolic process	0.000694039	GO:0006729	tetrahydrobiopterin biosynthetic process	0.0102517	GO:0016099	monoterpenoid biosynthetic process	0.00597481				GO:0042742	defense response to bacterium	2.45128e-05				GO:0009098	leucine biosynthetic process	0.0116208
GO:0030968	endoplasmic reticulum unfolded protein response	0.0139761																GO:0006810	transport	0.00107426	GO:0006338	chromatin remodeling	0.0102869	GO:0043481	anthocyanin accumulation in tissues in response to UV light	0.0113908				GO:0010218	response to far red light	4.38328e-05				GO:0009410	response to xenobiotic stimulus	0.0130337
GO:0031348	negative regulation of defense response	0.0160404																GO:0098655	cation transmembrane transport	0.00114745	GO:0016573	histone acetylation	0.0117994	GO:0046274	lignin catabolic process	0.0130348				GO:0009657	plastid organization	4.41645e-05				GO:0009957	epidermal cell fate specification	0.0165686
GO:0080167	response to karrikin	0.0162406																GO:0009846	pollen germination	0.0013607	GO:0045454	cell redox homeostasis	0.0134948	GO:0016114	terpenoid biosynthetic process	0.0140213				GO:0010114	response to red light	5.82079e-05				GO:0009965	leaf morphogenesis	0.0207312
GO:0007049	cell cycle	0.0183313																GO:0048653	anther development	0.00149807	GO:0007049	cell cycle	0.0167918	GO:0040008	regulation of growth	0.014449				GO:0042793	transcription from plastid promoter	6.5224e-05				GO:0010103	stomatal complex morphogenesis	0.0227366
GO:0009738	abscisic acid-activated signaling pathway	0.0187712																GO:0045454	cell redox homeostasis	0.00152512	GO:0030150	protein import into mitochondrial matrix	0.0170471	GO:0006811	ion transport	0.0195841				GO:0015979	photosynthesis	8.66943e-05				GO:0009658	chloroplast organization	0.0285156
GO:0009867	jasmonic acid mediated signaling pathway	0.0193532																GO:0009954	proximal/distal pattern formation	0.00187652	GO:0032508	DNA duplex unwinding	0.0177469	GO:0048440	carpel development	0.0211388				GO:0009744	response to sucrose	9.11518e-05				GO:0006811	ion transport	0.0287908
GO:0035304	regulation of protein dephosphorylation	0.0197055																GO:0016192	vesicle-mediated transport	0.00259047	GO:0006457	protein folding	0.0245146	GO:0044036	cell wall macromolecule metabolic process	0.0211388				GO:0030154	cell differentiation	0.000228736				GO:0010267	production of ta-siRNAs involved in RNA interference	0.0389708
GO:0019344	cysteine biosynthetic process	0.0208583																GO:0031540	regulation of anthocyanin biosynthetic process	0.00288368	GO:0000723	telomere maintenance	0.027225	GO:0035336	long-chain fatty-acyl-CoA metabolic process	0.0247403				GO:0019684	photosynthesis, light reaction	0.000241221				GO:0010106	cellular response to iron ion starvation	0.044404
GO:0007275	multicellular organismal development	0.0248033																GO:0009911	positive regulation of flower development	0.00295097	GO:0006270	DNA replication initiation	0.0336959	GO:0042128	nitrate assimilation	0.0266161				GO:0009414	response to water deprivation	0.000275815				GO:0006826	iron ion transport	0.0466902
GO:0070838	divalent metal ion transport	0.0253155																GO:0010227	floral organ abscission	0.00336365	GO:0006221	pyrimidine nucleotide biosynthetic process	0.039953	GO:0071369	cellular response to ethylene stimulus	0.0323292				GO:0015995	chlorophyll biosynthetic process	0.00030445				GO:0010260	organ senescence	0.0485652
GO:0009657	plastid organization	0.0253155																GO:0009644	response to high light intensity	0.00349437	GO:0006486	protein glycosylation	0.040618	GO:0006629	lipid metabolic process	0.0358249				GO:0046777	protein autophosphorylation	0.00047456
GO:0009734	auxin-activated signaling pathway	0.0257011																GO:0090116	C-5 methylation of cytosine	0.00407223	GO:0044237	cellular metabolic process	0.0447746	GO:0006826	iron ion transport	0.0383829				GO:0009773	photosynthetic electron transport in photosystem I	0.000503556
GO:0009814	defense response, incompatible interaction	0.0301																GO:0006261	DNA-dependent DNA replication	0.00526111	GO:0006260	DNA replication	0.0447746	GO:0071577	zinc II ion transmembrane transport	0.0408129				GO:0009854	oxidative photosynthetic carbon pathway	0.000557458
GO:0045490	pectin catabolic process	0.034425																GO:0007129	synapsis	0.00920587	GO:0006605	protein targeting	0.0454118	GO:0009734	auxin-activated signaling pathway	0.0434977				GO:0019761	glucosinolate biosynthetic process	0.00068402
GO:0016556	mRNA modification	0.0400156																GO:0030244	cellulose biosynthetic process	0.0100598	GO:0046939	nucleotide phosphorylation	0.0454118	GO:0006754	ATP biosynthetic process	0.0468395				GO:0015706	nitrate transport	0.000921037
GO:0030003	cellular cation homeostasis	0.0429728																GO:0071806	protein transmembrane transport	0.0102857										GO:0006810	transport	0.00133478
																		GO:0006207	de novo' pyrimidine nucleobase biosynthetic process	0.010863										GO:0048829	root cap development	0.00210422
																		GO:0006623	protein targeting to vacuole	0.0149239										GO:0009051	pentose-phosphate shunt, oxidative branch	0.00227106
																		GO:0035428	hexose transmembrane transport	0.0159875										GO:0005992	trehalose biosynthetic process	0.00227296
																		GO:0046323	glucose import	0.0159875										GO:0035304	regulation of protein dephosphorylation	0.00259791
																		GO:0009834	plant-type secondary cell wall biogenesis	0.0167752										GO:0009825	multidimensional cell growth	0.00286862
																		GO:0010254	nectary development	0.0178284										GO:0010167	response to nitrate	0.00296359
																		GO:0048439	flower morphogenesis	0.0187935										GO:0015996	chlorophyll catabolic process	0.00328471
																		GO:0031347	regulation of defense response	0.0215554										GO:0098656	anion transmembrane transport	0.00370791
																		GO:0010054	trichoblast differentiation	0.0242767										GO:0009750	response to fructose	0.00441966
																		GO:0006817	phosphate ion transport	0.0249739										GO:0009965	leaf morphogenesis	0.00480677
																		GO:0006887	exocytosis	0.031182										GO:0016558	protein import into peroxisome matrix	0.00495104
																		GO:0009718	anthocyanin-containing compound biosynthetic process	0.0337408										GO:0016126	sterol biosynthetic process	0.00548242
																		GO:0007229	integrin-mediated signaling pathway	0.0352989										GO:0007275	multicellular organismal development	0.00595996
																		GO:0030245	cellulose catabolic process	0.0373469										GO:0019253	reductive pentose-phosphate cycle	0.00629089
																		GO:0045490	pectin catabolic process	0.0385918										GO:0006833	water transport	0.00665533
																		GO:0050829	defense response to Gram-negative bacterium	0.0457078										GO:0006826	iron ion transport	0.00738281
																		GO:0045087	innate immune response	0.0460264										GO:0048767	root hair elongation	0.00744525
																		GO:0048513	organ development	0.0461932										GO:0009749	response to glucose	0.00752097
																														GO:0009873	ethylene-activated signaling pathway	0.00791048
																														GO:0009266	response to temperature stimulus	0.0080512
																														GO:0019375	galactolipid biosynthetic process	0.0085239
																														GO:0010817	regulation of hormone levels	0.00870203
																														GO:0080064	4,4-dimethyl-9beta,19-cyclopropylsterol oxidation	0.00930693
																														GO:0009411	response to UV	0.010979
																														GO:0010118	stomatal movement	0.010979
																														GO:0010583	response to cyclopentenone	0.0110813
																														GO:0019722	calcium-mediated signaling	0.0113602
																														GO:0009658	chloroplast organization	0.0127571
																														GO:0016226	iron-sulfur cluster assembly	0.0130995
																														GO:0071492	cellular response to UV-A	0.0136701
																														GO:0000271	polysaccharide biosynthetic process	0.013762
																														GO:0006972	hyperosmotic response	0.0153633
																														GO:0045489	pectin biosynthetic process	0.0156638
																														GO:0035725	sodium ion transmembrane transport	0.015793
																														GO:0009926	auxin polar transport	0.0167645
																														GO:0010304	PSII associated light-harvesting complex II catabolic process	0.0174658
																														GO:0015743	malate transport	0.0178648
																														GO:0006816	calcium ion transport	0.018415
																														GO:0071423	malate transmembrane transport	0.0187413
																														GO:0009932	cell tip growth	0.0188562
																														GO:0007030	Golgi organization	0.0190422
																														GO:0018106	peptidyl-histidine phosphorylation	0.0207271
																														GO:0007623	circadian rhythm	0.0215822
																														GO:0006814	sodium ion transport	0.0235572
																														GO:0006970	response to osmotic stress	0.0243412
																														GO:0098542	defense response to other organism	0.0244717
																														GO:0010117	photoprotection	0.0244717
																														GO:0005982	starch metabolic process	0.0253586
																														GO:0005986	sucrose biosynthetic process	0.0271601
																														GO:0042335	cuticle development	0.0272458
																														GO:0009073	aromatic amino acid family biosynthetic process	0.0291579
																														GO:0009832	plant-type cell wall biogenesis	0.0291905
																														GO:0071486	cellular response to high light intensity	0.0308147
																														GO:0009735	response to cytokinin	0.0327446
																														GO:0010075	regulation of meristem growth	0.0341293
																														GO:0048481	ovule development	0.0353646
																														GO:0043481	anthocyanin accumulation in tissues in response to UV light	0.0378078
																														GO:0009805	coumarin biosynthetic process	0.0380056
																														GO:0010150	leaf senescence	0.0384309
																														GO:0006949	syncytium formation	0.0385677
																														GO:0009664	plant-type cell wall organization	0.0404473
																														GO:0000041	transition metal ion transport	0.0410223
																														GO:0010311	lateral root formation	0.0425668
																														GO:0010106	cellular response to iron ion starvation	0.0426956
																														GO:0044550	secondary metabolite biosynthetic process	0.0451641
																														GO:0048509	regulation of meristem development	0.0451641
																														GO:0009269	response to desiccation	0.0458066
