# Supplementary material for: Analysis of Spatio-Temporal Transcriptome Profiles of Soybean (Glycine max) Tissues during Early Seed Development
Source: Int J Mol Sci. 2020 Oct 14;21(20):7603. doi: 10.3390/ijms21207603 (PMC7589660; doi:10.3390/ijms21207603)
Supplement: Supplementary file 1 [file ijms-21-07603-s001.zip › supplementary_files/Table S7.xlsx]

## Sheet: Sheet1
Table S7. High confidence gene regulatory networks (GRN) in different tissues of early developmental soybean.
source	source_name	target	target_name	source_node_count	target_node_count	relationship	regulatory_tissue	source_node_tissue	target_node_tissue
Glyma.03G203300	AGL96	Glyma.11G083800	AAE1	300	2	activation	Endosperm	Endosperm	Endosperm
Glyma.17G131200	SCL28b	Glyma.11G083800	AAE1	300	2	repression	Endosperm	ubiquitous	Endosperm
Glyma.03G203300	AGL96	Glyma.07G080900	AGL20	300	2	activation	Endosperm	Endosperm	Endosperm
Glyma.17G131200	SCL28b	Glyma.07G080900	AGL20	300	2	repression	Endosperm	ubiquitous	Endosperm
Glyma.03G203300	AGL96	Glyma.10G254700	AGL61	300	2	activation	Endosperm	Endosperm	Endosperm
Glyma.17G131200	SCL28b	Glyma.10G254700	AGL61	300	2	repression	Endosperm	ubiquitous	Endosperm
Glyma.03G203300	AGL96	Glyma.02G179300	AGL62a	300	2	activation	Endosperm	Endosperm	Endosperm
Glyma.17G131200	SCL28b	Glyma.02G179300	AGL62a	300	2	repression	Endosperm	ubiquitous	Endosperm
Glyma.03G203300	AGL96	Glyma.10G085600	AGL62b	300	2	activation	Endosperm	Endosperm	Endosperm
Glyma.17G131200	SCL28b	Glyma.10G085600	AGL62b	300	2	repression	Endosperm	ubiquitous	Endosperm
Glyma.03G203300	AGL96	Glyma.20G136400	AGL62c	300	2	activation	Endosperm	Endosperm	Endosperm
Glyma.17G131200	SCL28b	Glyma.20G136400	AGL62c	300	2	repression	Endosperm	ubiquitous	Endosperm
Glyma.03G203300	AGL96	Glyma.20G136500	AGL62d	300	2	activation	Endosperm	Endosperm	Endosperm
Glyma.17G131200	SCL28b	Glyma.20G136500	AGL62d	300	2	repression	Endosperm	ubiquitous	Endosperm
Glyma.03G203300	AGL96	Glyma.09G266400	AGL6a	300	2	activation	Endosperm	Endosperm	Endosperm
Glyma.17G131200	SCL28b	Glyma.09G266400	AGL6a	300	2	repression	Endosperm	ubiquitous	Endosperm
Glyma.03G203300	AGL96	Glyma.18G224300	AGL6b	300	2	repression	Endosperm	Endosperm	Endosperm
Glyma.17G131200	SCL28b	Glyma.18G224300	AGL6b	300	2	activation	Endosperm	ubiquitous	Endosperm
Glyma.03G203300	AGL96	Glyma.18G052800	AGL80b	300	2	activation	Endosperm	Endosperm	Endosperm
Glyma.17G131200	SCL28b	Glyma.18G052800	AGL80b	300	2	repression	Endosperm	ubiquitous	Endosperm
Glyma.03G203300	AGL96	Glyma.18G053400	AGL80c	300	2	activation	Endosperm	Endosperm	Endosperm
Glyma.17G131200	SCL28b	Glyma.18G053400	AGL80c	300	2	repression	Endosperm	ubiquitous	Endosperm
Glyma.03G203300	AGL96	Glyma.04G238500	AGP16a	300	2	repression	Endosperm	Endosperm	Endosperm
Glyma.17G131200	SCL28b	Glyma.04G238500	AGP16a	300	2	activation	Endosperm	ubiquitous	Endosperm
Glyma.03G203300	AGL96	Glyma.06G125300	AGP16b	300	2	activation	Endosperm	Endosperm	Endosperm
Glyma.17G131200	SCL28b	Glyma.06G125300	AGP16b	300	2	repression	Endosperm	ubiquitous	Endosperm
Glyma.03G203300	AGL96	Glyma.13G317900	AHP1	300	2	repression	Endosperm	Endosperm	Endosperm
Glyma.17G131200	SCL28b	Glyma.13G317900	AHP1	300	2	activation	Endosperm	ubiquitous	Endosperm
Glyma.03G203300	AGL96	Glyma.02G179500	AIL7	300	2	repression	Endosperm	Endosperm	Endosperm
Glyma.17G131200	SCL28b	Glyma.02G179500	AIL7	300	2	activation	Endosperm	ubiquitous	Endosperm
Glyma.02G056100	HB24	Glyma.18G249800	AIR3	24	2	activation	Embryo Proper	Embryo Proper	Embryo Proper
Glyma.02G099100	DOT5	Glyma.18G249800	AIR3	24	2	repression	Embryo Proper	Embryo Proper	Embryo Proper
Glyma.15G002100	FRS6	Glyma.13G240500	ALN	72	1	activation	Inner Integument	Inner Integument	Inner Integument
Glyma.01G192600	LBD38	Glyma.18G038500	APK1B	179	2	repression	Suspensor	ubiquitous	Suspensor
Glyma.05G049300	SCL28a	Glyma.18G038500	APK1B	111	2	repression	Suspensor	ubiquitous	Suspensor
Glyma.01G192600	LBD38	Glyma.10G223000	APPB1	179	2	activation	Suspensor	ubiquitous	Suspensor
Glyma.05G049300	SCL28a	Glyma.10G223000	APPB1	111	2	activation	Suspensor	ubiquitous	Suspensor
Glyma.03G203300	AGL96	Glyma.04G044600	ARA12a	300	2	activation	Endosperm	Endosperm	Endosperm
Glyma.17G131200	SCL28b	Glyma.04G044600	ARA12a	300	2	repression	Endosperm	ubiquitous	Endosperm
Glyma.03G203300	AGL96	Glyma.06G045100	ARA12b	300	2	activation	Endosperm	Endosperm	Endosperm
Glyma.17G131200	SCL28b	Glyma.06G045100	ARA12b	300	2	repression	Endosperm	ubiquitous	Endosperm
Glyma.03G203300	AGL96	Glyma.03G004000	ASD1	300	2	activation	Endosperm	Endosperm	Endosperm
Glyma.17G131200	SCL28b	Glyma.03G004000	ASD1	300	2	repression	Endosperm	ubiquitous	Endosperm
Glyma.01G192600	LBD38	Glyma.20G017100	AST91	179	2	repression	Outer Integument	ubiquitous	Outer Integument
Glyma.01G198100	BHLH25a	Glyma.20G017100	AST91	68	2	activation	Outer Integument	Outer Integument	Outer Integument
Glyma.01G192600	LBD38	Glyma.06G260200	ATB2	179	2	repression	Suspensor	ubiquitous	Suspensor
Glyma.05G049300	SCL28a	Glyma.06G260200	ATB2	111	2	repression	Suspensor	ubiquitous	Suspensor
Glyma.01G192600	LBD38	Glyma.10G154100	ATNa	179	4	repression	Outer Integument	ubiquitous	ubiquitous
Glyma.11G016100	SCL3	Glyma.10G154100	ATNa	72	4	activation	Epidermis	ubiquitous	ubiquitous
Glyma.01G198100	BHLH25a	Glyma.10G154100	ATNa	68	4	activation	Outer Integument	Outer Integument	ubiquitous
Glyma.10G245500	TCX2a	Glyma.10G154100	ATNa	65	4	repression	Epidermis	ubiquitous	ubiquitous
Glyma.03G203300	AGL96	Glyma.20G234200	ATNb	300	6	repression	Endosperm	Endosperm	ubiquitous
Glyma.17G131200	SCL28b	Glyma.20G234200	ATNb	300	6	activation	Endosperm	ubiquitous	ubiquitous
Glyma.01G192600	LBD38	Glyma.20G234200	ATNb	179	6	repression	Outer Integument	ubiquitous	ubiquitous
Glyma.11G016100	SCL3	Glyma.20G234200	ATNb	72	6	activation	Epidermis	ubiquitous	ubiquitous
Glyma.01G198100	BHLH25a	Glyma.20G234200	ATNb	68	6	activation	Outer Integument	Outer Integument	ubiquitous
Glyma.10G245500	TCX2a	Glyma.20G234200	ATNb	65	6	repression	Epidermis	ubiquitous	ubiquitous
Glyma.03G203300	AGL96	Glyma.19G058100	ATX2	300	2	repression	Endosperm	Endosperm	Endosperm
Glyma.17G131200	SCL28b	Glyma.19G058100	ATX2	300	2	activation	Endosperm	ubiquitous	Endosperm
Glyma.10G053500	ARF16	Glyma.03G063900	AUX1	78	2	activation	Hilium	Hilium	Hilium
Glyma.14G146100	TINY2	Glyma.03G063900	AUX1	78	2	activation	Hilium	Hilium	Hilium
Glyma.03G203300	AGL96	Glyma.08G060500	B120	300	2	activation	Endosperm	Endosperm	Endosperm
Glyma.17G131200	SCL28b	Glyma.08G060500	B120	300	2	repression	Endosperm	ubiquitous	Endosperm
Glyma.01G192600	LBD38	Glyma.03G016400	BAP2	179	2	repression	Suspensor	ubiquitous	Suspensor
Glyma.05G049300	SCL28a	Glyma.03G016400	BAP2	111	2	repression	Suspensor	ubiquitous	Suspensor
Glyma.01G192600	LBD38	Glyma.03G165600	BARD1	179	4	repression	Outer Integument	ubiquitous	ubiquitous
Glyma.10G053500	ARF16	Glyma.03G165600	BARD1	78	4	repression	Hilium	Hilium	ubiquitous
Glyma.14G146100	TINY2	Glyma.03G165600	BARD1	78	4	repression	Hilium	Hilium	ubiquitous
Glyma.01G198100	BHLH25a	Glyma.03G165600	BARD1	68	4	activation	Outer Integument	Outer Integument	ubiquitous
Glyma.01G192600	LBD38	Glyma.18G220600	BEN1	179	2	activation	Suspensor	ubiquitous	Suspensor
Glyma.05G049300	SCL28a	Glyma.18G220600	BEN1	111	2	activation	Suspensor	ubiquitous	Suspensor
Glyma.03G203300	AGL96	Glyma.13G104000	BGAL1	300	8	repression	Endosperm	Endosperm	ubiquitous
Glyma.17G131200	SCL28b	Glyma.13G104000	BGAL1	300	8	activation	Endosperm	ubiquitous	ubiquitous
Glyma.10G053500	ARF16	Glyma.13G104000	BGAL1	78	8	activation	Hilium	Hilium	ubiquitous
Glyma.14G146100	TINY2	Glyma.13G104000	BGAL1	78	8	activation	Hilium	Hilium	ubiquitous
Glyma.11G016100	SCL3	Glyma.13G104000	BGAL1	72	8	activation	Epidermis	ubiquitous	ubiquitous
Glyma.10G245500	TCX2a	Glyma.13G104000	BGAL1	65	8	repression	Epidermis	ubiquitous	ubiquitous
Glyma.02G056100	HB24	Glyma.13G104000	BGAL1	24	8	repression	Embryo Proper	Embryo Proper	ubiquitous
Glyma.02G099100	DOT5	Glyma.13G104000	BGAL1	24	8	activation	Embryo Proper	Embryo Proper	ubiquitous
Glyma.03G203300	AGL96	Glyma.09G062900	BGAL12a	300	2	activation	Endosperm	Endosperm	Endosperm
Glyma.17G131200	SCL28b	Glyma.09G062900	BGAL12a	300	2	repression	Endosperm	ubiquitous	Endosperm
Glyma.03G203300	AGL96	Glyma.15G169500	BGAL12b	300	2	activation	Endosperm	Endosperm	Endosperm
Glyma.17G131200	SCL28b	Glyma.15G169500	BGAL12b	300	2	repression	Endosperm	ubiquitous	Endosperm
Glyma.01G192600	LBD38	Glyma.09G122900	BGAL7	179	2	activation	Suspensor	ubiquitous	Suspensor
Glyma.05G049300	SCL28a	Glyma.09G122900	BGAL7	111	2	activation	Suspensor	ubiquitous	Suspensor
Glyma.01G192600	LBD38	Glyma.07G027200	BHLH25b	179	2	repression	Outer Integument	ubiquitous	Outer Integument
Glyma.01G198100	BHLH25a	Glyma.07G027200	BHLH25b	68	2	activation	Outer Integument	Outer Integument	Outer Integument
Glyma.02G056100	HB24	Glyma.02G210500	BHLH96	24	2	repression	Embryo Proper	Embryo Proper	Embryo Proper
Glyma.02G099100	DOT5	Glyma.02G210500	BHLH96	24	2	activation	Embryo Proper	Embryo Proper	Embryo Proper
Glyma.03G203300	AGL96	Glyma.13G362600	BOR4	300	2	activation	Endosperm	Endosperm	Endosperm
Glyma.17G131200	SCL28b	Glyma.13G362600	BOR4	300	2	repression	Endosperm	ubiquitous	Endosperm
Glyma.10G053500	ARF16	Glyma.02G080700	BR6OX1	78	3	repression	Hilium	Hilium	ubiquitous
Glyma.14G146100	TINY2	Glyma.02G080700	BR6OX1	78	3	repression	Hilium	Hilium	ubiquitous
Glyma.15G002100	FRS6	Glyma.02G080700	BR6OX1	72	3	activation	Inner Integument	Inner Integument	ubiquitous
Glyma.03G203300	AGL96	Glyma.02G126100	bZIP42	300	2	activation	Endosperm	Endosperm	Endosperm
Glyma.17G131200	SCL28b	Glyma.02G126100	bZIP42	300	2	repression	Endosperm	ubiquitous	Endosperm
Glyma.03G203300	AGL96	Glyma.11G167400	BZIP61	300	2	activation	Endosperm	Endosperm	Endosperm
Glyma.17G131200	SCL28b	Glyma.11G167400	BZIP61	300	2	repression	Endosperm	ubiquitous	Endosperm
Glyma.03G203300	AGL96	Glyma.05G017400	bZIP70	300	2	activation	Endosperm	Endosperm	Endosperm
Glyma.17G131200	SCL28b	Glyma.05G017400	bZIP70	300	2	repression	Endosperm	ubiquitous	Endosperm
Glyma.01G192600	LBD38	Glyma.10G161900	CAM8b	179	2	repression	Suspensor	ubiquitous	Suspensor
Glyma.05G049300	SCL28a	Glyma.10G161900	CAM8b	111	2	repression	Suspensor	ubiquitous	Suspensor
Glyma.01G192600	LBD38	Glyma.20G224300	CAM8c	179	2	repression	Suspensor	ubiquitous	Suspensor
Glyma.05G049300	SCL28a	Glyma.20G224300	CAM8c	111	2	repression	Suspensor	ubiquitous	Suspensor
Glyma.15G002100	FRS6	Glyma.14G193400	CAX1a	72	1	repression	Inner Integument	Inner Integument	Inner Integument
Glyma.15G002100	FRS6	Glyma.18G063200	CAX1b	72	1	repression	Inner Integument	Inner Integument	Inner Integument
Glyma.03G203300	AGL96	Glyma.05G222300	CDA1	300	2	activation	Endosperm	Endosperm	Endosperm
Glyma.17G131200	SCL28b	Glyma.05G222300	CDA1	300	2	repression	Endosperm	ubiquitous	Endosperm
Glyma.01G192600	LBD38	Glyma.09G071300	CDKB2;2a	179	4	repression	Outer Integument	ubiquitous	ubiquitous
Glyma.15G002100	FRS6	Glyma.09G071300	CDKB2;2a	72	4	activation	Inner Integument	Inner Integument	ubiquitous
Glyma.01G198100	BHLH25a	Glyma.09G071300	CDKB2;2a	68	4	activation	Outer Integument	Outer Integument	ubiquitous
Glyma.20G149100	TCX2b	Glyma.09G071300	CDKB2;2a	18	4	repression	Epidermis	ubiquitous	ubiquitous
Glyma.01G192600	LBD38	Glyma.17G262300	CDKB2;2c	179	2	repression	Outer Integument	ubiquitous	ubiquitous
Glyma.01G198100	BHLH25a	Glyma.17G262300	CDKB2;2c	68	2	activation	Outer Integument	Outer Integument	ubiquitous
Glyma.03G203300	AGL96	Glyma.13G360700	CENP-C	300	2	activation	Endosperm	Endosperm	ubiquitous
Glyma.17G131200	SCL28b	Glyma.13G360700	CENP-C	300	2	repression	Endosperm	ubiquitous	ubiquitous
Glyma.10G053500	ARF16	Glyma.11G185000	CER4	78	2	activation	Hilium	Hilium	Hilium
Glyma.14G146100	TINY2	Glyma.11G185000	CER4	78	2	activation	Hilium	Hilium	Hilium
Glyma.11G016100	SCL3	Glyma.08G001900	CHR24	72	1	repression	Epidermis	ubiquitous	ubiquitous
Glyma.01G192600	LBD38	Glyma.07G069400	CHR2	179	6	repression	Outer Integument	ubiquitous	ubiquitous
Glyma.01G192600	LBD38	Glyma.07G069400	CHR2	179	6	activation	Suspensor	ubiquitous	ubiquitous
Glyma.05G049300	SCL28a	Glyma.07G069400	CHR2	111	6	activation	Suspensor	ubiquitous	ubiquitous
Glyma.11G016100	SCL3	Glyma.07G069400	CHR2	72	6	repression	Epidermis	ubiquitous	ubiquitous
Glyma.01G198100	BHLH25a	Glyma.07G069400	CHR2	68	6	activation	Outer Integument	Outer Integument	ubiquitous
Glyma.10G245500	TCX2a	Glyma.07G069400	CHR2	65	6	activation	Epidermis	ubiquitous	ubiquitous
Glyma.10G053500	ARF16	Glyma.14G094500	CHUP1a	78	2	repression	Hilium	Hilium	ubiquitous
Glyma.14G146100	TINY2	Glyma.14G094500	CHUP1a	78	2	repression	Hilium	Hilium	ubiquitous
Glyma.01G192600	LBD38	Glyma.17G229000	CHUP1b	179	5	repression	Outer Integument	ubiquitous	ubiquitous
Glyma.11G016100	SCL3	Glyma.17G229000	CHUP1b	72	5	repression	Epidermis	ubiquitous	ubiquitous
Glyma.15G002100	FRS6	Glyma.17G229000	CHUP1b	72	5	activation	Inner Integument	Inner Integument	ubiquitous
Glyma.01G198100	BHLH25a	Glyma.17G229000	CHUP1b	68	5	activation	Outer Integument	Outer Integument	ubiquitous
Glyma.10G245500	TCX2a	Glyma.17G229000	CHUP1b	65	5	activation	Epidermis	ubiquitous	ubiquitous
Glyma.03G203300	AGL96	Glyma.13G116400	CHX19	300	2	activation	Endosperm	Endosperm	Endosperm
Glyma.17G131200	SCL28b	Glyma.13G116400	CHX19	300	2	repression	Endosperm	ubiquitous	Endosperm
Glyma.03G203300	AGL96	Glyma.03G219100	CKI1	300	2	activation	Endosperm	Endosperm	Endosperm
Glyma.17G131200	SCL28b	Glyma.03G219100	CKI1	300	2	repression	Endosperm	ubiquitous	Endosperm
Glyma.03G203300	AGL96	Glyma.20G027000	CLE9	300	2	activation	Endosperm	Endosperm	Endosperm
Glyma.17G131200	SCL28b	Glyma.20G027000	CLE9	300	2	repression	Endosperm	ubiquitous	Endosperm
Glyma.10G053500	ARF16	Glyma.01G160300	CMT1	78	2	repression	Hilium	Hilium	ubiquitous
Glyma.14G146100	TINY2	Glyma.01G160300	CMT1	78	2	repression	Hilium	Hilium	ubiquitous
Glyma.01G192600	LBD38	Glyma.03G257000	CNGC1	179	2	activation	Outer Integument	ubiquitous	Outer Integument
Glyma.01G198100	BHLH25a	Glyma.03G257000	CNGC1	68	2	repression	Outer Integument	Outer Integument	Outer Integument
Glyma.01G192600	LBD38	Glyma.18G271900	COB	179	2	repression	Suspensor	ubiquitous	Suspensor
Glyma.05G049300	SCL28a	Glyma.18G271900	COB	111	2	repression	Suspensor	ubiquitous	Suspensor
Glyma.03G203300	AGL96	Glyma.10G103100	CPK32	300	2	activation	Endosperm	Endosperm	Endosperm
Glyma.17G131200	SCL28b	Glyma.10G103100	CPK32	300	2	repression	Endosperm	ubiquitous	Endosperm
Glyma.03G203300	AGL96	Glyma.14G123900	CRF4	300	1	repression	Endosperm	Endosperm	Endosperm
Glyma.01G192600	LBD38	Glyma.09G151400	CRK10	179	2	repression	Suspensor	ubiquitous	Suspensor
Glyma.05G049300	SCL28a	Glyma.09G151400	CRK10	111	2	repression	Suspensor	ubiquitous	Suspensor
Glyma.01G192600	LBD38	Glyma.11G204900	CRK2	179	2	activation	Suspensor	ubiquitous	Suspensor
Glyma.05G049300	SCL28a	Glyma.11G204900	CRK2	111	2	activation	Suspensor	ubiquitous	Suspensor
Glyma.10G053500	ARF16	Glyma.20G137300	CRK26	78	2	repression	Hilium	Hilium	Hilium
Glyma.14G146100	TINY2	Glyma.20G137300	CRK26	78	2	repression	Hilium	Hilium	Hilium
Glyma.01G192600	LBD38	Glyma.03G217500	CSLD5	179	2	repression	Outer Integument	ubiquitous	ubiquitous
Glyma.01G198100	BHLH25a	Glyma.03G217500	CSLD5	68	2	activation	Outer Integument	Outer Integument	ubiquitous
Glyma.03G203300	AGL96	Glyma.08G330600	CSLE1	300	2	activation	Endosperm	Endosperm	Endosperm
Glyma.17G131200	SCL28b	Glyma.08G330600	CSLE1	300	2	repression	Endosperm	ubiquitous	Endosperm
Glyma.01G192600	LBD38	Glyma.08G192000	CWINV1a	179	2	activation	Suspensor	ubiquitous	Suspensor
Glyma.05G049300	SCL28a	Glyma.08G192000	CWINV1a	111	2	activation	Suspensor	ubiquitous	Suspensor
Glyma.03G203300	AGL96	Glyma.13G349300	CWINV1b	300	2	activation	Endosperm	Endosperm	Endosperm
Glyma.17G131200	SCL28b	Glyma.13G349300	CWINV1b	300	2	repression	Endosperm	ubiquitous	Endosperm
Glyma.03G203300	AGL96	Glyma.10G275900	CXE17	300	2	activation	Endosperm	Endosperm	Endosperm
Glyma.17G131200	SCL28b	Glyma.10G275900	CXE17	300	2	repression	Endosperm	ubiquitous	Endosperm
Glyma.11G016100	SCL3	Glyma.04G246600	CYCA1;1a	72	2	repression	Epidermis	ubiquitous	ubiquitous
Glyma.10G245500	TCX2a	Glyma.04G246600	CYCA1;1a	65	2	activation	Epidermis	ubiquitous	ubiquitous
Glyma.10G053500	ARF16	Glyma.13G031500	CYCA1;1c	78	2	repression	Hilium	Hilium	ubiquitous
Glyma.14G146100	TINY2	Glyma.13G031500	CYCA1;1c	78	2	repression	Hilium	Hilium	ubiquitous
Glyma.01G192600	LBD38	Glyma.14G037100	CYCB1;2	179	2	repression	Outer Integument	ubiquitous	ubiquitous
Glyma.01G198100	BHLH25a	Glyma.14G037100	CYCB1;2	68	2	activation	Outer Integument	Outer Integument	ubiquitous
Glyma.03G203300	AGL96	Glyma.17G133900	CYP707A1	300	2	activation	Endosperm	Endosperm	Endosperm
Glyma.17G131200	SCL28b	Glyma.17G133900	CYP707A1	300	2	repression	Endosperm	ubiquitous	Endosperm
Glyma.03G203300	AGL96	Glyma.18G218600	CYP714A2	300	2	activation	Endosperm	Endosperm	Endosperm
Glyma.17G131200	SCL28b	Glyma.18G218600	CYP714A2	300	2	repression	Endosperm	ubiquitous	Endosperm
Glyma.01G192600	LBD38	Glyma.08G327100	CYP71B7	179	6	repression	Suspensor	ubiquitous	ubiquitous
Glyma.05G049300	SCL28a	Glyma.08G327100	CYP71B7	111	6	repression	Suspensor	ubiquitous	ubiquitous
Glyma.11G016100	SCL3	Glyma.08G327100	CYP71B7	72	6	activation	Endothelium	ubiquitous	ubiquitous
Glyma.02G056100	HB24	Glyma.08G327100	CYP71B7	24	6	repression	Embryo Proper	Embryo Proper	ubiquitous
Glyma.02G099100	DOT5	Glyma.08G327100	CYP71B7	24	6	activation	Embryo Proper	Embryo Proper	ubiquitous
Glyma.02G070000	NAC047	Glyma.08G327100	CYP71B7	7	6	repression	Endothelium	Endothelium	ubiquitous
Glyma.15G002100	FRS6	Glyma.08G094600	CYP77A5P	72	1	repression	Inner Integument	Inner Integument	ubiquitous
Glyma.11G016100	SCL3	Glyma.17G093600	DEL1	72	2	repression	Epidermis	ubiquitous	ubiquitous
Glyma.10G245500	TCX2a	Glyma.17G093600	DEL1	65	2	activation	Epidermis	ubiquitous	ubiquitous
Glyma.01G192600	LBD38	Glyma.12G152100	DRP5A	179	5	repression	Suspensor	ubiquitous	ubiquitous
Glyma.05G049300	SCL28a	Glyma.12G152100	DRP5A	111	5	repression	Suspensor	ubiquitous	ubiquitous
Glyma.15G002100	FRS6	Glyma.12G152100	DRP5A	72	5	activation	Inner Integument	Inner Integument	ubiquitous
Glyma.02G056100	HB24	Glyma.12G152100	DRP5A	24	5	repression	Embryo Proper	Embryo Proper	ubiquitous
Glyma.02G099100	DOT5	Glyma.12G152100	DRP5A	24	5	activation	Embryo Proper	Embryo Proper	ubiquitous
Glyma.01G192600	LBD38	Glyma.13G156200	DRS1	179	2	activation	Suspensor	ubiquitous	Suspensor
Glyma.05G049300	SCL28a	Glyma.13G156200	DRS1	111	2	activation	Suspensor	ubiquitous	Suspensor
Glyma.03G203300	AGL96	Glyma.15G063900	DYT1	300	2	repression	Endosperm	Endosperm	Endosperm
Glyma.17G131200	SCL28b	Glyma.15G063900	DYT1	300	2	activation	Endosperm	ubiquitous	Endosperm
Glyma.10G053500	ARF16	Glyma.11G180100	E2F1	78	4	repression	Hilium	Hilium	ubiquitous
Glyma.14G146100	TINY2	Glyma.11G180100	E2F1	78	4	repression	Hilium	Hilium	ubiquitous
Glyma.11G016100	SCL3	Glyma.11G180100	E2F1	72	4	repression	Epidermis	ubiquitous	ubiquitous
Glyma.10G245500	TCX2a	Glyma.11G180100	E2F1	65	4	activation	Epidermis	ubiquitous	ubiquitous
Glyma.03G203300	AGL96	Glyma.15G208600	EIR1	300	2	activation	Endosperm	Endosperm	Endosperm
Glyma.17G131200	SCL28b	Glyma.15G208600	EIR1	300	2	repression	Endosperm	ubiquitous	Endosperm
Glyma.10G053500	ARF16	Glyma.04G210700	EMB2780	78	2	repression	Hilium	Hilium	ubiquitous
Glyma.14G146100	TINY2	Glyma.04G210700	EMB2780	78	2	repression	Hilium	Hilium	ubiquitous
Glyma.11G016100	SCL3	Glyma.05G003500	EMB3012	72	2	repression	Epidermis	ubiquitous	ubiquitous
Glyma.10G245500	TCX2a	Glyma.05G003500	EMB3012	65	2	activation	Epidermis	ubiquitous	ubiquitous
Glyma.03G203300	AGL96	Glyma.12G105700	ENT3	300	2	activation	Endosperm	Endosperm	Endosperm
Glyma.17G131200	SCL28b	Glyma.12G105700	ENT3	300	2	repression	Endosperm	ubiquitous	Endosperm
Glyma.03G203300	AGL96	Glyma.13G122700	ERF1	300	2	activation	Endosperm	Endosperm	Endosperm
Glyma.17G131200	SCL28b	Glyma.13G122700	ERF1	300	2	repression	Endosperm	ubiquitous	Endosperm
Glyma.03G203300	AGL96	Glyma.09G111900	FAD2	300	2	activation	Endosperm	Endosperm	Endosperm
Glyma.17G131200	SCL28b	Glyma.09G111900	FAD2	300	2	repression	Endosperm	ubiquitous	Endosperm
Glyma.11G016100	SCL3	Glyma.09G248000	FAS1	72	2	repression	Epidermis	ubiquitous	ubiquitous
Glyma.10G245500	TCX2a	Glyma.09G248000	FAS1	65	2	activation	Epidermis	ubiquitous	ubiquitous
Glyma.01G192600	LBD38	Glyma.01G046800	FEZa	179	2	repression	Suspensor	ubiquitous	Suspensor
Glyma.05G049300	SCL28a	Glyma.01G046800	FEZa	111	2	repression	Suspensor	ubiquitous	Suspensor
Glyma.01G192600	LBD38	Glyma.08G301100	FEZc	179	2	repression	Suspensor	ubiquitous	Suspensor
Glyma.05G049300	SCL28a	Glyma.08G301100	FEZc	111	2	repression	Suspensor	ubiquitous	Suspensor
Glyma.15G002100	FRS6	Glyma.12G207600	FLA9	72	1	repression	Inner Integument	Inner Integument	Inner Integument
Glyma.03G203300	AGL96	Glyma.09G094000	FMO1	300	2	activation	Endosperm	Endosperm	Endosperm
Glyma.17G131200	SCL28b	Glyma.09G094000	FMO1	300	2	repression	Endosperm	ubiquitous	Endosperm
Glyma.11G016100	SCL3	Glyma.09G018600	FRO6	72	2	activation	Epidermis	ubiquitous	ubiquitous
Glyma.10G245500	TCX2a	Glyma.09G018600	FRO6	65	2	repression	Epidermis	ubiquitous	ubiquitous
Glyma.03G203300	AGL96	Glyma.07G022400	FT1	300	2	activation	Endosperm	Endosperm	Endosperm
Glyma.17G131200	SCL28b	Glyma.07G022400	FT1	300	2	repression	Endosperm	ubiquitous	Endosperm
Glyma.01G192600	LBD38	Glyma.18G037800	FZR3	179	2	repression	Outer Integument	ubiquitous	ubiquitous
Glyma.01G198100	BHLH25a	Glyma.18G037800	FZR3	68	2	activation	Outer Integument	Outer Integument	ubiquitous
Glyma.03G203300	AGL96	Glyma.01G178700	GATL2	300	2	activation	Endosperm	Endosperm	Endosperm
Glyma.17G131200	SCL28b	Glyma.01G178700	GATL2	300	2	repression	Endosperm	ubiquitous	Endosperm
Glyma.01G192600	LBD38	Glyma.07G254100	GATL4	179	2	activation	Suspensor	ubiquitous	Suspensor
Glyma.05G049300	SCL28a	Glyma.07G254100	GATL4	111	2	activation	Suspensor	ubiquitous	Suspensor
Glyma.11G016100	SCL3	Glyma.18G000100	GCT	72	2	repression	Epidermis	ubiquitous	ubiquitous
Glyma.10G245500	TCX2a	Glyma.18G000100	GCT	65	2	activation	Epidermis	ubiquitous	ubiquitous
Glyma.03G203300	AGL96	Glyma.16G070200	GER3	300	2	activation	Endosperm	Endosperm	Endosperm
Glyma.17G131200	SCL28b	Glyma.16G070200	GER3	300	2	repression	Endosperm	ubiquitous	Endosperm
Glyma.01G192600	LBD38	Glyma.01G004000	Glyma.01G004000	179	2	repression	Suspensor	ubiquitous	Suspensor
Glyma.05G049300	SCL28a	Glyma.01G004000	Glyma.01G004000	111	2	repression	Suspensor	ubiquitous	Suspensor
Glyma.11G016100	SCL3	Glyma.01G008200	Glyma.01G008200	72	2	activation	Endothelium	ubiquitous	Endothelium
Glyma.02G070000	NAC047	Glyma.01G008200	Glyma.01G008200	7	2	repression	Endothelium	Endothelium	Endothelium
Glyma.03G203300	AGL96	Glyma.01G100400	Glyma.01G100400	300	2	activation	Endosperm	Endosperm	Endosperm
Glyma.17G131200	SCL28b	Glyma.01G100400	Glyma.01G100400	300	2	repression	Endosperm	ubiquitous	Endosperm
Glyma.15G002100	FRS6	Glyma.01G110100	Glyma.01G110100	72	1	repression	Inner Integument	Inner Integument	Inner Integument
Glyma.10G053500	ARF16	Glyma.01G131300	Glyma.01G131300	78	2	repression	Hilium	Hilium	ubiquitous
Glyma.14G146100	TINY2	Glyma.01G131300	Glyma.01G131300	78	2	repression	Hilium	Hilium	ubiquitous
Glyma.01G192600	LBD38	Glyma.01G153000	Glyma.01G153000	179	2	activation	Suspensor	ubiquitous	Suspensor
Glyma.05G049300	SCL28a	Glyma.01G153000	Glyma.01G153000	111	2	activation	Suspensor	ubiquitous	Suspensor
Glyma.03G203300	AGL96	Glyma.01G184100	Glyma.01G184100	300	2	activation	Endosperm	Endosperm	Endosperm
Glyma.17G131200	SCL28b	Glyma.01G184100	Glyma.01G184100	300	2	repression	Endosperm	ubiquitous	Endosperm
Glyma.10G053500	ARF16	Glyma.01G193500	Glyma.01G193500	78	4	repression	Hilium	Hilium	ubiquitous
Glyma.14G146100	TINY2	Glyma.01G193500	Glyma.01G193500	78	4	repression	Hilium	Hilium	ubiquitous
Glyma.11G016100	SCL3	Glyma.01G193500	Glyma.01G193500	72	4	repression	Epidermis	ubiquitous	ubiquitous
Glyma.10G245500	TCX2a	Glyma.01G193500	Glyma.01G193500	65	4	activation	Epidermis	ubiquitous	ubiquitous
Glyma.03G203300	AGL96	Glyma.01G206100	Glyma.01G206100	300	2	repression	Endosperm	Endosperm	ubiquitous
Glyma.17G131200	SCL28b	Glyma.01G206100	Glyma.01G206100	300	2	activation	Endosperm	ubiquitous	ubiquitous
Glyma.03G203300	AGL96	Glyma.01G234000	Glyma.01G234000	300	2	activation	Endosperm	Endosperm	Endosperm
Glyma.17G131200	SCL28b	Glyma.01G234000	Glyma.01G234000	300	2	repression	Endosperm	ubiquitous	Endosperm
Glyma.03G203300	AGL96	Glyma.02G003800	Glyma.02G003800	300	4	activation	Endosperm	Endosperm	ubiquitous
Glyma.17G131200	SCL28b	Glyma.02G003800	Glyma.02G003800	300	4	repression	Endosperm	ubiquitous	ubiquitous
Glyma.11G016100	SCL3	Glyma.02G003800	Glyma.02G003800	72	4	repression	Epidermis	ubiquitous	ubiquitous
Glyma.10G245500	TCX2a	Glyma.02G003800	Glyma.02G003800	65	4	activation	Epidermis	ubiquitous	ubiquitous
Glyma.01G192600	LBD38	Glyma.02G015000	Glyma.02G015000	179	2	activation	Suspensor	ubiquitous	Suspensor
Glyma.05G049300	SCL28a	Glyma.02G015000	Glyma.02G015000	111	2	activation	Suspensor	ubiquitous	Suspensor
Glyma.15G002100	FRS6	Glyma.02G019100	Glyma.02G019100	72	1	activation	Inner Integument	Inner Integument	Inner Integument
Glyma.02G056100	HB24	Glyma.02G022200	Glyma.02G022200	24	2	activation	Embryo Proper	Embryo Proper	Embryo Proper
Glyma.02G099100	DOT5	Glyma.02G022200	Glyma.02G022200	24	2	repression	Embryo Proper	Embryo Proper	Embryo Proper
Glyma.01G192600	LBD38	Glyma.02G039900	Glyma.02G039900	179	2	activation	Suspensor	ubiquitous	Suspensor
Glyma.05G049300	SCL28a	Glyma.02G039900	Glyma.02G039900	111	2	activation	Suspensor	ubiquitous	Suspensor
Glyma.03G203300	AGL96	Glyma.02G046200	Glyma.02G046200	300	6	repression	Endosperm	Endosperm	ubiquitous
Glyma.17G131200	SCL28b	Glyma.02G046200	Glyma.02G046200	300	6	activation	Endosperm	ubiquitous	ubiquitous
Glyma.01G192600	LBD38	Glyma.02G046200	Glyma.02G046200	179	6	repression	Outer Integument	ubiquitous	ubiquitous
Glyma.11G016100	SCL3	Glyma.02G046200	Glyma.02G046200	72	6	activation	Epidermis	ubiquitous	ubiquitous
Glyma.01G198100	BHLH25a	Glyma.02G046200	Glyma.02G046200	68	6	activation	Outer Integument	Outer Integument	ubiquitous
Glyma.10G245500	TCX2a	Glyma.02G046200	Glyma.02G046200	65	6	repression	Epidermis	ubiquitous	ubiquitous
Glyma.03G203300	AGL96	Glyma.02G089650	Glyma.02G089650	300	2	activation	Endosperm	Endosperm	Endosperm
Glyma.17G131200	SCL28b	Glyma.02G089650	Glyma.02G089650	300	2	repression	Endosperm	ubiquitous	Endosperm
Glyma.01G192600	LBD38	Glyma.02G092300	Glyma.02G092300	179	2	activation	Suspensor	ubiquitous	Suspensor
Glyma.05G049300	SCL28a	Glyma.02G092300	Glyma.02G092300	111	2	activation	Suspensor	ubiquitous	Suspensor
Glyma.03G203300	AGL96	Glyma.02G120700	Glyma.02G120700	300	2	activation	Endosperm	Endosperm	Endosperm
Glyma.17G131200	SCL28b	Glyma.02G120700	Glyma.02G120700	300	2	repression	Endosperm	ubiquitous	Endosperm
Glyma.03G203300	AGL96	Glyma.02G124000	Glyma.02G124000	300	2	activation	Endosperm	Endosperm	Endosperm
Glyma.17G131200	SCL28b	Glyma.02G124000	Glyma.02G124000	300	2	repression	Endosperm	ubiquitous	Endosperm
Glyma.03G203300	AGL96	Glyma.02G136000	Glyma.02G136000	300	2	activation	Endosperm	Endosperm	Endosperm
Glyma.17G131200	SCL28b	Glyma.02G136000	Glyma.02G136000	300	2	repression	Endosperm	ubiquitous	Endosperm
Glyma.10G053500	ARF16	Glyma.02G212000	Glyma.02G212000	78	2	activation	Hilium	Hilium	Hilium
Glyma.14G146100	TINY2	Glyma.02G212000	Glyma.02G212000	78	2	activation	Hilium	Hilium	Hilium
Glyma.01G192600	LBD38	Glyma.02G219800	Glyma.02G219800	179	2	repression	Suspensor	ubiquitous	Suspensor
Glyma.05G049300	SCL28a	Glyma.02G219800	Glyma.02G219800	111	2	repression	Suspensor	ubiquitous	Suspensor
Glyma.03G203300	AGL96	Glyma.02G225850	Glyma.02G225850	300	2	activation	Endosperm	Endosperm	Endosperm
Glyma.17G131200	SCL28b	Glyma.02G225850	Glyma.02G225850	300	2	repression	Endosperm	ubiquitous	Endosperm
Glyma.03G203300	AGL96	Glyma.02G241800	Glyma.02G241800	300	2	activation	Endosperm	Endosperm	Endosperm
Glyma.17G131200	SCL28b	Glyma.02G241800	Glyma.02G241800	300	2	repression	Endosperm	ubiquitous	Endosperm
Glyma.03G203300	AGL96	Glyma.02G254200	Glyma.02G254200	300	2	repression	Endosperm	Endosperm	Endosperm
Glyma.17G131200	SCL28b	Glyma.02G254200	Glyma.02G254200	300	2	activation	Endosperm	ubiquitous	Endosperm
Glyma.03G203300	AGL96	Glyma.02G295000	Glyma.02G295000	300	2	repression	Endosperm	Endosperm	Endosperm
Glyma.17G131200	SCL28b	Glyma.02G295000	Glyma.02G295000	300	2	activation	Endosperm	ubiquitous	Endosperm
Glyma.03G203300	AGL96	Glyma.02G311100	Glyma.02G311100	300	2	activation	Endosperm	Endosperm	Endosperm
Glyma.17G131200	SCL28b	Glyma.02G311100	Glyma.02G311100	300	2	repression	Endosperm	ubiquitous	Endosperm
Glyma.03G203300	AGL96	Glyma.03G001600	Glyma.03G001600	300	2	activation	Endosperm	Endosperm	Endosperm
Glyma.17G131200	SCL28b	Glyma.03G001600	Glyma.03G001600	300	2	repression	Endosperm	ubiquitous	Endosperm
Glyma.01G192600	LBD38	Glyma.03G003000	Glyma.03G003000	179	2	activation	Suspensor	ubiquitous	Suspensor
Glyma.05G049300	SCL28a	Glyma.03G003000	Glyma.03G003000	111	2	activation	Suspensor	ubiquitous	Suspensor
Glyma.03G203300	AGL96	Glyma.03G037900	Glyma.03G037900	300	2	activation	Endosperm	Endosperm	Endosperm
Glyma.17G131200	SCL28b	Glyma.03G037900	Glyma.03G037900	300	2	repression	Endosperm	ubiquitous	Endosperm
Glyma.01G192600	LBD38	Glyma.03G062600	Glyma.03G062600	179	2	activation	Suspensor	ubiquitous	Suspensor
Glyma.05G049300	SCL28a	Glyma.03G062600	Glyma.03G062600	111	2	activation	Suspensor	ubiquitous	Suspensor
Glyma.01G192600	LBD38	Glyma.03G077100	Glyma.03G077100	179	2	activation	Suspensor	ubiquitous	Suspensor
Glyma.05G049300	SCL28a	Glyma.03G077100	Glyma.03G077100	111	2	activation	Suspensor	ubiquitous	Suspensor
Glyma.10G053500	ARF16	Glyma.03G078400	Glyma.03G078400	78	2	repression	Hilium	Hilium	Hilium
Glyma.14G146100	TINY2	Glyma.03G078400	Glyma.03G078400	78	2	repression	Hilium	Hilium	Hilium
Glyma.03G203300	AGL96	Glyma.03G081300	Glyma.03G081300	300	6	repression	Endosperm	Endosperm	ubiquitous
Glyma.17G131200	SCL28b	Glyma.03G081300	Glyma.03G081300	300	6	activation	Endosperm	ubiquitous	ubiquitous
Glyma.01G192600	LBD38	Glyma.03G081300	Glyma.03G081300	179	6	activation	Suspensor	ubiquitous	ubiquitous
Glyma.05G049300	SCL28a	Glyma.03G081300	Glyma.03G081300	111	6	activation	Suspensor	ubiquitous	ubiquitous
Glyma.11G016100	SCL3	Glyma.03G081300	Glyma.03G081300	72	6	repression	Epidermis	ubiquitous	ubiquitous
Glyma.10G245500	TCX2a	Glyma.03G081300	Glyma.03G081300	65	6	activation	Epidermis	ubiquitous	ubiquitous
Glyma.03G203300	AGL96	Glyma.03G085500	Glyma.03G085500	300	2	activation	Endosperm	Endosperm	Endosperm
Glyma.17G131200	SCL28b	Glyma.03G085500	Glyma.03G085500	300	2	repression	Endosperm	ubiquitous	Endosperm
Glyma.01G192600	LBD38	Glyma.03G087801	Glyma.03G087801	179	5	repression	Outer Integument	ubiquitous	ubiquitous
Glyma.01G192600	LBD38	Glyma.03G087801	Glyma.03G087801	179	5	repression	Suspensor	ubiquitous	ubiquitous
Glyma.05G049300	SCL28a	Glyma.03G087801	Glyma.03G087801	111	5	repression	Suspensor	ubiquitous	ubiquitous
Glyma.15G002100	FRS6	Glyma.03G087801	Glyma.03G087801	72	5	repression	Inner Integument	Inner Integument	ubiquitous
Glyma.01G198100	BHLH25a	Glyma.03G087801	Glyma.03G087801	68	5	activation	Outer Integument	Outer Integument	ubiquitous
Glyma.01G192600	LBD38	Glyma.03G092200	Glyma.03G092200	179	2	activation	Suspensor	ubiquitous	Suspensor
Glyma.05G049300	SCL28a	Glyma.03G092200	Glyma.03G092200	111	2	activation	Suspensor	ubiquitous	Suspensor
Glyma.11G016100	SCL3	Glyma.03G109300	Glyma.03G109300	72	2	repression	Epidermis	ubiquitous	ubiquitous
Glyma.10G245500	TCX2a	Glyma.03G109300	Glyma.03G109300	65	2	activation	Epidermis	ubiquitous	ubiquitous
Glyma.10G053500	ARF16	Glyma.03G111300	Glyma.03G111300	78	2	repression	Hilium	Hilium	Hilium
Glyma.14G146100	TINY2	Glyma.03G111300	Glyma.03G111300	78	2	repression	Hilium	Hilium	Hilium
Glyma.10G053500	ARF16	Glyma.03G168600	Glyma.03G168600	78	2	repression	Hilium	Hilium	Hilium
Glyma.14G146100	TINY2	Glyma.03G168600	Glyma.03G168600	78	2	repression	Hilium	Hilium	Hilium
Glyma.10G053500	ARF16	Glyma.03G183000	Glyma.03G183000	78	2	repression	Hilium	Hilium	Hilium
Glyma.14G146100	TINY2	Glyma.03G183000	Glyma.03G183000	78	2	repression	Hilium	Hilium	Hilium
Glyma.03G203300	AGL96	Glyma.03G191400	Glyma.03G191400	300	2	repression	Endosperm	Endosperm	Endosperm
Glyma.17G131200	SCL28b	Glyma.03G191400	Glyma.03G191400	300	2	activation	Endosperm	ubiquitous	Endosperm
Glyma.11G016100	SCL3	Glyma.03G196400	Glyma.03G196400	72	2	activation	Epidermis	ubiquitous	ubiquitous
Glyma.10G245500	TCX2a	Glyma.03G196400	Glyma.03G196400	65	2	repression	Epidermis	ubiquitous	ubiquitous
Glyma.01G192600	LBD38	Glyma.03G227333	Glyma.03G227333	179	2	repression	Suspensor	ubiquitous	Suspensor
Glyma.05G049300	SCL28a	Glyma.03G227333	Glyma.03G227333	111	2	repression	Suspensor	ubiquitous	Suspensor
Glyma.11G016100	SCL3	Glyma.03G241000	Glyma.03G241000	72	3	activation	Epidermis	ubiquitous	ubiquitous
Glyma.15G002100	FRS6	Glyma.03G241000	Glyma.03G241000	72	3	activation	Inner Integument	Inner Integument	ubiquitous
Glyma.10G245500	TCX2a	Glyma.03G241000	Glyma.03G241000	65	3	repression	Epidermis	ubiquitous	ubiquitous
Glyma.01G192600	LBD38	Glyma.03G252400	Glyma.03G252400	179	2	activation	Suspensor	ubiquitous	Suspensor
Glyma.05G049300	SCL28a	Glyma.03G252400	Glyma.03G252400	111	2	activation	Suspensor	ubiquitous	Suspensor
Glyma.15G002100	FRS6	Glyma.04G005200	Glyma.04G005200	72	1	repression	Inner Integument	Inner Integument	Inner Integument
Glyma.01G192600	LBD38	Glyma.04G012032	Glyma.04G012032	179	2	repression	Suspensor	ubiquitous	Suspensor
Glyma.05G049300	SCL28a	Glyma.04G012032	Glyma.04G012032	111	2	repression	Suspensor	ubiquitous	Suspensor
Glyma.01G192600	LBD38	Glyma.04G013600	Glyma.04G013600	179	2	activation	Suspensor	ubiquitous	Suspensor
Glyma.05G049300	SCL28a	Glyma.04G013600	Glyma.04G013600	111	2	activation	Suspensor	ubiquitous	Suspensor
Glyma.01G192600	LBD38	Glyma.04G053500	Glyma.04G053500	179	2	repression	Outer Integument	ubiquitous	Outer Integument
Glyma.01G198100	BHLH25a	Glyma.04G053500	Glyma.04G053500	68	2	activation	Outer Integument	Outer Integument	Outer Integument
Glyma.11G016100	SCL3	Glyma.04G056800	Glyma.04G056800	72	2	repression	Endothelium	ubiquitous	Endothelium
Glyma.02G070000	NAC047	Glyma.04G056800	Glyma.04G056800	7	2	activation	Endothelium	Endothelium	Endothelium
Glyma.01G192600	LBD38	Glyma.04G091200	Glyma.04G091200	179	2	activation	Suspensor	ubiquitous	Suspensor
Glyma.05G049300	SCL28a	Glyma.04G091200	Glyma.04G091200	111	2	activation	Suspensor	ubiquitous	Suspensor
Glyma.03G203300	AGL96	Glyma.04G140500	Glyma.04G140500	300	2	activation	Endosperm	Endosperm	Endosperm
Glyma.17G131200	SCL28b	Glyma.04G140500	Glyma.04G140500	300	2	repression	Endosperm	ubiquitous	Endosperm
Glyma.01G192600	LBD38	Glyma.04G228200	Glyma.04G228200	179	2	repression	Suspensor	ubiquitous	Suspensor
Glyma.05G049300	SCL28a	Glyma.04G228200	Glyma.04G228200	111	2	repression	Suspensor	ubiquitous	Suspensor
Glyma.01G192600	LBD38	Glyma.04G250200	Glyma.04G250200	179	4	repression	Outer Integument	ubiquitous	ubiquitous
Glyma.01G192600	LBD38	Glyma.04G250200	Glyma.04G250200	179	4	repression	Suspensor	ubiquitous	ubiquitous
Glyma.05G049300	SCL28a	Glyma.04G250200	Glyma.04G250200	111	4	repression	Suspensor	ubiquitous	ubiquitous
Glyma.01G198100	BHLH25a	Glyma.04G250200	Glyma.04G250200	68	4	activation	Outer Integument	Outer Integument	ubiquitous
Glyma.11G016100	SCL3	Glyma.04G253800	Glyma.04G253800	72	2	repression	Epidermis	ubiquitous	ubiquitous
Glyma.10G245500	TCX2a	Glyma.04G253800	Glyma.04G253800	65	2	activation	Epidermis	ubiquitous	ubiquitous
Glyma.03G203300	AGL96	Glyma.05G011000	Glyma.05G011000	300	2	repression	Endosperm	Endosperm	Endosperm
Glyma.17G131200	SCL28b	Glyma.05G011000	Glyma.05G011000	300	2	activation	Endosperm	ubiquitous	Endosperm
Glyma.03G203300	AGL96	Glyma.05G023500	Glyma.05G023500	300	2	repression	Endosperm	Endosperm	Endosperm
Glyma.17G131200	SCL28b	Glyma.05G023500	Glyma.05G023500	300	2	activation	Endosperm	ubiquitous	Endosperm
Glyma.03G203300	AGL96	Glyma.05G039200	Glyma.05G039200	300	2	activation	Endosperm	Endosperm	Endosperm
Glyma.17G131200	SCL28b	Glyma.05G039200	Glyma.05G039200	300	2	repression	Endosperm	ubiquitous	Endosperm
Glyma.15G002100	FRS6	Glyma.05G068800	Glyma.05G068800	72	1	repression	Inner Integument	Inner Integument	Inner Integument
Glyma.03G203300	AGL96	Glyma.05G071400	Glyma.05G071400	300	2	activation	Endosperm	Endosperm	Endosperm
Glyma.17G131200	SCL28b	Glyma.05G071400	Glyma.05G071400	300	2	repression	Endosperm	ubiquitous	Endosperm
Glyma.03G203300	AGL96	Glyma.05G082400	Glyma.05G082400	300	2	activation	Endosperm	Endosperm	Endosperm
Glyma.17G131200	SCL28b	Glyma.05G082400	Glyma.05G082400	300	2	repression	Endosperm	ubiquitous	Endosperm
Glyma.03G203300	AGL96	Glyma.05G128300	Glyma.05G128300	300	2	activation	Endosperm	Endosperm	Endosperm
Glyma.17G131200	SCL28b	Glyma.05G128300	Glyma.05G128300	300	2	repression	Endosperm	ubiquitous	Endosperm
Glyma.03G203300	AGL96	Glyma.05G128400	Glyma.05G128400	300	2	activation	Endosperm	Endosperm	Endosperm
Glyma.17G131200	SCL28b	Glyma.05G128400	Glyma.05G128400	300	2	repression	Endosperm	ubiquitous	Endosperm
Glyma.03G203300	AGL96	Glyma.05G128500	Glyma.05G128500	300	2	activation	Endosperm	Endosperm	Endosperm
Glyma.17G131200	SCL28b	Glyma.05G128500	Glyma.05G128500	300	2	repression	Endosperm	ubiquitous	Endosperm
Glyma.03G203300	AGL96	Glyma.05G140000	Glyma.05G140000	300	2	activation	Endosperm	Endosperm	Endosperm
Glyma.17G131200	SCL28b	Glyma.05G140000	Glyma.05G140000	300	2	repression	Endosperm	ubiquitous	Endosperm
Glyma.01G192600	LBD38	Glyma.05G148900	Glyma.05G148900	179	4	repression	Outer Integument	ubiquitous	ubiquitous
Glyma.10G053500	ARF16	Glyma.05G148900	Glyma.05G148900	78	4	repression	Hilium	Hilium	ubiquitous
Glyma.14G146100	TINY2	Glyma.05G148900	Glyma.05G148900	78	4	repression	Hilium	Hilium	ubiquitous
Glyma.01G198100	BHLH25a	Glyma.05G148900	Glyma.05G148900	68	4	activation	Outer Integument	Outer Integument	ubiquitous
Glyma.05G049300	SCL28a	Glyma.05G149700	Glyma.05G149700	111	4	repression	Suspensor	ubiquitous	ubiquitous
Glyma.10G053500	ARF16	Glyma.05G149700	Glyma.05G149700	78	4	repression	Hilium	Hilium	ubiquitous
Glyma.14G146100	TINY2	Glyma.05G149700	Glyma.05G149700	78	4	repression	Hilium	Hilium	ubiquitous
Glyma.01G198100	BHLH25a	Glyma.05G149700	Glyma.05G149700	68	4	activation	Outer Integument	Outer Integument	ubiquitous
Glyma.03G203300	AGL96	Glyma.05G158250	Glyma.05G158250	300	2	activation	Endosperm	Endosperm	Endosperm
Glyma.17G131200	SCL28b	Glyma.05G158250	Glyma.05G158250	300	2	repression	Endosperm	ubiquitous	Endosperm
Glyma.03G203300	AGL96	Glyma.05G179700	Glyma.05G179700	300	2	activation	Endosperm	Endosperm	Endosperm
Glyma.17G131200	SCL28b	Glyma.05G179700	Glyma.05G179700	300	2	repression	Endosperm	ubiquitous	Endosperm
Glyma.03G203300	AGL96	Glyma.05G213400	Glyma.05G213400	300	2	activation	Endosperm	Endosperm	Endosperm
Glyma.17G131200	SCL28b	Glyma.05G213400	Glyma.05G213400	300	2	repression	Endosperm	ubiquitous	Endosperm
Glyma.01G192600	LBD38	Glyma.05G218900	Glyma.05G218900	179	4	repression	Outer Integument	ubiquitous	ubiquitous
Glyma.11G016100	SCL3	Glyma.05G218900	Glyma.05G218900	72	4	repression	Epidermis	ubiquitous	ubiquitous
Glyma.01G198100	BHLH25a	Glyma.05G218900	Glyma.05G218900	68	4	activation	Outer Integument	Outer Integument	ubiquitous
Glyma.10G245500	TCX2a	Glyma.05G218900	Glyma.05G218900	65	4	activation	Epidermis	ubiquitous	ubiquitous
Glyma.03G203300	AGL96	Glyma.06G013300	Glyma.06G013300	300	2	activation	Endosperm	Endosperm	Endosperm
Glyma.17G131200	SCL28b	Glyma.06G013300	Glyma.06G013300	300	2	repression	Endosperm	ubiquitous	Endosperm
Glyma.11G016100	SCL3	Glyma.06G023500	Glyma.06G023500	72	3	repression	Epidermis	ubiquitous	ubiquitous
Glyma.15G002100	FRS6	Glyma.06G023500	Glyma.06G023500	72	3	activation	Inner Integument	Inner Integument	ubiquitous
Glyma.10G245500	TCX2a	Glyma.06G023500	Glyma.06G023500	65	3	activation	Epidermis	ubiquitous	ubiquitous
Glyma.03G203300	AGL96	Glyma.06G033100	Glyma.06G033100	300	2	activation	Endosperm	Endosperm	ubiquitous
Glyma.17G131200	SCL28b	Glyma.06G033100	Glyma.06G033100	300	2	repression	Endosperm	ubiquitous	ubiquitous
Glyma.03G203300	AGL96	Glyma.06G039800	Glyma.06G039800	300	2	activation	Endosperm	Endosperm	ubiquitous
Glyma.17G131200	SCL28b	Glyma.06G039800	Glyma.06G039800	300	2	repression	Endosperm	ubiquitous	ubiquitous
Glyma.03G203300	AGL96	Glyma.06G045000	Glyma.06G045000	300	2	activation	Endosperm	Endosperm	Endosperm
Glyma.17G131200	SCL28b	Glyma.06G045000	Glyma.06G045000	300	2	repression	Endosperm	ubiquitous	Endosperm
Glyma.10G053500	ARF16	Glyma.06G058300	Glyma.06G058300	78	2	repression	Hilium	Hilium	ubiquitous
Glyma.14G146100	TINY2	Glyma.06G058300	Glyma.06G058300	78	2	repression	Hilium	Hilium	ubiquitous
Glyma.15G002100	FRS6	Glyma.06G082700	Glyma.06G082700	72	1	activation	Inner Integument	Inner Integument	Inner Integument
Glyma.03G203300	AGL96	Glyma.06G106400	Glyma.06G106400	300	2	activation	Endosperm	Endosperm	Endosperm
Glyma.17G131200	SCL28b	Glyma.06G106400	Glyma.06G106400	300	2	repression	Endosperm	ubiquitous	Endosperm
Glyma.03G203300	AGL96	Glyma.06G113000	Glyma.06G113000	300	2	activation	Endosperm	Endosperm	Endosperm
Glyma.17G131200	SCL28b	Glyma.06G113000	Glyma.06G113000	300	2	repression	Endosperm	ubiquitous	Endosperm
Glyma.03G203300	AGL96	Glyma.06G130500	Glyma.06G130500	300	2	activation	Endosperm	Endosperm	Endosperm
Glyma.17G131200	SCL28b	Glyma.06G130500	Glyma.06G130500	300	2	repression	Endosperm	ubiquitous	Endosperm
Glyma.01G192600	LBD38	Glyma.06G162800	Glyma.06G162800	179	2	activation	Suspensor	ubiquitous	Suspensor
Glyma.05G049300	SCL28a	Glyma.06G162800	Glyma.06G162800	111	2	activation	Suspensor	ubiquitous	Suspensor
Glyma.01G192600	LBD38	Glyma.06G163700	Glyma.06G163700	179	2	repression	Suspensor	ubiquitous	Suspensor
Glyma.05G049300	SCL28a	Glyma.06G163700	Glyma.06G163700	111	2	repression	Suspensor	ubiquitous	Suspensor
Glyma.15G002100	FRS6	Glyma.06G175200	Glyma.06G175200	72	1	repression	Inner Integument	Inner Integument	Inner Integument
Glyma.10G053500	ARF16	Glyma.06G206800	Glyma.06G206800	78	3	repression	Hilium	Hilium	ubiquitous
Glyma.14G146100	TINY2	Glyma.06G206800	Glyma.06G206800	78	3	repression	Hilium	Hilium	ubiquitous
Glyma.20G149100	TCX2b	Glyma.06G206800	Glyma.06G206800	18	3	activation	Epidermis	ubiquitous	ubiquitous
Glyma.03G203300	AGL96	Glyma.06G218500	Glyma.06G218500	300	2	activation	Endosperm	Endosperm	Endosperm
Glyma.17G131200	SCL28b	Glyma.06G218500	Glyma.06G218500	300	2	repression	Endosperm	ubiquitous	Endosperm
Glyma.03G203300	AGL96	Glyma.06G218600	Glyma.06G218600	300	2	activation	Endosperm	Endosperm	Endosperm
Glyma.17G131200	SCL28b	Glyma.06G218600	Glyma.06G218600	300	2	repression	Endosperm	ubiquitous	Endosperm
Glyma.03G203300	AGL96	Glyma.06G219901	Glyma.06G219901	300	2	repression	Endosperm	Endosperm	Endosperm
Glyma.17G131200	SCL28b	Glyma.06G219901	Glyma.06G219901	300	2	activation	Endosperm	ubiquitous	Endosperm
Glyma.03G203300	AGL96	Glyma.06G236600	Glyma.06G236600	300	2	repression	Endosperm	Endosperm	Endosperm
Glyma.17G131200	SCL28b	Glyma.06G236600	Glyma.06G236600	300	2	activation	Endosperm	ubiquitous	Endosperm
Glyma.03G203300	AGL96	Glyma.06G245900	Glyma.06G245900	300	2	activation	Endosperm	Endosperm	Endosperm
Glyma.17G131200	SCL28b	Glyma.06G245900	Glyma.06G245900	300	2	repression	Endosperm	ubiquitous	Endosperm
Glyma.01G192600	LBD38	Glyma.06G265420	Glyma.06G265420	179	2	activation	Suspensor	ubiquitous	Suspensor
Glyma.05G049300	SCL28a	Glyma.06G265420	Glyma.06G265420	111	2	activation	Suspensor	ubiquitous	Suspensor
Glyma.03G203300	AGL96	Glyma.06G271132	Glyma.06G271132	300	2	activation	Endosperm	Endosperm	Endosperm
Glyma.17G131200	SCL28b	Glyma.06G271132	Glyma.06G271132	300	2	repression	Endosperm	ubiquitous	Endosperm
Glyma.03G203300	AGL96	Glyma.06G285700	Glyma.06G285700	300	2	activation	Endosperm	Endosperm	Endosperm
Glyma.17G131200	SCL28b	Glyma.06G285700	Glyma.06G285700	300	2	repression	Endosperm	ubiquitous	Endosperm
Glyma.03G203300	AGL96	Glyma.06G290500	Glyma.06G290500	300	4	activation	Endosperm	Endosperm	ubiquitous
Glyma.17G131200	SCL28b	Glyma.06G290500	Glyma.06G290500	300	4	repression	Endosperm	ubiquitous	ubiquitous
Glyma.01G192600	LBD38	Glyma.06G290500	Glyma.06G290500	179	4	repression	Suspensor	ubiquitous	ubiquitous
Glyma.05G049300	SCL28a	Glyma.06G290500	Glyma.06G290500	111	4	repression	Suspensor	ubiquitous	ubiquitous
Glyma.15G002100	FRS6	Glyma.06G308100	Glyma.06G308100	72	1	activation	Inner Integument	Inner Integument	ubiquitous
Glyma.03G203300	AGL96	Glyma.07G014001	Glyma.07G014001	300	2	activation	Endosperm	Endosperm	Endosperm
Glyma.17G131200	SCL28b	Glyma.07G014001	Glyma.07G014001	300	2	repression	Endosperm	ubiquitous	Endosperm
Glyma.01G192600	LBD38	Glyma.07G027900	Glyma.07G027900	179	2	activation	Suspensor	ubiquitous	Suspensor
Glyma.05G049300	SCL28a	Glyma.07G027900	Glyma.07G027900	111	2	activation	Suspensor	ubiquitous	Suspensor
Glyma.03G203300	AGL96	Glyma.07G040000	Glyma.07G040000	300	2	activation	Endosperm	Endosperm	Endosperm
Glyma.17G131200	SCL28b	Glyma.07G040000	Glyma.07G040000	300	2	repression	Endosperm	ubiquitous	Endosperm
Glyma.01G192600	LBD38	Glyma.07G096000	Glyma.07G096000	179	2	activation	Suspensor	ubiquitous	Suspensor
Glyma.05G049300	SCL28a	Glyma.07G096000	Glyma.07G096000	111	2	activation	Suspensor	ubiquitous	Suspensor
Glyma.01G192600	LBD38	Glyma.07G098900	Glyma.07G098900	179	2	repression	Suspensor	ubiquitous	Suspensor
Glyma.05G049300	SCL28a	Glyma.07G098900	Glyma.07G098900	111	2	repression	Suspensor	ubiquitous	Suspensor
Glyma.03G203300	AGL96	Glyma.07G099900	Glyma.07G099900	300	6	repression	Endosperm	Endosperm	ubiquitous
Glyma.17G131200	SCL28b	Glyma.07G099900	Glyma.07G099900	300	6	activation	Endosperm	ubiquitous	ubiquitous
Glyma.01G192600	LBD38	Glyma.07G099900	Glyma.07G099900	179	6	activation	Suspensor	ubiquitous	ubiquitous
Glyma.05G049300	SCL28a	Glyma.07G099900	Glyma.07G099900	111	6	activation	Suspensor	ubiquitous	ubiquitous
Glyma.11G016100	SCL3	Glyma.07G099900	Glyma.07G099900	72	6	activation	Epidermis	ubiquitous	ubiquitous
Glyma.10G245500	TCX2a	Glyma.07G099900	Glyma.07G099900	65	6	repression	Epidermis	ubiquitous	ubiquitous
Glyma.01G192600	LBD38	Glyma.07G108700	Glyma.07G108700	179	4	repression	Outer Integument	ubiquitous	ubiquitous
Glyma.11G016100	SCL3	Glyma.07G108700	Glyma.07G108700	72	4	repression	Epidermis	ubiquitous	ubiquitous
Glyma.01G198100	BHLH25a	Glyma.07G108700	Glyma.07G108700	68	4	activation	Outer Integument	Outer Integument	ubiquitous
Glyma.10G245500	TCX2a	Glyma.07G108700	Glyma.07G108700	65	4	activation	Epidermis	ubiquitous	ubiquitous
Glyma.20G149100	TCX2b	Glyma.07G115800	Glyma.07G115800	18	1	activation	Epidermis	ubiquitous	ubiquitous
Glyma.03G203300	AGL96	Glyma.07G118900	Glyma.07G118900	300	2	activation	Endosperm	Endosperm	Endosperm
Glyma.17G131200	SCL28b	Glyma.07G118900	Glyma.07G118900	300	2	repression	Endosperm	ubiquitous	Endosperm
Glyma.01G192600	LBD38	Glyma.07G132100	Glyma.07G132100	179	2	repression	Outer Integument	ubiquitous	ubiquitous
Glyma.01G198100	BHLH25a	Glyma.07G132100	Glyma.07G132100	68	2	activation	Outer Integument	Outer Integument	ubiquitous
Glyma.01G192600	LBD38	Glyma.07G209200	Glyma.07G209200	179	3	repression	Suspensor	ubiquitous	ubiquitous
Glyma.05G049300	SCL28a	Glyma.07G209200	Glyma.07G209200	111	3	repression	Suspensor	ubiquitous	ubiquitous
Glyma.20G149100	TCX2b	Glyma.07G209200	Glyma.07G209200	18	3	repression	Epidermis	ubiquitous	ubiquitous
Glyma.15G002100	FRS6	Glyma.07G215900	Glyma.07G215900	72	1	repression	Inner Integument	Inner Integument	Inner Integument
Glyma.11G016100	SCL3	Glyma.07G230300	Glyma.07G230300	72	2	activation	Endothelium	ubiquitous	Endothelium
Glyma.02G070000	NAC047	Glyma.07G230300	Glyma.07G230300	7	2	repression	Endothelium	Endothelium	Endothelium
Glyma.03G203300	AGL96	Glyma.07G232600	Glyma.07G232600	300	2	activation	Endosperm	Endosperm	Endosperm
Glyma.17G131200	SCL28b	Glyma.07G232600	Glyma.07G232600	300	2	repression	Endosperm	ubiquitous	Endosperm
Glyma.01G192600	LBD38	Glyma.07G242700	Glyma.07G242700	179	2	repression	Outer Integument	ubiquitous	ubiquitous
Glyma.01G198100	BHLH25a	Glyma.07G242700	Glyma.07G242700	68	2	activation	Outer Integument	Outer Integument	ubiquitous
Glyma.15G002100	FRS6	Glyma.07G256300	Glyma.07G256300	72	1	activation	Inner Integument	Inner Integument	Inner Integument
Glyma.10G053500	ARF16	Glyma.07G259400	Glyma.07G259400	78	2	repression	Hilium	Hilium	ubiquitous
Glyma.14G146100	TINY2	Glyma.07G259400	Glyma.07G259400	78	2	repression	Hilium	Hilium	ubiquitous
Glyma.15G002100	FRS6	Glyma.08G001900	Glyma.08G001900	72	2	activation	Inner Integument	Inner Integument	ubiquitous
Glyma.10G245500	TCX2a	Glyma.08G001900	Glyma.08G001900	65	2	activation	Epidermis	ubiquitous	ubiquitous
Glyma.01G192600	LBD38	Glyma.08G019400	Glyma.08G019400	179	2	repression	Suspensor	ubiquitous	Suspensor
Glyma.05G049300	SCL28a	Glyma.08G019400	Glyma.08G019400	111	2	repression	Suspensor	ubiquitous	Suspensor
Glyma.15G002100	FRS6	Glyma.08G122233	Glyma.08G122233	72	1	repression	Inner Integument	Inner Integument	Inner Integument
Glyma.03G203300	AGL96	Glyma.08G136900	Glyma.08G136900	300	2	repression	Endosperm	Endosperm	Endosperm
Glyma.17G131200	SCL28b	Glyma.08G136900	Glyma.08G136900	300	2	activation	Endosperm	ubiquitous	Endosperm
Glyma.01G192600	LBD38	Glyma.08G166000	Glyma.08G166000	179	2	activation	Suspensor	ubiquitous	Suspensor
Glyma.05G049300	SCL28a	Glyma.08G166000	Glyma.08G166000	111	2	activation	Suspensor	ubiquitous	Suspensor
Glyma.01G192600	LBD38	Glyma.08G204000	Glyma.08G204000	179	4	repression	Suspensor	ubiquitous	ubiquitous
Glyma.05G049300	SCL28a	Glyma.08G204000	Glyma.08G204000	111	4	repression	Suspensor	ubiquitous	ubiquitous
Glyma.11G016100	SCL3	Glyma.08G204000	Glyma.08G204000	72	4	activation	Epidermis	ubiquitous	ubiquitous
Glyma.10G245500	TCX2a	Glyma.08G204000	Glyma.08G204000	65	4	repression	Epidermis	ubiquitous	ubiquitous
Glyma.15G002100	FRS6	Glyma.08G206500	Glyma.08G206500	72	1	repression	Inner Integument	Inner Integument	Inner Integument
Glyma.03G203300	AGL96	Glyma.08G231600	Glyma.08G231600	300	2	activation	Endosperm	Endosperm	Endosperm
Glyma.17G131200	SCL28b	Glyma.08G231600	Glyma.08G231600	300	2	repression	Endosperm	ubiquitous	Endosperm
Glyma.01G192600	LBD38	Glyma.08G243100	Glyma.08G243100	179	2	repression	Outer Integument	ubiquitous	ubiquitous
Glyma.01G198100	BHLH25a	Glyma.08G243100	Glyma.08G243100	68	2	activation	Outer Integument	Outer Integument	ubiquitous
Glyma.11G016100	SCL3	Glyma.08G254200	Glyma.08G254200	72	2	activation	Epidermis	ubiquitous	ubiquitous
Glyma.10G245500	TCX2a	Glyma.08G254200	Glyma.08G254200	65	2	repression	Epidermis	ubiquitous	ubiquitous
Glyma.03G203300	AGL96	Glyma.08G267800	Glyma.08G267800	300	2	activation	Endosperm	Endosperm	Endosperm
Glyma.17G131200	SCL28b	Glyma.08G267800	Glyma.08G267800	300	2	repression	Endosperm	ubiquitous	Endosperm
Glyma.10G053500	ARF16	Glyma.08G269300	Glyma.08G269300	78	2	repression	Hilium	Hilium	Hilium
Glyma.14G146100	TINY2	Glyma.08G269300	Glyma.08G269300	78	2	repression	Hilium	Hilium	Hilium
Glyma.01G192600	LBD38	Glyma.08G279600	Glyma.08G279600	179	4	repression	Outer Integument	ubiquitous	ubiquitous
Glyma.11G016100	SCL3	Glyma.08G279600	Glyma.08G279600	72	4	activation	Epidermis	ubiquitous	ubiquitous
Glyma.01G198100	BHLH25a	Glyma.08G279600	Glyma.08G279600	68	4	activation	Outer Integument	Outer Integument	ubiquitous
Glyma.10G245500	TCX2a	Glyma.08G279600	Glyma.08G279600	65	4	repression	Epidermis	ubiquitous	ubiquitous
Glyma.03G203300	AGL96	Glyma.08G282600	Glyma.08G282600	300	2	activation	Endosperm	Endosperm	Endosperm
Glyma.17G131200	SCL28b	Glyma.08G282600	Glyma.08G282600	300	2	repression	Endosperm	ubiquitous	Endosperm
Glyma.03G203300	AGL96	Glyma.08G282700	Glyma.08G282700	300	2	activation	Endosperm	Endosperm	Endosperm
Glyma.17G131200	SCL28b	Glyma.08G282700	Glyma.08G282700	300	2	repression	Endosperm	ubiquitous	Endosperm
Glyma.03G203300	AGL96	Glyma.08G293200	Glyma.08G293200	300	2	activation	Endosperm	Endosperm	Endosperm
Glyma.17G131200	SCL28b	Glyma.08G293200	Glyma.08G293200	300	2	repression	Endosperm	ubiquitous	Endosperm
Glyma.11G016100	SCL3	Glyma.08G306600	Glyma.08G306600	72	2	repression	Epidermis	ubiquitous	ubiquitous
Glyma.10G245500	TCX2a	Glyma.08G306600	Glyma.08G306600	65	2	activation	Epidermis	ubiquitous	ubiquitous
Glyma.03G203300	AGL96	Glyma.08G312700	Glyma.08G312700	300	2	repression	Endosperm	Endosperm	Endosperm
Glyma.17G131200	SCL28b	Glyma.08G312700	Glyma.08G312700	300	2	activation	Endosperm	ubiquitous	Endosperm
Glyma.03G203300	AGL96	Glyma.08G325200	Glyma.08G325200	300	2	activation	Endosperm	Endosperm	ubiquitous
Glyma.17G131200	SCL28b	Glyma.08G325200	Glyma.08G325200	300	2	repression	Endosperm	ubiquitous	ubiquitous
Glyma.03G203300	AGL96	Glyma.08G336300	Glyma.08G336300	300	4	repression	Endosperm	Endosperm	ubiquitous
Glyma.17G131200	SCL28b	Glyma.08G336300	Glyma.08G336300	300	4	activation	Endosperm	ubiquitous	ubiquitous
Glyma.01G192600	LBD38	Glyma.08G336300	Glyma.08G336300	179	4	repression	Outer Integument	ubiquitous	ubiquitous
Glyma.01G198100	BHLH25a	Glyma.08G336300	Glyma.08G336300	68	4	activation	Outer Integument	Outer Integument	ubiquitous
Glyma.03G203300	AGL96	Glyma.08G348900	Glyma.08G348900	300	2	repression	Endosperm	Endosperm	Endosperm
Glyma.17G131200	SCL28b	Glyma.08G348900	Glyma.08G348900	300	2	activation	Endosperm	ubiquitous	Endosperm
Glyma.11G016100	SCL3	Glyma.08G352600	Glyma.08G352600	72	2	repression	Epidermis	ubiquitous	ubiquitous
Glyma.10G245500	TCX2a	Glyma.08G352600	Glyma.08G352600	65	2	activation	Epidermis	ubiquitous	ubiquitous
Glyma.10G053500	ARF16	Glyma.09G004800	Glyma.09G004800	78	2	activation	Hilium	Hilium	Hilium
Glyma.14G146100	TINY2	Glyma.09G004800	Glyma.09G004800	78	2	activation	Hilium	Hilium	Hilium
Glyma.03G203300	AGL96	Glyma.09G005800	Glyma.09G005800	300	2	activation	Endosperm	Endosperm	Endosperm
Glyma.17G131200	SCL28b	Glyma.09G005800	Glyma.09G005800	300	2	repression	Endosperm	ubiquitous	Endosperm
Glyma.01G192600	LBD38	Glyma.09G016400	Glyma.09G016400	179	2	activation	Suspensor	ubiquitous	Suspensor
Glyma.05G049300	SCL28a	Glyma.09G016400	Glyma.09G016400	111	2	activation	Suspensor	ubiquitous	Suspensor
Glyma.03G203300	AGL96	Glyma.09G027000	Glyma.09G027000	300	2	activation	Endosperm	Endosperm	Endosperm
Glyma.17G131200	SCL28b	Glyma.09G027000	Glyma.09G027000	300	2	repression	Endosperm	ubiquitous	Endosperm
Glyma.15G002100	FRS6	Glyma.09G028700	Glyma.09G028700	72	1	activation	Inner Integument	Inner Integument	ubiquitous
Glyma.01G192600	LBD38	Glyma.09G042300	Glyma.09G042300	179	4	repression	Outer Integument	ubiquitous	ubiquitous
Glyma.11G016100	SCL3	Glyma.09G042300	Glyma.09G042300	72	4	repression	Epidermis	ubiquitous	ubiquitous
Glyma.01G198100	BHLH25a	Glyma.09G042300	Glyma.09G042300	68	4	activation	Outer Integument	Outer Integument	ubiquitous
Glyma.10G245500	TCX2a	Glyma.09G042300	Glyma.09G042300	65	4	activation	Epidermis	ubiquitous	ubiquitous
Glyma.11G016100	SCL3	Glyma.09G044100	Glyma.09G044100	72	4	repression	Epidermis	ubiquitous	ubiquitous
Glyma.10G245500	TCX2a	Glyma.09G044100	Glyma.09G044100	65	4	activation	Epidermis	ubiquitous	ubiquitous
Glyma.02G056100	HB24	Glyma.09G044100	Glyma.09G044100	24	4	repression	Embryo Proper	Embryo Proper	ubiquitous
Glyma.02G099100	DOT5	Glyma.09G044100	Glyma.09G044100	24	4	activation	Embryo Proper	Embryo Proper	ubiquitous
Glyma.03G203300	AGL96	Glyma.09G044600	Glyma.09G044600	300	6	activation	Endosperm	Endosperm	ubiquitous
Glyma.17G131200	SCL28b	Glyma.09G044600	Glyma.09G044600	300	6	repression	Endosperm	ubiquitous	ubiquitous
Glyma.10G053500	ARF16	Glyma.09G044600	Glyma.09G044600	78	6	repression	Hilium	Hilium	ubiquitous
Glyma.14G146100	TINY2	Glyma.09G044600	Glyma.09G044600	78	6	repression	Hilium	Hilium	ubiquitous
Glyma.11G016100	SCL3	Glyma.09G044600	Glyma.09G044600	72	6	activation	Epidermis	ubiquitous	ubiquitous
Glyma.10G245500	TCX2a	Glyma.09G044600	Glyma.09G044600	65	6	repression	Epidermis	ubiquitous	ubiquitous
Glyma.03G203300	AGL96	Glyma.09G099200	Glyma.09G099200	300	2	activation	Endosperm	Endosperm	Endosperm
Glyma.17G131200	SCL28b	Glyma.09G099200	Glyma.09G099200	300	2	repression	Endosperm	ubiquitous	Endosperm
Glyma.03G203300	AGL96	Glyma.09G100700	Glyma.09G100700	300	2	activation	Endosperm	Endosperm	Endosperm
Glyma.17G131200	SCL28b	Glyma.09G100700	Glyma.09G100700	300	2	repression	Endosperm	ubiquitous	Endosperm
Glyma.01G192600	LBD38	Glyma.09G113650	Glyma.09G113650	179	2	repression	Outer Integument	ubiquitous	Outer Integument
Glyma.01G198100	BHLH25a	Glyma.09G113650	Glyma.09G113650	68	2	activation	Outer Integument	Outer Integument	Outer Integument
Glyma.01G192600	LBD38	Glyma.09G150400	Glyma.09G150400	179	2	activation	Suspensor	ubiquitous	Suspensor
Glyma.05G049300	SCL28a	Glyma.09G150400	Glyma.09G150400	111	2	activation	Suspensor	ubiquitous	Suspensor
Glyma.10G053500	ARF16	Glyma.09G160900	Glyma.09G160900	78	2	repression	Hilium	Hilium	Hilium
Glyma.14G146100	TINY2	Glyma.09G160900	Glyma.09G160900	78	2	repression	Hilium	Hilium	Hilium
Glyma.03G203300	AGL96	Glyma.09G188733	Glyma.09G188733	300	2	activation	Endosperm	Endosperm	Endosperm
Glyma.17G131200	SCL28b	Glyma.09G188733	Glyma.09G188733	300	2	repression	Endosperm	ubiquitous	Endosperm
Glyma.02G056100	HB24	Glyma.09G201000	Glyma.09G201000	24	2	activation	Embryo Proper	Embryo Proper	Embryo Proper
Glyma.02G099100	DOT5	Glyma.09G201000	Glyma.09G201000	24	2	repression	Embryo Proper	Embryo Proper	Embryo Proper
Glyma.03G203300	AGL96	Glyma.09G202300	Glyma.09G202300	300	2	activation	Endosperm	Endosperm	Endosperm
Glyma.17G131200	SCL28b	Glyma.09G202300	Glyma.09G202300	300	2	repression	Endosperm	ubiquitous	Endosperm
Glyma.03G203300	AGL96	Glyma.09G217800	Glyma.09G217800	300	2	activation	Endosperm	Endosperm	Endosperm
Glyma.17G131200	SCL28b	Glyma.09G217800	Glyma.09G217800	300	2	repression	Endosperm	ubiquitous	Endosperm
Glyma.03G203300	AGL96	Glyma.09G285700	Glyma.09G285700	300	2	activation	Endosperm	Endosperm	Endosperm
Glyma.17G131200	SCL28b	Glyma.09G285700	Glyma.09G285700	300	2	repression	Endosperm	ubiquitous	Endosperm
Glyma.03G203300	AGL96	Glyma.10G004700	Glyma.10G004700	300	4	activation	Endosperm	Endosperm	ubiquitous
Glyma.17G131200	SCL28b	Glyma.10G004700	Glyma.10G004700	300	4	repression	Endosperm	ubiquitous	ubiquitous
Glyma.11G016100	SCL3	Glyma.10G004700	Glyma.10G004700	72	4	repression	Epidermis	ubiquitous	ubiquitous
Glyma.10G245500	TCX2a	Glyma.10G004700	Glyma.10G004700	65	4	activation	Epidermis	ubiquitous	ubiquitous
Glyma.10G053500	ARF16	Glyma.10G020800	Glyma.10G020800	78	2	activation	Hilium	Hilium	Hilium
Glyma.14G146100	TINY2	Glyma.10G020800	Glyma.10G020800	78	2	activation	Hilium	Hilium	Hilium
Glyma.10G053500	ARF16	Glyma.10G028400	Glyma.10G028400	78	2	activation	Hilium	Hilium	Hilium
Glyma.14G146100	TINY2	Glyma.10G028400	Glyma.10G028400	78	2	activation	Hilium	Hilium	Hilium
Glyma.03G203300	AGL96	Glyma.10G096120	Glyma.10G096120	300	2	activation	Endosperm	Endosperm	Endosperm
Glyma.17G131200	SCL28b	Glyma.10G096120	Glyma.10G096120	300	2	repression	Endosperm	ubiquitous	Endosperm
Glyma.03G203300	AGL96	Glyma.10G106200	Glyma.10G106200	300	2	repression	Endosperm	Endosperm	Endosperm
Glyma.17G131200	SCL28b	Glyma.10G106200	Glyma.10G106200	300	2	activation	Endosperm	ubiquitous	Endosperm
Glyma.01G192600	LBD38	Glyma.10G111000	Glyma.10G111000	179	2	activation	Suspensor	ubiquitous	Suspensor
Glyma.05G049300	SCL28a	Glyma.10G111000	Glyma.10G111000	111	2	activation	Suspensor	ubiquitous	Suspensor
Glyma.01G192600	LBD38	Glyma.10G118250	Glyma.10G118250	179	2	activation	Suspensor	ubiquitous	Suspensor
Glyma.05G049300	SCL28a	Glyma.10G118250	Glyma.10G118250	111	2	activation	Suspensor	ubiquitous	Suspensor
Glyma.01G192600	LBD38	Glyma.10G154200	Glyma.10G154200	179	2	repression	Outer Integument	ubiquitous	ubiquitous
Glyma.01G198100	BHLH25a	Glyma.10G154200	Glyma.10G154200	68	2	activation	Outer Integument	Outer Integument	ubiquitous
Glyma.03G203300	AGL96	Glyma.10G154400	Glyma.10G154400	300	2	repression	Endosperm	Endosperm	Endosperm
Glyma.17G131200	SCL28b	Glyma.10G154400	Glyma.10G154400	300	2	activation	Endosperm	ubiquitous	Endosperm
Glyma.01G192600	LBD38	Glyma.10G182800	Glyma.10G182800	179	5	repression	Outer Integument	ubiquitous	ubiquitous
Glyma.10G053500	ARF16	Glyma.10G182800	Glyma.10G182800	78	5	repression	Hilium	Hilium	ubiquitous
Glyma.14G146100	TINY2	Glyma.10G182800	Glyma.10G182800	78	5	repression	Hilium	Hilium	ubiquitous
Glyma.15G002100	FRS6	Glyma.10G182800	Glyma.10G182800	72	5	activation	Inner Integument	Inner Integument	ubiquitous
Glyma.01G198100	BHLH25a	Glyma.10G182800	Glyma.10G182800	68	5	activation	Outer Integument	Outer Integument	ubiquitous
Glyma.01G192600	LBD38	Glyma.10G196400	Glyma.10G196400	179	2	repression	Outer Integument	ubiquitous	ubiquitous
Glyma.01G198100	BHLH25a	Glyma.10G196400	Glyma.10G196400	68	2	activation	Outer Integument	Outer Integument	ubiquitous
Glyma.03G203300	AGL96	Glyma.10G198500	Glyma.10G198500	300	4	repression	Endosperm	Endosperm	ubiquitous
Glyma.17G131200	SCL28b	Glyma.10G198500	Glyma.10G198500	300	4	activation	Endosperm	ubiquitous	ubiquitous
Glyma.10G053500	ARF16	Glyma.10G198500	Glyma.10G198500	78	4	repression	Hilium	Hilium	ubiquitous
Glyma.14G146100	TINY2	Glyma.10G198500	Glyma.10G198500	78	4	repression	Hilium	Hilium	ubiquitous
Glyma.03G203300	AGL96	Glyma.10G237150	Glyma.10G237150	300	2	activation	Endosperm	Endosperm	Endosperm
Glyma.17G131200	SCL28b	Glyma.10G237150	Glyma.10G237150	300	2	repression	Endosperm	ubiquitous	Endosperm
Glyma.03G203300	AGL96	Glyma.10G240200	Glyma.10G240200	300	2	activation	Endosperm	Endosperm	Endosperm
Glyma.17G131200	SCL28b	Glyma.10G240200	Glyma.10G240200	300	2	repression	Endosperm	ubiquitous	Endosperm
Glyma.03G203300	AGL96	Glyma.10G268600	Glyma.10G268600	300	2	activation	Endosperm	Endosperm	Endosperm
Glyma.17G131200	SCL28b	Glyma.10G268600	Glyma.10G268600	300	2	repression	Endosperm	ubiquitous	Endosperm
Glyma.01G192600	LBD38	Glyma.10G277400	Glyma.10G277400	179	3	repression	Outer Integument	ubiquitous	ubiquitous
Glyma.15G002100	FRS6	Glyma.10G277400	Glyma.10G277400	72	3	activation	Inner Integument	Inner Integument	ubiquitous
Glyma.01G198100	BHLH25a	Glyma.10G277400	Glyma.10G277400	68	3	activation	Outer Integument	Outer Integument	ubiquitous
Glyma.03G203300	AGL96	Glyma.10G286900	Glyma.10G286900	300	2	activation	Endosperm	Endosperm	Endosperm
Glyma.17G131200	SCL28b	Glyma.10G286900	Glyma.10G286900	300	2	repression	Endosperm	ubiquitous	Endosperm
Glyma.01G192600	LBD38	Glyma.10G296500	Glyma.10G296500	179	4	repression	Outer Integument	ubiquitous	ubiquitous
Glyma.10G053500	ARF16	Glyma.10G296500	Glyma.10G296500	78	4	repression	Hilium	Hilium	ubiquitous
Glyma.14G146100	TINY2	Glyma.10G296500	Glyma.10G296500	78	4	repression	Hilium	Hilium	ubiquitous
Glyma.01G198100	BHLH25a	Glyma.10G296500	Glyma.10G296500	68	4	activation	Outer Integument	Outer Integument	ubiquitous
Glyma.15G002100	FRS6	Glyma.11G017400	Glyma.11G017400	72	1	activation	Inner Integument	Inner Integument	Inner Integument
Glyma.01G192600	LBD38	Glyma.11G025200	Glyma.11G025200	179	2	activation	Suspensor	ubiquitous	Suspensor
Glyma.05G049300	SCL28a	Glyma.11G025200	Glyma.11G025200	111	2	activation	Suspensor	ubiquitous	Suspensor
Glyma.15G002100	FRS6	Glyma.11G067400	Glyma.11G067400	72	1	repression	Inner Integument	Inner Integument	Inner Integument
Glyma.03G203300	AGL96	Glyma.11G077000	Glyma.11G077000	300	4	repression	Endosperm	Endosperm	ubiquitous
Glyma.17G131200	SCL28b	Glyma.11G077000	Glyma.11G077000	300	4	activation	Endosperm	ubiquitous	ubiquitous
Glyma.01G192600	LBD38	Glyma.11G077000	Glyma.11G077000	179	4	repression	Outer Integument	ubiquitous	ubiquitous
Glyma.01G198100	BHLH25a	Glyma.11G077000	Glyma.11G077000	68	4	activation	Outer Integument	Outer Integument	ubiquitous
Glyma.03G203300	AGL96	Glyma.11G089800	Glyma.11G089800	300	2	activation	Endosperm	Endosperm	Endosperm
Glyma.17G131200	SCL28b	Glyma.11G089800	Glyma.11G089800	300	2	repression	Endosperm	ubiquitous	Endosperm
Glyma.03G203300	AGL96	Glyma.11G146481	Glyma.11G146481	300	4	repression	Endosperm	Endosperm	ubiquitous
Glyma.17G131200	SCL28b	Glyma.11G146481	Glyma.11G146481	300	4	activation	Endosperm	ubiquitous	ubiquitous
Glyma.11G016100	SCL3	Glyma.11G146481	Glyma.11G146481	72	4	activation	Epidermis	ubiquitous	ubiquitous
Glyma.10G245500	TCX2a	Glyma.11G146481	Glyma.11G146481	65	4	repression	Epidermis	ubiquitous	ubiquitous
Glyma.03G203300	AGL96	Glyma.11G171500	Glyma.11G171500	300	2	activation	Endosperm	Endosperm	Endosperm
Glyma.17G131200	SCL28b	Glyma.11G171500	Glyma.11G171500	300	2	repression	Endosperm	ubiquitous	Endosperm
Glyma.02G056100	HB24	Glyma.11G176201	Glyma.11G176201	24	2	repression	Embryo Proper	Embryo Proper	Embryo Proper
Glyma.02G099100	DOT5	Glyma.11G176201	Glyma.11G176201	24	2	activation	Embryo Proper	Embryo Proper	Embryo Proper
Glyma.03G203300	AGL96	Glyma.11G178673	Glyma.11G178673	300	2	activation	Endosperm	Endosperm	Endosperm
Glyma.17G131200	SCL28b	Glyma.11G178673	Glyma.11G178673	300	2	repression	Endosperm	ubiquitous	Endosperm
Glyma.03G203300	AGL96	Glyma.11G191300	Glyma.11G191300	300	2	repression	Endosperm	Endosperm	Endosperm
Glyma.17G131200	SCL28b	Glyma.11G191300	Glyma.11G191300	300	2	activation	Endosperm	ubiquitous	Endosperm
Glyma.03G203300	AGL96	Glyma.11G202500	Glyma.11G202500	300	2	activation	Endosperm	Endosperm	Endosperm
Glyma.17G131200	SCL28b	Glyma.11G202500	Glyma.11G202500	300	2	repression	Endosperm	ubiquitous	Endosperm
Glyma.03G203300	AGL96	Glyma.11G208366	Glyma.11G208366	300	2	repression	Endosperm	Endosperm	Endosperm
Glyma.17G131200	SCL28b	Glyma.11G208366	Glyma.11G208366	300	2	activation	Endosperm	ubiquitous	Endosperm
Glyma.03G203300	AGL96	Glyma.11G210008	Glyma.11G210008	300	2	repression	Endosperm	Endosperm	Endosperm
Glyma.17G131200	SCL28b	Glyma.11G210008	Glyma.11G210008	300	2	activation	Endosperm	ubiquitous	Endosperm
Glyma.03G203300	AGL96	Glyma.11G221600	Glyma.11G221600	300	2	activation	Endosperm	Endosperm	Endosperm
Glyma.17G131200	SCL28b	Glyma.11G221600	Glyma.11G221600	300	2	repression	Endosperm	ubiquitous	Endosperm
Glyma.10G053500	ARF16	Glyma.11G255500	Glyma.11G255500	78	3	repression	Hilium	Hilium	ubiquitous
Glyma.14G146100	TINY2	Glyma.11G255500	Glyma.11G255500	78	3	repression	Hilium	Hilium	ubiquitous
Glyma.20G149100	TCX2b	Glyma.11G255500	Glyma.11G255500	18	3	repression	Epidermis	ubiquitous	ubiquitous
Glyma.01G192600	LBD38	Glyma.12G025700	Glyma.12G025700	179	4	repression	Outer Integument	ubiquitous	ubiquitous
Glyma.10G053500	ARF16	Glyma.12G025700	Glyma.12G025700	78	4	repression	Hilium	Hilium	ubiquitous
Glyma.14G146100	TINY2	Glyma.12G025700	Glyma.12G025700	78	4	repression	Hilium	Hilium	ubiquitous
Glyma.01G198100	BHLH25a	Glyma.12G025700	Glyma.12G025700	68	4	activation	Outer Integument	Outer Integument	ubiquitous
Glyma.01G192600	LBD38	Glyma.12G041800	Glyma.12G041800	179	2	repression	Suspensor	ubiquitous	Suspensor
Glyma.05G049300	SCL28a	Glyma.12G041800	Glyma.12G041800	111	2	repression	Suspensor	ubiquitous	Suspensor
Glyma.03G203300	AGL96	Glyma.12G044400	Glyma.12G044400	300	2	activation	Endosperm	Endosperm	Endosperm
Glyma.17G131200	SCL28b	Glyma.12G044400	Glyma.12G044400	300	2	repression	Endosperm	ubiquitous	Endosperm
Glyma.03G203300	AGL96	Glyma.12G059100	Glyma.12G059100	300	2	activation	Endosperm	Endosperm	Endosperm
Glyma.17G131200	SCL28b	Glyma.12G059100	Glyma.12G059100	300	2	repression	Endosperm	ubiquitous	Endosperm
Glyma.01G192600	LBD38	Glyma.12G078000	Glyma.12G078000	179	2	activation	Suspensor	ubiquitous	Suspensor
Glyma.05G049300	SCL28a	Glyma.12G078000	Glyma.12G078000	111	2	activation	Suspensor	ubiquitous	Suspensor
Glyma.03G203300	AGL96	Glyma.12G103000	Glyma.12G103000	300	2	repression	Endosperm	Endosperm	Endosperm
Glyma.17G131200	SCL28b	Glyma.12G103000	Glyma.12G103000	300	2	activation	Endosperm	ubiquitous	Endosperm
Glyma.10G053500	ARF16	Glyma.12G104000	Glyma.12G104000	78	3	repression	Hilium	Hilium	ubiquitous
Glyma.14G146100	TINY2	Glyma.12G104000	Glyma.12G104000	78	3	repression	Hilium	Hilium	ubiquitous
Glyma.15G002100	FRS6	Glyma.12G104000	Glyma.12G104000	72	3	repression	Inner Integument	Inner Integument	ubiquitous
Glyma.01G192600	LBD38	Glyma.12G117800	Glyma.12G117800	179	2	activation	Suspensor	ubiquitous	Suspensor
Glyma.05G049300	SCL28a	Glyma.12G117800	Glyma.12G117800	111	2	activation	Suspensor	ubiquitous	Suspensor
Glyma.03G203300	AGL96	Glyma.12G137301	Glyma.12G137301	300	2	repression	Endosperm	Endosperm	Endosperm
Glyma.17G131200	SCL28b	Glyma.12G137301	Glyma.12G137301	300	2	activation	Endosperm	ubiquitous	Endosperm
Glyma.03G203300	AGL96	Glyma.12G175901	Glyma.12G175901	300	2	repression	Endosperm	Endosperm	Endosperm
Glyma.17G131200	SCL28b	Glyma.12G175901	Glyma.12G175901	300	2	activation	Endosperm	ubiquitous	Endosperm
Glyma.03G203300	AGL96	Glyma.12G191000	Glyma.12G191000	300	2	activation	Endosperm	Endosperm	ubiquitous
Glyma.17G131200	SCL28b	Glyma.12G191000	Glyma.12G191000	300	2	repression	Endosperm	ubiquitous	ubiquitous
Glyma.15G002100	FRS6	Glyma.13G008500	Glyma.13G008500	72	1	activation	Inner Integument	Inner Integument	ubiquitous
Glyma.15G002100	FRS6	Glyma.13G031100	Glyma.13G031100	72	1	activation	Inner Integument	Inner Integument	Inner Integument
Glyma.03G203300	AGL96	Glyma.13G046800	Glyma.13G046800	300	6	repression	Endosperm	Endosperm	ubiquitous
Glyma.17G131200	SCL28b	Glyma.13G046800	Glyma.13G046800	300	6	activation	Endosperm	ubiquitous	ubiquitous
Glyma.10G053500	ARF16	Glyma.13G046800	Glyma.13G046800	78	6	repression	Hilium	Hilium	ubiquitous
Glyma.14G146100	TINY2	Glyma.13G046800	Glyma.13G046800	78	6	repression	Hilium	Hilium	ubiquitous
Glyma.15G002100	FRS6	Glyma.13G046800	Glyma.13G046800	72	6	repression	Inner Integument	Inner Integument	ubiquitous
Glyma.20G149100	TCX2b	Glyma.13G046800	Glyma.13G046800	18	6	activation	Epidermis	ubiquitous	ubiquitous
Glyma.15G002100	FRS6	Glyma.13G048100	Glyma.13G048100	72	1	repression	Inner Integument	Inner Integument	Inner Integument
Glyma.01G192600	LBD38	Glyma.13G057600	Glyma.13G057600	179	5	repression	Outer Integument	ubiquitous	ubiquitous
Glyma.10G053500	ARF16	Glyma.13G057600	Glyma.13G057600	78	5	repression	Hilium	Hilium	ubiquitous
Glyma.14G146100	TINY2	Glyma.13G057600	Glyma.13G057600	78	5	repression	Hilium	Hilium	ubiquitous
Glyma.15G002100	FRS6	Glyma.13G057600	Glyma.13G057600	72	5	repression	Inner Integument	Inner Integument	ubiquitous
Glyma.01G198100	BHLH25a	Glyma.13G057600	Glyma.13G057600	68	5	activation	Outer Integument	Outer Integument	ubiquitous
Glyma.03G203300	AGL96	Glyma.13G109200	Glyma.13G109200	300	2	activation	Endosperm	Endosperm	Endosperm
Glyma.17G131200	SCL28b	Glyma.13G109200	Glyma.13G109200	300	2	repression	Endosperm	ubiquitous	Endosperm
Glyma.10G053500	ARF16	Glyma.13G111800	Glyma.13G111800	78	2	activation	Hilium	Hilium	Hilium
Glyma.14G146100	TINY2	Glyma.13G111800	Glyma.13G111800	78	2	activation	Hilium	Hilium	Hilium
Glyma.01G192600	LBD38	Glyma.13G147100	Glyma.13G147100	179	4	repression	Outer Integument	ubiquitous	ubiquitous
Glyma.01G198100	BHLH25a	Glyma.13G147100	Glyma.13G147100	68	4	activation	Outer Integument	Outer Integument	ubiquitous
Glyma.02G056100	HB24	Glyma.13G147100	Glyma.13G147100	24	4	repression	Embryo Proper	Embryo Proper	ubiquitous
Glyma.02G099100	DOT5	Glyma.13G147100	Glyma.13G147100	24	4	activation	Embryo Proper	Embryo Proper	ubiquitous
Glyma.03G203300	AGL96	Glyma.13G170800	Glyma.13G170800	300	2	repression	Endosperm	Endosperm	Endosperm
Glyma.17G131200	SCL28b	Glyma.13G170800	Glyma.13G170800	300	2	activation	Endosperm	ubiquitous	Endosperm
Glyma.01G192600	LBD38	Glyma.13G185500	Glyma.13G185500	179	2	activation	Suspensor	ubiquitous	Suspensor
Glyma.05G049300	SCL28a	Glyma.13G185500	Glyma.13G185500	111	2	activation	Suspensor	ubiquitous	Suspensor
Glyma.03G203300	AGL96	Glyma.13G211000	Glyma.13G211000	300	10	activation	Endosperm	Endosperm	ubiquitous
Glyma.17G131200	SCL28b	Glyma.13G211000	Glyma.13G211000	300	10	repression	Endosperm	ubiquitous	ubiquitous
Glyma.01G192600	LBD38	Glyma.13G211000	Glyma.13G211000	179	10	repression	Suspensor	ubiquitous	ubiquitous
Glyma.05G049300	SCL28a	Glyma.13G211000	Glyma.13G211000	111	10	repression	Suspensor	ubiquitous	ubiquitous
Glyma.10G053500	ARF16	Glyma.13G211000	Glyma.13G211000	78	10	activation	Hilium	Hilium	ubiquitous
Glyma.14G146100	TINY2	Glyma.13G211000	Glyma.13G211000	78	10	activation	Hilium	Hilium	ubiquitous
Glyma.11G016100	SCL3	Glyma.13G211000	Glyma.13G211000	72	10	repression	Endothelium	ubiquitous	ubiquitous
Glyma.02G056100	HB24	Glyma.13G211000	Glyma.13G211000	24	10	activation	Embryo Proper	Embryo Proper	ubiquitous
Glyma.02G099100	DOT5	Glyma.13G211000	Glyma.13G211000	24	10	repression	Embryo Proper	Embryo Proper	ubiquitous
Glyma.02G070000	NAC047	Glyma.13G211000	Glyma.13G211000	7	10	activation	Endothelium	Endothelium	ubiquitous
Glyma.03G203300	AGL96	Glyma.13G218000	Glyma.13G218000	300	2	activation	Endosperm	Endosperm	Endosperm
Glyma.17G131200	SCL28b	Glyma.13G218000	Glyma.13G218000	300	2	repression	Endosperm	ubiquitous	Endosperm
Glyma.01G192600	LBD38	Glyma.13G220400	Glyma.13G220400	179	3	repression	Suspensor	ubiquitous	ubiquitous
Glyma.05G049300	SCL28a	Glyma.13G220400	Glyma.13G220400	111	3	repression	Suspensor	ubiquitous	ubiquitous
Glyma.20G149100	TCX2b	Glyma.13G220400	Glyma.13G220400	18	3	activation	Epidermis	ubiquitous	ubiquitous
Glyma.03G203300	AGL96	Glyma.13G241600	Glyma.13G241600	300	2	repression	Endosperm	Endosperm	Endosperm
Glyma.17G131200	SCL28b	Glyma.13G241600	Glyma.13G241600	300	2	activation	Endosperm	ubiquitous	Endosperm
Glyma.03G203300	AGL96	Glyma.13G253200	Glyma.13G253200	300	6	activation	Endosperm	Endosperm	ubiquitous
Glyma.17G131200	SCL28b	Glyma.13G253200	Glyma.13G253200	300	6	repression	Endosperm	ubiquitous	ubiquitous
Glyma.01G192600	LBD38	Glyma.13G253200	Glyma.13G253200	179	6	repression	Outer Integument	ubiquitous	ubiquitous
Glyma.11G016100	SCL3	Glyma.13G253200	Glyma.13G253200	72	6	activation	Epidermis	ubiquitous	ubiquitous
Glyma.01G198100	BHLH25a	Glyma.13G253200	Glyma.13G253200	68	6	activation	Outer Integument	Outer Integument	ubiquitous
Glyma.10G245500	TCX2a	Glyma.13G253200	Glyma.13G253200	65	6	repression	Epidermis	ubiquitous	ubiquitous
Glyma.15G002100	FRS6	Glyma.13G310700	Glyma.13G310700	72	1	activation	Inner Integument	Inner Integument	ubiquitous
Glyma.10G053500	ARF16	Glyma.13G335402	Glyma.13G335402	78	2	activation	Hilium	Hilium	Hilium
Glyma.14G146100	TINY2	Glyma.13G335402	Glyma.13G335402	78	2	activation	Hilium	Hilium	Hilium
Glyma.15G002100	FRS6	Glyma.13G335500	Glyma.13G335500	72	1	repression	Inner Integument	Inner Integument	Inner Integument
Glyma.01G192600	LBD38	Glyma.13G344800	Glyma.13G344800	179	2	activation	Suspensor	ubiquitous	Suspensor
Glyma.05G049300	SCL28a	Glyma.13G344800	Glyma.13G344800	111	2	activation	Suspensor	ubiquitous	Suspensor
Glyma.02G056100	HB24	Glyma.13G349800	Glyma.13G349800	24	2	activation	Embryo Proper	Embryo Proper	Embryo Proper
Glyma.02G099100	DOT5	Glyma.13G349800	Glyma.13G349800	24	2	repression	Embryo Proper	Embryo Proper	Embryo Proper
Glyma.03G203300	AGL96	Glyma.13G362100	Glyma.13G362100	300	4	activation	Endosperm	Endosperm	ubiquitous
Glyma.17G131200	SCL28b	Glyma.13G362100	Glyma.13G362100	300	4	repression	Endosperm	ubiquitous	ubiquitous
Glyma.01G192600	LBD38	Glyma.13G362100	Glyma.13G362100	179	4	repression	Outer Integument	ubiquitous	ubiquitous
Glyma.01G198100	BHLH25a	Glyma.13G362100	Glyma.13G362100	68	4	activation	Outer Integument	Outer Integument	ubiquitous
Glyma.01G192600	LBD38	Glyma.14G006500	Glyma.14G006500	179	2	activation	Suspensor	ubiquitous	Suspensor
Glyma.05G049300	SCL28a	Glyma.14G006500	Glyma.14G006500	111	2	activation	Suspensor	ubiquitous	Suspensor
Glyma.03G203300	AGL96	Glyma.14G011800	Glyma.14G011800	300	2	activation	Endosperm	Endosperm	Endosperm
Glyma.17G131200	SCL28b	Glyma.14G011800	Glyma.14G011800	300	2	repression	Endosperm	ubiquitous	Endosperm
Glyma.03G203300	AGL96	Glyma.14G020300	Glyma.14G020300	300	2	activation	Endosperm	Endosperm	Endosperm
Glyma.17G131200	SCL28b	Glyma.14G020300	Glyma.14G020300	300	2	repression	Endosperm	ubiquitous	Endosperm
Glyma.03G203300	AGL96	Glyma.14G020501	Glyma.14G020501	300	2	activation	Endosperm	Endosperm	Endosperm
Glyma.17G131200	SCL28b	Glyma.14G020501	Glyma.14G020501	300	2	repression	Endosperm	ubiquitous	Endosperm
Glyma.03G203300	AGL96	Glyma.14G020666	Glyma.14G020666	300	2	activation	Endosperm	Endosperm	Endosperm
Glyma.17G131200	SCL28b	Glyma.14G020666	Glyma.14G020666	300	2	repression	Endosperm	ubiquitous	Endosperm
Glyma.03G203300	AGL96	Glyma.14G020900	Glyma.14G020900	300	2	activation	Endosperm	Endosperm	Endosperm
Glyma.17G131200	SCL28b	Glyma.14G020900	Glyma.14G020900	300	2	repression	Endosperm	ubiquitous	Endosperm
Glyma.03G203300	AGL96	Glyma.14G022500	Glyma.14G022500	300	2	activation	Endosperm	Endosperm	Endosperm
Glyma.17G131200	SCL28b	Glyma.14G022500	Glyma.14G022500	300	2	repression	Endosperm	ubiquitous	Endosperm
Glyma.03G203300	AGL96	Glyma.14G022600	Glyma.14G022600	300	2	activation	Endosperm	Endosperm	Endosperm
Glyma.17G131200	SCL28b	Glyma.14G022600	Glyma.14G022600	300	2	repression	Endosperm	ubiquitous	Endosperm
Glyma.15G002100	FRS6	Glyma.14G025100	Glyma.14G025100	72	1	activation	Inner Integument	Inner Integument	Inner Integument
Glyma.03G203300	AGL96	Glyma.14G026800	Glyma.14G026800	300	2	repression	Endosperm	Endosperm	Endosperm
Glyma.17G131200	SCL28b	Glyma.14G026800	Glyma.14G026800	300	2	activation	Endosperm	ubiquitous	Endosperm
Glyma.03G203300	AGL96	Glyma.14G029300	Glyma.14G029300	300	2	activation	Endosperm	Endosperm	Endosperm
Glyma.17G131200	SCL28b	Glyma.14G029300	Glyma.14G029300	300	2	repression	Endosperm	ubiquitous	Endosperm
Glyma.03G203300	AGL96	Glyma.14G029400	Glyma.14G029400	300	2	activation	Endosperm	Endosperm	Endosperm
Glyma.17G131200	SCL28b	Glyma.14G029400	Glyma.14G029400	300	2	repression	Endosperm	ubiquitous	Endosperm
Glyma.01G192600	LBD38	Glyma.14G067700	Glyma.14G067700	179	2	activation	Suspensor	ubiquitous	Suspensor
Glyma.05G049300	SCL28a	Glyma.14G067700	Glyma.14G067700	111	2	activation	Suspensor	ubiquitous	Suspensor
Glyma.01G192600	LBD38	Glyma.14G089072	Glyma.14G089072	179	2	repression	Suspensor	ubiquitous	ubiquitous
Glyma.05G049300	SCL28a	Glyma.14G089072	Glyma.14G089072	111	2	repression	Suspensor	ubiquitous	ubiquitous
Glyma.01G192600	LBD38	Glyma.14G093500	Glyma.14G093500	179	4	repression	Outer Integument	ubiquitous	ubiquitous
Glyma.10G053500	ARF16	Glyma.14G093500	Glyma.14G093500	78	4	repression	Hilium	Hilium	ubiquitous
Glyma.14G146100	TINY2	Glyma.14G093500	Glyma.14G093500	78	4	repression	Hilium	Hilium	ubiquitous
Glyma.01G198100	BHLH25a	Glyma.14G093500	Glyma.14G093500	68	4	activation	Outer Integument	Outer Integument	ubiquitous
Glyma.17G131200	SCL28b	Glyma.14G123900	Glyma.14G123900	300	1	activation	Endosperm	ubiquitous	Endosperm
Glyma.03G203300	AGL96	Glyma.14G134700	Glyma.14G134700	300	2	activation	Endosperm	Endosperm	Endosperm
Glyma.17G131200	SCL28b	Glyma.14G134700	Glyma.14G134700	300	2	repression	Endosperm	ubiquitous	Endosperm
Glyma.03G203300	AGL96	Glyma.14G144000	Glyma.14G144000	300	2	activation	Endosperm	Endosperm	Endosperm
Glyma.17G131200	SCL28b	Glyma.14G144000	Glyma.14G144000	300	2	repression	Endosperm	ubiquitous	Endosperm
Glyma.03G203300	AGL96	Glyma.14G168100	Glyma.14G168100	300	2	activation	Endosperm	Endosperm	Endosperm
Glyma.17G131200	SCL28b	Glyma.14G168100	Glyma.14G168100	300	2	repression	Endosperm	ubiquitous	Endosperm
Glyma.03G203300	AGL96	Glyma.14G172200	Glyma.14G172200	300	2	activation	Endosperm	Endosperm	Endosperm
Glyma.17G131200	SCL28b	Glyma.14G172200	Glyma.14G172200	300	2	repression	Endosperm	ubiquitous	Endosperm
Glyma.03G203300	AGL96	Glyma.14G173450	Glyma.14G173450	300	2	repression	Endosperm	Endosperm	Endosperm
Glyma.17G131200	SCL28b	Glyma.14G173450	Glyma.14G173450	300	2	activation	Endosperm	ubiquitous	Endosperm
Glyma.02G056100	HB24	Glyma.14G178000	Glyma.14G178000	24	2	activation	Embryo Proper	Embryo Proper	Embryo Proper
Glyma.02G099100	DOT5	Glyma.14G178000	Glyma.14G178000	24	2	repression	Embryo Proper	Embryo Proper	Embryo Proper
Glyma.01G192600	LBD38	Glyma.14G187900	Glyma.14G187900	179	2	repression	Suspensor	ubiquitous	Suspensor
Glyma.05G049300	SCL28a	Glyma.14G187900	Glyma.14G187900	111	2	repression	Suspensor	ubiquitous	Suspensor
Glyma.03G203300	AGL96	Glyma.14G202800	Glyma.14G202800	300	2	repression	Endosperm	Endosperm	Endosperm
Glyma.17G131200	SCL28b	Glyma.14G202800	Glyma.14G202800	300	2	activation	Endosperm	ubiquitous	Endosperm
Glyma.03G203300	AGL96	Glyma.14G213700	Glyma.14G213700	300	2	activation	Endosperm	Endosperm	Endosperm
Glyma.17G131200	SCL28b	Glyma.14G213700	Glyma.14G213700	300	2	repression	Endosperm	ubiquitous	Endosperm
Glyma.03G203300	AGL96	Glyma.14G221000	Glyma.14G221000	300	2	activation	Endosperm	Endosperm	Endosperm
Glyma.17G131200	SCL28b	Glyma.14G221000	Glyma.14G221000	300	2	repression	Endosperm	ubiquitous	Endosperm
Glyma.11G016100	SCL3	Glyma.14G223700	Glyma.14G223700	72	2	repression	Epidermis	ubiquitous	ubiquitous
Glyma.10G245500	TCX2a	Glyma.14G223700	Glyma.14G223700	65	2	activation	Epidermis	ubiquitous	ubiquitous
Glyma.01G192600	LBD38	Glyma.15G017800	Glyma.15G017800	179	2	activation	Suspensor	ubiquitous	Suspensor
Glyma.05G049300	SCL28a	Glyma.15G017800	Glyma.15G017800	111	2	activation	Suspensor	ubiquitous	Suspensor
Glyma.03G203300	AGL96	Glyma.15G032300	Glyma.15G032300	300	5	repression	Endosperm	Endosperm	ubiquitous
Glyma.17G131200	SCL28b	Glyma.15G032300	Glyma.15G032300	300	5	activation	Endosperm	ubiquitous	ubiquitous
Glyma.02G056100	HB24	Glyma.15G032300	Glyma.15G032300	24	5	activation	Embryo Proper	Embryo Proper	ubiquitous
Glyma.02G099100	DOT5	Glyma.15G032300	Glyma.15G032300	24	5	repression	Embryo Proper	Embryo Proper	ubiquitous
Glyma.20G149100	TCX2b	Glyma.15G032300	Glyma.15G032300	18	5	activation	Epidermis	ubiquitous	ubiquitous
Glyma.03G203300	AGL96	Glyma.15G043300	Glyma.15G043300	300	2	repression	Endosperm	Endosperm	Endosperm
Glyma.17G131200	SCL28b	Glyma.15G043300	Glyma.15G043300	300	2	activation	Endosperm	ubiquitous	Endosperm
Glyma.03G203300	AGL96	Glyma.15G046800	Glyma.15G046800	300	2	repression	Endosperm	Endosperm	Endosperm
Glyma.17G131200	SCL28b	Glyma.15G046800	Glyma.15G046800	300	2	activation	Endosperm	ubiquitous	Endosperm
Glyma.01G192600	LBD38	Glyma.15G061700	Glyma.15G061700	179	2	repression	Outer Integument	ubiquitous	ubiquitous
Glyma.01G198100	BHLH25a	Glyma.15G061700	Glyma.15G061700	68	2	activation	Outer Integument	Outer Integument	ubiquitous
Glyma.10G053500	ARF16	Glyma.15G062000	Glyma.15G062000	78	2	repression	Hilium	Hilium	Hilium
Glyma.14G146100	TINY2	Glyma.15G062000	Glyma.15G062000	78	2	repression	Hilium	Hilium	Hilium
Glyma.03G203300	AGL96	Glyma.15G071600	Glyma.15G071600	300	4	activation	Endosperm	Endosperm	ubiquitous
Glyma.17G131200	SCL28b	Glyma.15G071600	Glyma.15G071600	300	4	repression	Endosperm	ubiquitous	ubiquitous
Glyma.01G192600	LBD38	Glyma.15G071600	Glyma.15G071600	179	4	repression	Outer Integument	ubiquitous	ubiquitous
Glyma.01G198100	BHLH25a	Glyma.15G071600	Glyma.15G071600	68	4	activation	Outer Integument	Outer Integument	ubiquitous
Glyma.10G053500	ARF16	Glyma.15G077600	Glyma.15G077600	78	2	activation	Hilium	Hilium	Hilium
Glyma.14G146100	TINY2	Glyma.15G077600	Glyma.15G077600	78	2	activation	Hilium	Hilium	Hilium
Glyma.03G203300	AGL96	Glyma.15G085100	Glyma.15G085100	300	2	activation	Endosperm	Endosperm	Endosperm
Glyma.17G131200	SCL28b	Glyma.15G085100	Glyma.15G085100	300	2	repression	Endosperm	ubiquitous	Endosperm
Glyma.03G203300	AGL96	Glyma.15G102150	Glyma.15G102150	300	2	activation	Endosperm	Endosperm	Endosperm
Glyma.17G131200	SCL28b	Glyma.15G102150	Glyma.15G102150	300	2	repression	Endosperm	ubiquitous	Endosperm
Glyma.03G203300	AGL96	Glyma.15G109500	Glyma.15G109500	300	2	activation	Endosperm	Endosperm	Endosperm
Glyma.17G131200	SCL28b	Glyma.15G109500	Glyma.15G109500	300	2	repression	Endosperm	ubiquitous	Endosperm
Glyma.03G203300	AGL96	Glyma.15G110400	Glyma.15G110400	300	2	activation	Endosperm	Endosperm	Endosperm
Glyma.17G131200	SCL28b	Glyma.15G110400	Glyma.15G110400	300	2	repression	Endosperm	ubiquitous	Endosperm
Glyma.03G203300	AGL96	Glyma.15G110500	Glyma.15G110500	300	2	activation	Endosperm	Endosperm	Endosperm
Glyma.17G131200	SCL28b	Glyma.15G110500	Glyma.15G110500	300	2	repression	Endosperm	ubiquitous	Endosperm
Glyma.01G192600	LBD38	Glyma.15G120700	Glyma.15G120700	179	2	activation	Suspensor	ubiquitous	Suspensor
Glyma.05G049300	SCL28a	Glyma.15G120700	Glyma.15G120700	111	2	activation	Suspensor	ubiquitous	Suspensor
Glyma.15G002100	FRS6	Glyma.15G134600	Glyma.15G134600	72	1	activation	Inner Integument	Inner Integument	ubiquitous
Glyma.03G203300	AGL96	Glyma.15G142400	Glyma.15G142400	300	2	activation	Endosperm	Endosperm	Endosperm
Glyma.17G131200	SCL28b	Glyma.15G142400	Glyma.15G142400	300	2	repression	Endosperm	ubiquitous	Endosperm
Glyma.01G192600	LBD38	Glyma.15G148300	Glyma.15G148300	179	4	repression	Outer Integument	ubiquitous	ubiquitous
Glyma.11G016100	SCL3	Glyma.15G148300	Glyma.15G148300	72	4	activation	Epidermis	ubiquitous	ubiquitous
Glyma.01G198100	BHLH25a	Glyma.15G148300	Glyma.15G148300	68	4	activation	Outer Integument	Outer Integument	ubiquitous
Glyma.10G245500	TCX2a	Glyma.15G148300	Glyma.15G148300	65	4	repression	Epidermis	ubiquitous	ubiquitous
Glyma.01G192600	LBD38	Glyma.15G149000	Glyma.15G149000	179	2	repression	Outer Integument	ubiquitous	ubiquitous
Glyma.01G198100	BHLH25a	Glyma.15G149000	Glyma.15G149000	68	2	activation	Outer Integument	Outer Integument	ubiquitous
Glyma.01G192600	LBD38	Glyma.15G155800	Glyma.15G155800	179	2	repression	Outer Integument	ubiquitous	Outer Integument
Glyma.01G198100	BHLH25a	Glyma.15G155800	Glyma.15G155800	68	2	activation	Outer Integument	Outer Integument	Outer Integument
Glyma.03G203300	AGL96	Glyma.15G189300	Glyma.15G189300	300	2	activation	Endosperm	Endosperm	Endosperm
Glyma.17G131200	SCL28b	Glyma.15G189300	Glyma.15G189300	300	2	repression	Endosperm	ubiquitous	Endosperm
Glyma.11G016100	SCL3	Glyma.15G194701	Glyma.15G194701	72	3	repression	Epidermis	ubiquitous	ubiquitous
Glyma.15G002100	FRS6	Glyma.15G194701	Glyma.15G194701	72	3	activation	Inner Integument	Inner Integument	ubiquitous
Glyma.10G245500	TCX2a	Glyma.15G194701	Glyma.15G194701	65	3	activation	Epidermis	ubiquitous	ubiquitous
Glyma.01G192600	LBD38	Glyma.15G206300	Glyma.15G206300	179	2	activation	Suspensor	ubiquitous	Suspensor
Glyma.05G049300	SCL28a	Glyma.15G206300	Glyma.15G206300	111	2	activation	Suspensor	ubiquitous	Suspensor
Glyma.20G149100	TCX2b	Glyma.15G210600	Glyma.15G210600	18	1	activation	Epidermis	ubiquitous	ubiquitous
Glyma.10G053500	ARF16	Glyma.15G211600	Glyma.15G211600	78	3	repression	Hilium	Hilium	ubiquitous
Glyma.14G146100	TINY2	Glyma.15G211600	Glyma.15G211600	78	3	repression	Hilium	Hilium	ubiquitous
Glyma.20G149100	TCX2b	Glyma.15G211600	Glyma.15G211600	18	3	activation	Epidermis	ubiquitous	ubiquitous
Glyma.03G203300	AGL96	Glyma.15G256200	Glyma.15G256200	300	2	activation	Endosperm	Endosperm	Endosperm
Glyma.17G131200	SCL28b	Glyma.15G256200	Glyma.15G256200	300	2	repression	Endosperm	ubiquitous	Endosperm
Glyma.01G192600	LBD38	Glyma.15G257300	Glyma.15G257300	179	2	activation	Outer Integument	ubiquitous	Outer Integument
Glyma.01G198100	BHLH25a	Glyma.15G257300	Glyma.15G257300	68	2	repression	Outer Integument	Outer Integument	Outer Integument
Glyma.01G192600	LBD38	Glyma.15G276000	Glyma.15G276000	179	1	repression	Outer Integument	ubiquitous	ubiquitous
Glyma.03G203300	AGL96	Glyma.16G008900	Glyma.16G008900	300	4	activation	Endosperm	Endosperm	ubiquitous
Glyma.17G131200	SCL28b	Glyma.16G008900	Glyma.16G008900	300	4	repression	Endosperm	ubiquitous	ubiquitous
Glyma.11G016100	SCL3	Glyma.16G008900	Glyma.16G008900	72	4	activation	Epidermis	ubiquitous	ubiquitous
Glyma.10G245500	TCX2a	Glyma.16G008900	Glyma.16G008900	65	4	repression	Epidermis	ubiquitous	ubiquitous
Glyma.03G203300	AGL96	Glyma.16G024400	Glyma.16G024400	300	2	activation	Endosperm	Endosperm	Endosperm
Glyma.17G131200	SCL28b	Glyma.16G024400	Glyma.16G024400	300	2	repression	Endosperm	ubiquitous	Endosperm
Glyma.02G056100	HB24	Glyma.16G033000	Glyma.16G033000	24	2	activation	Embryo Proper	Embryo Proper	Embryo Proper
Glyma.02G099100	DOT5	Glyma.16G033000	Glyma.16G033000	24	2	repression	Embryo Proper	Embryo Proper	Embryo Proper
Glyma.15G002100	FRS6	Glyma.16G041800	Glyma.16G041800	72	1	activation	Inner Integument	Inner Integument	ubiquitous
Glyma.10G053500	ARF16	Glyma.16G049500	Glyma.16G049500	78	2	activation	Hilium	Hilium	Hilium
Glyma.14G146100	TINY2	Glyma.16G049500	Glyma.16G049500	78	2	activation	Hilium	Hilium	Hilium
Glyma.03G203300	AGL96	Glyma.16G056100	Glyma.16G056100	300	2	repression	Endosperm	Endosperm	Endosperm
Glyma.17G131200	SCL28b	Glyma.16G056100	Glyma.16G056100	300	2	activation	Endosperm	ubiquitous	Endosperm
Glyma.01G192600	LBD38	Glyma.16G062700	Glyma.16G062700	179	2	repression	Outer Integument	ubiquitous	Outer Integument
Glyma.01G198100	BHLH25a	Glyma.16G062700	Glyma.16G062700	68	2	activation	Outer Integument	Outer Integument	Outer Integument
Glyma.03G203300	AGL96	Glyma.16G081300	Glyma.16G081300	300	2	activation	Endosperm	Endosperm	Endosperm
Glyma.17G131200	SCL28b	Glyma.16G081300	Glyma.16G081300	300	2	repression	Endosperm	ubiquitous	Endosperm
Glyma.03G203300	AGL96	Glyma.16G100866	Glyma.16G100866	300	2	repression	Endosperm	Endosperm	Endosperm
Glyma.17G131200	SCL28b	Glyma.16G100866	Glyma.16G100866	300	2	activation	Endosperm	ubiquitous	Endosperm
Glyma.03G203300	AGL96	Glyma.16G125050	Glyma.16G125050	300	2	activation	Endosperm	Endosperm	Endosperm
Glyma.17G131200	SCL28b	Glyma.16G125050	Glyma.16G125050	300	2	repression	Endosperm	ubiquitous	Endosperm
Glyma.10G053500	ARF16	Glyma.16G132200	Glyma.16G132200	78	2	repression	Hilium	Hilium	Hilium
Glyma.14G146100	TINY2	Glyma.16G132200	Glyma.16G132200	78	2	repression	Hilium	Hilium	Hilium
Glyma.03G203300	AGL96	Glyma.16G142700	Glyma.16G142700	300	2	repression	Endosperm	Endosperm	Endosperm
Glyma.17G131200	SCL28b	Glyma.16G142700	Glyma.16G142700	300	2	activation	Endosperm	ubiquitous	Endosperm
Glyma.01G192600	LBD38	Glyma.16G180200	Glyma.16G180200	179	2	repression	Outer Integument	ubiquitous	Outer Integument
Glyma.01G198100	BHLH25a	Glyma.16G180200	Glyma.16G180200	68	2	activation	Outer Integument	Outer Integument	Outer Integument
Glyma.01G192600	LBD38	Glyma.16G202000	Glyma.16G202000	179	2	repression	Outer Integument	ubiquitous	Outer Integument
Glyma.01G198100	BHLH25a	Glyma.16G202000	Glyma.16G202000	68	2	activation	Outer Integument	Outer Integument	Outer Integument
Glyma.03G203300	AGL96	Glyma.16G207500	Glyma.16G207500	300	2	activation	Endosperm	Endosperm	Endosperm
Glyma.17G131200	SCL28b	Glyma.16G207500	Glyma.16G207500	300	2	repression	Endosperm	ubiquitous	Endosperm
Glyma.01G192600	LBD38	Glyma.16G214200	Glyma.16G214200	179	2	activation	Suspensor	ubiquitous	Suspensor
Glyma.05G049300	SCL28a	Glyma.16G214200	Glyma.16G214200	111	2	activation	Suspensor	ubiquitous	Suspensor
Glyma.03G203300	AGL96	Glyma.16G220700	Glyma.16G220700	300	2	activation	Endosperm	Endosperm	Endosperm
Glyma.17G131200	SCL28b	Glyma.16G220700	Glyma.16G220700	300	2	repression	Endosperm	ubiquitous	Endosperm
Glyma.03G203300	AGL96	Glyma.17G001800	Glyma.17G001800	300	2	activation	Endosperm	Endosperm	Endosperm
Glyma.17G131200	SCL28b	Glyma.17G001800	Glyma.17G001800	300	2	repression	Endosperm	ubiquitous	Endosperm
Glyma.03G203300	AGL96	Glyma.17G018400	Glyma.17G018400	300	2	activation	Endosperm	Endosperm	Endosperm
Glyma.17G131200	SCL28b	Glyma.17G018400	Glyma.17G018400	300	2	repression	Endosperm	ubiquitous	Endosperm
Glyma.11G016100	SCL3	Glyma.17G032400	Glyma.17G032400	72	2	repression	Epidermis	ubiquitous	ubiquitous
Glyma.10G245500	TCX2a	Glyma.17G032400	Glyma.17G032400	65	2	activation	Epidermis	ubiquitous	ubiquitous
Glyma.03G203300	AGL96	Glyma.17G044100	Glyma.17G044100	300	2	activation	Endosperm	Endosperm	Endosperm
Glyma.17G131200	SCL28b	Glyma.17G044100	Glyma.17G044100	300	2	repression	Endosperm	ubiquitous	Endosperm
Glyma.01G192600	LBD38	Glyma.17G046800	Glyma.17G046800	179	2	repression	Suspensor	ubiquitous	Suspensor
Glyma.05G049300	SCL28a	Glyma.17G046800	Glyma.17G046800	111	2	repression	Suspensor	ubiquitous	Suspensor
Glyma.03G203300	AGL96	Glyma.17G055451	Glyma.17G055451	300	2	activation	Endosperm	Endosperm	Endosperm
Glyma.17G131200	SCL28b	Glyma.17G055451	Glyma.17G055451	300	2	repression	Endosperm	ubiquitous	Endosperm
Glyma.01G192600	LBD38	Glyma.17G056400	Glyma.17G056400	179	2	repression	Outer Integument	ubiquitous	Outer Integument
Glyma.01G198100	BHLH25a	Glyma.17G056400	Glyma.17G056400	68	2	activation	Outer Integument	Outer Integument	Outer Integument
Glyma.11G016100	SCL3	Glyma.17G065500	Glyma.17G065500	72	2	repression	Epidermis	ubiquitous	ubiquitous
Glyma.10G245500	TCX2a	Glyma.17G065500	Glyma.17G065500	65	2	activation	Epidermis	ubiquitous	ubiquitous
Glyma.03G203300	AGL96	Glyma.17G072700	Glyma.17G072700	300	2	activation	Endosperm	Endosperm	Endosperm
Glyma.17G131200	SCL28b	Glyma.17G072700	Glyma.17G072700	300	2	repression	Endosperm	ubiquitous	Endosperm
Glyma.03G203300	AGL96	Glyma.17G102600	Glyma.17G102600	300	2	repression	Endosperm	Endosperm	Endosperm
Glyma.17G131200	SCL28b	Glyma.17G102600	Glyma.17G102600	300	2	activation	Endosperm	ubiquitous	Endosperm
Glyma.11G016100	SCL3	Glyma.17G108400	Glyma.17G108400	72	2	activation	Epidermis	ubiquitous	ubiquitous
Glyma.10G245500	TCX2a	Glyma.17G108400	Glyma.17G108400	65	2	repression	Epidermis	ubiquitous	ubiquitous
Glyma.15G002100	FRS6	Glyma.17G114100	Glyma.17G114100	72	1	activation	Inner Integument	Inner Integument	Inner Integument
Glyma.15G002100	FRS6	Glyma.17G135900	Glyma.17G135900	72	1	repression	Inner Integument	Inner Integument	Inner Integument
Glyma.15G002100	FRS6	Glyma.17G151500	Glyma.17G151500	72	1	repression	Inner Integument	Inner Integument	Inner Integument
Glyma.03G203300	AGL96	Glyma.17G177800	Glyma.17G177800	300	2	activation	Endosperm	Endosperm	Endosperm
Glyma.17G131200	SCL28b	Glyma.17G177800	Glyma.17G177800	300	2	repression	Endosperm	ubiquitous	Endosperm
Glyma.11G016100	SCL3	Glyma.17G191500	Glyma.17G191500	72	2	repression	Epidermis	ubiquitous	ubiquitous
Glyma.10G245500	TCX2a	Glyma.17G191500	Glyma.17G191500	65	2	activation	Epidermis	ubiquitous	ubiquitous
Glyma.03G203300	AGL96	Glyma.17G203400	Glyma.17G203400	300	6	repression	Endosperm	Endosperm	ubiquitous
Glyma.17G131200	SCL28b	Glyma.17G203400	Glyma.17G203400	300	6	activation	Endosperm	ubiquitous	ubiquitous
Glyma.11G016100	SCL3	Glyma.17G203400	Glyma.17G203400	72	6	activation	Epidermis	ubiquitous	ubiquitous
Glyma.10G245500	TCX2a	Glyma.17G203400	Glyma.17G203400	65	6	repression	Epidermis	ubiquitous	ubiquitous
Glyma.02G056100	HB24	Glyma.17G203400	Glyma.17G203400	24	6	repression	Embryo Proper	Embryo Proper	ubiquitous
Glyma.02G099100	DOT5	Glyma.17G203400	Glyma.17G203400	24	6	activation	Embryo Proper	Embryo Proper	ubiquitous
Glyma.10G053500	ARF16	Glyma.17G233300	Glyma.17G233300	78	2	repression	Hilium	Hilium	Hilium
Glyma.14G146100	TINY2	Glyma.17G233300	Glyma.17G233300	78	2	repression	Hilium	Hilium	Hilium
Glyma.03G203300	AGL96	Glyma.17G259900	Glyma.17G259900	300	2	activation	Endosperm	Endosperm	Endosperm
Glyma.17G131200	SCL28b	Glyma.17G259900	Glyma.17G259900	300	2	repression	Endosperm	ubiquitous	Endosperm
Glyma.03G203300	AGL96	Glyma.18G012900	Glyma.18G012900	300	2	activation	Endosperm	Endosperm	Endosperm
Glyma.17G131200	SCL28b	Glyma.18G012900	Glyma.18G012900	300	2	repression	Endosperm	ubiquitous	Endosperm
Glyma.01G192600	LBD38	Glyma.18G018300	Glyma.18G018300	179	2	repression	Suspensor	ubiquitous	Suspensor
Glyma.05G049300	SCL28a	Glyma.18G018300	Glyma.18G018300	111	2	repression	Suspensor	ubiquitous	Suspensor
Glyma.01G192600	LBD38	Glyma.18G047100	Glyma.18G047100	179	2	repression	Suspensor	ubiquitous	Suspensor
Glyma.05G049300	SCL28a	Glyma.18G047100	Glyma.18G047100	111	2	repression	Suspensor	ubiquitous	Suspensor
Glyma.03G203300	AGL96	Glyma.18G071400	Glyma.18G071400	300	7	repression	Endosperm	Endosperm	ubiquitous
Glyma.17G131200	SCL28b	Glyma.18G071400	Glyma.18G071400	300	7	activation	Endosperm	ubiquitous	ubiquitous
Glyma.01G192600	LBD38	Glyma.18G071400	Glyma.18G071400	179	7	repression	Outer Integument	ubiquitous	ubiquitous
Glyma.10G053500	ARF16	Glyma.18G071400	Glyma.18G071400	78	7	repression	Hilium	Hilium	ubiquitous
Glyma.14G146100	TINY2	Glyma.18G071400	Glyma.18G071400	78	7	repression	Hilium	Hilium	ubiquitous
Glyma.01G198100	BHLH25a	Glyma.18G071400	Glyma.18G071400	68	7	activation	Outer Integument	Outer Integument	ubiquitous
Glyma.20G149100	TCX2b	Glyma.18G071400	Glyma.18G071400	18	7	repression	Epidermis	ubiquitous	ubiquitous
Glyma.03G203300	AGL96	Glyma.18G080601	Glyma.18G080601	300	2	activation	Endosperm	Endosperm	Endosperm
Glyma.17G131200	SCL28b	Glyma.18G080601	Glyma.18G080601	300	2	repression	Endosperm	ubiquitous	Endosperm
Glyma.03G203300	AGL96	Glyma.18G130100	Glyma.18G130100	300	2	activation	Endosperm	Endosperm	Endosperm
Glyma.17G131200	SCL28b	Glyma.18G130100	Glyma.18G130100	300	2	repression	Endosperm	ubiquitous	Endosperm
Glyma.03G203300	AGL96	Glyma.18G134450	Glyma.18G134450	300	2	repression	Endosperm	Endosperm	Endosperm
Glyma.17G131200	SCL28b	Glyma.18G134450	Glyma.18G134450	300	2	activation	Endosperm	ubiquitous	Endosperm
Glyma.02G056100	HB24	Glyma.18G152300	Glyma.18G152300	24	2	activation	Embryo Proper	Embryo Proper	Embryo Proper
Glyma.02G099100	DOT5	Glyma.18G152300	Glyma.18G152300	24	2	repression	Embryo Proper	Embryo Proper	Embryo Proper
Glyma.03G203300	AGL96	Glyma.18G169600	Glyma.18G169600	300	6	repression	Endosperm	Endosperm	ubiquitous
Glyma.17G131200	SCL28b	Glyma.18G169600	Glyma.18G169600	300	6	activation	Endosperm	ubiquitous	ubiquitous
Glyma.01G192600	LBD38	Glyma.18G169600	Glyma.18G169600	179	6	activation	Suspensor	ubiquitous	ubiquitous
Glyma.05G049300	SCL28a	Glyma.18G169600	Glyma.18G169600	111	6	activation	Suspensor	ubiquitous	ubiquitous
Glyma.11G016100	SCL3	Glyma.18G169600	Glyma.18G169600	72	6	repression	Epidermis	ubiquitous	ubiquitous
Glyma.10G245500	TCX2a	Glyma.18G169600	Glyma.18G169600	65	6	activation	Epidermis	ubiquitous	ubiquitous
Glyma.03G203300	AGL96	Glyma.18G218000	Glyma.18G218000	300	2	activation	Endosperm	Endosperm	Endosperm
Glyma.17G131200	SCL28b	Glyma.18G218000	Glyma.18G218000	300	2	repression	Endosperm	ubiquitous	Endosperm
Glyma.01G192600	LBD38	Glyma.18G226600	Glyma.18G226600	179	2	repression	Outer Integument	ubiquitous	Outer Integument
Glyma.01G198100	BHLH25a	Glyma.18G226600	Glyma.18G226600	68	2	activation	Outer Integument	Outer Integument	Outer Integument
Glyma.03G203300	AGL96	Glyma.18G228800	Glyma.18G228800	300	2	repression	Endosperm	Endosperm	Endosperm
Glyma.17G131200	SCL28b	Glyma.18G228800	Glyma.18G228800	300	2	activation	Endosperm	ubiquitous	Endosperm
Glyma.03G203300	AGL96	Glyma.18G238400	Glyma.18G238400	300	2	activation	Endosperm	Endosperm	Endosperm
Glyma.17G131200	SCL28b	Glyma.18G238400	Glyma.18G238400	300	2	repression	Endosperm	ubiquitous	Endosperm
Glyma.01G192600	LBD38	Glyma.18G269600	Glyma.18G269600	179	2	repression	Suspensor	ubiquitous	Suspensor
Glyma.05G049300	SCL28a	Glyma.18G269600	Glyma.18G269600	111	2	repression	Suspensor	ubiquitous	Suspensor
Glyma.03G203300	AGL96	Glyma.18G283700	Glyma.18G283700	300	2	activation	Endosperm	Endosperm	Endosperm
Glyma.17G131200	SCL28b	Glyma.18G283700	Glyma.18G283700	300	2	repression	Endosperm	ubiquitous	Endosperm
Glyma.03G203300	AGL96	Glyma.18G297251	Glyma.18G297251	300	2	activation	Endosperm	Endosperm	Endosperm
Glyma.17G131200	SCL28b	Glyma.18G297251	Glyma.18G297251	300	2	repression	Endosperm	ubiquitous	Endosperm
Glyma.01G192600	LBD38	Glyma.19G005200	Glyma.19G005200	179	4	repression	Suspensor	ubiquitous	ubiquitous
Glyma.05G049300	SCL28a	Glyma.19G005200	Glyma.19G005200	111	4	repression	Suspensor	ubiquitous	ubiquitous
Glyma.11G016100	SCL3	Glyma.19G005200	Glyma.19G005200	72	4	repression	Epidermis	ubiquitous	ubiquitous
Glyma.10G245500	TCX2a	Glyma.19G005200	Glyma.19G005200	65	4	activation	Epidermis	ubiquitous	ubiquitous
Glyma.03G203300	AGL96	Glyma.19G015401	Glyma.19G015401	300	2	activation	Endosperm	Endosperm	Endosperm
Glyma.17G131200	SCL28b	Glyma.19G015401	Glyma.19G015401	300	2	repression	Endosperm	ubiquitous	Endosperm
Glyma.01G192600	LBD38	Glyma.19G030700	Glyma.19G030700	179	2	repression	Outer Integument	ubiquitous	Outer Integument
Glyma.01G198100	BHLH25a	Glyma.19G030700	Glyma.19G030700	68	2	activation	Outer Integument	Outer Integument	Outer Integument
Glyma.03G203300	AGL96	Glyma.19G035600	Glyma.19G035600	300	2	activation	Endosperm	Endosperm	Endosperm
Glyma.17G131200	SCL28b	Glyma.19G035600	Glyma.19G035600	300	2	repression	Endosperm	ubiquitous	Endosperm
Glyma.01G192600	LBD38	Glyma.19G042100	Glyma.19G042100	179	3	repression	Suspensor	ubiquitous	ubiquitous
Glyma.05G049300	SCL28a	Glyma.19G042100	Glyma.19G042100	111	3	repression	Suspensor	ubiquitous	ubiquitous
Glyma.20G149100	TCX2b	Glyma.19G042100	Glyma.19G042100	18	3	activation	Epidermis	ubiquitous	ubiquitous
Glyma.03G203300	AGL96	Glyma.19G086100	Glyma.19G086100	300	2	activation	Endosperm	Endosperm	Endosperm
Glyma.17G131200	SCL28b	Glyma.19G086100	Glyma.19G086100	300	2	repression	Endosperm	ubiquitous	Endosperm
Glyma.03G203300	AGL96	Glyma.19G086200	Glyma.19G086200	300	2	activation	Endosperm	Endosperm	Endosperm
Glyma.17G131200	SCL28b	Glyma.19G086200	Glyma.19G086200	300	2	repression	Endosperm	ubiquitous	Endosperm
Glyma.03G203300	AGL96	Glyma.19G086400	Glyma.19G086400	300	2	activation	Endosperm	Endosperm	Endosperm
Glyma.17G131200	SCL28b	Glyma.19G086400	Glyma.19G086400	300	2	repression	Endosperm	ubiquitous	Endosperm
Glyma.03G203300	AGL96	Glyma.19G087300	Glyma.19G087300	300	2	activation	Endosperm	Endosperm	Endosperm
Glyma.17G131200	SCL28b	Glyma.19G087300	Glyma.19G087300	300	2	repression	Endosperm	ubiquitous	Endosperm
Glyma.03G203300	AGL96	Glyma.19G087451	Glyma.19G087451	300	2	activation	Endosperm	Endosperm	Endosperm
Glyma.17G131200	SCL28b	Glyma.19G087451	Glyma.19G087451	300	2	repression	Endosperm	ubiquitous	Endosperm
Glyma.03G203300	AGL96	Glyma.19G120900	Glyma.19G120900	300	2	activation	Endosperm	Endosperm	Endosperm
Glyma.17G131200	SCL28b	Glyma.19G120900	Glyma.19G120900	300	2	repression	Endosperm	ubiquitous	Endosperm
Glyma.01G192600	LBD38	Glyma.19G137500	Glyma.19G137500	179	5	repression	Outer Integument	ubiquitous	ubiquitous
Glyma.10G053500	ARF16	Glyma.19G137500	Glyma.19G137500	78	5	repression	Hilium	Hilium	ubiquitous
Glyma.14G146100	TINY2	Glyma.19G137500	Glyma.19G137500	78	5	repression	Hilium	Hilium	ubiquitous
Glyma.15G002100	FRS6	Glyma.19G137500	Glyma.19G137500	72	5	activation	Inner Integument	Inner Integument	ubiquitous
Glyma.01G198100	BHLH25a	Glyma.19G137500	Glyma.19G137500	68	5	activation	Outer Integument	Outer Integument	ubiquitous
Glyma.03G203300	AGL96	Glyma.19G153800	Glyma.19G153800	300	2	activation	Endosperm	Endosperm	Endosperm
Glyma.17G131200	SCL28b	Glyma.19G153800	Glyma.19G153800	300	2	repression	Endosperm	ubiquitous	Endosperm
Glyma.10G053500	ARF16	Glyma.19G156400	Glyma.19G156400	78	2	repression	Hilium	Hilium	ubiquitous
Glyma.14G146100	TINY2	Glyma.19G156400	Glyma.19G156400	78	2	repression	Hilium	Hilium	ubiquitous
Glyma.03G203300	AGL96	Glyma.19G179800	Glyma.19G179800	300	2	activation	Endosperm	Endosperm	Endosperm
Glyma.17G131200	SCL28b	Glyma.19G179800	Glyma.19G179800	300	2	repression	Endosperm	ubiquitous	Endosperm
Glyma.15G002100	FRS6	Glyma.19G195300	Glyma.19G195300	72	1	activation	Inner Integument	Inner Integument	ubiquitous
Glyma.03G203300	AGL96	Glyma.19G208400	Glyma.19G208400	300	4	repression	Endosperm	Endosperm	ubiquitous
Glyma.17G131200	SCL28b	Glyma.19G208400	Glyma.19G208400	300	4	activation	Endosperm	ubiquitous	ubiquitous
Glyma.11G016100	SCL3	Glyma.19G208400	Glyma.19G208400	72	4	repression	Epidermis	ubiquitous	ubiquitous
Glyma.10G245500	TCX2a	Glyma.19G208400	Glyma.19G208400	65	4	activation	Epidermis	ubiquitous	ubiquitous
Glyma.03G203300	AGL96	Glyma.19G214800	Glyma.19G214800	300	2	activation	Endosperm	Endosperm	Endosperm
Glyma.17G131200	SCL28b	Glyma.19G214800	Glyma.19G214800	300	2	repression	Endosperm	ubiquitous	Endosperm
Glyma.01G192600	LBD38	Glyma.19G241500	Glyma.19G241500	179	2	repression	Suspensor	ubiquitous	Suspensor
Glyma.05G049300	SCL28a	Glyma.19G241500	Glyma.19G241500	111	2	repression	Suspensor	ubiquitous	Suspensor
Glyma.10G053500	ARF16	Glyma.19G249700	Glyma.19G249700	78	2	activation	Hilium	Hilium	Hilium
Glyma.14G146100	TINY2	Glyma.19G249700	Glyma.19G249700	78	2	activation	Hilium	Hilium	Hilium
Glyma.03G203300	AGL96	Glyma.20G016100	Glyma.20G016100	300	2	activation	Endosperm	Endosperm	Endosperm
Glyma.17G131200	SCL28b	Glyma.20G016100	Glyma.20G016100	300	2	repression	Endosperm	ubiquitous	Endosperm
Glyma.03G203300	AGL96	Glyma.20G063501	Glyma.20G063501	300	2	activation	Endosperm	Endosperm	Endosperm
Glyma.17G131200	SCL28b	Glyma.20G063501	Glyma.20G063501	300	2	repression	Endosperm	ubiquitous	Endosperm
Glyma.03G203300	AGL96	Glyma.20G063700	Glyma.20G063700	300	2	activation	Endosperm	Endosperm	Endosperm
Glyma.17G131200	SCL28b	Glyma.20G063700	Glyma.20G063700	300	2	repression	Endosperm	ubiquitous	Endosperm
Glyma.03G203300	AGL96	Glyma.20G075200	Glyma.20G075200	300	2	repression	Endosperm	Endosperm	Endosperm
Glyma.17G131200	SCL28b	Glyma.20G075200	Glyma.20G075200	300	2	activation	Endosperm	ubiquitous	Endosperm
Glyma.01G192600	LBD38	Glyma.20G080800	Glyma.20G080800	179	2	activation	Suspensor	ubiquitous	Suspensor
Glyma.05G049300	SCL28a	Glyma.20G080800	Glyma.20G080800	111	2	activation	Suspensor	ubiquitous	Suspensor
Glyma.03G203300	AGL96	Glyma.20G082600	Glyma.20G082600	300	2	repression	Endosperm	Endosperm	Endosperm
Glyma.17G131200	SCL28b	Glyma.20G082600	Glyma.20G082600	300	2	activation	Endosperm	ubiquitous	Endosperm
Glyma.03G203300	AGL96	Glyma.20G102000	Glyma.20G102000	300	2	activation	Endosperm	Endosperm	Endosperm
Glyma.17G131200	SCL28b	Glyma.20G102000	Glyma.20G102000	300	2	repression	Endosperm	ubiquitous	Endosperm
Glyma.03G203300	AGL96	Glyma.20G102300	Glyma.20G102300	300	2	activation	Endosperm	Endosperm	Endosperm
Glyma.17G131200	SCL28b	Glyma.20G102300	Glyma.20G102300	300	2	repression	Endosperm	ubiquitous	Endosperm
Glyma.15G002100	FRS6	Glyma.20G112200	Glyma.20G112200	72	1	activation	Inner Integument	Inner Integument	ubiquitous
Glyma.01G192600	LBD38	Glyma.20G114900	Glyma.20G114900	179	2	activation	Suspensor	ubiquitous	Suspensor
Glyma.05G049300	SCL28a	Glyma.20G114900	Glyma.20G114900	111	2	activation	Suspensor	ubiquitous	Suspensor
Glyma.01G192600	LBD38	Glyma.20G130366	Glyma.20G130366	179	4	repression	Suspensor	ubiquitous	ubiquitous
Glyma.05G049300	SCL28a	Glyma.20G130366	Glyma.20G130366	111	4	repression	Suspensor	ubiquitous	ubiquitous
Glyma.11G016100	SCL3	Glyma.20G130366	Glyma.20G130366	72	4	activation	Epidermis	ubiquitous	ubiquitous
Glyma.10G245500	TCX2a	Glyma.20G130366	Glyma.20G130366	65	4	repression	Epidermis	ubiquitous	ubiquitous
Glyma.01G192600	LBD38	Glyma.20G130432	Glyma.20G130432	179	4	repression	Suspensor	ubiquitous	ubiquitous
Glyma.05G049300	SCL28a	Glyma.20G130432	Glyma.20G130432	111	4	repression	Suspensor	ubiquitous	ubiquitous
Glyma.11G016100	SCL3	Glyma.20G130432	Glyma.20G130432	72	4	activation	Epidermis	ubiquitous	ubiquitous
Glyma.10G245500	TCX2a	Glyma.20G130432	Glyma.20G130432	65	4	repression	Epidermis	ubiquitous	ubiquitous
Glyma.10G053500	ARF16	Glyma.20G147100	Glyma.20G147100	78	2	activation	Hilium	Hilium	Hilium
Glyma.14G146100	TINY2	Glyma.20G147100	Glyma.20G147100	78	2	activation	Hilium	Hilium	Hilium
Glyma.15G002100	FRS6	Glyma.20G154800	Glyma.20G154800	72	1	repression	Inner Integument	Inner Integument	Inner Integument
Glyma.11G016100	SCL3	Glyma.20G193800	Glyma.20G193800	72	2	activation	Endothelium	ubiquitous	ubiquitous
Glyma.02G070000	NAC047	Glyma.20G193800	Glyma.20G193800	7	2	repression	Endothelium	Endothelium	ubiquitous
Glyma.03G203300	AGL96	Glyma.20G205800	Glyma.20G205800	300	2	activation	Endosperm	Endosperm	Endosperm
Glyma.17G131200	SCL28b	Glyma.20G205800	Glyma.20G205800	300	2	repression	Endosperm	ubiquitous	Endosperm
Glyma.03G203300	AGL96	Glyma.20G206000	Glyma.20G206000	300	2	activation	Endosperm	Endosperm	Endosperm
Glyma.17G131200	SCL28b	Glyma.20G206000	Glyma.20G206000	300	2	repression	Endosperm	ubiquitous	Endosperm
Glyma.01G192600	LBD38	Glyma.20G207200	Glyma.20G207200	179	4	repression	Outer Integument	ubiquitous	ubiquitous
Glyma.10G053500	ARF16	Glyma.20G207200	Glyma.20G207200	78	4	repression	Hilium	Hilium	ubiquitous
Glyma.14G146100	TINY2	Glyma.20G207200	Glyma.20G207200	78	4	repression	Hilium	Hilium	ubiquitous
Glyma.01G198100	BHLH25a	Glyma.20G207200	Glyma.20G207200	68	4	activation	Outer Integument	Outer Integument	ubiquitous
Glyma.03G203300	AGL96	Glyma.20G209100	Glyma.20G209100	300	2	activation	Endosperm	Endosperm	Endosperm
Glyma.17G131200	SCL28b	Glyma.20G209100	Glyma.20G209100	300	2	repression	Endosperm	ubiquitous	Endosperm
Glyma.11G016100	SCL3	Glyma.20G240500	Glyma.20G240500	72	2	repression	Epidermis	ubiquitous	ubiquitous
Glyma.10G245500	TCX2a	Glyma.20G240500	Glyma.20G240500	65	2	activation	Epidermis	ubiquitous	ubiquitous
Glyma.03G203300	AGL96	Glyma.20G248900	Glyma.20G248900	300	2	repression	Endosperm	Endosperm	Endosperm
Glyma.17G131200	SCL28b	Glyma.20G248900	Glyma.20G248900	300	2	activation	Endosperm	ubiquitous	Endosperm
Glyma.02G056100	HB24	Glyma.U031210	Glyma.U031210	24	2	repression	Embryo Proper	Embryo Proper	Embryo Proper
Glyma.02G099100	DOT5	Glyma.U031210	Glyma.U031210	24	2	activation	Embryo Proper	Embryo Proper	Embryo Proper
Glyma.03G203300	AGL96	Glyma.U043000	Glyma.U043000	300	2	activation	Endosperm	Endosperm	Endosperm
Glyma.17G131200	SCL28b	Glyma.U043000	Glyma.U043000	300	2	repression	Endosperm	ubiquitous	Endosperm
Glyma.03G203300	AGL96	Glyma.U043801	Glyma.U043801	300	2	repression	Endosperm	Endosperm	Endosperm
Glyma.17G131200	SCL28b	Glyma.U043801	Glyma.U043801	300	2	activation	Endosperm	ubiquitous	Endosperm
Glyma.10G053500	ARF16	Glyma.03G078600	GPAT6	78	2	repression	Hilium	Hilium	Hilium
Glyma.14G146100	TINY2	Glyma.03G078600	GPAT6	78	2	repression	Hilium	Hilium	Hilium
Glyma.03G203300	AGL96	Glyma.18G190300	GSTU7	300	2	activation	Endosperm	Endosperm	Endosperm
Glyma.17G131200	SCL28b	Glyma.18G190300	GSTU7	300	2	repression	Endosperm	ubiquitous	Endosperm
Glyma.01G192600	LBD38	Glyma.10G090000	GYRB2	179	3	repression	Outer Integument	ubiquitous	ubiquitous
Glyma.15G002100	FRS6	Glyma.10G090000	GYRB2	72	3	activation	Inner Integument	Inner Integument	ubiquitous
Glyma.01G198100	BHLH25a	Glyma.10G090000	GYRB2	68	3	activation	Outer Integument	Outer Integument	ubiquitous
Glyma.01G192600	LBD38	Glyma.13G156000	HA8	179	2	activation	Suspensor	ubiquitous	Suspensor
Glyma.05G049300	SCL28a	Glyma.13G156000	HA8	111	2	activation	Suspensor	ubiquitous	Suspensor
Glyma.15G002100	FRS6	Glyma.01G044600	HB13	72	1	repression	Inner Integument	Inner Integument	Inner Integument
Glyma.01G192600	LBD38	Glyma.07G000500	HCF173	179	2	activation	Suspensor	ubiquitous	Suspensor
Glyma.05G049300	SCL28a	Glyma.07G000500	HCF173	111	2	activation	Suspensor	ubiquitous	Suspensor
Glyma.03G203300	AGL96	Glyma.09G025900	HDG11a	300	2	activation	Endosperm	Endosperm	Endosperm
Glyma.17G131200	SCL28b	Glyma.09G025900	HDG11a	300	2	repression	Endosperm	ubiquitous	Endosperm
Glyma.03G203300	AGL96	Glyma.15G132000	HDG11b	300	2	activation	Endosperm	Endosperm	Endosperm
Glyma.17G131200	SCL28b	Glyma.15G132000	HDG11b	300	2	repression	Endosperm	ubiquitous	Endosperm
Glyma.03G203300	AGL96	Glyma.11G241900	HISN2	300	2	repression	Endosperm	Endosperm	Endosperm
Glyma.17G131200	SCL28b	Glyma.11G241900	HISN2	300	2	activation	Endosperm	ubiquitous	Endosperm
Glyma.10G053500	ARF16	Glyma.08G219000	HLS1	78	2	repression	Hilium	Hilium	Hilium
Glyma.14G146100	TINY2	Glyma.08G219000	HLS1	78	2	repression	Hilium	Hilium	Hilium
Glyma.11G016100	SCL3	Glyma.16G116300	HMGB2	72	2	activation	Epidermis	ubiquitous	ubiquitous
Glyma.10G245500	TCX2a	Glyma.16G116300	HMGB2	65	2	repression	Epidermis	ubiquitous	ubiquitous
Glyma.03G203300	AGL96	Glyma.20G100600	HMGB6	300	2	activation	Endosperm	Endosperm	ubiquitous
Glyma.17G131200	SCL28b	Glyma.20G100600	HMGB6	300	2	repression	Endosperm	ubiquitous	ubiquitous
Glyma.01G192600	LBD38	Glyma.01G185800	HSF4	179	2	repression	Suspensor	ubiquitous	Suspensor
Glyma.05G049300	SCL28a	Glyma.01G185800	HSF4	111	2	repression	Suspensor	ubiquitous	Suspensor
Glyma.03G203300	AGL96	Glyma.02G143200	HTA11	300	3	repression	Endosperm	Endosperm	ubiquitous
Glyma.17G131200	SCL28b	Glyma.02G143200	HTA11	300	3	activation	Endosperm	ubiquitous	ubiquitous
Glyma.20G149100	TCX2b	Glyma.02G143200	HTA11	18	3	repression	Epidermis	ubiquitous	ubiquitous
Glyma.03G203300	AGL96	Glyma.19G234100	HTA7	300	2	repression	Endosperm	Endosperm	ubiquitous
Glyma.17G131200	SCL28b	Glyma.19G234100	HTA7	300	2	activation	Endosperm	ubiquitous	ubiquitous
Glyma.03G203300	AGL96	Glyma.13G361200	IAA17	300	4	activation	Endosperm	Endosperm	ubiquitous
Glyma.17G131200	SCL28b	Glyma.13G361200	IAA17	300	4	repression	Endosperm	ubiquitous	ubiquitous
Glyma.01G192600	LBD38	Glyma.13G361200	IAA17	179	4	repression	Suspensor	ubiquitous	ubiquitous
Glyma.05G049300	SCL28a	Glyma.13G361200	IAA17	111	4	repression	Suspensor	ubiquitous	ubiquitous
Glyma.01G192600	LBD38	Glyma.02G007300	IAA30	179	2	repression	Suspensor	ubiquitous	Suspensor
Glyma.05G049300	SCL28a	Glyma.02G007300	IAA30	111	2	repression	Suspensor	ubiquitous	Suspensor
Glyma.03G203300	AGL96	Glyma.06G303200	ICL	300	2	activation	Endosperm	Endosperm	Endosperm
Glyma.17G131200	SCL28b	Glyma.06G303200	ICL	300	2	repression	Endosperm	ubiquitous	Endosperm
Glyma.10G053500	ARF16	Glyma.01G187400	ICU2	78	5	repression	Hilium	Hilium	ubiquitous
Glyma.14G146100	TINY2	Glyma.01G187400	ICU2	78	5	repression	Hilium	Hilium	ubiquitous
Glyma.11G016100	SCL3	Glyma.01G187400	ICU2	72	5	repression	Epidermis	ubiquitous	ubiquitous
Glyma.15G002100	FRS6	Glyma.01G187400	ICU2	72	5	repression	Inner Integument	Inner Integument	ubiquitous
Glyma.10G245500	TCX2a	Glyma.01G187400	ICU2	65	5	activation	Epidermis	ubiquitous	ubiquitous
Glyma.15G002100	FRS6	Glyma.03G236600	IDD2	72	1	repression	Inner Integument	Inner Integument	Inner Integument
Glyma.10G053500	ARF16	Glyma.04G215100	IDL2	78	2	repression	Hilium	Hilium	Hilium
Glyma.14G146100	TINY2	Glyma.04G215100	IDL2	78	2	repression	Hilium	Hilium	Hilium
Glyma.10G053500	ARF16	Glyma.05G190600	IND1	78	2	activation	Hilium	Hilium	Hilium
Glyma.14G146100	TINY2	Glyma.05G190600	IND1	78	2	activation	Hilium	Hilium	Hilium
Glyma.03G203300	AGL96	Glyma.10G296100	INT1	300	2	activation	Endosperm	Endosperm	Endosperm
Glyma.17G131200	SCL28b	Glyma.10G296100	INT1	300	2	repression	Endosperm	ubiquitous	Endosperm
Glyma.03G203300	AGL96	Glyma.16G026900	JAR1	300	2	repression	Endosperm	Endosperm	Endosperm
Glyma.17G131200	SCL28b	Glyma.16G026900	JAR1	300	2	activation	Endosperm	ubiquitous	Endosperm
Glyma.10G053500	ARF16	Glyma.01G014800	KAN2	78	2	repression	Hilium	Hilium	Hilium
Glyma.14G146100	TINY2	Glyma.01G014800	KAN2	78	2	repression	Hilium	Hilium	Hilium
Glyma.10G053500	ARF16	Glyma.11G236800	LAC14	78	2	activation	Hilium	Hilium	Hilium
Glyma.14G146100	TINY2	Glyma.11G236800	LAC14	78	2	activation	Hilium	Hilium	Hilium
Glyma.03G203300	AGL96	Glyma.11G137500	LAC2	300	2	activation	Endosperm	Endosperm	Endosperm
Glyma.17G131200	SCL28b	Glyma.11G137500	LAC2	300	2	repression	Endosperm	ubiquitous	Endosperm
Glyma.02G056100	HB24	Glyma.12G030900	LAX2	24	2	activation	Embryo Proper	Embryo Proper	Embryo Proper
Glyma.02G099100	DOT5	Glyma.12G030900	LAX2	24	2	repression	Embryo Proper	Embryo Proper	Embryo Proper
Glyma.10G053500	ARF16	Glyma.01G192600	LBD38	78	2	activation	Hilium	Hilium	ubiquitous
Glyma.14G146100	TINY2	Glyma.01G192600	LBD38	78	2	activation	Hilium	Hilium	ubiquitous
Glyma.03G203300	AGL96	Glyma.20G115700	LBD42	300	2	activation	Endosperm	Endosperm	Endosperm
Glyma.17G131200	SCL28b	Glyma.20G115700	LBD42	300	2	repression	Endosperm	ubiquitous	Endosperm
Glyma.03G203300	AGL96	Glyma.19G076800	LHT1	300	2	activation	Endosperm	Endosperm	Endosperm
Glyma.17G131200	SCL28b	Glyma.19G076800	LHT1	300	2	repression	Endosperm	ubiquitous	Endosperm
Glyma.03G203300	AGL96	Glyma.17G257200	LOG1	300	2	activation	Endosperm	Endosperm	Endosperm
Glyma.17G131200	SCL28b	Glyma.17G257200	LOG1	300	2	repression	Endosperm	ubiquitous	Endosperm
Glyma.01G192600	LBD38	Glyma.13G347600	LOX1a	179	2	activation	Suspensor	ubiquitous	Suspensor
Glyma.05G049300	SCL28a	Glyma.13G347600	LOX1a	111	2	activation	Suspensor	ubiquitous	Suspensor
Glyma.01G192600	LBD38	Glyma.13G347800	LOX1b	179	2	repression	Outer Integument	ubiquitous	Outer Integument
Glyma.01G198100	BHLH25a	Glyma.13G347800	LOX1b	68	2	activation	Outer Integument	Outer Integument	Outer Integument
Glyma.01G192600	LBD38	Glyma.11G130300	LOX2	179	2	repression	Outer Integument	ubiquitous	Outer Integument
Glyma.01G198100	BHLH25a	Glyma.11G130300	LOX2	68	2	activation	Outer Integument	Outer Integument	Outer Integument
Glyma.02G056100	HB24	Glyma.03G070900	LSN	24	2	repression	Embryo Proper	Embryo Proper	Embryo Proper
Glyma.02G099100	DOT5	Glyma.03G070900	LSN	24	2	activation	Embryo Proper	Embryo Proper	Embryo Proper
Glyma.11G016100	SCL3	Glyma.10G286300	M1	72	2	repression	Epidermis	ubiquitous	ubiquitous
Glyma.10G245500	TCX2a	Glyma.10G286300	M1	65	2	activation	Epidermis	ubiquitous	ubiquitous
Glyma.03G203300	AGL96	Glyma.14G020200	MAB1	300	2	activation	Endosperm	Endosperm	Endosperm
Glyma.17G131200	SCL28b	Glyma.14G020200	MAB1	300	2	repression	Endosperm	ubiquitous	Endosperm
Glyma.15G002100	FRS6	Glyma.20G212100	MAP65-3	72	1	activation	Inner Integument	Inner Integument	ubiquitous
Glyma.03G203300	AGL96	Glyma.09G238600	MIF2	300	2	repression	Endosperm	Endosperm	Endosperm
Glyma.17G131200	SCL28b	Glyma.09G238600	MIF2	300	2	activation	Endosperm	ubiquitous	Endosperm
Glyma.03G203300	AGL96	Glyma.03G093600	MLO1	300	2	activation	Endosperm	Endosperm	Endosperm
Glyma.17G131200	SCL28b	Glyma.03G093600	MLO1	300	2	repression	Endosperm	ubiquitous	Endosperm
Glyma.10G053500	ARF16	Glyma.09G040800	MLP423	78	2	activation	Hilium	Hilium	Hilium
Glyma.14G146100	TINY2	Glyma.09G040800	MLP423	78	2	activation	Hilium	Hilium	Hilium
Glyma.03G203300	AGL96	Glyma.08G230500	MLP43	300	2	activation	Endosperm	Endosperm	Endosperm
Glyma.17G131200	SCL28b	Glyma.08G230500	MLP43	300	2	repression	Endosperm	ubiquitous	Endosperm
Glyma.03G203300	AGL96	Glyma.17G058500	MNS1	300	2	activation	Endosperm	Endosperm	Endosperm
Glyma.17G131200	SCL28b	Glyma.17G058500	MNS1	300	2	repression	Endosperm	ubiquitous	Endosperm
Glyma.11G016100	SCL3	Glyma.11G196900	MOM1a	72	2	repression	Epidermis	ubiquitous	ubiquitous
Glyma.10G245500	TCX2a	Glyma.11G196900	MOM1a	65	2	activation	Epidermis	ubiquitous	ubiquitous
Glyma.11G016100	SCL3	Glyma.12G077400	MOM1b	72	2	repression	Epidermis	ubiquitous	ubiquitous
Glyma.10G245500	TCX2a	Glyma.12G077400	MOM1b	65	2	activation	Epidermis	ubiquitous	ubiquitous
Glyma.10G053500	ARF16	Glyma.09G189100	MSH7	78	3	repression	Hilium	Hilium	ubiquitous
Glyma.14G146100	TINY2	Glyma.09G189100	MSH7	78	3	repression	Hilium	Hilium	ubiquitous
Glyma.15G002100	FRS6	Glyma.09G189100	MSH7	72	3	repression	Inner Integument	Inner Integument	ubiquitous
Glyma.10G053500	ARF16	Glyma.08G017600	MYB103	78	2	repression	Hilium	Hilium	Hilium
Glyma.14G146100	TINY2	Glyma.08G017600	MYB103	78	2	repression	Hilium	Hilium	Hilium
Glyma.10G053500	ARF16	Glyma.11G194100	MYB36	78	2	repression	Hilium	Hilium	Hilium
Glyma.14G146100	TINY2	Glyma.11G194100	MYB36	78	2	repression	Hilium	Hilium	Hilium
Glyma.15G002100	FRS6	Glyma.01G211500	MYB42	72	1	activation	Inner Integument	Inner Integument	Inner Integument
Glyma.03G203300	AGL96	Glyma.04G242200	MYB52	300	2	activation	Endosperm	Endosperm	Endosperm
Glyma.17G131200	SCL28b	Glyma.04G242200	MYB52	300	2	repression	Endosperm	ubiquitous	Endosperm
Glyma.03G203300	AGL96	Glyma.08G168100	MYB63	300	2	activation	Endosperm	Endosperm	Endosperm
Glyma.17G131200	SCL28b	Glyma.08G168100	MYB63	300	2	repression	Endosperm	ubiquitous	Endosperm
Glyma.03G203300	AGL96	Glyma.07G126900	MYB68	300	2	activation	Endosperm	Endosperm	Endosperm
Glyma.17G131200	SCL28b	Glyma.07G126900	MYB68	300	2	repression	Endosperm	ubiquitous	Endosperm
Glyma.03G203300	AGL96	Glyma.11G045400	MYB84	300	2	activation	Endosperm	Endosperm	Endosperm
Glyma.17G131200	SCL28b	Glyma.11G045400	MYB84	300	2	repression	Endosperm	ubiquitous	Endosperm
Glyma.03G203300	AGL96	Glyma.05G202300	NAC083a	300	2	activation	Endosperm	Endosperm	Endosperm
Glyma.17G131200	SCL28b	Glyma.05G202300	NAC083a	300	2	repression	Endosperm	ubiquitous	Endosperm
Glyma.03G203300	AGL96	Glyma.08G009700	NAC083b	300	2	activation	Endosperm	Endosperm	Endosperm
Glyma.17G131200	SCL28b	Glyma.08G009700	NAC083b	300	2	repression	Endosperm	ubiquitous	Endosperm
Glyma.20G149100	TCX2b	Glyma.07G096500	NACK1	18	1	repression	Epidermis	ubiquitous	ubiquitous
Glyma.03G203300	AGL96	Glyma.13G114200	NACK2	300	3	activation	Endosperm	Endosperm	ubiquitous
Glyma.17G131200	SCL28b	Glyma.13G114200	NACK2	300	3	repression	Endosperm	ubiquitous	ubiquitous
Glyma.15G002100	FRS6	Glyma.13G114200	NACK2	72	3	activation	Inner Integument	Inner Integument	ubiquitous
Glyma.01G192600	LBD38	Glyma.14G093600	NDL2	179	2	repression	Outer Integument	ubiquitous	Outer Integument
Glyma.01G198100	BHLH25a	Glyma.14G093600	NDL2	68	2	activation	Outer Integument	Outer Integument	Outer Integument
Glyma.01G192600	LBD38	Glyma.10G183700	NPGR2	179	2	activation	Suspensor	ubiquitous	Suspensor
Glyma.05G049300	SCL28a	Glyma.10G183700	NPGR2	111	2	activation	Suspensor	ubiquitous	Suspensor
Glyma.10G053500	ARF16	Glyma.01G041400	NRT1.7	78	2	repression	Hilium	Hilium	Hilium
Glyma.14G146100	TINY2	Glyma.01G041400	NRT1.7	78	2	repression	Hilium	Hilium	Hilium
Glyma.03G203300	AGL96	Glyma.08G296000	NRT1:2a	300	2	activation	Endosperm	Endosperm	Endosperm
Glyma.17G131200	SCL28b	Glyma.08G296000	NRT1:2a	300	2	repression	Endosperm	ubiquitous	Endosperm
Glyma.03G203300	AGL96	Glyma.08G296100	NRT1:2b	300	2	activation	Endosperm	Endosperm	Endosperm
Glyma.17G131200	SCL28b	Glyma.08G296100	NRT1:2b	300	2	repression	Endosperm	ubiquitous	Endosperm
Glyma.01G192600	LBD38	Glyma.13G176600	NSL1	179	2	repression	Suspensor	ubiquitous	Suspensor
Glyma.05G049300	SCL28a	Glyma.13G176600	NSL1	111	2	repression	Suspensor	ubiquitous	Suspensor
Glyma.15G002100	FRS6	Glyma.19G234500	NUC	72	1	repression	Inner Integument	Inner Integument	Inner Integument
Glyma.01G192600	LBD38	Glyma.02G244100	NUDT17	179	6	repression	Suspensor	ubiquitous	ubiquitous
Glyma.05G049300	SCL28a	Glyma.02G244100	NUDT17	111	6	repression	Suspensor	ubiquitous	ubiquitous
Glyma.10G053500	ARF16	Glyma.02G244100	NUDT17	78	6	activation	Hilium	Hilium	ubiquitous
Glyma.14G146100	TINY2	Glyma.02G244100	NUDT17	78	6	activation	Hilium	Hilium	ubiquitous
Glyma.11G016100	SCL3	Glyma.02G244100	NUDT17	72	6	activation	Epidermis	ubiquitous	ubiquitous
Glyma.10G245500	TCX2a	Glyma.02G244100	NUDT17	65	6	repression	Epidermis	ubiquitous	ubiquitous
Glyma.10G053500	ARF16	Glyma.05G018100	OBP4	78	2	activation	Hilium	Hilium	Hilium
Glyma.14G146100	TINY2	Glyma.05G018100	OBP4	78	2	activation	Hilium	Hilium	Hilium
Glyma.03G203300	AGL96	Glyma.02G301800	OPT1	300	2	activation	Endosperm	Endosperm	Endosperm
Glyma.17G131200	SCL28b	Glyma.02G301800	OPT1	300	2	repression	Endosperm	ubiquitous	Endosperm
Glyma.03G203300	AGL96	Glyma.04G233000	OPT6	300	2	activation	Endosperm	Endosperm	Endosperm
Glyma.17G131200	SCL28b	Glyma.04G233000	OPT6	300	2	repression	Endosperm	ubiquitous	Endosperm
Glyma.03G203300	AGL96	Glyma.08G032800	OXS3	300	2	activation	Endosperm	Endosperm	Endosperm
Glyma.17G131200	SCL28b	Glyma.08G032800	OXS3	300	2	repression	Endosperm	ubiquitous	Endosperm
Glyma.01G192600	LBD38	Glyma.05G149700	PAKRP1	179	2	repression	Outer Integument	ubiquitous	ubiquitous
Glyma.01G192600	LBD38	Glyma.05G149700	PAKRP1	179	2	repression	Suspensor	ubiquitous	ubiquitous
Glyma.01G192600	LBD38	Glyma.08G106400	PAKRP1L	179	4	repression	Outer Integument	ubiquitous	ubiquitous
Glyma.15G002100	FRS6	Glyma.08G106400	PAKRP1L	72	4	activation	Inner Integument	Inner Integument	ubiquitous
Glyma.01G198100	BHLH25a	Glyma.08G106400	PAKRP1L	68	4	activation	Outer Integument	Outer Integument	ubiquitous
Glyma.20G149100	TCX2b	Glyma.08G106400	PAKRP1L	18	4	repression	Epidermis	ubiquitous	ubiquitous
Glyma.01G192600	LBD38	Glyma.03G181600	PAL1	179	2	repression	Suspensor	ubiquitous	Suspensor
Glyma.05G049300	SCL28a	Glyma.03G181600	PAL1	111	2	repression	Suspensor	ubiquitous	Suspensor
Glyma.01G192600	LBD38	Glyma.14G127800	PDR12	179	2	repression	Outer Integument	ubiquitous	Outer Integument
Glyma.01G198100	BHLH25a	Glyma.14G127800	PDR12	68	2	activation	Outer Integument	Outer Integument	Outer Integument
Glyma.03G203300	AGL96	Glyma.14G193300	PDR3	300	2	repression	Endosperm	Endosperm	Endosperm
Glyma.17G131200	SCL28b	Glyma.14G193300	PDR3	300	2	activation	Endosperm	ubiquitous	Endosperm
Glyma.11G016100	SCL3	Glyma.13G355000	PEN3	72	2	repression	Endothelium	ubiquitous	Endothelium
Glyma.02G070000	NAC047	Glyma.13G355000	PEN3	7	2	activation	Endothelium	Endothelium	Endothelium
Glyma.10G053500	ARF16	Glyma.17G259100	PGP13	78	2	activation	Hilium	Hilium	Hilium
Glyma.14G146100	TINY2	Glyma.17G259100	PGP13	78	2	activation	Hilium	Hilium	Hilium
Glyma.15G002100	FRS6	Glyma.08G270300	PGP2	72	1	repression	Inner Integument	Inner Integument	Inner Integument
Glyma.15G002100	FRS6	Glyma.05G032000	PK2	72	1	activation	Inner Integument	Inner Integument	Inner Integument
Glyma.01G192600	LBD38	Glyma.04G067100	PLDALPHA2	179	2	repression	Suspensor	ubiquitous	Suspensor
Glyma.05G049300	SCL28a	Glyma.04G067100	PLDALPHA2	111	2	repression	Suspensor	ubiquitous	Suspensor
Glyma.01G192600	LBD38	Glyma.19G231000	PP2-B15	179	2	repression	Outer Integument	ubiquitous	Outer Integument
Glyma.01G198100	BHLH25a	Glyma.19G231000	PP2-B15	68	2	activation	Outer Integument	Outer Integument	Outer Integument
Glyma.03G203300	AGL96	Glyma.13G252600	PR-1-LIKE	300	2	activation	Endosperm	Endosperm	Endosperm
Glyma.17G131200	SCL28b	Glyma.13G252600	PR-1-LIKE	300	2	repression	Endosperm	ubiquitous	Endosperm
Glyma.01G192600	LBD38	Glyma.19G245500	PR4	179	2	activation	Suspensor	ubiquitous	Suspensor
Glyma.05G049300	SCL28a	Glyma.19G245500	PR4	111	2	activation	Suspensor	ubiquitous	Suspensor
Glyma.03G203300	AGL96	Glyma.17G013600	PRXR1	300	3	repression	Endosperm	Endosperm	ubiquitous
Glyma.17G131200	SCL28b	Glyma.17G013600	PRXR1	300	3	activation	Endosperm	ubiquitous	ubiquitous
Glyma.20G149100	TCX2b	Glyma.17G013600	PRXR1	18	3	repression	Epidermis	ubiquitous	ubiquitous
Glyma.01G192600	LBD38	Glyma.16G156500	PS1	179	3	repression	Suspensor	ubiquitous	ubiquitous
Glyma.05G049300	SCL28a	Glyma.16G156500	PS1	111	3	repression	Suspensor	ubiquitous	ubiquitous
Glyma.15G002100	FRS6	Glyma.16G156500	PS1	72	3	activation	Inner Integument	Inner Integument	ubiquitous
Glyma.03G203300	AGL96	Glyma.17G130800	RFC2	300	2	activation	Endosperm	Endosperm	ubiquitous
Glyma.17G131200	SCL28b	Glyma.17G130800	RFC2	300	2	repression	Endosperm	ubiquitous	ubiquitous
Glyma.10G053500	ARF16	Glyma.09G173800	RKL1	78	2	activation	Hilium	Hilium	Hilium
Glyma.14G146100	TINY2	Glyma.09G173800	RKL1	78	2	activation	Hilium	Hilium	Hilium
Glyma.03G203300	AGL96	Glyma.15G073700	RMA1	300	2	repression	Endosperm	Endosperm	Endosperm
Glyma.17G131200	SCL28b	Glyma.15G073700	RMA1	300	2	activation	Endosperm	ubiquitous	Endosperm
Glyma.03G203300	AGL96	Glyma.16G198800	RR2	300	2	activation	Endosperm	Endosperm	Endosperm
Glyma.17G131200	SCL28b	Glyma.16G198800	RR2	300	2	repression	Endosperm	ubiquitous	Endosperm
Glyma.03G203300	AGL96	Glyma.19G250500	RR24	300	2	activation	Endosperm	Endosperm	Endosperm
Glyma.17G131200	SCL28b	Glyma.19G250500	RR24	300	2	repression	Endosperm	ubiquitous	Endosperm
Glyma.03G203300	AGL96	Glyma.12G077100	SAG12	300	2	repression	Endosperm	Endosperm	Endosperm
Glyma.17G131200	SCL28b	Glyma.12G077100	SAG12	300	2	activation	Endosperm	ubiquitous	Endosperm
Glyma.03G203300	AGL96	Glyma.15G224500	SBT5.2b	300	2	activation	Endosperm	Endosperm	Endosperm
Glyma.17G131200	SCL28b	Glyma.15G224500	SBT5.2b	300	2	repression	Endosperm	ubiquitous	Endosperm
Glyma.03G203300	AGL96	Glyma.17G130000	SBT5.4	300	2	activation	Endosperm	Endosperm	Endosperm
Glyma.17G131200	SCL28b	Glyma.17G130000	SBT5.4	300	2	repression	Endosperm	ubiquitous	Endosperm
Glyma.10G053500	ARF16	Glyma.04G251900	SCL26	78	2	activation	Hilium	Hilium	Hilium
Glyma.14G146100	TINY2	Glyma.04G251900	SCL26	78	2	activation	Hilium	Hilium	Hilium
Glyma.03G203300	AGL96	Glyma.05G049300	SCL28a	300	4	repression	Endosperm	Endosperm	ubiquitous
Glyma.17G131200	SCL28b	Glyma.05G049300	SCL28a	300	4	activation	Endosperm	ubiquitous	ubiquitous
Glyma.01G192600	LBD38	Glyma.05G049300	SCL28a	179	4	repression	Outer Integument	ubiquitous	ubiquitous
Glyma.01G198100	BHLH25a	Glyma.05G049300	SCL28a	68	4	activation	Outer Integument	Outer Integument	ubiquitous
Glyma.01G192600	LBD38	Glyma.17G131200	SCL28b	179	3	repression	Outer Integument	ubiquitous	ubiquitous
Glyma.15G002100	FRS6	Glyma.17G131200	SCL28b	72	3	activation	Inner Integument	Inner Integument	ubiquitous
Glyma.01G198100	BHLH25a	Glyma.17G131200	SCL28b	68	3	activation	Outer Integument	Outer Integument	ubiquitous
Glyma.01G192600	LBD38	Glyma.11G016100	SCL3	179	4	repression	Suspensor	ubiquitous	ubiquitous
Glyma.05G049300	SCL28a	Glyma.11G016100	SCL3	111	4	repression	Suspensor	ubiquitous	ubiquitous
Glyma.10G245500	TCX2a	Glyma.11G016100	SCL3	65	4	repression	Epidermis	ubiquitous	ubiquitous
Glyma.11G180100	E2F1	Glyma.11G016100	SCL3	2	4	repression	Epidermis	ubiquitous	ubiquitous
Glyma.01G192600	LBD38	Glyma.09G226700	scpl40a	179	4	repression	Suspensor	ubiquitous	ubiquitous
Glyma.05G049300	SCL28a	Glyma.09G226700	scpl40a	111	4	repression	Suspensor	ubiquitous	ubiquitous
Glyma.11G016100	SCL3	Glyma.09G226700	scpl40a	72	4	activation	Epidermis	ubiquitous	ubiquitous
Glyma.10G245500	TCX2a	Glyma.09G226700	scpl40a	65	4	repression	Epidermis	ubiquitous	ubiquitous
Glyma.01G192600	LBD38	Glyma.12G010100	scpl40b	179	6	repression	Suspensor	ubiquitous	ubiquitous
Glyma.05G049300	SCL28a	Glyma.12G010100	scpl40b	111	6	repression	Suspensor	ubiquitous	ubiquitous
Glyma.10G053500	ARF16	Glyma.12G010100	scpl40b	78	6	repression	Hilium	Hilium	ubiquitous
Glyma.14G146100	TINY2	Glyma.12G010100	scpl40b	78	6	repression	Hilium	Hilium	ubiquitous
Glyma.11G016100	SCL3	Glyma.12G010100	scpl40b	72	6	activation	Epidermis	ubiquitous	ubiquitous
Glyma.10G245500	TCX2a	Glyma.12G010100	scpl40b	65	6	repression	Epidermis	ubiquitous	ubiquitous
Glyma.10G053500	ARF16	Glyma.13G029200	scpl40c	78	2	activation	Hilium	Hilium	Hilium
Glyma.14G146100	TINY2	Glyma.13G029200	scpl40c	78	2	activation	Hilium	Hilium	Hilium
Glyma.02G056100	HB24	Glyma.08G311900	SHT	24	2	activation	Embryo Proper	Embryo Proper	Embryo Proper
Glyma.02G099100	DOT5	Glyma.08G311900	SHT	24	2	repression	Embryo Proper	Embryo Proper	Embryo Proper
Glyma.11G016100	SCL3	Glyma.01G061500	SIK1	72	2	repression	Epidermis	ubiquitous	ubiquitous
Glyma.10G245500	TCX2a	Glyma.01G061500	SIK1	65	2	activation	Epidermis	ubiquitous	ubiquitous
Glyma.10G053500	ARF16	Glyma.09G098000	SIP3	78	2	repression	Hilium	Hilium	Hilium
Glyma.14G146100	TINY2	Glyma.09G098000	SIP3	78	2	repression	Hilium	Hilium	Hilium
Glyma.11G016100	SCL3	Glyma.06G120600	SKP2A	72	2	activation	Epidermis	ubiquitous	ubiquitous
Glyma.10G245500	TCX2a	Glyma.06G120600	SKP2A	65	2	repression	Epidermis	ubiquitous	ubiquitous
Glyma.01G192600	LBD38	Glyma.17G180500	sks15	179	2	activation	Suspensor	ubiquitous	Suspensor
Glyma.05G049300	SCL28a	Glyma.17G180500	sks15	111	2	activation	Suspensor	ubiquitous	Suspensor
Glyma.10G053500	ARF16	Glyma.12G236600	SMC2a	78	3	repression	Hilium	Hilium	ubiquitous
Glyma.14G146100	TINY2	Glyma.12G236600	SMC2a	78	3	repression	Hilium	Hilium	ubiquitous
Glyma.15G002100	FRS6	Glyma.12G236600	SMC2a	72	3	activation	Inner Integument	Inner Integument	ubiquitous
Glyma.15G002100	FRS6	Glyma.13G202100	SMC2b	72	1	activation	Inner Integument	Inner Integument	ubiquitous
Glyma.11G016100	SCL3	Glyma.13G062800	SMC3	72	3	repression	Epidermis	ubiquitous	ubiquitous
Glyma.15G002100	FRS6	Glyma.13G062800	SMC3	72	3	activation	Inner Integument	Inner Integument	ubiquitous
Glyma.10G245500	TCX2a	Glyma.13G062800	SMC3	65	3	activation	Epidermis	ubiquitous	ubiquitous
Glyma.03G203300	AGL96	Glyma.05G214900	SPA2	300	2	repression	Endosperm	Endosperm	Endosperm
Glyma.17G131200	SCL28b	Glyma.05G214900	SPA2	300	2	activation	Endosperm	ubiquitous	Endosperm
Glyma.01G192600	LBD38	Glyma.12G235100	SRG1	179	2	repression	Suspensor	ubiquitous	Suspensor
Glyma.05G049300	SCL28a	Glyma.12G235100	SRG1	111	2	repression	Suspensor	ubiquitous	Suspensor
Glyma.01G192600	LBD38	Glyma.07G260500	SS3	179	2	activation	Suspensor	ubiquitous	Suspensor
Glyma.05G049300	SCL28a	Glyma.07G260500	SS3	111	2	activation	Suspensor	ubiquitous	Suspensor
Glyma.03G203300	AGL96	Glyma.04G128700	SSP4	300	2	repression	Endosperm	Endosperm	Endosperm
Glyma.17G131200	SCL28b	Glyma.04G128700	SSP4	300	2	activation	Endosperm	ubiquitous	Endosperm
Glyma.15G002100	FRS6	Glyma.18G152800	STOMAGEN	72	1	repression	Inner Integument	Inner Integument	Inner Integument
Glyma.03G203300	AGL96	Glyma.08G035300	STP14	300	2	activation	Endosperm	Endosperm	Endosperm
Glyma.17G131200	SCL28b	Glyma.08G035300	STP14	300	2	repression	Endosperm	ubiquitous	Endosperm
Glyma.03G203300	AGL96	Glyma.08G025100	SWEET7a	300	2	repression	Endosperm	Endosperm	Endosperm
Glyma.17G131200	SCL28b	Glyma.08G025100	SWEET7a	300	2	activation	Endosperm	ubiquitous	Endosperm
Glyma.01G192600	LBD38	Glyma.20G066500	SWEET7b	179	2	activation	Suspensor	ubiquitous	Suspensor
Glyma.05G049300	SCL28a	Glyma.20G066500	SWEET7b	111	2	activation	Suspensor	ubiquitous	Suspensor
Glyma.03G203300	AGL96	Glyma.10G184500	TAC1a	300	2	activation	Endosperm	Endosperm	Endosperm
Glyma.17G131200	SCL28b	Glyma.10G184500	TAC1a	300	2	repression	Endosperm	ubiquitous	Endosperm
Glyma.01G192600	LBD38	Glyma.20G156000	TAC1b	179	2	activation	Suspensor	ubiquitous	Suspensor
Glyma.05G049300	SCL28a	Glyma.20G156000	TAC1b	111	2	activation	Suspensor	ubiquitous	Suspensor
Glyma.01G192600	LBD38	Glyma.03G048800	TAO1	179	2	activation	Suspensor	ubiquitous	Suspensor
Glyma.05G049300	SCL28a	Glyma.03G048800	TAO1	111	2	activation	Suspensor	ubiquitous	Suspensor
Glyma.10G053500	ARF16	Glyma.02G036700	TBL2	78	2	activation	Hilium	Hilium	Hilium
Glyma.14G146100	TINY2	Glyma.02G036700	TBL2	78	2	activation	Hilium	Hilium	Hilium
Glyma.03G203300	AGL96	Glyma.15G092500	TCP2	300	5	repression	Endosperm	Endosperm	ubiquitous
Glyma.17G131200	SCL28b	Glyma.15G092500	TCP2	300	5	activation	Endosperm	ubiquitous	ubiquitous
Glyma.11G016100	SCL3	Glyma.15G092500	TCP2	72	5	repression	Epidermis	ubiquitous	ubiquitous
Glyma.15G002100	FRS6	Glyma.15G092500	TCP2	72	5	repression	Inner Integument	Inner Integument	ubiquitous
Glyma.10G245500	TCX2a	Glyma.15G092500	TCP2	65	5	activation	Epidermis	ubiquitous	ubiquitous
Glyma.03G203300	AGL96	Glyma.10G245500	TCX2a	300	4	activation	Endosperm	Endosperm	ubiquitous
Glyma.17G131200	SCL28b	Glyma.10G245500	TCX2a	300	4	repression	Endosperm	ubiquitous	ubiquitous
Glyma.11G016100	SCL3	Glyma.10G245500	TCX2a	72	4	repression	Epidermis	ubiquitous	ubiquitous
Glyma.11G180100	E2F1	Glyma.10G245500	TCX2a	2	4	activation	Epidermis	ubiquitous	ubiquitous
Glyma.20G149100	TCX2b	Glyma.08G155900	TERT	18	1	activation	Epidermis	ubiquitous	ubiquitous
Glyma.03G203300	AGL96	Glyma.08G029100	TET2	300	4	repression	Endosperm	Endosperm	ubiquitous
Glyma.17G131200	SCL28b	Glyma.08G029100	TET2	300	4	activation	Endosperm	ubiquitous	ubiquitous
Glyma.02G056100	HB24	Glyma.08G029100	TET2	24	4	activation	Embryo Proper	Embryo Proper	ubiquitous
Glyma.02G099100	DOT5	Glyma.08G029100	TET2	24	4	repression	Embryo Proper	Embryo Proper	ubiquitous
Glyma.01G192600	LBD38	Glyma.10G251500	THI1a	179	2	activation	Suspensor	ubiquitous	Suspensor
Glyma.05G049300	SCL28a	Glyma.10G251500	THI1a	111	2	activation	Suspensor	ubiquitous	Suspensor
Glyma.01G192600	LBD38	Glyma.20G142000	THI1b	179	2	activation	Suspensor	ubiquitous	Suspensor
Glyma.05G049300	SCL28a	Glyma.20G142000	THI1b	111	2	activation	Suspensor	ubiquitous	Suspensor
Glyma.03G203300	AGL96	Glyma.07G198800	TMO6a	300	2	activation	Endosperm	Endosperm	Endosperm
Glyma.17G131200	SCL28b	Glyma.07G198800	TMO6a	300	2	repression	Endosperm	ubiquitous	Endosperm
Glyma.03G203300	AGL96	Glyma.13G237600	TMO6b	300	2	activation	Endosperm	Endosperm	Endosperm
Glyma.17G131200	SCL28b	Glyma.13G237600	TMO6b	300	2	repression	Endosperm	ubiquitous	Endosperm
Glyma.15G002100	FRS6	Glyma.04G015000	TMT2	72	1	activation	Inner Integument	Inner Integument	Inner Integument
Glyma.15G002100	FRS6	Glyma.15G276000	TOPII	72	2	activation	Inner Integument	Inner Integument	ubiquitous
Glyma.01G198100	BHLH25a	Glyma.15G276000	TOPII	68	2	activation	Outer Integument	Outer Integument	ubiquitous
Glyma.01G192600	LBD38	Glyma.06G290300	TPX2a	179	3	repression	Outer Integument	ubiquitous	ubiquitous
Glyma.01G198100	BHLH25a	Glyma.06G290300	TPX2a	68	3	activation	Outer Integument	Outer Integument	ubiquitous
Glyma.20G149100	TCX2b	Glyma.06G290300	TPX2a	18	3	repression	Epidermis	ubiquitous	ubiquitous
Glyma.01G192600	LBD38	Glyma.12G116700	TPX2b	179	2	repression	Outer Integument	ubiquitous	ubiquitous
Glyma.01G198100	BHLH25a	Glyma.12G116700	TPX2b	68	2	activation	Outer Integument	Outer Integument	ubiquitous
Glyma.03G203300	AGL96	Glyma.16G008600	TT7	300	2	activation	Endosperm	Endosperm	Endosperm
Glyma.17G131200	SCL28b	Glyma.16G008600	TT7	300	2	repression	Endosperm	ubiquitous	Endosperm
Glyma.03G203300	AGL96	Glyma.02G167600	UBP12	300	2	activation	Endosperm	Endosperm	Endosperm
Glyma.17G131200	SCL28b	Glyma.02G167600	UBP12	300	2	repression	Endosperm	ubiquitous	Endosperm
Glyma.01G192600	LBD38	Glyma.08G338200	UGT72B1	179	2	repression	Suspensor	ubiquitous	Suspensor
Glyma.05G049300	SCL28a	Glyma.08G338200	UGT72B1	111	2	repression	Suspensor	ubiquitous	Suspensor
Glyma.03G203300	AGL96	Glyma.19G136700	UGT88A1b	300	2	repression	Endosperm	Endosperm	Endosperm
Glyma.17G131200	SCL28b	Glyma.19G136700	UGT88A1b	300	2	activation	Endosperm	ubiquitous	Endosperm
Glyma.03G203300	AGL96	Glyma.06G250300	ULT2a	300	2	activation	Endosperm	Endosperm	Endosperm
Glyma.17G131200	SCL28b	Glyma.06G250300	ULT2a	300	2	repression	Endosperm	ubiquitous	Endosperm
Glyma.03G203300	AGL96	Glyma.13G334500	UXS5	300	2	activation	Endosperm	Endosperm	Endosperm
Glyma.17G131200	SCL28b	Glyma.13G334500	UXS5	300	2	repression	Endosperm	ubiquitous	Endosperm
Glyma.11G016100	SCL3	Glyma.14G003700	VIM1	72	3	repression	Epidermis	ubiquitous	ubiquitous
Glyma.15G002100	FRS6	Glyma.14G003700	VIM1	72	3	repression	Inner Integument	Inner Integument	ubiquitous
Glyma.10G245500	TCX2a	Glyma.14G003700	VIM1	65	3	activation	Epidermis	ubiquitous	ubiquitous
Glyma.01G192600	LBD38	Glyma.20G108300	VRN1a	179	2	activation	Suspensor	ubiquitous	Suspensor
Glyma.05G049300	SCL28a	Glyma.20G108300	VRN1a	111	2	activation	Suspensor	ubiquitous	Suspensor
Glyma.01G192600	LBD38	Glyma.20G108400	VRN1b	179	2	activation	Suspensor	ubiquitous	Suspensor
Glyma.05G049300	SCL28a	Glyma.20G108400	VRN1b	111	2	activation	Suspensor	ubiquitous	Suspensor
Glyma.03G203300	AGL96	Glyma.03G211900	WEE1	300	5	activation	Endosperm	Endosperm	ubiquitous
Glyma.17G131200	SCL28b	Glyma.03G211900	WEE1	300	5	repression	Endosperm	ubiquitous	ubiquitous
Glyma.10G053500	ARF16	Glyma.03G211900	WEE1	78	5	repression	Hilium	Hilium	ubiquitous
Glyma.14G146100	TINY2	Glyma.03G211900	WEE1	78	5	repression	Hilium	Hilium	ubiquitous
Glyma.15G002100	FRS6	Glyma.03G211900	WEE1	72	5	activation	Inner Integument	Inner Integument	ubiquitous
Glyma.01G192600	LBD38	Glyma.07G203000	WOX8	179	2	activation	Suspensor	ubiquitous	Suspensor
Glyma.05G049300	SCL28a	Glyma.07G203000	WOX8	111	2	activation	Suspensor	ubiquitous	Suspensor
Glyma.02G056100	HB24	Glyma.06G147500	WRKY13	24	2	activation	Embryo Proper	Embryo Proper	Embryo Proper
Glyma.02G099100	DOT5	Glyma.06G147500	WRKY13	24	2	repression	Embryo Proper	Embryo Proper	Embryo Proper
Glyma.03G203300	AGL96	Glyma.04G054200	WRKY50	300	2	activation	Endosperm	Endosperm	Endosperm
Glyma.17G131200	SCL28b	Glyma.04G054200	WRKY50	300	2	repression	Endosperm	ubiquitous	Endosperm
Glyma.03G203300	AGL96	Glyma.08G063700	XF1	300	2	activation	Endosperm	Endosperm	Endosperm
Glyma.17G131200	SCL28b	Glyma.08G063700	XF1	300	2	repression	Endosperm	ubiquitous	Endosperm
Glyma.10G053500	ARF16	Glyma.11G044800	XTH6	78	2	repression	Hilium	Hilium	Hilium
Glyma.14G146100	TINY2	Glyma.11G044800	XTH6	78	2	repression	Hilium	Hilium	Hilium
Glyma.02G056100	HB24	Glyma.01G137200	YAB1a	24	2	activation	Embryo Proper	Embryo Proper	Embryo Proper
Glyma.02G099100	DOT5	Glyma.01G137200	YAB1a	24	2	repression	Embryo Proper	Embryo Proper	Embryo Proper
Glyma.03G203300	AGL96	Glyma.01G134200	ZAT9	300	2	repression	Endosperm	Endosperm	Endosperm
Glyma.17G131200	SCL28b	Glyma.01G134200	ZAT9	300	2	activation	Endosperm	ubiquitous	Endosperm
Glyma.01G192600	LBD38	Glyma.17G233200	ZCF125	179	3	repression	Outer Integument	ubiquitous	ubiquitous
Glyma.15G002100	FRS6	Glyma.17G233200	ZCF125	72	3	activation	Inner Integument	Inner Integument	ubiquitous
Glyma.01G198100	BHLH25a	Glyma.17G233200	ZCF125	68	3	activation	Outer Integument	Outer Integument	ubiquitous
